# Supplementary material for: Biology of Perseverative Negative Thinking: The Role of Timing and Folate Intake
Source: Nutrients. 2021 Dec 8;13(12):4396. doi: 10.3390/nu13124396 (PMC8703428; doi:10.3390/nu13124396)
Supplement: Supplementary file 1 [file nutrients-13-04396-s001.zip]

Archive with 8 entries (8 files):
- SupplementaryFileS1.pdf
- SupplementaryFileS2_RumAllFol.xlsx
- SupplementaryFileS3_WorrAllFol.xlsx
- SupplementaryFileS4_RumSuboptFol.xlsx
- SupplementaryFileS5_WorrSuboptFol.xlsx
- SupplementaryFileS6_RumOptimalFol.xlsx
- SupplementaryFileS7_WorrOptimalFol.xlsx
- SupplementaryFileS8_WholeSample_ForWorry_eQTLmapping.zip
