# Supplementary material for: Biology of Perseverative Negative Thinking: The Role of Timing and Folate Intake
Source: Nutrients. 2021 Dec 8;13(12):4396. doi: 10.3390/nu13124396 (PMC8703428; doi:10.3390/nu13124396)
Supplement: Supplementary file 1 [file nutrients-13-04396-s001.zip › SupplementaryFileS2_RumAllFol.xlsx]

## Sheet: 1.) MAGMA gene-based results
GENE	CHR	START	STOP	NSNPS	NPARAM	N	ZSTAT	P	SYMBOL
ENSG00000133794	11	13288199	13418813	256	31	72429	5.0411	2.3139e-07	ARNTL
ENSG00000135519	12	49922940	49962091	57	8	72508	4.3382	7.1837e-06	KCNH3
ENSG00000172995	3	35670437	35845988	281	29	72381	4.0314	2.7726e-05	ARPP21
ENSG00000139644	12	50091508	50168717	187	12	72565	4.024	2.8609e-05	TMBIM6
ENSG00000187778	12	49940327	49971936	47	5	72535	4.0104	3.0313e-05	MCRS1
ENSG00000135116	12	117283949	117329246	58	10	72332	3.9959	3.2221e-05	HRK
ENSG00000106336	7	100171605	100208740	23	6	72347	3.9814	3.4248e-05	FBXO24
ENSG00000077454	7	100159855	100193776	31	5	72432	3.9676	3.6306e-05	LRCH4
ENSG00000110844	12	49952001	50048449	108	11	72561	3.9542	3.84e-05	PRPF40B
ENSG00000161791	12	50021724	50111948	127	10	72556	3.9292	4.2617e-05	FMNL3
ENSG00000135436	12	49966668	50009422	59	8	72560	3.929	4.2651e-05	FAM186B
ENSG00000150991	12	125386150	125411914	33	8	72201	3.914	4.5393e-05	UBC
ENSG00000205307	7	100159855	100181270	29	5	72421	3.8808	5.2055e-05	SAP25
ENSG00000160214	21	45199394	45235174	154	12	72511	3.8784	5.2562e-05	RRP1
ENSG00000178904	19	32886449	32986801	187	22	72418	3.8424	6.0908e-05	DPY19L3
ENSG00000162542	1	19998706	20136438	284	33	72406	3.7844	7.7033e-05	TMCO4
ENSG00000066739	14	96737595	96840207	151	13	72320	3.7792	7.8673e-05	ATG2B
ENSG00000107929	10	845484	987564	248	20	72395	3.7069	0.00010491	LARP4B
ENSG00000106351	7	100126834	100175842	56	7	72465	3.6813	0.00011604	AGFG2
ENSG00000120708	5	135354584	135409507	104	11	72343	3.6652	0.00012358	TGFBI
ENSG00000196739	9	116907840	117084791	419	80	72380	3.6339	0.00013957	COL27A1
ENSG00000179603	7	126068652	126903348	1733	58	72431	3.6275	0.00014311	GRM8
ENSG00000158748	1	19981780	20016055	94	11	72417	3.5901	0.00016528	HTR6
ENSG00000269093	19	32885915	32906466	33	7	72305	3.5239	0.00021265	AC007773.3
ENSG00000102683	13	23745091	23909304	716	60	72419	3.4949	0.00023714	SGCG
ENSG00000232056	2	10977703	11005081	95	11	72385	3.4819	0.00024893	AC092687.4
ENSG00000187193	16	56706336	56728108	44	11	72410	3.4338	0.00029755	MT1X
ENSG00000053254	14	89581215	90095493	911	125	72369	3.4208	0.00031223	FOXN3
ENSG00000140519	15	89988680	90049844	52	9	72376	3.4169	0.00031672	RHCG
ENSG00000183682	1	39947318	40001607	106	16	72431	3.3832	0.00035821	BMP8A
ENSG00000206069	22	25321077	25352662	27	6	72310	3.3664	0.00038078	TMEM211
ENSG00000132950	13	20387622	20447776	175	8	72564	3.3484	0.00040644	ZMYM5
ENSG00000185551	15	96859167	96893492	15	7	72420	3.3423	0.0004154	NR2F2
ENSG00000167771	11	63668693	63694316	13	4	72332	3.3084	0.0004692	RCOR2
ENSG00000100433	14	88639113	88803251	463	63	72387	3.3041	0.00047635	KCNK10
ENSG00000258729	14	96731383	96753060	47	8	72383	3.2913	0.00049858	DKFZP434O1614
ENSG00000144306	2	175250458	175304303	125	7	72389	3.2882	0.00050406	SCRN3
ENSG00000188981	4	3236096	3283465	110	13	72383	3.2827	0.00051409	MSANTD1
ENSG00000125741	19	46020685	46115470	154	32	72375	3.2803	0.00051846	OPA3
ENSG00000090621	1	40016488	40052462	91	15	72487	3.2607	0.00055574	PABPC4
ENSG00000160213	21	45182393	45206326	57	12	72438	3.251	0.00057508	CSTB
ENSG00000120694	13	31700762	31746525	89	10	72463	3.2423	0.0005929	HSPH1
ENSG00000163283	2	233233244	233257599	61	12	72338	3.2215	0.00063761	ALPP
ENSG00000197123	7	63678852	63737309	198	21	72424	3.2027	0.00068062	ZNF679
ENSG00000152061	1	174118548	174974445	1684	21	72466	3.2012	0.00068417	RABGAP1L
ENSG00000162757	1	209945661	209967904	49	9	72515	3.1956	0.0006977	C1orf74
ENSG00000175691	19	2923216	2954969	55	11	72409	3.1878	0.00071682	ZNF77
ENSG00000145934	5	166701804	167701162	1465	171	72326	3.186	0.00072115	TENM2
ENSG00000172361	18	47743563	47802892	106	11	72382	3.1857	0.00072194	CCDC11
ENSG00000138433	2	175202750	175270443	65	12	72266	3.1829	0.00072894	CIR1
ENSG00000088827	20	3657617	3697775	112	19	72372	3.1773	0.00074325	SIGLEC1
ENSG00000258643	14	23766044	23804578	50	15	72397	3.1764	0.00074545	BCL2L2-PABPN1
ENSG00000197077	22	25338697	25603415	514	45	72376	3.1739	0.00075207	KIAA1671
ENSG00000145782	5	115153893	115187555	40	11	72386	3.1684	0.00076646	ATG12
ENSG00000196199	13	20197788	20257599	110	11	72462	3.1654	0.00077426	MPHOSPH8
ENSG00000100836	14	23780498	23805394	34	11	72384	3.1338	0.00086272	PABPN1
ENSG00000089060	12	113726564	113807298	157	16	72387	3.1242	0.00089148	SLC8B1
ENSG00000147862	9	14071842	14408982	393	102	72342	3.1127	0.00092685	NFIB
ENSG00000177733	5	137077075	137100039	18	7	72374	3.0798	0.0010359	HNRNPA0
ENSG00000084636	1	32107848	32179920	97	18	72319	3.0795	0.0010368	COL16A1
ENSG00000198719	6	170581294	170609561	39	11	72313	3.0766	0.0010468	DLL1
ENSG00000205971	7	1722446	1743961	41	6	72365	3.0685	0.0010755	AC074389.6
ENSG00000135747	1	247098849	247252113	568	26	72396	3.0601	0.0011061	ZNF670
ENSG00000225968	7	1717755	1797590	116	20	72337	3.0559	0.001122	ELFN1
ENSG00000198900	20	39647458	39763127	174	26	72516	3.0539	0.0011293	TOP1
ENSG00000269591	13	20258547	20279240	38	7	72539	3.0528	0.0011334	AL354808.2
ENSG00000129197	17	5312961	5346196	125	10	72433	3.0519	0.001137	RPAIN
ENSG00000167011	7	100803774	100833557	69	12	72426	3.0473	0.0011546	NAT16
ENSG00000100258	22	50931376	50956135	73	12	72399	3.0459	0.0011599	LMF2
ENSG00000268702	14	23780839	23801484	30	9	72417	3.0452	0.0011628	AL049829.1
ENSG00000089177	20	16242749	16564078	911	57	72410	3.0389	0.0011873	KIF16B
ENSG00000100053	22	25585817	25613330	95	18	72454	3.0254	0.0012414	CRYBB3
ENSG00000186777	4	254464	309110	129	11	72498	3.0236	0.0012489	ZNF732
ENSG00000129965	11	2143768	2192439	73	16	72326	3.0208	0.0012606	INS-IGF2
ENSG00000140937	16	64967656	65170015	527	36	72445	3.0168	0.0012771	CDH11
ENSG00000123689	1	209838765	209859733	25	8	72368	3.013	0.0012934	G0S2
ENSG00000124140	20	44640356	44698784	134	14	72438	3.0053	0.0013265	SLC12A5
ENSG00000158747	1	19957048	19994945	89	21	72407	2.9971	0.0013627	NBL1
ENSG00000112584	6	170589791	170726153	350	18	72485	2.9914	0.0013883	FAM120B
ENSG00000174306	20	39797088	39956312	268	18	72491	2.985	0.0014178	ZHX3
ENSG00000137124	9	38382661	38408658	67	22	72376	2.9819	0.0014325	ALDH1B1
ENSG00000116711	1	186788085	186968113	418	38	72395	2.9815	0.0014342	PLA2G4A
ENSG00000170385	1	211734910	211762084	51	8	72429	2.9765	0.001458	SLC30A1
ENSG00000189339	1	1582939	1634167	29	6	72402	2.9704	0.0014873	SLC35E2B
ENSG00000159788	4	3284755	3451640	305	37	72381	2.9686	0.0014956	RGS12
ENSG00000158055	1	24635812	24700972	103	25	72339	2.964	0.0015183	GRHL3
ENSG00000072062	19	14192500	14238896	37	5	72362	2.9625	0.0015258	PRKACA
ENSG00000138483	3	107086188	107107481	47	10	72210	2.9615	0.0015309	CCDC54
ENSG00000135917	2	228539926	228592728	199	13	72446	2.9595	0.0015407	SLC19A3
ENSG00000214929	9	84593687	84620171	29	8	72474	2.9457	0.001611	SPATA31D1
ENSG00000163286	2	233261553	233285424	42	7	72227	2.9373	0.0016552	ALPPL2
ENSG00000146707	7	76229303	76266578	57	5	72335	2.9276	0.0017081	POMZP3
ENSG00000186510	1	16335370	16370545	176	18	72428	2.9267	0.0017127	CLCNKA
ENSG00000164924	8	101918753	101975616	110	12	72456	2.9232	0.0017325	YWHAZ
ENSG00000121390	13	20238896	20367142	215	17	72512	2.914	0.0017839	PSPC1
ENSG00000091073	7	76080993	76145312	60	7	72372	2.9126	0.0017924	DTX2
ENSG00000144535	2	232815955	233219060	940	28	72478	2.9094	0.0018109	DIS3L2
ENSG00000127324	12	71508865	71845678	849	49	72428	2.909	0.0018127	TSPAN8
ENSG00000225485	17	36574662	36678628	142	22	72298	2.9037	0.0018438	ARHGAP23
ENSG00000124181	20	39755600	39821629	92	18	72507	2.8872	0.0019437	PLCG1
ENSG00000151468	10	12928627	13151652	609	67	72348	2.8856	0.0019532	CCDC3
ENSG00000111962	6	149058464	149408126	662	85	72371	2.8803	0.0019864	UST
ENSG00000100505	14	51431980	51572779	384	46	72385	2.8737	0.0020283	TRIM9
ENSG00000178860	8	72743784	72766703	52	8	72420	2.8685	0.0020622	MSC
ENSG00000106123	7	142542792	142578847	83	9	72446	2.866	0.0020782	EPHB6
ENSG00000117595	1	209949036	209989465	126	13	72544	2.8637	0.0020934	IRF6
ENSG00000167377	16	71471500	71506998	57	9	72322	2.8597	0.0021205	ZNF23
ENSG00000167244	11	2140342	2180833	73	13	72361	2.8551	0.0021513	IGF2
ENSG00000163328	2	175286966	175361822	116	12	72399	2.8551	0.0021515	GPR155
ENSG00000154832	18	47798713	47824674	30	8	72410	2.853	0.0021654	CXXC1
ENSG00000088448	13	111520887	111577416	145	15	72406	2.8523	0.0021701	ANKRD10
ENSG00000225190	17	43503266	43578115	160	6	72420	2.8393	0.0022604	PLEKHM1
ENSG00000187123	2	150176499	150340662	255	28	72362	2.8368	0.0022785	LYPD6
ENSG00000101751	18	51785774	51857636	207	13	72506	2.8337	0.0023006	POLI
ENSG00000112414	6	142612991	142777403	213	21	72508	2.8235	0.0023749	GPR126
ENSG00000136146	13	48617459	48679267	189	23	72515	2.8165	0.0024275	MED4
ENSG00000114779	3	51992526	52027425	19	8	72380	2.8136	0.0024497	ABHD14B
ENSG00000118946	13	58195944	58313445	199	27	72431	2.8085	0.002489	PCDH17
ENSG00000248333	1	1560603	1600473	22	3	72407	2.802	0.0025391	CDK11B
ENSG00000255103	1	39866151	39892154	36	8	72552	2.8011	0.0025466	KIAA0754
ENSG00000163909	1	40079825	40115617	57	18	72379	2.7964	0.0025836	HEYL
ENSG00000025770	22	50936645	50971901	109	18	72445	2.7964	0.0025839	NCAPH2
ENSG00000100350	22	36873237	36913148	102	13	72463	2.7937	0.0026055	FOXRED2
ENSG00000172209	7	107100463	107126098	35	6	72528	2.7933	0.0026087	GPR22
ENSG00000186111	19	3620181	3710477	147	22	72376	2.792	0.0026192	PIP5K1C
ENSG00000185946	1	104058313	104107861	44	9	72282	2.7881	0.0026509	RNPC3
ENSG00000123178	13	50476842	50520626	75	9	72553	2.7839	0.0026857	SPRYD7
ENSG00000127603	1	39536988	39962849	751	32	72482	2.7764	0.0027483	MACF1
ENSG00000135119	12	117166096	117301436	284	25	72377	2.7749	0.0027607	RNFT2
ENSG00000158445	20	47970414	48109184	386	41	72447	2.7702	0.002801	KCNB1
ENSG00000100253	22	50915213	50939077	27	14	72287	2.7673	0.0028259	MIOX
ENSG00000248487	3	51995442	52025212	13	6	72430	2.7666	0.0028321	ABHD14A
ENSG00000109743	4	15694573	15749936	180	17	72406	2.7654	0.0028427	BST1
ENSG00000269891	10	98747795	99062413	676	73	72415	2.7649	0.0028467	ARHGAP19-SLIT1
ENSG00000146674	7	45941949	45971473	25	8	72166	2.7642	0.0028532	IGFBP3
ENSG00000167721	17	2215797	2250801	28	11	72259	2.7616	0.0028756	TSR1
ENSG00000150394	16	61671146	62080939	713	53	72382	2.7596	0.0028933	CDH8
ENSG00000049249	1	7969907	8010926	55	5	72443	2.7573	0.0029139	TNFRSF9
ENSG00000111752	12	9056492	9104063	83	12	72438	2.7565	0.0029211	PHC1
ENSG00000180979	15	42824720	42851000	35	7	72480	2.755	0.002935	LRRC57
ENSG00000159314	17	43461275	43521787	127	7	72338	2.7546	0.0029386	ARHGAP27
ENSG00000182149	16	71869899	71972913	210	19	72461	2.7518	0.0029634	IST1
ENSG00000092531	15	42773431	42847547	93	10	72470	2.7499	0.002981	SNAP23
ENSG00000139438	12	110142033	110218312	120	19	72415	2.7434	0.0030405	FAM222A
ENSG00000149300	11	111778756	111807596	22	4	72362	2.7422	0.0030516	C11orf52
ENSG00000203737	1	174407212	174428683	36	6	72532	2.7309	0.0031581	GPR52
ENSG00000197769	1	242148792	242172375	37	8	72392	2.7264	0.0032015	MAP1LC3C
ENSG00000224470	16	71869894	71929171	107	14	72453	2.7218	0.0032464	ATXN1L
ENSG00000167985	11	61187514	61225001	38	2	72567	2.7149	0.0033149	SDHAF2
ENSG00000139146	12	31423518	31489992	30	6	72404	2.7149	0.0033152	FAM60A
ENSG00000256591	11	61186692	61263294	90	7	72492	2.7135	0.0033283	RP11-286N22.8
ENSG00000081248	1	200998642	201091694	184	41	72353	2.7135	0.0033291	CACNA1S
ENSG00000137814	15	42831008	42872192	58	8	72510	2.7128	0.0033356	HAUS2
ENSG00000105696	19	18708240	18741849	42	8	72412	2.7088	0.0033767	TMEM59L
ENSG00000175806	8	9901778	10296401	1013	79	72314	2.7072	0.0033925	MSRA
ENSG00000167992	11	61015762	61072896	18	6	72393	2.7035	0.0034304	VWCE
ENSG00000149532	11	61160121	61207503	32	3	72505	2.7015	0.0034516	CPSF7
ENSG00000080031	19	55682616	55730874	127	18	72402	2.7014	0.003452	PTPRH
ENSG00000125148	16	56632111	56653409	70	19	72348	2.6965	0.0035033	MT2A
ENSG00000111704	12	7930390	7958655	138	11	72422	2.6955	0.0035137	NANOG
ENSG00000157335	16	70197225	70231264	1	1	71932	2.6955	0.003514	CLEC18C
ENSG00000105011	19	14220321	14257768	39	3	72406	2.6947	0.003523	ASF1B
ENSG00000187003	9	111614603	111636035	92	16	72332	2.6944	0.0035258	ACTL7A
ENSG00000100288	22	51007378	51049884	166	25	72420	2.6931	0.0035401	CHKB
ENSG00000156795	8	124418965	124489470	271	8	72518	2.6912	0.0035597	WDYHV1
ENSG00000148826	10	134588297	134609556	31	8	72338	2.6882	0.0035919	NKX6-2
ENSG00000184486	6	99272580	99296660	48	7	72320	2.6865	0.0036106	POU3F2
ENSG00000123240	10	13131449	13190291	88	17	72329	2.6743	0.0037444	OPTN
ENSG00000197472	1	247098849	247181395	240	26	72408	2.6739	0.0037482	ZNF695
ENSG00000261611	16	71471503	71533214	88	14	72323	2.6702	0.0037898	AC010547.9
ENSG00000103966	15	42180950	42274776	193	26	72400	2.6685	0.0038096	EHD4
ENSG00000204351	6	31916857	31947532	95	22	72536	2.6657	0.0038416	SKIV2L
ENSG00000114786	3	51999066	52033199	19	9	72347	2.6645	0.0038546	ABHD14A-ACY1
ENSG00000243989	3	51999066	52033213	19	9	72347	2.6645	0.0038546	ACY1
ENSG00000133401	5	31629517	32121037	1138	166	72342	2.6636	0.0038659	PDZD2
ENSG00000093072	22	17650194	17712879	150	29	72316	2.6597	0.0039111	CECR1
ENSG00000269089	11	61725453	61746755	45	11	72452	2.6564	0.0039494	AP003733.1
ENSG00000184672	8	85085022	85844079	1147	45	72435	2.6557	0.0039573	RALYL
ENSG00000185009	10	75871524	75920821	98	9	72440	2.6548	0.0039672	AP3M1
ENSG00000117448	1	46006215	46045721	77	10	72334	2.6547	0.003969	AKR1A1
ENSG00000198650	16	71589563	71621033	43	12	72411	2.6541	0.0039763	TAT
ENSG00000130635	9	137523620	137746686	541	61	72334	2.6483	0.0040444	COL5A1
ENSG00000065135	1	110081233	110146975	80	12	72413	2.6451	0.0040839	GNAI3
ENSG00000204301	6	32152620	32201844	256	33	72526	2.6422	0.0041185	NOTCH4
ENSG00000123352	12	49750367	49931205	330	16	72517	2.6418	0.0041235	SPATS2
ENSG00000150764	11	111787868	111903308	82	8	72440	2.6407	0.0041363	DIXDC1
ENSG00000235194	14	23754852	23782057	28	14	72314	2.6358	0.004197	PPP1R3E
ENSG00000167695	17	625652	656206	90	18	72399	2.6267	0.0043105	FAM57A
ENSG00000072518	11	63596400	63688491	101	8	72399	2.6169	0.0044367	MARK2
ENSG00000155229	10	99208081	99268551	69	12	72389	2.6159	0.0044501	MMS19
ENSG00000141644	18	47783252	47818144	50	8	72395	2.6144	0.0044696	MBD1
ENSG00000099365	16	30990577	31031949	26	5	72415	2.6134	0.0044827	STX1B
ENSG00000108561	17	5326097	5362150	107	18	72410	2.6131	0.0044863	C1QBP
ENSG00000142065	19	36817162	36880101	117	10	72516	2.6054	0.004588	ZFP14
ENSG00000172349	15	81441916	81615104	392	29	72423	2.6	0.0046609	IL16
ENSG00000134028	8	24231798	24273526	37	10	72345	2.592	0.0047708	ADAMDEC1
ENSG00000110057	11	67748575	67782452	43	9	72238	2.5913	0.0047803	UNC93B1
ENSG00000157111	5	72406119	72437644	45	8	72353	2.5892	0.0048093	TMEM171
ENSG00000017373	17	36676251	36772183	126	17	72360	2.5877	0.0048303	SRCIN1
ENSG00000063169	19	48101453	48216533	230	25	72386	2.5844	0.0048779	GLTSCR1
ENSG00000187049	11	61149159	61176335	13	3	72452	2.5843	0.0048784	TMEM216
ENSG00000168944	5	122670579	122769286	233	16	72424	2.5804	0.0049349	CEP120
ENSG00000070061	9	111619797	111706396	349	30	72467	2.5801	0.0049384	IKBKAP
ENSG00000244731	6	31939801	31980458	40	14	72520	2.5758	0.0050004	C4A
ENSG00000113456	5	34895369	34929094	61	12	72439	2.5737	0.0050309	RAD1
ENSG00000167186	16	19068921	19101417	81	12	72524	2.57	0.0050855	COQ7
ENSG00000214046	19	16731562	16781253	95	14	72481	2.5683	0.0051104	SMIM7
ENSG00000179630	13	44443420	44478068	145	16	72523	2.5676	0.0051208	LACC1
ENSG00000254445	11	111773460	111807595	30	6	72406	2.5664	0.0051386	HSPB2-C11orf52
ENSG00000196357	19	36663188	36747159	201	15	72457	2.5641	0.0051725	ZNF565
ENSG00000129473	14	23757999	23790968	35	13	72358	2.559	0.0052489	BCL2L2
ENSG00000204348	6	31927587	31950069	75	20	72536	2.5578	0.0052674	DXO
ENSG00000179409	17	637654	667239	89	16	72467	2.5541	0.0053234	GEMIN4
ENSG00000165125	7	142558956	142593507	79	5	72504	2.5511	0.0053689	TRPV6
ENSG00000163638	3	64491333	64683676	341	36	72292	2.5487	0.0054063	ADAMTS9
ENSG00000141858	19	14188652	14211848	15	7	72361	2.5477	0.0054221	SAMD1
ENSG00000105866	7	21457652	21564440	230	33	72374	2.5475	0.0054243	SP4
ENSG00000163518	1	157533539	157577870	136	13	72465	2.5449	0.0054656	FCRL4
ENSG00000159433	15	42857857	43023179	133	10	72470	2.5447	0.0054689	STARD9
ENSG00000184113	22	19500547	19525068	39	13	72277	2.5427	0.0054996	CLDN5
ENSG00000174348	1	53517854	53561174	178	19	72430	2.5389	0.0055602	PODN
ENSG00000173702	3	124614289	124682663	158	26	72402	2.5299	0.0057048	MUC13
ENSG00000122787	7	137677070	137812732	240	33	72368	2.5276	0.0057422	AKR1D1
ENSG00000090487	15	65245362	65292648	127	12	72472	2.5274	0.0057455	SPG21
ENSG00000141258	17	2230792	2294352	131	22	72340	2.5267	0.0057564	SGSM2
ENSG00000081148	3	100931390	101049404	211	15	72479	2.5254	0.0057776	IMPG2
ENSG00000198553	13	50579390	50605058	40	7	72549	2.5253	0.0057799	KCNRG
ENSG00000108671	17	30761279	30820336	49	10	72387	2.5244	0.0057947	PSMD11
ENSG00000181104	5	76001868	76041606	40	10	72343	2.5229	0.0058193	F2R
ENSG00000197322	17	32891142	32916388	61	13	72419	2.5207	0.0058562	C17orf102
ENSG00000172264	20	13966015	16043842	4905	303	72400	2.5188	0.0058873	MACROD2
ENSG00000120071	17	44097282	44312733	679	5	72457	2.5158	0.0059382	KANSL1
ENSG00000104408	8	109203445	109457562	711	25	72475	2.5122	0.0059989	EIF3E
ENSG00000143355	1	197871037	197914608	81	15	72403	2.5114	0.0060128	LHX9
ENSG00000160886	8	143771529	143796545	68	7	72357	2.511	0.0060197	LY6K
ENSG00000129990	19	55672567	55701809	120	15	72430	2.5076	0.0060784	SYT5
ENSG00000257017	16	72078491	72104954	52	7	72269	2.5037	0.006145	HP
ENSG00000111199	12	110210890	110281212	148	19	72413	2.5011	0.0061901	TRPV4
ENSG00000132793	20	39959560	39999222	90	16	72417	2.501	0.0061919	LPIN3
ENSG00000176476	16	28555236	28613111	115	10	72397	2.4996	0.0062161	CCDC101
ENSG00000122218	1	160249063	160323190	105	16	72499	2.4985	0.0062367	COPA
ENSG00000071626	19	1397568	1445719	53	9	72376	2.4978	0.0062475	DAZAP1
ENSG00000086015	1	46242659	46511796	510	11	72527	2.4978	0.0062486	MAST2
ENSG00000205497	11	4957355	4978356	100	10	72492	2.4964	0.0062735	OR51A4
ENSG00000169302	5	146604526	146777415	495	38	72369	2.494	0.0063159	STK32A
ENSG00000159216	21	36150098	37386965	2706	179	72390	2.4932	0.0063291	RUNX1
ENSG00000128564	7	100795790	100818874	66	11	72372	2.4918	0.006355	VGF
ENSG00000143367	1	151502781	151566059	68	14	72322	2.4917	0.0063575	TUFT1
ENSG00000184640	17	75266651	75506678	505	53	72351	2.4886	0.0064119	SEPT9
ENSG00000211584	12	48137699	48186536	98	20	72320	2.4882	0.0064198	SLC48A1
ENSG00000204590	6	30499154	30534951	50	9	72489	2.4879	0.0064245	GNL1
ENSG00000187051	22	39915098	39938860	25	5	72290	2.4859	0.0064609	RPS19BP1
ENSG00000163106	4	95209686	95274027	69	10	72355	2.4854	0.006471	HPGDS
ENSG00000136518	3	179270668	179316196	61	6	72486	2.4851	0.0064758	ACTL6A
ENSG00000197165	16	28593264	28618430	35	5	72288	2.4851	0.0064759	SULT1A2
ENSG00000128272	22	39905700	39928691	23	5	72259	2.4798	0.0065729	ATF4
ENSG00000212993	8	128416535	128442311	85	11	72436	2.4781	0.006604	POU5F1B
ENSG00000093009	22	19456982	19518135	127	24	72368	2.4753	0.0066571	CDC45
ENSG00000058335	15	79242289	79393115	287	51	72387	2.4746	0.0066693	RASGRF1
ENSG00000157064	1	183207372	183397737	335	22	72348	2.4743	0.0066744	NMNAT2
ENSG00000164597	7	106832000	107214959	715	18	72462	2.4726	0.0067066	COG5
ENSG00000205560	22	50997290	51027899	141	22	72453	2.4711	0.0067346	CPT1B
ENSG00000244255	6	31885475	31929825	117	19	72523	2.467	0.0068123	CFB
ENSG00000243649	6	31885475	31929861	117	19	72523	2.467	0.0068123	CFB
ENSG00000119888	2	47562297	47624740	164	29	72388	2.4658	0.0068356	EPCAM
ENSG00000085433	1	109502836	109594850	170	20	72386	2.4621	0.0069061	WDR47
ENSG00000103496	16	31034210	31064296	32	4	72557	2.4617	0.0069134	STX4
ENSG00000183696	7	48118225	48158330	49	11	72374	2.4566	0.007013	UPP1
ENSG00000118492	6	146910101	147146598	441	49	72348	2.4556	0.0070316	ADGB
ENSG00000173641	1	16330523	16356089	131	14	72476	2.4552	0.0070407	HSPB7
ENSG00000130812	19	10193014	10223472	32	11	72405	2.4528	0.007087	ANGPTL6
ENSG00000204977	13	50560024	50604617	71	9	72533	2.4521	0.0071014	TRIM13
ENSG00000154589	8	74893587	74951322	144	16	72429	2.4517	0.0071084	LY96
ENSG00000256574	10	45788102	45821056	128	8	72537	2.4508	0.0071262	OR13A1
ENSG00000154678	7	31780793	32348941	1700	119	72407	2.4496	0.0071507	PDE1C
ENSG00000167461	19	16212439	16255044	54	7	72485	2.4491	0.0071616	RAB8A
ENSG00000108953	17	1237566	1313672	216	27	72364	2.4441	0.0072615	YWHAE
ENSG00000108559	17	5254258	5333480	290	12	72478	2.4437	0.0072678	NUP88
ENSG00000102967	16	72032487	72068954	88	15	72277	2.4437	0.0072679	DHODH
ENSG00000099377	16	30986519	31010473	19	4	72459	2.4411	0.0073212	HSD3B7
ENSG00000134779	18	34349987	34419158	101	6	72452	2.4389	0.0073661	TPGS2
ENSG00000164253	5	76711795	76926436	692	36	72461	2.4382	0.0073804	WDR41
ENSG00000177669	8	29979340	30012202	57	7	72446	2.4339	0.0074679	MBOAT4
ENSG00000100722	14	89019253	89089853	94	16	72349	2.4298	0.0075541	ZC3H14
ENSG00000082074	5	39095338	39284630	421	30	72378	2.4295	0.0075591	FYB
ENSG00000160856	1	157634111	157680647	106	12	72379	2.4294	0.0075617	FCRL3
ENSG00000176928	5	74313289	74336724	60	10	72507	2.4291	0.0075679	GCNT4
ENSG00000162144	11	61106217	61139771	8	3	72416	2.4282	0.0075868	CYB561A3
ENSG00000136522	3	179296073	179332442	55	5	72525	2.4279	0.0075928	MRPL47
ENSG00000152266	11	13503602	13527728	59	6	72457	2.4255	0.0076428	PTH
ENSG00000125831	20	23421040	23443494	63	10	72504	2.419	0.0077812	CST11
ENSG00000149418	11	130019457	130090271	147	29	72357	2.4185	0.0077917	ST14
ENSG00000180660	13	36037926	36060832	25	8	72363	2.4165	0.0078343	MAB21L1
ENSG00000134183	1	110135889	110165679	47	10	72390	2.4145	0.0078781	GNAT2
ENSG00000132300	2	86323305	86379280	124	12	72509	2.4102	0.0079722	PTCD3
ENSG00000186868	17	43961748	44115700	688	4	72536	2.4069	0.0080438	MAPT
ENSG00000164649	7	21930518	21995702	151	25	72354	2.404	0.0081083	CDCA7L
ENSG00000254413	22	50997298	51031394	150	22	72441	2.4029	0.0081336	CHKB-CPT1B
ENSG00000268790	19	16678453	16780926	185	25	72490	2.4013	0.0081683	CTC-429P9.4
ENSG00000105865	7	107193929	107228906	55	9	72421	2.4002	0.008193	DUS4L
ENSG00000168724	5	34919698	34969069	61	10	72406	2.3946	0.0083194	DNAJC21
ENSG00000159461	16	56385364	56469450	205	16	72457	2.3936	0.0083417	AMFR
ENSG00000162396	1	55212571	55240187	63	11	72448	2.393	0.0083545	PARS2
ENSG00000136531	2	166085912	166258818	388	31	72464	2.3929	0.0083579	SCN2A
ENSG00000268797	19	41297202	41414187	273	34	72433	2.3914	0.0083913	CTC-490E21.12
ENSG00000171307	10	99195927	99227127	46	10	72419	2.3907	0.0084083	ZDHHC16
ENSG00000204592	6	30447244	30471982	59	10	72422	2.3906	0.0084097	HLA-E
ENSG00000116981	1	40114793	40147710	65	15	72384	2.3903	0.0084162	NT5C1A
ENSG00000106346	7	6134515	6211195	225	26	72500	2.3902	0.0084188	USP42
ENSG00000204576	6	30514663	30541500	39	6	72480	2.39	0.0084242	PRR3
ENSG00000027869	1	156766035	156796654	45	9	72436	2.3896	0.0084334	SH2D2A
ENSG00000168101	16	4733695	4755860	43	5	72409	2.3894	0.0084386	NUDT16L1
ENSG00000125814	20	23345159	23412125	207	16	72541	2.3889	0.0084498	NAPB
ENSG00000108039	10	111614524	111693311	95	15	72428	2.3875	0.0084813	XPNPEP1
ENSG00000151006	16	31084746	31110949	28	5	72534	2.3874	0.0084839	PRSS53
ENSG00000255439	16	31084760	31116277	31	5	72528	2.3861	0.0085138	RP11-196G11.1
ENSG00000136114	13	52941305	52990629	132	7	72539	2.383	0.0085866	THSD1
ENSG00000142632	1	16514349	16549104	109	8	72394	2.3813	0.0086262	ARHGEF19
ENSG00000100348	22	36853083	36888077	83	11	72265	2.3812	0.0086282	TXN2
ENSG00000250038	4	28353901	28414486	200	15	72376	2.3797	0.0086633	RP11-180C1.1
ENSG00000243566	7	76129745	76658340	773	57	72355	2.3794	0.0086706	UPK3B
ENSG00000268863	16	30986808	31007533	18	3	72465	2.3771	0.0087256	AC135048.1
ENSG00000100225	22	32860663	32904818	98	9	72473	2.3764	0.0087404	FBXO7
ENSG00000120688	13	41625410	41668137	33	10	72406	2.3751	0.008772	WBP4
ENSG00000113460	5	34905481	34936101	49	10	72435	2.3741	0.0087968	BRIX1
ENSG00000102763	13	42130973	42545256	962	46	72503	2.3726	0.0088329	VWA8
ENSG00000169071	9	94315373	94722444	1207	92	72410	2.3707	0.0088776	ROR2
ENSG00000125815	20	23461738	23486655	57	10	72425	2.3703	0.0088856	CST8
ENSG00000204344	6	31928868	31960598	71	20	72543	2.37	0.0088946	STK19
ENSG00000088930	20	21273942	21380463	197	16	72461	2.3672	0.0089607	XRN2
ENSG00000100600	14	93160152	93225047	90	23	72301	2.3671	0.0089646	LGMN
ENSG00000129667	17	74456973	74507872	127	23	72454	2.3667	0.0089733	RHBDF2
ENSG00000150768	11	111885538	111945114	47	5	72381	2.3642	0.0090345	DLAT
ENSG00000149925	16	30054411	30091778	26	5	72472	2.3628	0.0090697	ALDOA
ENSG00000167635	19	36695504	36739676	104	8	72512	2.3619	0.0090905	ZNF146
ENSG00000137193	6	37127979	37153202	38	8	72446	2.3596	0.0091473	PIM1
ENSG00000123975	9	91916113	91941618	42	10	72347	2.359	0.0091623	CKS2
ENSG00000156110	10	75900960	76479061	837	24	72437	2.3568	0.0092169	ADK
ENSG00000125812	20	23332787	23363700	96	11	72552	2.3475	0.0094501	GZF1
ENSG00000170276	11	111772966	111799574	29	5	72436	2.3449	0.0095164	HSPB2
ENSG00000130940	1	10686661	10866707	293	58	72355	2.3422	0.0095861	CASZ1
ENSG00000175606	8	74874672	74905018	96	10	72373	2.342	0.0095907	TMEM70
ENSG00000134216	1	111823484	111873188	265	21	72445	2.3416	0.0096012	CHIA
ENSG00000185294	17	43912256	43934438	114	4	72499	2.3401	0.0096392	SPPL2C
ENSG00000150281	16	30897928	30924881	16	5	72185	2.34	0.009641	CTF1
ENSG00000196208	2	11664242	11792914	254	34	72427	2.3377	0.0097016	GREB1
ENSG00000180155	8	143835752	143869640	63	12	72350	2.3374	0.0097092	LYNX1
ENSG00000268936	11	134845246	134866693	101	9	72437	2.3371	0.0097171	AP003062.1
ENSG00000129083	11	14454986	14531573	84	9	72439	2.3356	0.0097571	COPB1
ENSG00000167394	16	31062164	31095641	40	4	72495	2.3324	0.00984	ZNF668
ENSG00000198420	7	143538468	143609291	29	8	72397	2.3297	0.0099122	FAM115A
ENSG00000168936	4	1707679	1733085	117	12	72484	2.3294	0.0099179	TMEM129
ENSG00000106384	7	100828288	100854302	33	7	72387	2.3293	0.0099209	MOGAT3
ENSG00000125823	20	23410322	23435567	69	12	72462	2.3289	0.0099319	CSTL1
ENSG00000161800	12	50360706	50436919	96	5	72503	2.3272	0.0099772	RACGAP1
ENSG00000100554	14	67751088	67836982	255	9	72562	2.3219	0.01012	ATP6V1D
ENSG00000120088	17	43689267	43923194	877	8	72527	2.3212	0.010138	CRHR1
ENSG00000143344	1	183595220	183907665	809	35	72486	2.3206	0.010153	RGL1
ENSG00000167487	19	18737775	18791309	130	20	72372	2.3201	0.010169	KLHL26
ENSG00000136159	13	48601703	48631358	86	16	72468	2.3197	0.010179	NUDT15
ENSG00000180318	12	85663885	85705562	64	9	72428	2.3194	0.010186	ALX1
ENSG00000003056	12	9082959	9112551	68	7	72429	2.3194	0.010187	M6PR
ENSG00000064607	19	19091697	19154832	103	10	72318	2.3191	0.010196	SUGP2
ENSG00000167395	16	31075743	31105517	36	5	72516	2.3184	0.010215	ZNF646
ENSG00000117597	1	209991352	210040910	133	15	72468	2.3174	0.010241	DIEXF
ENSG00000122376	10	88843918	88961225	254	15	72456	2.3164	0.010268	FAM35A
ENSG00000184860	16	82021221	82055093	41	14	72427	2.3156	0.01029	SDR42E1
ENSG00000139187	12	9092640	9173356	181	15	72415	2.3131	0.010359	KLRG1
ENSG00000102984	16	71883583	71939239	100	13	72461	2.3126	0.010373	ZNF821
ENSG00000147434	8	42597763	42661535	105	12	72420	2.3114	0.010406	CHRNA6
ENSG00000205496	11	4966002	4986943	63	8	72411	2.3104	0.010432	OR51A2
ENSG00000255223	11	56299746	56320757	106	13	72585	2.3097	0.010451	OR5M11
ENSG00000167986	11	61056923	61120068	19	7	72504	2.3094	0.010461	DDB1
ENSG00000136100	13	52976737	53034763	126	10	72552	2.3087	0.010479	VPS36
ENSG00000116815	1	117047157	117123661	63	8	72249	2.307	0.010528	CD58
ENSG00000134001	14	67816714	67863233	121	11	72531	2.3062	0.010549	EIF2S1
ENSG00000138674	4	83729814	83832319	196	11	72447	2.3046	0.010596	SEC31A
ENSG00000109846	11	111769289	111804446	38	6	72441	2.3044	0.010601	CRYAB
ENSG00000070159	9	112127746	112270590	287	24	72404	2.3042	0.010607	PTPN3
ENSG00000114796	3	183343356	183412265	191	4	72540	2.3037	0.010618	KLHL24
ENSG00000099364	16	30924376	30970104	43	5	72456	2.3034	0.01063	FBXL19
ENSG00000164761	8	119925796	119974439	109	16	72398	2.3022	0.010663	TNFRSF11B
ENSG00000139567	12	52290692	52327145	89	19	72294	2.3017	0.010677	ACVRL1
ENSG00000204571	11	71282901	71324399	107	10	72385	2.2995	0.010738	KRTAP5-11
ENSG00000253719	12	74921551	74945223	90	11	72407	2.2959	0.010841	ATXN7L3B
ENSG00000269407	20	23320015	23344066	74	11	72499	2.2953	0.010859	AL096677.1
ENSG00000111266	12	12618829	12725317	184	24	72333	2.295	0.010866	DUSP16
ENSG00000072415	14	67697826	67812536	332	11	72576	2.2941	0.010894	MPP5
ENSG00000145743	5	107184736	107727799	851	38	72369	2.2937	0.010903	FBXL17
ENSG00000256762	17	44066616	44087060	96	3	72528	2.2928	0.010931	STH
ENSG00000268485	2	242157319	242178850	25	11	72358	2.2917	0.010962	AC104841.2
ENSG00000256206	11	14505329	14551890	58	7	72408	2.2905	0.010997	PSMA1
ENSG00000008256	7	6191407	6322275	255	17	72477	2.2902	0.011006	CYTH3
ENSG00000272822	12	49287286	49361148	205	10	72548	2.2893	0.011032	RP11-302B13.5
ENSG00000095397	9	117154360	117277730	284	24	72400	2.2884	0.011057	DFNB31
ENSG00000134287	12	49319506	49361334	125	9	72555	2.2869	0.011099	ARF3
ENSG00000160255	21	46295868	46361904	166	42	72382	2.2857	0.011137	ITGB2
ENSG00000140832	16	71650064	71686017	66	10	72474	2.2851	0.011153	MARVELD3
ENSG00000161010	5	179251436	179299173	126	17	72419	2.284	0.011186	C5orf45
ENSG00000218416	2	241378732	241406131	58	15	72303	2.2835	0.011199	AC110619.2
ENSG00000184374	8	119997691	120128821	512	24	72413	2.2801	0.011299	COLEC10
ENSG00000177548	16	28905742	28957847	34	5	72308	2.2781	0.01136	RABEP2
ENSG00000142528	19	50518971	50566671	89	13	72497	2.2771	0.011391	ZNF473
ENSG00000171487	19	56501092	56583179	299	49	72342	2.2764	0.011412	NLRP5
ENSG00000187811	11	71282956	71328487	122	10	72395	2.2761	0.011421	AP000867.1
ENSG00000146021	5	136943189	137081779	243	25	72419	2.2727	0.011521	KLHL3
ENSG00000102804	13	44997655	45161283	273	11	72470	2.2725	0.011528	TSC22D1
ENSG00000198797	1	177130633	177261558	222	31	72428	2.2717	0.011551	BRINP2
ENSG00000103249	16	1484935	1535581	247	27	72341	2.2716	0.011554	CLCN7
ENSG00000116171	1	53382901	53527375	398	17	72530	2.2699	0.011608	SCP2
ENSG00000104067	15	29981571	30271068	578	49	72445	2.2696	0.011616	TJP1
ENSG00000189337	1	14915200	15454539	1218	169	72326	2.265	0.011755	KAZN
ENSG00000181274	10	99082255	99104458	51	6	72352	2.2646	0.011767	FRAT2
ENSG00000144747	3	69058978	69111484	54	9	72255	2.2616	0.01186	TMF1
ENSG00000162517	1	32085463	32120497	53	6	72399	2.2608	0.011886	PEF1
ENSG00000116698	1	183431351	183577381	223	31	72422	2.2598	0.011918	SMG7
ENSG00000107518	10	116843124	117718503	1558	34	72400	2.2589	0.011944	ATRNL1
ENSG00000115268	19	1428358	1450583	16	4	72361	2.2579	0.011975	RPS15
ENSG00000136158	13	80900111	80925086	22	6	72438	2.2565	0.012021	SPRY2
ENSG00000105676	19	19134384	19180563	73	7	72528	2.2555	0.012051	ARMC6
ENSG00000165131	7	142626440	142647955	61	7	72525	2.2532	0.012125	C7orf34
ENSG00000138336	10	70310413	70464239	444	20	72431	2.2531	0.012127	TET1
ENSG00000165443	10	60926350	61017534	132	9	72489	2.2521	0.012159	PHYHIPL
ENSG00000134775	18	33867677	34370018	777	79	72364	2.2497	0.012235	FHOD3
ENSG00000168096	16	4736513	4794379	161	15	72411	2.249	0.012255	ANKS3
ENSG00000167397	16	31092163	31117301	23	4	72526	2.2484	0.012274	VKORC1
ENSG00000124787	6	4984966	5014297	146	13	72419	2.2482	0.012282	RPP40
ENSG00000155252	10	99334131	99446191	190	20	72464	2.2471	0.012316	PI4K2A
ENSG00000136108	13	53019564	53060763	92	9	72535	2.2464	0.012338	CKAP2
ENSG00000090054	9	94784281	94887666	342	22	72525	2.2439	0.012421	SPTLC1
ENSG00000007372	11	31796340	31849509	54	8	72325	2.2424	0.012469	PAX6
ENSG00000176749	17	30803637	30828274	27	8	72356	2.2412	0.012506	CDK5R1
ENSG00000086159	12	50350977	50380922	29	7	72450	2.2396	0.012557	AQP6
ENSG00000132661	20	23321373	23345414	78	11	72508	2.239	0.012579	NXT1
ENSG00000198832	22	31490758	31526055	97	17	72431	2.2387	0.012587	SELM
ENSG00000255863	12	49305767	49343446	105	8	72549	2.2382	0.012603	AC073610.5
ENSG00000100744	14	96819814	96863625	32	6	72282	2.2382	0.012603	GSKIP
ENSG00000133216	1	23027332	23251818	227	45	72334	2.2355	0.012691	EPHB2
ENSG00000197905	12	3058496	3159839	271	31	72392	2.2349	0.012713	TEAD4
ENSG00000117461	1	46495812	46652160	225	16	72486	2.2333	0.012766	PIK3R3
ENSG00000066422	3	101357733	101406339	72	10	72485	2.2329	0.012776	ZBTB11
ENSG00000180447	9	89549279	89572104	50	10	72449	2.2315	0.012823	GAS1
ENSG00000013810	4	1713227	1756898	205	16	72504	2.2311	0.012837	TACC3
ENSG00000214860	17	18270976	18302961	35	4	72362	2.2307	0.01285	EVPLL
ENSG00000163950	4	1684527	1724282	114	14	72407	2.2306	0.012853	SLBP
ENSG00000080608	9	2710469	2854241	276	42	72341	2.2305	0.012858	KIAA0020
ENSG00000232748	16	31062813	31083451	25	4	72461	2.2303	0.012862	ZNF668
ENSG00000162490	1	11741786	11795914	66	18	72367	2.2299	0.012877	DRAXIN
ENSG00000174448	18	51840728	51894334	143	9	72474	2.2282	0.012934	STARD6
ENSG00000134285	12	49305301	49330257	71	6	72543	2.2273	0.012962	FKBP11
ENSG00000198146	15	35260542	35290488	66	10	72436	2.2272	0.012968	ZNF770
ENSG00000131748	17	37783318	37829737	102	12	72499	2.2232	0.013099	STARD3
ENSG00000131018	6	152432819	152968936	1355	111	72386	2.2229	0.01311	SYNE1
ENSG00000099381	16	30958615	31006437	40	5	72476	2.2226	0.013123	SETD1A
ENSG00000249967	10	99334131	99443667	187	20	72468	2.2219	0.013144	PI4K2A
ENSG00000213563	8	145741117	145764516	15	6	72318	2.2214	0.013161	C8orf82
ENSG00000148925	11	13399548	13494844	201	13	72447	2.2213	0.013166	BTBD10
ENSG00000135842	1	184749858	184953682	336	30	72363	2.2204	0.013197	FAM129A
ENSG00000103994	15	42695021	42793321	144	16	72381	2.2197	0.013219	ZNF106
ENSG00000245317	5	179276013	179298283	49	12	72370	2.2195	0.013227	CTC-241N9.1
ENSG00000196705	19	21314827	21383034	109	14	72416	2.2186	0.013258	ZNF431
ENSG00000061938	3	195580235	195648816	130	24	72380	2.2179	0.013279	TNK2
ENSG00000006625	7	30526237	30601095	168	19	72341	2.217	0.013313	GGCT
ENSG00000048052	7	18116572	19052039	1619	126	72346	2.2159	0.013348	HDAC9
ENSG00000099901	22	20093461	20124878	91	10	72435	2.2155	0.013363	RANBP1
ENSG00000104671	8	30003813	30051156	67	7	72541	2.2142	0.013409	DCTN6
ENSG00000122481	1	95689711	95722781	92	15	72471	2.2138	0.013422	RWDD3
ENSG00000162244	3	52017616	52039958	14	6	72311	2.2137	0.013426	RPL29
ENSG00000151414	1	198116093	198301550	550	21	72520	2.2127	0.013461	NEK7
ENSG00000105063	19	55731148	55780363	68	16	72366	2.212	0.013484	PPP6R1
ENSG00000163872	3	183405606	183540413	220	15	72367	2.2101	0.01355	YEATS2
ENSG00000156802	8	124322090	124438590	118	23	72416	2.2101	0.013551	ATAD2
ENSG00000175018	10	127255091	127381713	180	19	72407	2.2094	0.013575	TEX36
ENSG00000122862	10	70837862	70874567	55	11	72289	2.2093	0.013576	SRGN
ENSG00000120049	10	103575731	103613677	56	12	72460	2.2093	0.013578	KCNIP2
ENSG00000139537	12	49287893	49335623	121	8	72552	2.206	0.013691	CCDC65
ENSG00000153498	13	113020633	113099003	315	25	72429	2.2051	0.013723	SPACA7
ENSG00000139675	13	53181605	53227919	144	7	72528	2.2034	0.013784	HNRNPA1L2
ENSG00000184967	12	132618993	132647013	47	9	72445	2.203	0.013796	NOC4L
ENSG00000136110	13	53267399	53323947	126	11	72494	2.1986	0.013954	LECT1
ENSG00000169884	12	49349123	49375546	45	6	72476	2.1977	0.013985	WNT10B
ENSG00000156256	21	30386950	30436809	59	10	72497	2.1976	0.013989	USP16
ENSG00000205835	3	190560666	190620218	99	16	72419	2.1973	0.014001	GMNC
ENSG00000171169	9	130813512	130840485	34	3	72478	2.1958	0.014053	NAIF1
ENSG00000197774	16	1813208	1841709	71	11	72324	2.1954	0.014069	EME2
ENSG00000158887	1	161264525	161289762	52	9	72391	2.1949	0.014084	MPZ
ENSG00000113068	5	139614624	139692706	115	11	72312	2.1942	0.014109	PFDN1
ENSG00000168260	14	50540369	50569361	84	13	72443	2.1941	0.014114	C14orf183
ENSG00000185917	21	37396839	37461687	201	23	72434	2.1934	0.014138	SETD4
ENSG00000167840	17	4998836	5036411	75	16	72390	2.1893	0.014287	ZNF232
ENSG00000240857	2	18725989	18751946	43	14	72411	2.189	0.014297	RDH14
ENSG00000124772	6	36698552	36817778	300	49	72331	2.1882	0.014329	CPNE5
ENSG00000170044	3	101808088	102208685	675	45	72410	2.188	0.014334	ZPLD1
ENSG00000116983	1	40134320	40167361	68	15	72295	2.1879	0.01434	HPCAL4
ENSG00000176046	16	28538606	28560495	39	6	72367	2.1864	0.014393	NUPR1
ENSG00000086848	11	111642919	111752305	107	12	72452	2.1858	0.014414	ALG9
ENSG00000143001	1	55436465	55467966	77	5	72355	2.1858	0.014416	TMEM61
ENSG00000212658	17	39448078	39469103	77	6	72543	2.1855	0.014426	KRTAP29-1
ENSG00000186487	2	1782885	2345032	1392	80	72422	2.1843	0.014469	MYT1L
ENSG00000079337	12	48118455	48174823	130	22	72311	2.1842	0.014473	RAPGEF3
ENSG00000163104	4	95118762	95222443	189	11	72513	2.1829	0.014523	SMARCAD1
ENSG00000149483	11	61119473	61146981	4	1	72380	2.1819	0.01456	TMEM138
ENSG00000114933	2	206848445	206961027	241	24	72449	2.1809	0.014596	INO80D
ENSG00000204710	11	64927625	64950715	12	4	72411	2.1797	0.014641	SPDYC
ENSG00000099904	22	20106979	20145530	111	10	72369	2.1791	0.014662	ZDHHC8
ENSG00000185920	9	98195262	98289339	158	17	72416	2.1782	0.014696	PTCH1
ENSG00000142494	17	19388698	19492347	87	22	72325	2.1779	0.014705	SLC47A1
ENSG00000198626	1	237195505	238007288	1792	173	72390	2.1778	0.014712	RYR2
ENSG00000066032	2	79402357	80885905	3354	253	72366	2.1763	0.014766	CTNNA2
ENSG00000124383	2	71347444	71387231	123	17	72446	2.1745	0.014834	MPHOSPH10
ENSG00000258529	11	111647010	111760149	117	12	72457	2.1736	0.014866	ALG9
ENSG00000182613	5	180571943	180592890	89	12	72337	2.173	0.014892	OR2V2
ENSG00000124370	2	71326814	71367369	131	16	72418	2.1729	0.014894	MCEE
ENSG00000139117	12	39030624	39311232	634	27	72470	2.1722	0.01492	CPNE8
ENSG00000198039	7	64320550	64401344	280	12	72550	2.1699	0.015007	ZNF273
ENSG00000143105	1	111049839	111071797	52	14	72351	2.1691	0.015037	KCNA10
ENSG00000161980	16	86407	113628	59	8	72270	2.1679	0.015082	POLR3K
ENSG00000134115	3	1124260	1455901	936	103	72347	2.1676	0.015095	CNTN6
ENSG00000141933	19	497299	529654	37	15	72375	2.1673	0.015106	TPGS1
ENSG00000010244	17	30667136	30718905	67	11	72379	2.1669	0.015122	ZNF207
ENSG00000204611	19	52606344	52653175	113	9	72385	2.1658	0.015164	ZNF616
ENSG00000212657	17	39453952	39475505	81	6	72509	2.165	0.015193	KRTAP16-1
ENSG00000092051	14	24027244	24058009	18	4	72424	2.1635	0.01525	JPH4
ENSG00000149926	16	30025748	30074299	55	5	72468	2.1623	0.015297	FAM57B
ENSG00000135413	12	55014595	55038679	31	9	72346	2.1615	0.015328	LACRT
ENSG00000157800	7	139983493	140114233	319	40	72351	2.1615	0.01533	SLC37A3
ENSG00000121764	1	32073287	32108119	52	5	72470	2.1595	0.015404	HCRTR1
ENSG00000170289	8	87556205	87765903	460	50	72335	2.157	0.015501	CNGB3
ENSG00000130811	19	10215693	10240596	46	10	72351	2.1557	0.015553	EIF3G
ENSG00000143079	1	112928803	113016078	168	6	72473	2.1555	0.015561	CTTNBP2NL
ENSG00000180440	13	37238049	37281976	44	12	72323	2.1528	0.015668	SERTM1
ENSG00000172766	13	41875341	41961166	186	11	72496	2.1507	0.015748	NAA16
ENSG00000243207	19	10206899	10235456	44	10	72380	2.1504	0.015762	PPAN-P2RY11
ENSG00000130810	19	10206965	10235414	44	10	72380	2.1504	0.015762	PPAN
ENSG00000157429	16	71488453	71608992	171	25	72316	2.1494	0.0158	ZNF19
ENSG00000108264	17	35756965	35849835	225	21	72478	2.1494	0.015803	TADA2A
ENSG00000204463	6	31596805	31630482	109	22	72536	2.1491	0.015813	BAG6
ENSG00000241635	2	234516291	234691956	523	32	72462	2.1473	0.015887	UGT1A8
ENSG00000106367	7	100787678	100814877	51	9	72287	2.1454	0.015959	AP1S1
ENSG00000142611	1	2975732	3365185	821	106	72359	2.1451	0.015971	PRDM16
ENSG00000196581	1	4704792	4862594	491	80	72357	2.1427	0.01607	AJAP1
ENSG00000133265	19	55763599	55801749	48	12	72330	2.1418	0.016104	HSPBP1
ENSG00000151773	13	44388045	44463827	285	21	72541	2.1417	0.016111	CCDC122
ENSG00000137764	15	67825047	68109461	595	24	72447	2.1384	0.01624	MAP2K5
ENSG00000165416	13	53216844	53285044	181	7	72551	2.1374	0.016281	SUGT1
ENSG00000157349	16	70313566	70379186	45	16	72397	2.1365	0.016319	DDX19B
ENSG00000118557	16	72136056	72220777	208	24	72373	2.1359	0.016346	PMFBP1
ENSG00000122136	9	138427985	138451815	48	9	72379	2.1349	0.016383	OBP2A
ENSG00000139874	14	38667204	38692272	38	11	72479	2.1349	0.016385	SSTR1
ENSG00000100526	14	54853567	54896936	82	11	72436	2.1343	0.016409	CDKN3
ENSG00000108344	17	38127050	38164213	113	10	72450	2.134	0.016421	PSMD3
ENSG00000215883	1	54628009	54675709	85	25	72376	2.1331	0.016459	CYB5RL
ENSG00000166278	6	31855562	31923449	177	32	72513	2.1329	0.016467	C2
ENSG00000128573	7	113716382	114343827	622	52	72370	2.1326	0.016478	FOXP2
ENSG00000188779	15	68102042	68136899	103	14	72427	2.1314	0.016528	SKOR1
ENSG00000173041	7	63970262	64033484	232	15	72533	2.1306	0.016562	ZNF680
ENSG00000186073	15	36861812	37112449	464	40	72408	2.1305	0.016565	C15orf41
ENSG00000175938	16	30950387	30977782	16	4	72451	2.1299	0.016592	ORAI3
ENSG00000105287	19	47167532	47230384	110	14	72442	2.1293	0.016614	PRKD2
ENSG00000265817	8	95380605	95459180	224	19	72496	2.1279	0.016671	FSBP
ENSG00000133107	13	38200773	38454562	699	59	72384	2.1263	0.016741	TRPC4
ENSG00000163435	1	201967073	201996316	54	11	72248	2.1248	0.0168	ELF3
ENSG00000140368	15	77275700	77339673	68	15	72336	2.1227	0.01689	PSTPIP1
ENSG00000126266	19	35832445	35853367	51	16	72340	2.1223	0.016908	FFAR1
ENSG00000145439	4	169774921	169941426	276	14	72458	2.1211	0.016956	CBR4
ENSG00000099899	22	20089389	20114915	67	11	72456	2.1207	0.016972	TRMT2A
ENSG00000014824	4	41982489	42102474	406	10	72526	2.1204	0.016986	SLC30A9
ENSG00000141200	17	51890239	51912573	75	11	72483	2.1203	0.016991	KIF2B
ENSG00000272214	12	121397641	121420095	65	12	72401	2.1197	0.017014	AC079602.1
ENSG00000204356	6	31909864	31936887	74	18	72533	2.1183	0.017076	NELFE
ENSG00000180834	3	183523664	183553382	55	6	72348	2.1178	0.017096	MAP6D1
ENSG00000148143	9	109615378	109785915	213	35	72421	2.1165	0.017153	ZNF462
ENSG00000100804	14	23475752	23514439	40	10	72378	2.1164	0.017156	PSMB5
ENSG00000167608	19	54653846	54686944	46	14	72403	2.1163	0.017158	TMC4
ENSG00000261701	16	72078522	72121145	96	14	72384	2.1148	0.017225	HPR
ENSG00000196616	4	100216121	100252558	94	19	72514	2.1146	0.017233	ADH1B
ENSG00000256407	1	54596897	54675746	154	36	72354	2.1125	0.01732	RP11-446E24.4
ENSG00000144642	3	29312473	30061886	1990	127	72392	2.1118	0.017353	RBMS3
ENSG00000244165	19	10212214	10236048	42	9	72371	2.1116	0.01736	P2RY11
ENSG00000108813	17	48036334	48062321	29	9	72325	2.1115	0.017365	DLX4
ENSG00000156030	14	74171825	74266988	185	35	72369	2.1113	0.017371	ELMSAN1
ENSG00000196455	3	130387779	130475673	131	3	72516	2.1105	0.017407	PIK3R4
ENSG00000100985	20	44627547	44655200	85	11	72434	2.1102	0.017419	MMP9
ENSG00000170075	1	202081986	202112720	69	15	72363	2.1101	0.017424	GPR37L1
ENSG00000197880	1	23897985	23977058	99	25	72393	2.1071	0.017555	MDS2
ENSG00000149932	16	29942206	29994373	53	4	72412	2.1057	0.017617	TMEM219
ENSG00000143375	1	151472986	151521168	58	9	72469	2.1048	0.017655	CGN
ENSG00000148719	10	74082588	74124988	87	3	72448	2.1043	0.017675	DNAJB12
ENSG00000250486	4	165868100	165890273	41	9	72351	2.1036	0.017708	FAM218A
ENSG00000162399	1	55454606	55486556	57	6	72370	2.1035	0.017709	BSND
ENSG00000057468	1	76252567	76388923	455	23	72552	2.1029	0.017739	MSH4
ENSG00000166848	16	75671684	75805770	367	22	72438	2.1027	0.017745	TERF2IP
ENSG00000187783	10	45396648	45442450	68	9	72364	2.101	0.017821	TMEM72
ENSG00000128739	15	25058794	25233870	306	59	72344	2.0993	0.017894	SNRPN
ENSG00000124789	6	17605269	17716656	258	23	72509	2.0968	0.018008	NUP153
ENSG00000134769	18	32063254	32481808	729	26	72324	2.0946	0.018102	DTNA
ENSG00000117906	15	77213960	77252601	51	14	72400	2.0931	0.018171	RCN2
ENSG00000185940	11	1641033	1662160	126	20	72377	2.0925	0.018195	KRTAP5-5
ENSG00000120729	5	137193480	137233540	33	8	72274	2.0922	0.018212	MYOT
ENSG00000158467	7	128854864	129080052	377	24	72428	2.0913	0.018249	AHCYL2
ENSG00000163637	3	64069543	64441152	702	80	72296	2.0908	0.018275	PRICKLE2
ENSG00000100714	14	64844749	64936722	162	19	72411	2.09	0.018309	MTHFD1
ENSG00000241935	10	99334080	99382559	75	18	72419	2.0889	0.018358	HOGA1
ENSG00000130758	19	40687651	40731482	36	7	72291	2.0885	0.018375	MAP3K10
ENSG00000152782	10	91332745	91415215	285	24	72434	2.0883	0.018386	PANK1
ENSG00000107833	10	103531082	103553170	10	4	72341	2.0879	0.018402	NPM3
ENSG00000077312	19	41246542	41281294	79	12	72424	2.0877	0.018412	SNRPA
ENSG00000204398	13	112230548	112334955	297	29	72386	2.0876	0.018418	RP11-65D24.2
ENSG00000205857	12	7907812	7936717	17	5	72374	2.0871	0.018439	NANOGNB
ENSG00000214305	11	107640219	107662316	55	6	72412	2.0839	0.018585	AP001024.1
ENSG00000148541	10	60995890	61132939	239	28	72411	2.0836	0.018599	FAM13C
ENSG00000151176	12	113786371	113837203	75	6	72460	2.0833	0.01861	PLBD2
ENSG00000134242	1	114346433	114424381	101	14	72357	2.0824	0.018652	PTPN22
ENSG00000178573	16	79609740	79644611	62	22	72339	2.0805	0.018741	MAF
ENSG00000197599	16	1474384	1504557	103	15	72364	2.0792	0.018801	CCDC154
ENSG00000100220	22	32773569	32818242	178	28	72505	2.0781	0.018849	RTCB
ENSG00000197226	5	179279066	179344859	91	16	72404	2.0771	0.018896	TBC1D9B
ENSG00000149930	16	29974962	30013582	48	5	72495	2.0769	0.018905	TAOK2
ENSG00000161640	19	50442242	50474429	59	10	72368	2.0765	0.018924	SIGLEC11
ENSG00000188641	1	97533299	98396605	1667	94	72374	2.0755	0.018969	DPYD
ENSG00000146360	6	110289514	110311921	43	9	72390	2.0749	0.019	GPR6
ENSG00000230657	12	11450017	11473369	44	8	72373	2.0721	0.019128	PRB4
ENSG00000102858	16	4656494	4750975	287	19	72415	2.0717	0.019145	MGRN1
ENSG00000168421	4	40182673	40258587	134	33	72329	2.0715	0.019158	RHOH
ENSG00000162040	16	1951464	1978441	87	8	72297	2.0707	0.019194	HS3ST6
ENSG00000158402	5	137610954	137684044	147	18	72432	2.0705	0.019201	CDC25C
ENSG00000112679	6	281630	361355	1	1	72052	2.0697	0.01924	DUSP22
ENSG00000212659	17	39411591	39432893	20	4	72484	2.0695	0.01925	KRTAP9-6
ENSG00000162736	1	160303062	160338742	54	10	72517	2.0685	0.019297	NCSTN
ENSG00000151116	11	18541156	18620294	190	20	72446	2.0675	0.019344	UEVLD
ENSG00000109466	4	166118770	166254308	227	24	72369	2.0671	0.019363	KLHL2
ENSG00000165886	10	99248625	99340966	150	16	72382	2.0669	0.019373	UBTD1
ENSG00000120306	5	139544227	139671637	232	13	72387	2.0663	0.019401	CYSTM1
ENSG00000095002	2	47620108	47799450	421	32	72380	2.0656	0.019433	MSH2
ENSG00000114416	3	180575929	180710541	217	17	72450	2.0647	0.019476	FXR1
ENSG00000205838	5	34828938	34909561	190	31	72405	2.0643	0.019497	TTC23L
ENSG00000106823	9	95246365	95308937	149	15	72519	2.0635	0.019531	ECM2
ENSG00000110079	11	60038014	60086445	104	17	72447	2.0631	0.019551	MS4A4A
ENSG00000141030	17	17140141	17194607	142	12	72496	2.0625	0.019582	COPS3
ENSG00000174007	3	196423148	196449164	75	8	72365	2.0608	0.019659	CEP19
ENSG00000149451	20	3638612	3672893	74	22	72360	2.0593	0.019734	ADAM33
ENSG00000113600	5	39274364	39434970	431	39	72439	2.0564	0.019872	C9
ENSG00000136521	3	179312478	179355435	60	6	72506	2.0558	0.019902	NDUFB5
ENSG00000123815	19	41187434	41234112	102	17	72385	2.0555	0.019916	ADCK4
ENSG00000106819	9	95208487	95254788	107	11	72559	2.054	0.019987	ASPN
ENSG00000133318	11	63438918	63537363	84	6	72493	2.0526	0.020057	RTN3
ENSG00000268798	19	1430838	1451937	18	4	72332	2.0526	0.020057	AC027307.3
ENSG00000170537	16	18985256	19085264	217	18	72440	2.051	0.020136	TMC7
ENSG00000165832	10	116687952	116747430	129	14	72496	2.0492	0.020221	TRUB1
ENSG00000120251	4	158115334	158297227	231	23	72426	2.0488	0.02024	GRIA2
ENSG00000171773	19	17556234	17581763	33	5	72234	2.0475	0.020307	NXNL1
ENSG00000143252	1	161274047	161342984	281	8	72519	2.0474	0.02031	SDHC
ENSG00000074071	16	1811891	1833156	43	8	72312	2.0468	0.020337	MRPS34
ENSG00000196684	19	16234838	16279386	95	15	72450	2.0466	0.02035	HSH2D
ENSG00000148339	9	130820480	130881524	131	3	72479	2.0448	0.020438	SLC25A25
ENSG00000081479	2	169973619	170229195	600	73	72399	2.0445	0.020454	LRP2
ENSG00000124422	17	20892910	20957073	191	14	72395	2.0445	0.020454	USP22
ENSG00000048540	12	16691307	16773528	42	16	72360	2.0436	0.020494	LMO3
ENSG00000204296	6	32246303	32349684	787	25	72566	2.0431	0.020524	C6orf10
ENSG00000255692	12	120127573	120148816	41	7	72507	2.0427	0.020541	RP1-127H14.3
ENSG00000268098	21	37392368	37427818	100	14	72488	2.042	0.020575	AP000688.1
ENSG00000136933	9	127952821	128006437	96	9	72377	2.0419	0.020583	RABEPK
ENSG00000145863	5	160964069	161139599	279	22	72391	2.0412	0.020616	GABRA6
ENSG00000010818	6	143062604	143276338	359	43	72354	2.0409	0.020628	HIVEP2
ENSG00000049167	5	60159658	60250900	206	17	72481	2.0404	0.020655	ERCC8
ENSG00000099385	16	30834947	30916281	58	6	72324	2.0403	0.020658	BCL7C
ENSG00000173145	10	96065004	96132716	164	16	72518	2.0397	0.02069	NOC3L
ENSG00000167194	16	30024655	30049057	34	4	72476	2.0391	0.020718	C16orf92
ENSG00000116005	2	70474518	70518323	76	5	72477	2.0381	0.020771	PCYOX1
ENSG00000103024	16	1810287	1831731	40	8	72310	2.0377	0.020792	NME3
ENSG00000119414	9	127898852	127962218	130	8	72496	2.0375	0.020798	PPP6C
ENSG00000163704	3	9977226	10004078	43	5	72445	2.0375	0.0208	PRRT3
ENSG00000268818	22	36013040	36041181	60	8	72431	2.0372	0.020813	AL049747.1
ENSG00000156253	21	30366705	30401699	57	8	72531	2.0354	0.020907	RWDD2B
ENSG00000130489	22	50951997	50974868	63	14	72431	2.032	0.021077	SCO2
ENSG00000121454	1	180189421	180259380	158	34	72345	2.0317	0.021093	LHX4
ENSG00000085276	3	168791287	169391406	1378	103	72477	2.03	0.021177	MECOM
ENSG00000121210	4	154377498	154567863	353	49	72432	2.029	0.021227	KIAA0922
ENSG00000159228	21	37432239	37455464	81	15	72416	2.0278	0.02129	CBR1
ENSG00000180228	2	179286141	179326239	43	8	72487	2.0268	0.02134	PRKRA
ENSG00000269360	15	93739295	93761277	70	11	72412	2.0267	0.021346	AC112693.2
ENSG00000099866	19	479176	515347	110	19	72370	2.0266	0.021353	MADCAM1
ENSG00000198083	17	39401636	39422616	52	4	72528	2.0262	0.021374	KRTAP9-9
ENSG00000134864	13	101173810	101251782	98	8	72375	2.0255	0.02141	GGACT
ENSG00000131668	9	96703905	96727654	58	8	72415	2.0235	0.021509	BARX1
ENSG00000183034	17	72910370	72940007	28	8	72461	2.0225	0.02156	OTOP2
ENSG00000015532	17	48413453	48450499	129	9	72464	2.0225	0.021561	XYLT2
ENSG00000166128	15	63471668	63569981	175	26	72302	2.0218	0.021601	RAB8B
ENSG00000185264	22	37377163	37413882	153	17	72463	2.0203	0.021678	TEX33
ENSG00000168830	6	87637024	87736349	205	22	72412	2.0198	0.021701	HTR1E
ENSG00000105771	19	44225301	44269142	75	8	72349	2.0194	0.021725	SMG9
ENSG00000112232	6	62379865	63006132	1463	39	72437	2.0191	0.02174	KHDRBS2
ENSG00000162704	1	183582401	183614892	170	6	72546	2.0174	0.021825	ARPC5
ENSG00000137872	15	47466298	48076420	1348	62	72427	2.0164	0.021879	SEMA6D
ENSG00000142655	1	10522345	10700815	308	21	72376	2.0155	0.021929	PEX14
ENSG00000009790	1	209919377	209965668	115	13	72441	2.0154	0.021931	TRAF3IP3
ENSG00000241598	11	1632188	1653368	120	14	72356	2.0153	0.021937	KRTAP5-4
ENSG00000154582	8	74841404	74894522	126	15	72362	2.0146	0.021972	TCEB1
ENSG00000140545	15	89431916	89466642	112	16	72363	2.0145	0.02198	MFGE8
ENSG00000156689	11	58591542	58681688	385	12	72523	2.0123	0.022095	GLYATL2
ENSG00000248905	15	33047747	33496897	1519	125	72386	2.0121	0.022103	FMN1
ENSG00000145623	5	38835960	38955698	282	32	72463	2.0115	0.022134	OSMR
ENSG00000166471	11	9292201	9346327	139	13	72345	2.0115	0.022134	TMEM41B
ENSG00000103707	15	65284845	65331977	100	13	72462	2.0114	0.022142	MTFMT
ENSG00000144567	2	220030947	220060201	52	6	72498	2.0083	0.022306	FAM134A
ENSG00000245017	12	98869322	98907633	118	19	72484	2.0083	0.022307	RP11-181C3.1
ENSG00000169715	16	56649387	56671024	71	16	72401	2.0077	0.022337	MT1E
ENSG00000162735	1	160236602	160266138	40	7	72514	2.0071	0.02237	PEX19
ENSG00000115649	2	220026619	220052828	47	6	72503	2.0052	0.022469	CNPPD1
ENSG00000166006	12	75423857	75613648	384	31	72422	2.0049	0.022486	KCNC2
ENSG00000264187	17	17095963	17150499	133	17	72373	2.0043	0.022519	RP11-45M22.4
ENSG00000139971	14	58456453	58774857	560	44	72366	2.0017	0.022658	C14orf37
ENSG00000240038	1	104086437	104132156	34	10	72325	2.0001	0.022747	AMY2B
ENSG00000186086	1	108908421	109023624	61	5	72466	1.9994	0.02278	NBPF6
ENSG00000116273	1	6663745	6694093	50	9	72412	1.9985	0.022829	PHF13
ENSG00000170558	18	25520930	25767410	351	40	72393	1.9965	0.022942	CDH2
ENSG00000035141	2	70513107	70539222	36	3	72365	1.9963	0.02295	FAM136A
ENSG00000229183	11	60979688	61028929	3	1	71954	1.9944	0.023056	PGA4
ENSG00000256713	11	60998514	61028920	3	1	71954	1.9944	0.023056	PGA5
ENSG00000162073	16	3009246	3033490	48	8	72383	1.9942	0.023067	PAQR4
ENSG00000133935	14	76106134	76137532	52	11	72367	1.9935	0.023106	C14orf1
ENSG00000206026	18	73111431	73149658	96	12	72352	1.9929	0.023134	SMIM21
ENSG00000127325	12	70027140	70103256	277	19	72350	1.9928	0.023139	BEST3
ENSG00000173744	2	228326868	228435930	345	21	72528	1.9924	0.023162	AGFG1
ENSG00000128203	22	26815239	26850981	83	15	72433	1.9923	0.023169	ASPHD2
ENSG00000141337	17	66245323	66428872	330	54	72420	1.9922	0.023174	ARSG
ENSG00000165801	14	21528429	21568399	63	13	72477	1.9919	0.023188	ARHGEF40
ENSG00000166747	16	71752913	71853104	218	20	72420	1.9903	0.023278	AP1G1
ENSG00000231852	6	31996042	32019447	43	18	72450	1.99	0.023294	CYP21A2
ENSG00000234409	22	20125950	20148399	52	8	72297	1.9895	0.023323	AC006547.14
ENSG00000130193	8	143798621	143828345	65	8	72295	1.9863	0.0235	THEM6
ENSG00000127564	16	3008025	3040540	75	9	72401	1.986	0.023515	PKMYT1
ENSG00000087250	16	56612986	56635000	68	11	72439	1.985	0.023571	MT3
ENSG00000105186	19	33077913	33177503	410	19	72420	1.9838	0.023638	ANKRD27
ENSG00000188931	1	161324521	161347664	110	3	72562	1.9833	0.023666	C1orf192
ENSG00000183439	4	165865598	165908820	99	12	72410	1.9825	0.023709	TRIM61
ENSG00000129084	11	14505329	14675181	197	27	72384	1.9817	0.023759	PSMA1
ENSG00000177340	12	31467250	31488879	4	2	72409	1.9815	0.023765	AC024940.1
ENSG00000254614	11	64935077	64959305	23	6	72403	1.9813	0.023777	AP003068.23
ENSG00000159217	17	47064774	47143012	107	15	72395	1.9812	0.023783	IGF2BP1
ENSG00000255012	11	56370031	56390978	60	11	72555	1.981	0.023795	OR5M1
ENSG00000178965	1	75023795	75149422	145	17	72339	1.9792	0.023896	C1orf173
ENSG00000079150	2	179318391	179353327	51	10	72499	1.9788	0.023917	FKBP7
ENSG00000244242	11	1743640	1781821	83	10	72420	1.9783	0.023946	IFITM10
ENSG00000149927	16	30006830	30044591	65	7	72492	1.9774	0.023999	DOC2A
ENSG00000102837	13	53592894	53636192	81	18	72414	1.9771	0.024014	OLFM4
ENSG00000100558	14	67843700	67888917	115	14	72483	1.9771	0.024014	PLEK2
ENSG00000197275	8	95374188	95497337	392	19	72493	1.9771	0.024017	RAD54B
ENSG00000237515	16	12985477	13344272	1155	91	72388	1.9752	0.024122	SHISA9
ENSG00000143297	1	157473167	157532310	114	10	72446	1.975	0.024134	FCRL5
ENSG00000024048	6	42521800	42671242	258	17	72459	1.9745	0.024161	UBR2
ENSG00000137877	15	42130345	42196275	162	24	72428	1.9745	0.024161	SPTBN5
ENSG00000143862	1	202092532	202123869	53	16	72383	1.973	0.024245	ARL8A
ENSG00000183888	1	16320731	16345302	156	16	72446	1.9728	0.024257	C1orf64
ENSG00000185163	12	132611139	132638880	60	8	72526	1.9728	0.024261	DDX51
ENSG00000103056	16	68382231	68492591	179	20	72398	1.9718	0.024318	SMPD3
ENSG00000134539	12	10368657	10479850	208	14	72453	1.9712	0.02435	KLRD1
ENSG00000013725	11	60729115	60797849	187	33	72368	1.9707	0.024379	CD6
ENSG00000116001	2	70426576	70485792	101	5	72454	1.9699	0.024425	TIA1
ENSG00000154035	17	21132183	21166722	65	17	72420	1.9694	0.024454	C17orf103
ENSG00000081154	3	101282939	101323281	88	11	72466	1.9683	0.024518	PCNP
ENSG00000167646	19	55660031	55688090	94	12	72485	1.9674	0.024569	DNAAF3
ENSG00000272781	14	47301134	48153999	1941	73	72383	1.9603	0.02498	MDGA2
ENSG00000111906	6	125531108	125633282	292	21	72494	1.9599	0.025004	HDDC2
ENSG00000163703	3	9965506	9997097	46	8	72423	1.9589	0.025064	CRELD1
ENSG00000140873	16	77271710	77479011	812	48	72378	1.9587	0.025074	ADAMTS18
ENSG00000235645	10	71434655	71462208	123	14	72473	1.9577	0.025135	RP11-242G20.1
ENSG00000144048	2	73979311	74017284	28	4	72438	1.9557	0.025251	DUSP11
ENSG00000212768	15	35260552	35282268	44	8	72403	1.9551	0.025287	AC114546.1
ENSG00000148156	9	111606871	111629239	105	15	72304	1.9543	0.025332	ACTL7B
ENSG00000109452	4	142934313	143778585	1938	82	72429	1.9536	0.025376	INPP4B
ENSG00000100299	22	51051182	51076607	69	20	72338	1.9532	0.025396	ARSA
ENSG00000139915	14	47298826	48154157	1945	73	72383	1.9527	0.025429	MDGA2
ENSG00000176533	19	2501217	2712707	488	77	72355	1.9523	0.025454	GNG7
ENSG00000188425	19	46406475	46428036	71	12	72346	1.9515	0.0255	NANOS2
ENSG00000165804	14	21548205	21582881	77	16	72476	1.9514	0.025506	ZNF219
ENSG00000141497	17	4633319	4659411	46	12	72384	1.9509	0.025532	ZMYND15
ENSG00000166441	11	8693958	8746306	92	21	72397	1.95	0.025591	RPL27A
ENSG00000040199	16	71661738	71768604	211	18	72471	1.9492	0.025634	PHLPP2
ENSG00000272762	3	51984317	52018032	16	9	72401	1.9481	0.025704	RP11-155D18.14
ENSG00000029725	17	5175558	5299129	402	24	72468	1.948	0.025708	RABEP1
ENSG00000132780	1	46039518	46094566	83	6	72517	1.9458	0.025838	NASP
ENSG00000102870	16	30779778	30808523	18	5	72475	1.9448	0.025898	ZNF629
ENSG00000140830	16	72068188	72138330	174	18	72427	1.9439	0.025955	TXNL4B
ENSG00000104880	19	7449999	7547363	319	16	72390	1.9439	0.025955	ARHGEF18
ENSG00000164010	1	43272795	43320660	61	13	72395	1.9433	0.025988	ERMAP
ENSG00000152104	1	214512039	214735792	591	54	72419	1.9421	0.026061	PTPN14
ENSG00000241595	17	39395939	39416904	62	4	72526	1.9416	0.026093	KRTAP9-4
ENSG00000156140	4	73136686	73444516	407	21	72364	1.9406	0.02615	ADAMTS3
ENSG00000103978	15	42492730	42575861	104	11	72535	1.9405	0.026161	TMEM87A
ENSG00000085382	6	105165968	105317794	326	14	72521	1.9384	0.026288	HACE1
ENSG00000021574	2	32278680	32392706	229	18	72411	1.9379	0.026321	SPAST
ENSG00000063854	16	1835621	1887195	407	15	72446	1.9355	0.026465	HAGH
ENSG00000180089	19	55728007	55751647	41	12	72373	1.9347	0.026512	TMEM86B
ENSG00000269808	19	55728587	55751647	41	12	72373	1.9347	0.026512	AC010327.2
ENSG00000149476	11	61090682	61130767	10	4	72481	1.9337	0.026577	DAK
ENSG00000141552	17	79838666	79868867	3	2	72070	1.9314	0.026718	ANAPC11
ENSG00000183979	17	79848621	79870781	3	2	72070	1.9314	0.026718	NPB
ENSG00000185813	17	79848841	79879340	3	2	72070	1.9314	0.026718	PCYT2
ENSG00000090339	19	10371511	10407291	50	15	72452	1.9296	0.026828	ICAM1
ENSG00000154803	17	17105526	17150502	116	15	72374	1.9273	0.026974	FLCN
ENSG00000179709	19	56449198	56509995	235	36	72338	1.9245	0.027148	NLRP8
ENSG00000198417	16	56681606	56704610	101	17	72416	1.9233	0.027224	MT1F
ENSG00000164764	8	73966775	74046323	188	19	72372	1.9229	0.027249	SBSPON
ENSG00000125484	9	135535422	135580342	110	8	72439	1.9225	0.027269	GTF3C4
ENSG00000165879	10	99069022	99091672	80	7	72460	1.922	0.027306	FRAT1
ENSG00000177455	16	28933260	28960667	18	4	72290	1.9214	0.027342	CD19
ENSG00000105662	19	18784487	18903004	213	33	72372	1.9207	0.027387	CRTC1
ENSG00000105877	7	21572833	21951457	1256	106	72371	1.9202	0.027418	DNAH11
ENSG00000070444	17	2277354	2314412	82	11	72399	1.9178	0.027569	MNT
ENSG00000204919	13	57705052	57728073	13	5	72209	1.9164	0.027658	PRR20A
ENSG00000197938	3	97991732	98012676	108	10	72553	1.9162	0.027672	OR5H2
ENSG00000187527	3	192982579	193106632	338	26	72430	1.9149	0.027752	ATP13A5
ENSG00000140506	15	75095057	75128099	54	7	72445	1.914	0.027813	LMAN1L
ENSG00000132589	17	27196353	27234697	41	12	72282	1.9136	0.027837	FLOT2
ENSG00000078795	5	137213657	137288436	98	13	72394	1.9135	0.027842	PKD2L2
ENSG00000187272	17	39384297	39405256	51	4	72388	1.9114	0.027977	KRTAP9-8
ENSG00000161920	17	4624723	4646905	46	9	72431	1.9109	0.028006	MED11
ENSG00000072954	19	16761938	16810840	129	12	72423	1.9105	0.028033	TMEM38A
ENSG00000101191	20	61499090	61579304	216	30	72465	1.9088	0.028144	DIDO1
ENSG00000162413	1	6640784	6684667	69	11	72388	1.9085	0.028165	KLHL21
ENSG00000197961	19	9661029	9705209	125	4	72515	1.9077	0.028214	ZNF121
ENSG00000204370	11	111947497	112000353	32	6	72327	1.9076	0.028224	SDHD
ENSG00000175548	12	38700380	38727784	74	8	72321	1.9073	0.028241	ALG10B
ENSG00000110917	12	121114672	121149667	92	17	72521	1.9064	0.0283	MLEC
ENSG00000177679	7	75821216	75926605	111	15	72354	1.906	0.028327	SRRM3
ENSG00000203760	6	126651320	126680021	21	6	72409	1.9059	0.028331	CENPW
ENSG00000113300	5	179911412	180015405	364	17	72478	1.9057	0.028347	CNOT6
ENSG00000106436	7	101246605	101282576	101	18	72440	1.9054	0.028367	MYL10
ENSG00000127412	7	142595267	142640905	114	10	72547	1.9049	0.028397	TRPV5
ENSG00000116701	1	183514698	183570011	125	19	72437	1.9044	0.028429	NCF2
ENSG00000110660	11	107651717	107809019	505	26	72439	1.9035	0.028485	SLC35F2
ENSG00000165972	12	96250826	96346752	304	29	72430	1.9031	0.028512	CCDC38
ENSG00000143977	2	70498494	70530903	51	4	72401	1.9029	0.028525	SNRPG
ENSG00000130598	11	1850219	1872910	17	9	72434	1.9014	0.028627	TNNI2
ENSG00000164736	8	55360495	55383448	35	7	72394	1.9012	0.028636	SOX17
ENSG00000105617	19	54648899	54673620	41	13	72445	1.9011	0.028643	LENG1
ENSG00000148019	9	80840978	80904606	125	16	72410	1.901	0.02865	CEP78
ENSG00000130957	9	97311002	97366075	221	23	72284	1.9008	0.028663	FBP2
ENSG00000196502	16	28606903	28644946	22	3	72282	1.8994	0.028754	SULT1A1
ENSG00000172197	6	20090935	20222670	283	51	72380	1.8989	0.028789	MBOAT1
ENSG00000159596	1	46142886	46170115	41	3	72115	1.8984	0.028819	TMEM69
ENSG00000269035	19	17537420	17581613	55	10	72289	1.8977	0.028867	CTD-2521M24.10
ENSG00000205981	3	180691497	180717562	22	4	72454	1.8976	0.028877	DNAJC19
ENSG00000243725	1	55171495	55218330	171	4	72480	1.8968	0.028924	TTC4
ENSG00000183798	20	39978606	40005467	56	9	72407	1.8967	0.028934	EMILIN3
ENSG00000180353	3	121340246	121389774	116	13	72531	1.8966	0.028941	HCLS1
ENSG00000250644	11	1758897	1790281	70	10	72467	1.895	0.029049	RP11-295K3.1
ENSG00000103310	16	21198773	21235831	56	11	72319	1.8947	0.029066	ZP2
ENSG00000099804	19	521714	552097	103	17	72451	1.8941	0.029109	CDC34
ENSG00000204918	13	57711622	57734643	5	2	72280	1.8937	0.029135	PRR20B
ENSG00000157999	7	6061007	6086017	102	16	72486	1.891	0.029314	ANKRD61
ENSG00000008838	17	38165350	38227468	98	11	72364	1.8903	0.029359	MED24
ENSG00000155265	10	99599996	99641337	59	8	72296	1.8901	0.029372	GOLGA7B
ENSG00000119866	2	60668302	60790702	117	32	72304	1.8899	0.029389	BCL11A
ENSG00000105371	19	10387643	10409198	42	10	72445	1.8889	0.029455	ICAM4
ENSG00000184730	16	28495970	28520291	27	6	72431	1.8883	0.029493	APOBR
ENSG00000108523	17	4833303	4858517	45	11	72485	1.888	0.02951	RNF167
ENSG00000127084	9	95699733	95808518	198	25	72323	1.8872	0.029565	FGD3
ENSG00000162032	16	1816713	1853701	176	13	72305	1.8871	0.029576	SPSB3
ENSG00000204438	6	31619006	31644060	75	19	72547	1.8866	0.029605	GPANK1
ENSG00000114391	3	101389935	101415626	47	8	72424	1.8863	0.029625	RPL24
ENSG00000163515	3	108452271	108486231	97	13	72402	1.8862	0.029632	RETNLB
ENSG00000197429	1	46149996	46226322	86	5	72065	1.8862	0.029636	IPP
ENSG00000116729	1	68554142	68708803	438	66	72375	1.8856	0.029677	WLS
ENSG00000167600	19	41688954	41723444	61	11	72358	1.8842	0.02977	CYP2S1
ENSG00000236624	1	45949538	45975751	41	6	72396	1.8836	0.02981	CCDC163P
ENSG00000163273	2	232776530	232801113	41	13	72439	1.8823	0.029898	NPPC
ENSG00000153786	16	84997787	85055141	201	21	72375	1.8819	0.029927	ZDHHC7
ENSG00000161011	5	179223388	179275078	137	23	72410	1.8815	0.029949	SQSTM1
ENSG00000196796	16	29039923	29074047	2	1	72482	1.8809	0.029991	CTB-134H23.2
ENSG00000090372	19	47212764	47260251	76	13	72332	1.8802	0.030039	STRN4
ENSG00000139714	12	122079024	122120537	110	13	72406	1.8798	0.030066	MORN3
ENSG00000108518	17	4838947	4862356	34	9	72443	1.8793	0.0301	PFN1
ENSG00000141431	18	31148579	31341156	350	28	72385	1.8793	0.030104	ASXL3
ENSG00000213888	22	31732875	31754670	43	12	72463	1.8784	0.030165	AC005003.1
ENSG00000182134	1	151732583	151773892	99	8	72374	1.8782	0.030178	TDRKH
ENSG00000182004	1	203820731	203849678	87	6	72528	1.878	0.030193	SNRPE
ENSG00000106355	7	32514951	32544895	106	11	72446	1.8777	0.030211	LSM5
ENSG00000168005	11	63570860	63605190	44	10	72370	1.8775	0.030224	C11orf84
ENSG00000120709	5	137657624	137695416	81	13	72522	1.877	0.030257	FAM53C
ENSG00000166199	11	43892361	43951816	177	18	72465	1.8769	0.030264	ALKBH3
ENSG00000101193	20	61559471	61586996	65	13	72464	1.8767	0.030281	GID8
ENSG00000065457	16	75620879	75667198	141	16	72534	1.8761	0.030323	ADAT1
ENSG00000167522	16	89324038	89566969	344	28	72348	1.876	0.030329	ANKRD11
ENSG00000187260	7	151062995	151117813	101	30	72300	1.8752	0.030383	WDR86
ENSG00000170627	12	54839734	54877386	95	10	72428	1.875	0.030393	GTSF1
ENSG00000100726	16	1533345	1570458	129	24	72419	1.875	0.030398	TELO2
ENSG00000115386	2	79337488	79360545	41	9	72181	1.8736	0.030494	REG1A
ENSG00000179148	17	7989218	8032365	74	19	72356	1.8735	0.030496	ALOXE3
ENSG00000065491	6	37215548	37310746	173	13	72485	1.8732	0.03052	TBC1D22B
ENSG00000174173	3	101270706	101295290	56	11	72392	1.8729	0.030543	TRMT10C
ENSG00000109787	4	38655817	38712663	73	17	72361	1.871	0.030675	KLF3
ENSG00000204311	2	179306163	179336117	35	8	72487	1.8709	0.030681	DFNB59
ENSG00000154920	17	48440581	48468844	92	10	72573	1.8683	0.030858	EME1
ENSG00000051341	3	121140278	121274853	265	15	72511	1.8683	0.03086	POLQ
ENSG00000140326	15	43005757	43039324	43	3	72489	1.8675	0.030914	CDAN1
ENSG00000120658	13	43777654	44371044	1179	73	72425	1.8672	0.030935	ENOX1
ENSG00000198216	1	181372238	181787219	872	77	72375	1.8669	0.030957	CACNA1E
ENSG00000148334	9	130872972	130900741	16	3	72358	1.8655	0.031058	PTGES2
ENSG00000171160	10	99364310	99403344	53	7	72451	1.8653	0.031068	MORN4
ENSG00000143436	1	151722119	151746040	54	6	72348	1.8652	0.031074	MRPL9
ENSG00000001460	1	24673489	24753424	184	18	72421	1.8646	0.031121	STPG1
ENSG00000186860	17	39461173	39481947	74	7	72497	1.8632	0.031214	KRTAP17-1
ENSG00000091106	2	32439522	32500923	109	12	72403	1.863	0.031228	NLRC4
ENSG00000065518	3	120305156	120331347	69	4	72435	1.8624	0.031274	NDUFB4
ENSG00000124784	6	7379729	7428270	133	12	72420	1.8619	0.031312	RIOK1
ENSG00000127946	7	75152621	75378280	585	48	72404	1.8612	0.031357	HIP1
ENSG00000130818	19	9628667	9659303	129	3	72556	1.8607	0.03139	ZNF426
ENSG00000135903	2	223054607	223173715	243	35	72361	1.8605	0.03141	PAX3
ENSG00000204439	6	31616075	31638549	67	17	72540	1.8603	0.031419	C6orf47
ENSG00000109861	11	88016760	88080955	172	24	72378	1.8593	0.031495	CTSC
ENSG00000132170	3	12318867	12485855	300	26	72379	1.8588	0.031526	PPARG
ENSG00000174939	16	29901696	29941185	46	8	72439	1.8586	0.03154	ASPHD1
ENSG00000198408	10	103534200	103588696	62	11	72412	1.858	0.031582	MGEA5
ENSG00000114654	3	128710472	128769585	59	12	72372	1.8573	0.031635	EFCC1
ENSG00000203485	14	105145943	105195942	82	13	72373	1.8568	0.031666	INF2
ENSG00000213171	1	151762740	151788630	16	3	72165	1.8558	0.031739	LINGO4
ENSG00000159289	15	74352198	74384891	6	3	72420	1.8558	0.031743	GOLGA6A
ENSG00000169174	1	55495221	55540525	126	27	72407	1.8554	0.03177	PCSK9
ENSG00000049759	18	55701599	56078772	849	79	72381	1.8554	0.031772	NEDD4L
ENSG00000158019	2	28102808	28571768	805	43	72408	1.8541	0.031866	BRE
ENSG00000169957	16	30525325	30548142	9	4	72326	1.8529	0.031947	ZNF768
ENSG00000146147	6	53784780	54141078	649	39	72400	1.8528	0.031954	MLIP
ENSG00000171847	12	8363856	8390214	2	1	72319	1.8515	0.032052	FAM90A1
ENSG00000169592	16	29996615	30027114	45	6	72511	1.8511	0.032076	INO80E
ENSG00000108932	17	66253167	66297408	52	11	72402	1.8511	0.032076	SLC16A6
ENSG00000151422	5	108073523	108542542	1402	48	72406	1.8489	0.032233	FER
ENSG00000187833	2	74001316	74054274	21	4	72412	1.8463	0.032422	C2orf78
ENSG00000139131	12	32870424	32918836	116	5	72479	1.8453	0.032499	YARS2
ENSG00000173991	17	37810440	37832808	64	7	72428	1.845	0.032521	TCAP
ENSG00000269549	20	44064071	44087220	38	7	72337	1.8448	0.03253	AL031663.2
ENSG00000135905	2	225619807	225917162	675	50	72438	1.8447	0.03254	DOCK10
ENSG00000245888	16	27269526	27311813	44	5	72408	1.8446	0.03255	CTD-3203P2.2
ENSG00000175356	11	9031071	9169661	251	39	72413	1.8431	0.032656	SCUBE2
ENSG00000184305	4	91038686	92533064	3461	153	72389	1.8427	0.032689	CCSER1
ENSG00000249049	4	92230185	92256457	89	7	72356	1.8425	0.0327	RP11-763F8.1
ENSG00000173638	21	46903486	46974325	157	25	72363	1.8425	0.032701	SLC19A1
ENSG00000103653	15	75064398	75105539	76	10	72469	1.8421	0.032729	CSK
ENSG00000143006	1	53915072	53943161	74	10	72330	1.842	0.032736	DMRTB1
ENSG00000188312	9	95077766	95392815	747	26	72508	1.8412	0.032798	CENPP
ENSG00000203876	10	111691029	111723649	50	2	72420	1.841	0.032814	RP11-451M19.3
ENSG00000223609	11	5243908	5266600	37	10	72258	1.8406	0.03284	HBD
ENSG00000165527	14	50349810	50371490	20	2	72213	1.8396	0.032911	ARF6
ENSG00000152270	11	14655269	14902350	300	20	72445	1.8393	0.032935	PDE3B
ENSG00000152818	6	144596837	145184170	959	77	72400	1.839	0.032961	UTRN
ENSG00000180386	17	39421911	39442949	22	2	72509	1.8388	0.03297	KRTAP9-7
ENSG00000108826	17	48435218	48460575	70	8	72570	1.8361	0.033168	MRPL27
ENSG00000143469	1	210101538	210347636	380	17	72308	1.8359	0.033189	SYT14
ENSG00000187742	9	91923421	91984557	127	18	72390	1.8356	0.033205	SECISBP2
ENSG00000169189	16	27226312	27290115	99	9	72372	1.8354	0.033224	NSMCE1
ENSG00000185897	19	35839362	35861387	26	9	72337	1.8352	0.033238	FFAR3
ENSG00000111880	6	89309985	89683348	688	24	72497	1.8344	0.033295	RNGTT
ENSG00000132623	20	9956774	10047410	245	30	72368	1.8342	0.033313	ANKEF1
ENSG00000182504	3	101432769	101499406	105	11	72466	1.8328	0.033416	CEP97
ENSG00000137976	1	84854215	84890701	116	13	72480	1.8327	0.033424	DNASE2B
ENSG00000105376	19	10390657	10417454	44	10	72418	1.8315	0.033516	ICAM5
ENSG00000164168	4	148528534	148603195	69	4	72536	1.8311	0.033544	TMEM184C
ENSG00000099769	16	1830414	1854972	158	12	72313	1.831	0.033554	IGFALS
ENSG00000170498	1	204149469	204175614	62	12	72345	1.8307	0.033573	KISS1
ENSG00000100485	14	50573847	50708276	386	22	72484	1.8302	0.033607	SOS2
ENSG00000172717	14	67646110	67705267	144	13	72564	1.83	0.033627	FAM71D
ENSG00000213578	15	75108888	75134141	34	8	72429	1.83	0.033627	CPLX3
ENSG00000048405	7	126976844	127081978	273	20	72390	1.8291	0.033689	ZNF800
ENSG00000130770	1	28552620	28583417	96	8	72429	1.8284	0.033743	ATPIF1
ENSG00000143450	1	151725445	151753808	71	7	72419	1.8279	0.033784	OAZ3
ENSG00000172461	6	96453860	96673488	668	39	72441	1.8267	0.033869	FUT9
ENSG00000197045	14	54931202	54965914	41	6	72260	1.8264	0.033892	GMFB
ENSG00000086544	19	41213008	41256765	96	13	72389	1.8261	0.033914	ITPKC
ENSG00000198736	16	1978211	2003327	25	6	72316	1.824	0.034078	MSRB1
ENSG00000102886	16	30106131	30135177	22	6	72349	1.8237	0.034099	GDPD3
ENSG00000162104	16	3993388	4176186	422	68	72332	1.8223	0.034206	ADCY9
ENSG00000076382	17	26894588	26936297	19	9	72404	1.8213	0.03428	SPAG5
ENSG00000164169	4	148548936	148615381	62	5	72518	1.821	0.034302	PRMT10
ENSG00000165383	10	50107528	50153242	178	26	72465	1.8203	0.034356	LRRC18
ENSG00000177025	19	58459805	58495902	83	8	72427	1.8189	0.034465	C19orf18
ENSG00000132716	1	160175505	160264920	101	10	72504	1.8181	0.034521	DCAF8
ENSG00000042753	19	47331393	47364249	25	11	72350	1.8176	0.034561	AP2S1
ENSG00000214013	15	42555431	42655864	264	10	72563	1.8175	0.034569	GANC
ENSG00000012124	19	35800164	35848258	70	23	72366	1.8174	0.034575	CD22
ENSG00000144034	2	73946231	73974527	42	2	72457	1.8168	0.034622	TPRKB
ENSG00000180787	17	4971543	5009669	82	16	72349	1.8162	0.03467	ZFP3
ENSG00000101417	20	32284512	32318125	58	10	72393	1.8161	0.034674	PXMP4
ENSG00000260537	16	70323097	70410163	70	19	72410	1.8157	0.034706	RP11-529K1.3
ENSG00000003989	8	17344597	17438082	307	60	72380	1.8131	0.034906	SLC7A2
ENSG00000132207	16	30195208	30218882	2	1	72306	1.8129	0.034921	SLX1A
ENSG00000261052	16	30195754	30225631	2	1	72306	1.8129	0.034921	SULT1A3
ENSG00000171956	15	60286421	60363929	113	13	72389	1.8126	0.034948	FOXB1
ENSG00000135272	7	114552209	114669256	159	32	72406	1.8123	0.034969	MDFIC
ENSG00000081985	1	67763047	67872583	222	19	72343	1.8117	0.035013	IL12RB2
ENSG00000162604	1	62136718	62201095	101	10	72345	1.8102	0.03513	TM2D1
ENSG00000268975	19	41267553	41302590	109	14	72484	1.8102	0.035133	MIA-RAB4B
ENSG00000115998	2	70367012	70485747	206	14	72460	1.8099	0.035157	C2orf42
ENSG00000224389	6	31972539	32013195	30	12	72385	1.8074	0.035352	C4B
ENSG00000079999	19	10586796	10624417	77	7	72457	1.8072	0.035367	KEAP1
ENSG00000166822	16	75466952	75509395	141	11	72301	1.807	0.035379	TMEM170A
ENSG00000131650	16	3003945	3028384	54	8	72396	1.8063	0.035435	KREMEN2
ENSG00000169925	9	136885427	136943657	175	16	72409	1.8062	0.03544	BRD3
ENSG00000141503	17	4726683	4811356	179	17	72429	1.8057	0.035482	MINK1
ENSG00000115145	2	152963315	153042506	155	14	72416	1.8042	0.035597	STAM2
ENSG00000159588	1	46075716	46099729	55	4	72525	1.8034	0.035664	CCDC17
ENSG00000103319	16	22207603	22308554	174	23	72470	1.8033	0.035674	EEF2K
ENSG00000165325	11	93053137	93181653	387	22	72435	1.8026	0.035722	CCDC67
ENSG00000108342	17	38161614	38184066	74	7	72464	1.8023	0.035746	CSF3
ENSG00000077782	8	38258656	38336352	111	19	72379	1.8006	0.035883	FGFR1
ENSG00000164182	5	60230956	60458853	465	18	72510	1.8	0.035927	NDUFAF2
ENSG00000173221	5	95077023	95168709	161	31	72341	1.8	0.03593	GLRX
ENSG00000261459	16	30527244	30556173	16	6	72318	1.7995	0.035973	ZNF747
ENSG00000125899	20	10998408	11020014	16	6	72421	1.7988	0.036027	C20orf187
ENSG00000140511	15	89410519	89448857	118	16	72380	1.7984	0.036054	HAPLN3
ENSG00000181031	17	52293	246045	414	91	72322	1.7983	0.036066	RPH3AL
ENSG00000092529	15	42630301	42714516	212	10	72509	1.7969	0.036172	CAPN3
ENSG00000187950	12	29555407	29660619	354	21	72466	1.7946	0.036357	OVCH1
ENSG00000091831	6	151967826	152460754	1289	72	72455	1.7933	0.036459	ESR1
ENSG00000108528	17	4830425	4853546	47	11	72490	1.7932	0.036467	SLC25A11
ENSG00000159592	1	46082976	46163785	147	6	72452	1.7931	0.036475	GPBP1L1
ENSG00000197386	4	3066408	3255676	383	20	72456	1.7926	0.036516	HTT
ENSG00000204335	2	171561861	171584588	42	6	72292	1.7923	0.036546	SP5
ENSG00000117625	1	211421719	211499727	220	26	72456	1.792	0.036563	RCOR3
ENSG00000232258	16	8609502	8632304	71	13	72226	1.7919	0.036572	TMEM114
ENSG00000214087	17	79638204	79660954	108	11	72522	1.7915	0.036607	ARL16
ENSG00000187122	10	98747795	98955677	393	58	72381	1.7911	0.036641	SLIT1
ENSG00000133275	19	1931188	1991337	170	18	72436	1.791	0.036646	CSNK1G2
ENSG00000150779	11	111945524	111967522	14	3	72343	1.7897	0.036751	TIMM8B
ENSG00000117450	1	45966708	45998719	74	6	72486	1.789	0.036806	PRDX1
ENSG00000173627	1	183605541	183632451	130	4	72577	1.7854	0.037096	APOBEC4
ENSG00000149428	11	118904900	118937913	50	7	72394	1.7852	0.037114	HYOU1
ENSG00000168477	6	31998931	32093111	190	37	72526	1.7843	0.037185	TNXB
ENSG00000138698	4	99172535	99375012	332	9	72501	1.7837	0.037233	RAP1GDS1
ENSG00000204922	11	62427745	62451159	20	4	72405	1.7834	0.037259	C11orf83
ENSG00000095906	16	1822902	1849192	115	12	72344	1.7828	0.037313	NUBP2
ENSG00000116991	1	232523711	232707304	383	23	72420	1.7821	0.037363	SIPA1L2
ENSG00000258465	1	160177254	160264920	100	10	72503	1.7813	0.037435	DCAF8
ENSG00000087589	20	54977168	55044396	144	17	72400	1.781	0.037453	CASS4
ENSG00000187323	18	49856542	51067784	3990	111	72425	1.7802	0.037521	DCC
ENSG00000164304	6	7316889	7399976	231	23	72352	1.7795	0.037579	CAGE1
ENSG00000167656	8	143856296	143878008	88	8	72474	1.779	0.037621	LY6D
ENSG00000075790	7	107210422	107279615	84	11	72335	1.7789	0.037626	BCAP29
ENSG00000184575	12	64788130	64854907	102	16	72482	1.7787	0.037643	XPOT
ENSG00000176624	18	48690920	48754674	123	8	72431	1.7783	0.03768	MEX3C
ENSG00000171861	17	675513	705749	72	14	72462	1.7779	0.037707	RNMTL1
ENSG00000224689	19	9790600	9821452	117	7	72535	1.7768	0.037799	ZNF812
ENSG00000092439	15	50834670	50989012	423	18	72517	1.7765	0.037823	TRPM7
ENSG00000256040	9	119150439	119172885	24	6	72349	1.7756	0.0379	PAPPA-AS1
ENSG00000158234	3	138317448	138362218	58	7	72369	1.7755	0.03791	FAIM
ENSG00000156261	21	30418126	30456118	51	10	72384	1.7753	0.037928	CCT8
ENSG00000186094	1	48988527	50499585	1818	49	72439	1.7737	0.038053	AGBL4
ENSG00000264116	18	73108967	73140995	73	12	72381	1.7736	0.038064	RP11-321M21.3
ENSG00000084070	1	40800522	40898998	189	33	72410	1.7732	0.038098	SMAP2
ENSG00000123338	12	54881495	54947726	152	32	72378	1.7726	0.03815	NCKAP1L
ENSG00000116017	19	915781	985939	153	29	72362	1.7726	0.038151	ARID3A
ENSG00000204873	17	39378715	39399705	48	5	72369	1.7724	0.038163	KRTAP9-3
ENSG00000140538	15	88408230	88809999	662	65	72310	1.7724	0.038167	NTRK3
ENSG00000141314	17	30583195	30661680	167	26	72375	1.7722	0.038181	RHBDL3
ENSG00000104660	8	29942914	30044724	180	15	72476	1.7717	0.038224	LEPROTL1
ENSG00000155313	21	17092344	17262377	283	10	72485	1.7715	0.038235	USP25
ENSG00000184908	1	16360272	16393803	160	21	72360	1.7709	0.038287	CLCNKB
ENSG00000108666	17	30641584	30687042	62	11	72361	1.7707	0.038301	C17orf75
ENSG00000064102	12	27048114	27101259	104	17	72447	1.7699	0.038376	ASUN
ENSG00000131238	1	40528379	40573375	142	15	72383	1.7698	0.03838	PPT1
ENSG00000188493	19	41236761	41267458	55	9	72379	1.7697	0.038391	C19orf54
ENSG00000174943	16	29906333	29948356	50	6	72440	1.767	0.038612	KCTD13
ENSG00000178338	5	178276954	178325123	280	10	72433	1.7669	0.038624	ZNF354B
ENSG00000111530	12	67653061	67723731	194	16	72506	1.7668	0.038627	CAND1
ENSG00000197622	1	151013447	151052801	70	12	72491	1.7666	0.038645	CDC42SE1
ENSG00000135100	12	121406346	121450315	138	20	72427	1.7662	0.038684	HNF1A
ENSG00000268861	19	7435850	7545131	359	17	72397	1.7656	0.03873	CTD-2207O23.3
ENSG00000164038	4	103931025	104016986	105	17	72380	1.7655	0.038737	SLC9B2
ENSG00000131979	14	55298726	55379570	181	16	72457	1.7655	0.038737	GCH1
ENSG00000107829	10	103360423	103465052	113	13	72358	1.7654	0.038746	FBXW4
ENSG00000135624	2	73450548	73490149	85	13	72494	1.7651	0.038774	CCT7
ENSG00000135632	2	73431350	73464365	73	13	72486	1.7641	0.038855	SMYD5
ENSG00000135931	2	232053260	232249548	386	29	72425	1.7632	0.038933	ARMC9
ENSG00000261567	16	85381069	85403055	33	10	72315	1.7628	0.038971	RP11-680G10.1
ENSG00000121316	12	14646595	14731283	134	22	72407	1.7625	0.038991	PLBD1
ENSG00000129204	17	5009733	5088329	156	17	72472	1.7624	0.039002	USP6
ENSG00000161921	17	4626821	4653217	46	9	72418	1.7621	0.039025	CXCL16
ENSG00000242515	2	234535100	234691951	460	31	72459	1.7614	0.039085	UGT1A10
ENSG00000130669	19	39606410	39683456	152	22	72351	1.7612	0.039104	PAK4
ENSG00000082497	1	210396144	210429976	44	9	72363	1.7597	0.039226	SERTAD4
ENSG00000005339	16	3765055	3940727	76	30	72290	1.7592	0.039275	CREBBP
ENSG00000163964	3	196356646	196472878	217	38	72346	1.7591	0.039278	PIGX
ENSG00000164742	7	45603739	45772715	431	46	72419	1.7587	0.039313	ADCY1
ENSG00000261857	19	41267553	41293395	75	10	72472	1.7576	0.039408	MIA
ENSG00000171970	19	2890896	2928474	208	13	72507	1.7567	0.039488	ZNF57
ENSG00000183760	19	39564553	39612133	132	12	72362	1.7559	0.039551	PAPL
ENSG00000235531	8	72730402	73040628	959	70	72396	1.7557	0.039573	RP11-383H13.1
ENSG00000204444	6	31610193	31635987	81	20	72531	1.7556	0.039575	APOM
ENSG00000204469	6	31578497	31615548	130	21	72538	1.7555	0.039591	PRRC2A
ENSG00000140474	15	75118457	75145687	34	7	72414	1.7554	0.039593	ULK3
ENSG00000250741	2	18726811	18780830	88	14	72436	1.7544	0.03968	NT5C1B-RDH14
ENSG00000185013	2	18727050	18780838	88	14	72436	1.7544	0.03968	NT5C1B
ENSG00000167230	17	35722928	35759662	36	10	72374	1.7535	0.039762	C17orf78
ENSG00000232237	1	201073081	201106312	70	14	72361	1.753	0.039798	ASCL5
ENSG00000147614	8	86989552	87176457	332	22	72468	1.7526	0.039832	ATP6V0D2
ENSG00000142511	19	51263721	51284989	30	11	72321	1.7521	0.039879	GPR32
ENSG00000128534	7	117814086	117842878	117	7	72548	1.7518	0.039903	NAA38
ENSG00000180530	21	16323556	16447321	161	25	72377	1.7516	0.039925	NRIP1
ENSG00000257599	12	29532227	29650421	358	20	72449	1.7511	0.039967	OVCH1-AS1
ENSG00000145287	4	84001201	84068228	43	10	72402	1.7509	0.03998	PLAC8
ENSG00000090097	3	51981470	52012426	12	7	72397	1.7504	0.040025	PCBP4
ENSG00000257482	7	63495821	63548927	188	8	72496	1.7494	0.040111	ZNF727
ENSG00000150477	18	34399069	34822135	754	15	72507	1.7491	0.040137	KIAA1328
ENSG00000105856	7	106799406	106852974	88	7	72465	1.7489	0.040152	HBP1
ENSG00000179615	12	55958199	55979128	51	5	72472	1.7485	0.040187	OR2AP1
ENSG00000108829	17	48442420	48484914	138	14	72554	1.7464	0.040368	LRRC59
ENSG00000187391	7	77636393	79092890	3925	236	72390	1.7459	0.040417	MAGI2
ENSG00000133048	1	203138059	203165877	61	16	72450	1.7447	0.040517	CHI3L1
ENSG00000135617	2	73445134	73470366	49	10	72511	1.744	0.040576	PRADC1
ENSG00000162194	11	62420287	62449727	31	4	72425	1.7438	0.040594	C11orf48
ENSG00000161981	16	93010	117669	36	6	72203	1.7431	0.040661	SNRNP25
ENSG00000118900	16	4886666	4942361	173	22	72348	1.7431	0.040661	UBN1
ENSG00000261717	16	75436582	75508604	254	10	72387	1.7428	0.04068	RP11-77K12.1
ENSG00000185245	17	4825592	4848325	52	10	72517	1.7423	0.040732	GP1BA
ENSG00000161929	17	5102256	5148155	123	18	72451	1.7418	0.040772	SCIMP
ENSG00000102934	16	57280004	57328599	146	21	72412	1.7416	0.040793	PLLP
ENSG00000125798	20	22551643	22576093	33	4	72432	1.7414	0.040809	FOXA2
ENSG00000174567	1	204157288	204193220	80	18	72335	1.741	0.040843	GOLT1A
ENSG00000187758	4	100187524	100222185	95	14	72510	1.741	0.040843	ADH1A
ENSG00000116127	2	73602886	73847920	425	12	72470	1.7408	0.040858	ALMS1
ENSG00000115839	2	135799835	135943964	186	12	72586	1.7404	0.040893	RAB3GAP1
ENSG00000232070	14	21557096	21581883	51	12	72435	1.7399	0.040942	TMEM253
ENSG00000082153	2	201665317	201698569	46	8	72432	1.7398	0.04095	BZW1
ENSG00000138346	10	70163821	70241879	262	14	72459	1.7397	0.040955	DNA2
ENSG00000125703	1	63239806	63341184	154	9	72310	1.7393	0.04099	ATG4C
ENSG00000171570	19	41274147	41324103	135	17	72473	1.7389	0.041022	RAB4B-EGLN2
ENSG00000165533	14	89280497	89354335	113	13	72390	1.7386	0.041048	TTC8
ENSG00000234745	6	31311649	31334965	747	51	72462	1.7385	0.041062	HLA-B
ENSG00000049449	11	31823939	32137301	523	56	72400	1.7383	0.041078	RCN1
ENSG00000179213	19	51739603	51782584	100	12	72398	1.7362	0.041263	SIGLECL1
ENSG00000119946	10	101078856	101164087	143	23	72351	1.736	0.041278	CNNM1
ENSG00000268046	18	8326437	8347038	68	8	72245	1.736	0.041286	AP001094.1
ENSG00000205923	16	2567081	2591420	9	6	72402	1.7358	0.041296	CEMP1
ENSG00000169688	16	56675811	56697116	101	15	72408	1.7358	0.041297	MT1B
ENSG00000101213	20	62149778	62178723	87	13	72361	1.7355	0.041322	PTK6
ENSG00000205362	16	56662578	56683999	95	14	72425	1.7353	0.041345	MT1A
ENSG00000156990	3	9869533	9896286	56	10	72358	1.7339	0.041464	RPUSD3
ENSG00000182541	22	31598225	31686066	162	20	72529	1.7339	0.041469	LIMK2
ENSG00000224867	1	220593286	220618023	80	9	72473	1.7335	0.041504	AC096644.1
ENSG00000117016	1	41076351	41141329	135	21	72423	1.7333	0.041523	RIMS3
ENSG00000222007	2	236672499	236702031	111	4	72398	1.7332	0.041527	AC064874.1
ENSG00000149922	16	30087114	30113208	22	5	72432	1.7327	0.041573	TBX6
ENSG00000132763	1	45955725	45986739	66	7	72453	1.7324	0.041599	MMACHC
ENSG00000197993	7	142628201	142669768	109	13	72504	1.7318	0.041653	KEL
ENSG00000267970	7	48877362	48901221	76	14	72373	1.7314	0.041688	AC004899.1
ENSG00000168038	3	41278090	42013922	1956	35	72447	1.7312	0.04171	ULK4
ENSG00000127472	1	20344672	20427683	236	28	72440	1.7305	0.04177	PLA2G5
ENSG00000188603	16	28467983	28516896	37	6	72442	1.7302	0.041799	CLN3
ENSG00000183287	18	57088172	57374612	790	69	72385	1.7297	0.041843	CCBE1
ENSG00000140905	16	81105566	81140008	124	3	72505	1.7297	0.041846	GCSH
ENSG00000165300	13	88314870	88341871	48	9	72475	1.7291	0.041893	SLITRK5
ENSG00000182500	12	122054455	122090583	59	10	72316	1.7287	0.041927	ORAI1
ENSG00000204310	6	32125989	32155873	75	16	72522	1.7284	0.041959	AGPAT1
ENSG00000149218	11	94812974	94875809	177	28	72430	1.727	0.042083	ENDOD1
ENSG00000178229	19	57821877	57852144	107	16	72441	1.7255	0.042219	ZNF543
ENSG00000087470	12	32822134	32908486	285	4	72531	1.7253	0.042235	DNM1L
ENSG00000138639	4	86386267	86933823	1390	62	72447	1.7252	0.042242	ARHGAP24
ENSG00000173928	19	11475361	11497627	25	5	72452	1.7243	0.042328	SWSAP1
ENSG00000164647	7	89773689	89804143	73	10	72502	1.7242	0.042336	STEAP1
ENSG00000151552	4	17451884	17523857	235	32	72447	1.7238	0.042376	QDPR
ENSG00000257108	16	606996	629495	30	4	72491	1.7238	0.042376	NHLRC4
ENSG00000263020	6	31623879	31651323	76	18	72547	1.7228	0.042466	CSNK2B-LY6G5B-1181
ENSG00000144815	3	101488046	101557073	92	11	72358	1.7221	0.042526	NXPE3
ENSG00000088451	13	95216308	95258511	93	8	72461	1.7215	0.042581	TGDS
ENSG00000257062	12	21190113	21339829	547	23	72443	1.721	0.042624	RP11-125O5.2
ENSG00000113312	5	159426120	159502550	157	15	72472	1.7188	0.042822	TTC1
ENSG00000263563	17	21719601	21741762	32	3	72359	1.7186	0.042844	UBBP4
ENSG00000163421	3	71810807	71844357	45	12	72367	1.7181	0.042889	PROK2
ENSG00000250565	2	46707889	46779696	172	27	72392	1.7175	0.042944	ATP6V1E2
ENSG00000132938	13	29588748	30087892	1364	71	72446	1.7175	0.042946	MTUS2
ENSG00000005075	7	102103565	102129354	58	9	72444	1.7166	0.043028	POLR2J
ENSG00000049239	1	9284834	9341396	74	16	72281	1.7164	0.043045	H6PD
ENSG00000185115	15	29550353	29572033	30	5	72399	1.7154	0.043132	NDNL2
ENSG00000110195	11	71890602	71917345	44	8	72479	1.7153	0.043145	FOLR1
ENSG00000031003	5	137263649	137397650	250	16	72512	1.7151	0.043163	FAM13B
ENSG00000138756	4	79687496	79847526	238	9	72508	1.7148	0.043192	BMP2K
ENSG00000176200	11	59261049	59281984	37	5	72498	1.7143	0.043234	OR4D11
ENSG00000169955	16	30527244	30556668	17	6	72307	1.7142	0.043249	ZNF747
ENSG00000173320	4	184764584	184954679	303	56	72322	1.7131	0.043343	STOX2
ENSG00000110700	11	17085936	17109334	51	11	72450	1.7131	0.043345	RPS13
ENSG00000103199	16	4788240	4827625	139	16	72405	1.7128	0.04337	ZNF500
ENSG00000125144	16	56690643	56711977	54	16	72372	1.7125	0.0434	MT1G
ENSG00000188334	19	48461303	48505427	111	18	72374	1.7121	0.043437	BSPH1
ENSG00000120029	10	103595356	103825950	253	23	72414	1.7119	0.043462	C10orf76
ENSG00000164746	7	48065108	48110901	114	13	72464	1.7113	0.043512	C7orf57
ENSG00000184743	11	63381559	63449393	67	5	72478	1.7109	0.043548	ATL3
ENSG00000165644	10	76983727	77005788	49	12	72405	1.7106	0.043578	COMTD1
ENSG00000251692	16	1525887	1548982	116	22	72356	1.7104	0.043595	PTX4
ENSG00000157782	12	121068355	121115127	89	18	72418	1.71	0.043632	CABP1
ENSG00000255561	11	111734780	111761967	37	5	72491	1.7097	0.043662	FDXACB1
ENSG00000100335	22	39885437	39924137	44	12	72241	1.7096	0.043666	MIEF1
ENSG00000172322	12	10093915	10158293	292	21	72374	1.7096	0.043674	CLEC12A
ENSG00000143353	1	219337186	219396207	89	10	72530	1.7094	0.043691	LYPLAL1
ENSG00000167578	19	41274121	41312847	117	16	72483	1.7087	0.043756	RAB4B
ENSG00000090238	16	30093635	30118236	19	5	72408	1.7077	0.043846	YPEL3
ENSG00000185269	17	79900388	79929716	37	5	72371	1.7074	0.043874	NOTUM
ENSG00000104059	15	29402457	29872927	964	92	72393	1.7071	0.043902	FAM189A1
ENSG00000142208	14	105225686	105272088	74	15	72357	1.7071	0.043905	AKT1
ENSG00000198265	17	65056554	65252105	320	17	72454	1.7067	0.04394	HELZ
ENSG00000102753	13	50263447	50377057	339	25	72522	1.7059	0.044009	KPNA3
ENSG00000204314	6	32106136	32132150	57	17	72466	1.7059	0.044017	PRRT1
ENSG00000125037	3	9994221	10062800	180	6	72500	1.7051	0.044091	EMC3
ENSG00000149929	16	29993645	30017757	40	6	72527	1.7049	0.044108	HIRIP3
ENSG00000112799	6	6578341	6665216	292	51	72375	1.7045	0.044143	LY86
ENSG00000143443	1	151010216	151034462	36	9	72420	1.7044	0.044149	C1orf56
ENSG00000254656	14	101336992	101361184	38	13	72366	1.7041	0.044181	RTL1
ENSG00000163866	1	35168338	35335417	344	52	72345	1.7039	0.044198	SMIM12
ENSG00000163235	2	70664412	70791325	260	25	72372	1.7035	0.044241	TGFA
ENSG00000143995	2	66650584	66811001	234	34	72439	1.7035	0.044242	MEIS1
ENSG00000016082	5	50668921	50700564	53	10	72402	1.7032	0.044263	ISL1
ENSG00000168152	4	83811837	83851122	58	6	72496	1.702	0.044376	THAP9
ENSG00000163291	4	79798281	79870592	155	8	72523	1.7016	0.044419	PAQR3
ENSG00000164292	5	95039226	95170087	182	33	72357	1.7006	0.044512	RHOBTB3
ENSG00000146383	6	132881461	132902498	93	18	72380	1.6986	0.044695	TAAR6
ENSG00000100532	14	54966530	55015567	47	7	72488	1.6986	0.044699	CGRRF1
ENSG00000179820	19	54359477	54389691	36	5	72339	1.6983	0.044727	MYADM
ENSG00000187531	17	79859815	79889199	2	1	72028	1.6979	0.044764	SIRT7
ENSG00000092421	5	115769312	115920630	327	58	72352	1.6978	0.044772	SEMA6A
ENSG00000004660	17	3753609	3808185	70	24	72310	1.697	0.044849	CAMKK1
ENSG00000136068	3	57984127	58167982	296	27	72344	1.6967	0.044881	FLNB
ENSG00000141480	17	4603784	4634794	71	7	72437	1.6957	0.044967	ARRB2
ENSG00000112186	6	17383447	17568023	319	34	72447	1.6957	0.04497	CAP2
ENSG00000162734	1	160165127	160195166	24	7	72469	1.6956	0.044983	PEA15
ENSG00000167996	11	61717190	61745132	67	14	72479	1.6954	0.045004	FTH1
ENSG00000083642	13	33150564	33362157	339	8	72377	1.6947	0.045064	PDS5B
ENSG00000167702	8	145681426	145709585	29	5	72345	1.6945	0.04508	KIFC2
ENSG00000198569	9	140115209	140141006	42	7	72397	1.6944	0.045097	SLC34A3
ENSG00000129116	4	169408217	169859608	962	91	72391	1.6943	0.045102	PALLD
ENSG00000250151	3	9824766	9887085	153	17	72429	1.6939	0.045143	ARPC4-TTLL3
ENSG00000088205	2	118562226	118599955	106	16	72514	1.6935	0.045181	DDX18
ENSG00000081019	1	114294454	114365098	97	17	72348	1.693	0.045229	RSBN1
ENSG00000162191	11	62433970	62456567	17	4	72446	1.6917	0.045348	UBXN1
ENSG00000162600	1	58871056	59022474	537	34	72467	1.6916	0.045363	OMA1
ENSG00000198554	14	55395668	55503823	111	8	72430	1.6913	0.045392	WDHD1
ENSG00000198400	1	156775432	156861642	129	26	72392	1.6903	0.045487	NTRK1
ENSG00000109270	4	100789493	100825647	51	12	72350	1.6902	0.045493	LAMTOR3
ENSG00000185359	17	79640356	79680168	167	14	72522	1.69	0.045513	HGS
ENSG00000161036	7	102095376	102123615	81	10	72434	1.6895	0.045563	LRWD1
ENSG00000134072	3	9789026	9821676	55	13	72354	1.6881	0.045693	CAMK1
ENSG00000267942	12	66281518	66327967	58	14	72315	1.6877	0.045738	AC090673.2
ENSG00000127328	12	70122461	70226984	273	18	72474	1.6865	0.045854	RAB3IP
ENSG00000141179	17	53818340	53930191	272	11	72424	1.6853	0.045969	PCTP
ENSG00000113430	5	1867541	1897350	67	19	72282	1.6845	0.046043	IRX4
ENSG00000065978	1	43138098	43178020	70	12	72319	1.6837	0.046121	YBX1
ENSG00000138942	22	31546168	31613005	138	17	72491	1.6833	0.046154	RNF185
ENSG00000087903	19	5983175	6209583	507	29	72501	1.6831	0.046174	RFX2
ENSG00000154645	21	19263580	19649690	548	81	72314	1.6825	0.046236	CHODL
ENSG00000213190	1	151020234	151050970	48	9	72511	1.6821	0.046275	MLLT11
ENSG00000144061	2	110869888	110972643	161	10	72531	1.6817	0.04631	NPHP1
ENSG00000150967	12	123395498	123476196	58	12	72472	1.6816	0.046322	ABCB9
ENSG00000132854	1	62692651	62795085	283	26	72363	1.6805	0.046426	KANK4
ENSG00000151418	1	198482352	198520075	82	11	72494	1.6796	0.04652	ATP6V1G3
ENSG00000084234	11	129929732	130024699	241	14	72425	1.6795	0.046527	APLP2
ENSG00000103051	16	70504471	70567468	73	10	72385	1.6787	0.046604	COG4
ENSG00000116095	2	179335195	179391189	87	14	72457	1.6786	0.046615	PLEKHA3
ENSG00000132958	13	19987017	20120903	254	12	72461	1.6755	0.046915	TPTE2
ENSG00000188725	5	60443536	60468301	46	9	72506	1.6755	0.046922	SMIM15
ENSG00000100346	22	39956758	40095742	155	26	72329	1.6749	0.046974	CACNA1I
ENSG00000086232	7	6051881	6108861	231	26	72490	1.6748	0.046988	EIF2AK1
ENSG00000213366	1	110200644	110262171	84	20	72377	1.6745	0.047013	GSTM2
ENSG00000103449	16	51159886	51195278	33	7	72342	1.6744	0.047025	SALL1
ENSG00000143458	1	151033054	151108018	144	16	72539	1.6744	0.047026	GABPB2
ENSG00000027644	1	156799855	156838810	56	12	72424	1.6742	0.04705	INSRR
ENSG00000146700	7	76008651	76049012	137	15	72452	1.674	0.047066	SRCRB4D
ENSG00000108417	17	39567005	39590775	72	11	72536	1.6733	0.047137	KRT37
ENSG00000008735	22	51029114	51062409	96	16	72353	1.6733	0.047139	MAPK8IP2
ENSG00000175193	3	183537173	183612721	190	17	72418	1.6725	0.047215	PARL
ENSG00000138028	2	27311757	27351995	41	6	72300	1.6724	0.04722	CGREF1
ENSG00000204410	6	31697725	31742622	101	22	72550	1.6712	0.047343	MSH5
ENSG00000255152	6	31697797	31742628	101	22	72550	1.6712	0.047343	MSH5-SAPCD1
ENSG00000182732	14	72389156	73040654	1873	94	72387	1.671	0.047362	RGS6
ENSG00000213390	10	98968996	99062413	251	15	72470	1.6705	0.047407	ARHGAP19
ENSG00000236279	7	139198602	139239730	63	6	72421	1.6681	0.047645	CLEC2L
ENSG00000074319	11	18479883	18558779	170	17	72422	1.6671	0.047742	TSG101
ENSG00000144115	2	88459835	88496146	83	18	72412	1.6671	0.047744	THNSL2
ENSG00000214756	11	62422781	62445968	27	3	72432	1.6665	0.047811	METTL12
ENSG00000148700	10	111746126	111905323	179	20	72419	1.6659	0.047863	ADD3
ENSG00000122728	9	32619452	32645667	17	4	72290	1.6652	0.047935	TAF1L
ENSG00000187398	11	24508516	25114150	1942	74	72403	1.6646	0.048	LUZP2
ENSG00000182938	17	72921814	72956087	52	13	72435	1.6645	0.048011	OTOP3
ENSG00000253976	8	56037763	56064918	43	11	72363	1.6643	0.048025	RP11-386G21.1
ENSG00000154917	3	133533083	133624680	195	42	72340	1.6642	0.048038	RAB6B
ENSG00000171475	17	38365556	38450388	131	11	72524	1.6639	0.048071	WIPF2
ENSG00000130545	19	6453788	6477232	44	9	72408	1.6638	0.048071	CRB3
ENSG00000160216	21	45275067	45416417	266	26	72363	1.6627	0.048187	AGPAT3
ENSG00000240053	6	31627944	31651553	69	17	72545	1.6626	0.0482	LY6G5B
ENSG00000196944	1	248514883	248535929	113	6	72432	1.6623	0.048226	OR2T4
ENSG00000105726	19	19746007	19784502	76	13	72478	1.6621	0.048244	ATP13A1
ENSG00000167653	8	143741726	143774142	121	13	72491	1.6614	0.048312	PSCA
ENSG00000139697	12	123763656	123859390	306	12	72538	1.6609	0.048363	SBNO1
ENSG00000108100	10	35525953	35870852	451	22	72456	1.6608	0.048379	CCNY
ENSG00000147687	8	125490726	125561699	125	17	72382	1.6602	0.048437	TATDN1
ENSG00000135775	1	230768235	230839728	166	32	72392	1.6599	0.048471	COG2
ENSG00000183671	2	207030040	207092771	116	17	72342	1.6595	0.048504	GPR1
ENSG00000213658	16	28986147	29012104	15	6	72331	1.6595	0.048507	LAT
ENSG00000170456	12	31525157	31754031	775	25	72519	1.6576	0.048695	DENND5B
ENSG00000188372	7	76016835	76081388	172	20	72462	1.6576	0.048701	ZP3
ENSG00000268865	12	25045243	25067615	53	12	72345	1.6565	0.048811	AC026310.1
ENSG00000255432	11	62407166	62442650	38	5	72411	1.6557	0.048895	RP11-831H9.11
ENSG00000064545	19	19219978	19259322	63	11	72294	1.6556	0.048906	TMEM161A
ENSG00000138160	10	94343043	94425150	304	20	72521	1.6547	0.048989	KIF11
ENSG00000105426	19	5148506	5350814	450	82	72300	1.6547	0.048994	PTPRS
ENSG00000183309	8	144708183	144745900	58	8	72341	1.6534	0.04912	ZNF623
ENSG00000120662	13	41780505	41847742	155	11	72425	1.6529	0.049178	MTRF1
ENSG00000168872	16	70370732	70417286	46	13	72390	1.6518	0.049288	DDX19A
ENSG00000206536	3	98099510	98120475	64	7	72412	1.6506	0.049406	OR5K3
ENSG00000204435	6	31623013	31648120	74	18	72547	1.6502	0.049452	CSNK2B
ENSG00000124212	20	48110411	48194683	106	21	72410	1.65	0.049468	PTGIS
ENSG00000106244	7	98979671	99016452	55	7	72482	1.649	0.049569	PDAP1
ENSG00000170667	7	102112892	102168228	18	5	72348	1.6489	0.049585	RASA4B
ENSG00000120333	1	174969925	175002561	38	11	72285	1.648	0.049678	MRPS14
ENSG00000149923	16	30077299	30106698	21	4	72459	1.648	0.049679	PPP4C
ENSG00000180053	8	23549964	23574111	61	10	72284	1.648	0.04968	NKX2-6
ENSG00000113384	5	32114810	32184456	136	13	72467	1.6474	0.049737	GOLPH3
ENSG00000179988	10	124703897	124767029	154	20	72464	1.6473	0.049745	PSTK
ENSG00000144908	3	125812412	125926837	401	36	72395	1.6469	0.049791	ALDH1L1
ENSG00000120278	6	150910999	151174799	759	54	72393	1.6464	0.049836	PLEKHG1
ENSG00000166289	19	30145963	30176364	54	9	72308	1.6464	0.049839	PLEKHF1
ENSG00000102743	13	41353548	41394247	96	10	72483	1.6459	0.049896	SLC25A15
ENSG00000102879	16	30184148	30210397	15	4	72425	1.6458	0.049905	CORO1A
ENSG00000109927	11	120961882	121072202	205	17	72450	1.6457	0.049911	TECTA
ENSG00000111218	12	3480515	3713139	373	69	72396	1.6451	0.049971	PRMT8
ENSG00000204516	6	31452658	31488901	391	26	72527	1.6432	0.050166	MICB
ENSG00000175497	2	115189876	116613328	2916	124	72396	1.6432	0.050176	DPP10
ENSG00000157214	7	89786904	89877451	259	15	72509	1.642	0.050296	STEAP2
ENSG00000092096	14	23805515	23832121	46	12	72410	1.6416	0.050339	SLC22A17
ENSG00000261832	16	28467974	28513333	30	4	72471	1.641	0.050395	CLN3
ENSG00000255974	19	41339443	41366352	61	11	72413	1.641	0.0504	CYP2A6
ENSG00000070985	11	2415745	2454275	50	11	72381	1.6407	0.050432	TRPM5
ENSG00000107863	10	24862538	25022597	162	16	72382	1.6405	0.050454	ARHGAP21
ENSG00000130520	19	18407040	18444084	50	9	72478	1.6403	0.05047	LSM4
ENSG00000269375	14	101349265	101370646	25	8	72327	1.6399	0.050515	AL117190.3
ENSG00000105176	19	30404551	30516611	170	13	72491	1.6396	0.050544	URI1
ENSG00000104537	8	124683034	124759647	113	18	72346	1.6349	0.051034	ANXA13
ENSG00000257743	7	141801549	141932124	293	38	72369	1.6347	0.051055	RP11-1220K2.2
ENSG00000162402	1	55522032	55690786	268	17	72464	1.6343	0.051101	USP24
ENSG00000269858	19	41294901	41324338	77	14	72470	1.6338	0.051149	EGLN2
ENSG00000165521	14	89068775	89269096	328	17	72424	1.6326	0.051272	EML5
ENSG00000259784	16	2553966	2587956	13	7	72366	1.6323	0.051304	ATP6C
ENSG00000197272	16	28500683	28533372	45	7	72432	1.6321	0.051327	IL27
ENSG00000139668	13	52148644	52346171	239	30	72418	1.6313	0.051418	WDFY2
ENSG00000149564	11	124612026	124642186	23	6	72301	1.6307	0.051473	ESAM
ENSG00000149527	1	2347419	2446969	155	31	72340	1.6307	0.051475	PLCH2
ENSG00000133812	11	9790214	10325754	1489	34	72402	1.6302	0.051528	SBF2
ENSG00000167699	17	650337	695581	129	15	72448	1.6301	0.05154	GLOD4
ENSG00000130749	19	47557444	47627009	73	11	72363	1.6297	0.051587	ZC3H4
ENSG00000170234	5	159478808	159556430	136	13	72416	1.6294	0.051616	PWWP2A
ENSG00000179761	17	27267531	27394234	139	26	72345	1.6281	0.051752	PIPOX
ENSG00000182742	17	46642875	46667473	52	14	72352	1.6272	0.051847	HOXB4
ENSG00000218739	2	37413631	37453336	66	7	72440	1.6269	0.051878	CEBPZ-AS1
ENSG00000100483	14	50565350	50593318	82	13	72495	1.6268	0.051887	VCPKMT
ENSG00000180008	14	55483948	55526206	48	6	72266	1.6264	0.05193	SOCS4
ENSG00000173157	12	43737669	43955724	532	28	72386	1.626	0.051973	ADAMTS20
ENSG00000138101	2	25590067	25906503	259	41	72352	1.6249	0.052094	DTNB
ENSG00000175764	9	124574207	124865885	761	42	72465	1.6242	0.052164	TTLL11
ENSG00000105409	19	42460734	42511649	17	7	72358	1.624	0.052188	ATP1A3
ENSG00000187037	7	37713399	37883390	419	35	72388	1.6238	0.052212	GPR141
ENSG00000137628	4	169127444	169249958	293	19	72478	1.6228	0.05232	DDX60
ENSG00000183977	3	20011453	20063822	155	18	72347	1.6226	0.052335	PP2D1
ENSG00000069206	8	24288443	24394483	275	20	72446	1.6226	0.05234	ADAM7
ENSG00000152454	19	58442201	58469043	51	8	72422	1.6226	0.052343	ZNF256
ENSG00000120963	8	102180106	102228421	59	8	72382	1.6224	0.052364	ZNF706
ENSG00000166455	16	81077102	81120872	139	3	72512	1.6221	0.052386	C16orf46
ENSG00000154007	1	76374558	76408116	117	15	72512	1.6221	0.052391	ASB17
ENSG00000188199	10	81452983	81484437	2	1	71909	1.6213	0.052474	NUTM2B
ENSG00000214021	3	9839770	9906822	151	19	72411	1.621	0.052504	TTLL3
ENSG00000121310	1	53351656	53402884	49	8	72465	1.6205	0.05256	ECHDC2
ENSG00000083123	6	80806364	81065987	725	23	72492	1.6204	0.052571	BCKDHB
ENSG00000233436	11	57500986	57529253	27	5	72531	1.6203	0.052582	BTBD18
ENSG00000104381	8	75223365	75411107	293	28	72339	1.6201	0.052601	GDAP1
ENSG00000113194	5	175864629	175947075	108	15	72315	1.6201	0.05261	FAF2
ENSG00000173230	3	121372046	121478602	197	19	72511	1.6197	0.052643	GOLGB1
ENSG00000171469	19	9705356	9742075	52	5	72504	1.6184	0.052787	ZNF561
ENSG00000118922	13	74250226	74718394	989	107	72374	1.6179	0.052843	KLF12
ENSG00000130921	12	123707463	123752506	138	10	72460	1.6174	0.052894	C12orf65
ENSG00000005249	7	106675094	106812256	278	20	72437	1.6171	0.052929	PRKAR2B
ENSG00000187735	8	54869112	54945089	128	7	72575	1.617	0.052937	TCEA1
ENSG00000130429	7	98961872	99002424	68	7	72514	1.617	0.052944	ARPC1B
ENSG00000143318	1	160150285	160181676	33	12	72406	1.6164	0.053008	CASQ1
ENSG00000173163	2	62105859	62384382	473	25	72447	1.6161	0.053036	COMMD1
ENSG00000167112	9	131061382	131095021	55	8	72381	1.616	0.053043	TRUB2
ENSG00000178718	15	75236757	75259805	23	6	72431	1.6156	0.053088	RPP25
ENSG00000167914	17	38109226	38144019	93	11	72411	1.6153	0.053124	GSDMA
ENSG00000143845	1	204090190	204131307	62	22	72320	1.6152	0.053129	ETNK2
ENSG00000118369	11	77889858	77935757	84	11	72422	1.6149	0.053167	USP35
ENSG00000135999	2	149392009	149555130	337	12	72541	1.6146	0.053198	EPC2
ENSG00000198028	19	9567183	9619283	150	5	72504	1.6145	0.053214	ZNF560
ENSG00000187889	1	57174477	57295369	250	53	72354	1.6142	0.053241	C1orf168
ENSG00000049540	7	73432119	73494237	82	12	72439	1.6138	0.053281	ELN
ENSG00000167612	12	52271744	52295448	63	14	72385	1.6133	0.053344	ANKRD33
ENSG00000133640	12	85420092	85667002	262	14	72423	1.6131	0.053363	LRRIQ1
ENSG00000172238	4	94740042	94761221	38	7	72417	1.6129	0.053381	ATOH1
ENSG00000106013	7	117844727	117892785	118	9	72533	1.6124	0.053439	ANKRD7
ENSG00000172572	12	20512179	20847315	710	69	72338	1.612	0.05348	PDE3A
ENSG00000117984	11	1763982	1795222	68	10	72469	1.612	0.053484	CTSD
ENSG00000181007	19	36864022	36919558	85	8	72514	1.6115	0.053536	ZFP82
ENSG00000196224	11	1618795	1639693	79	10	72414	1.6072	0.054001	KRTAP5-3
ENSG00000144857	3	112919850	113016303	239	36	72453	1.6063	0.054102	BOC
ENSG00000269267	5	60401538	60421762	44	9	72495	1.6062	0.054117	AC008498.1
ENSG00000213934	11	5259313	5281122	50	5	72323	1.606	0.05414	HBG1
ENSG00000182534	17	74658633	74717098	121	12	72343	1.6059	0.054147	MXRA7
ENSG00000133422	22	31311117	31374284	76	10	72495	1.6054	0.054202	MORC2
ENSG00000149972	11	98881683	100239616	4043	201	72362	1.6049	0.054258	CNTN5
ENSG00000111328	12	123735528	123766881	97	11	72547	1.6046	0.05429	CDK2AP1
ENSG00000255837	12	11139094	11160474	109	5	72581	1.6045	0.054306	TAS2R20
ENSG00000103507	16	31107428	31134110	29	4	72411	1.6036	0.054402	BCKDK
ENSG00000144802	3	101536835	101589866	49	9	72326	1.6033	0.054439	NFKBIZ
ENSG00000249751	5	138774245	138852328	16	8	72281	1.6032	0.054447	ECSCR
ENSG00000196605	19	9852669	9913856	107	8	72500	1.6032	0.054449	ZNF846
ENSG00000204308	6	32136131	32161930	58	12	72506	1.6023	0.054542	RNF5
ENSG00000153147	4	144424616	144488639	102	7	72429	1.6022	0.05456	SMARCA5
ENSG00000241322	17	15458798	15532826	82	15	72221	1.6018	0.054597	CDRT1
ENSG00000169344	16	20334374	20377623	101	16	72422	1.6015	0.054635	UMOD
ENSG00000172742	11	59272386	59293330	26	3	72463	1.6006	0.054731	OR4D9
ENSG00000139832	13	111165417	111224080	152	22	72359	1.5991	0.054901	RAB20
ENSG00000179111	17	8013908	8037410	44	10	72377	1.5989	0.054923	HES7
ENSG00000135926	2	219128915	219167309	73	4	72475	1.5985	0.054965	TMBIM1
ENSG00000134333	11	18405935	18439972	118	10	72413	1.5982	0.055	LDHA
ENSG00000142864	1	67863493	67906098	33	9	72281	1.5982	0.055001	SERBP1
ENSG00000270149	1	160957747	161018752	146	15	72415	1.5979	0.055029	RP11-544M22.13
ENSG00000068383	10	134341324	134606979	715	32	72468	1.5972	0.055115	INPP5A
ENSG00000135094	12	113820250	113874106	99	4	72439	1.5962	0.055218	SDS
ENSG00000183963	22	31450091	31510743	155	20	72354	1.5961	0.055228	SMTN
ENSG00000167967	16	2263567	2295743	36	7	72286	1.5961	0.055235	E4F1
ENSG00000221988	6	32111218	32144011	72	18	72504	1.596	0.055244	PPT2
ENSG00000162951	2	80505483	80541874	41	14	72317	1.595	0.055358	LRRTM1
ENSG00000138111	10	104211149	104246802	98	9	72511	1.5946	0.055406	TMEM180
ENSG00000134184	1	110220436	110261661	45	9	72357	1.5941	0.055451	GSTM1
ENSG00000104884	19	45843095	45884176	83	15	72314	1.5938	0.055485	ERCC2
ENSG00000166246	16	4774273	4809397	119	10	72466	1.5937	0.055501	C16orf71
ENSG00000162373	1	49183195	49252641	85	16	72378	1.5933	0.05555	BEND5
ENSG00000108946	17	66497921	66557460	118	16	72378	1.5925	0.05564	PRKAR1A
ENSG00000228727	6	31720576	31742628	50	14	72542	1.592	0.055687	SAPCD1
ENSG00000266614	18	73961121	73982069	43	4	72445	1.5919	0.055704	RP11-94B19.4
ENSG00000170962	11	103767914	104045107	702	59	72429	1.5917	0.055728	PDGFD
ENSG00000198855	12	108898962	108929614	73	12	72486	1.5916	0.055732	FICD
ENSG00000137699	11	119971983	120066237	167	27	72406	1.5909	0.055816	TRIM29
ENSG00000169682	16	28975542	29005869	25	6	72273	1.5909	0.05582	SPNS1
ENSG00000043514	1	40296723	40359183	163	17	72544	1.5901	0.055908	TRIT1
ENSG00000138802	4	110344928	110472052	206	11	72481	1.59	0.055922	SEC24B
ENSG00000100376	22	45694849	45747836	138	12	72453	1.5896	0.055967	FAM118A
ENSG00000148357	9	133036882	133319510	350	64	72361	1.589	0.05603	HMCN2
ENSG00000152784	4	81095033	81135483	101	12	72374	1.5888	0.056058	PRDM8
ENSG00000183955	12	123858320	123903905	104	14	72420	1.5883	0.056114	SETD8
ENSG00000158552	2	220049959	220084373	29	9	72477	1.5882	0.056117	ZFAND2B
ENSG00000099250	10	33456420	33635190	469	54	72360	1.5882	0.056117	NRP1
ENSG00000137720	11	111739659	111766699	38	4	72505	1.5882	0.056121	C11orf1
ENSG00000109758	4	3433614	3461211	29	13	72335	1.5877	0.056182	HGFAC
ENSG00000101230	20	13192418	13291298	271	37	72452	1.586	0.056372	ISM1
ENSG00000158769	1	160955001	161001138	113	11	72398	1.5859	0.056376	F11R
ENSG00000182858	22	50283877	50322106	176	7	72545	1.5857	0.056409	ALG12
ENSG00000161326	17	35839937	35883603	89	14	72433	1.5852	0.056457	DUSP14
ENSG00000185085	11	62404320	62430774	27	5	72396	1.5851	0.056472	INTS5
ENSG00000263053	17	79359275	79385658	29	8	72383	1.5849	0.056494	RP11-1055B8.6
ENSG00000212126	12	11128512	11149511	85	6	72512	1.5848	0.056502	TAS2R50
ENSG00000176994	17	18208624	18236517	73	7	72544	1.5847	0.056512	SMCR8
ENSG00000164300	5	79397050	79561898	370	58	72376	1.5845	0.056539	SERINC5
ENSG00000198887	9	72863937	72979804	277	14	72528	1.5836	0.056638	SMC5
ENSG00000105229	19	3997644	4049384	103	10	72316	1.5822	0.056805	PIAS4
ENSG00000128191	22	20057755	20109400	155	15	72449	1.5821	0.056813	DGCR8
ENSG00000007541	16	606995	644136	80	5	72439	1.582	0.056821	PIGQ
ENSG00000166862	22	36949968	37109603	307	44	72390	1.5814	0.056899	CACNG2
ENSG00000021488	19	33311415	33370672	238	26	72450	1.5813	0.056905	SLC7A9
ENSG00000110881	12	50441331	50487394	56	8	72473	1.5812	0.056913	ASIC1
ENSG00000204396	6	31723367	31755108	62	16	72523	1.5811	0.056932	VWA7
ENSG00000101460	20	33124658	33158149	27	5	72164	1.581	0.056939	MAP1LC3A
ENSG00000064886	1	111733393	111796062	186	22	72451	1.5806	0.056989	CHI3L2
ENSG00000197653	12	124237042	124430753	365	32	72400	1.5794	0.057119	DNAH10
ENSG00000175077	3	186905274	186929253	64	12	72421	1.5791	0.057155	RTP1
ENSG00000152795	4	83333717	83361294	70	9	72464	1.5783	0.057243	HNRNPDL
ENSG00000150776	11	111934810	111965874	16	5	72352	1.5782	0.057258	C11orf57
ENSG00000184232	11	120071475	120111041	119	18	72457	1.5781	0.057277	OAF
ENSG00000166887	15	42440899	42510514	111	11	72501	1.5779	0.057298	VPS39
ENSG00000164465	6	117764980	117901021	363	24	72365	1.5774	0.05735	DCBLD1
ENSG00000153774	16	75317596	75477383	488	13	72454	1.5771	0.057389	CFDP1
ENSG00000143951	2	63338518	64064977	1368	30	72401	1.5765	0.057455	WDPCP
ENSG00000091009	5	145573113	145728814	248	16	72408	1.5761	0.057497	RBM27
ENSG00000177868	1	43262723	43292954	57	10	72414	1.576	0.057511	CCDC23
ENSG00000105202	19	40315098	40347054	84	16	72435	1.5758	0.057537	FBL
ENSG00000126803	14	64992623	65019955	77	12	72385	1.5751	0.057614	HSPA2
ENSG00000183196	16	75500949	75539282	71	17	72384	1.575	0.057629	CHST6
ENSG00000125485	9	135458384	135555788	171	21	72410	1.5742	0.057726	DDX31
ENSG00000171466	19	9749330	9795776	104	9	72521	1.5728	0.057885	ZNF562
ENSG00000105171	19	30084924	30118144	97	15	72418	1.5727	0.057896	POP4
ENSG00000116221	1	54639714	54701137	120	22	72410	1.5727	0.057897	MRPL37
ENSG00000148488	10	17350382	17506329	693	34	72412	1.5722	0.057954	ST8SIA6
ENSG00000185038	2	234674370	234752069	218	46	72420	1.5717	0.058015	MROH2A
ENSG00000138068	2	37384963	37433741	260	12	72460	1.5712	0.058062	SULT6B1
ENSG00000155666	16	27204807	27243089	35	7	72447	1.5696	0.058255	KDM8
ENSG00000149596	20	42730335	42826218	193	44	72354	1.5695	0.058268	JPH2
ENSG00000162148	11	61238592	61268403	58	8	72447	1.5695	0.05827	PPP1R32
ENSG00000152377	5	136300987	136944068	1317	98	72385	1.569	0.058328	SPOCK1
ENSG00000066185	1	42886000	42931938	131	11	72509	1.5688	0.058344	ZMYND12
ENSG00000136940	9	125550668	125600910	81	12	72413	1.5685	0.058384	PDCL
ENSG00000123144	19	12831454	12855589	13	6	72293	1.5681	0.058426	C19orf43
ENSG00000174238	17	1411012	1476110	156	16	72439	1.5677	0.05848	PITPNA
ENSG00000183470	7	132323553	132423528	132	22	72300	1.5662	0.058655	AC009365.3
ENSG00000183086	7	74369083	74448803	2	1	72209	1.5661	0.058658	GATSL1
ENSG00000268218	16	89324512	89349452	82	13	72362	1.5651	0.058778	AC137932.1
ENSG00000159261	21	37822919	37958867	457	45	72386	1.5646	0.058841	CLDN14
ENSG00000242631	9	109675630	109696455	30	9	72403	1.5643	0.058877	RP11-508N12.4
ENSG00000155876	9	19039372	19061019	79	11	72337	1.5642	0.058882	RRAGA
ENSG00000158941	8	22452145	22489027	103	9	72403	1.5638	0.058933	CCAR2
ENSG00000104974	19	55095047	55123555	150	13	72548	1.5637	0.058941	LILRA1
ENSG00000188677	22	44385091	44578829	405	85	72362	1.5635	0.058966	PARVB
ENSG00000100324	22	39785746	39843065	69	5	72320	1.5631	0.05901	TAB1
ENSG00000150361	13	70264726	70692591	1407	61	72391	1.5628	0.059046	KLHL1
ENSG00000035403	10	75747872	75889918	177	23	72397	1.5624	0.059098	VCL
ENSG00000167005	16	56453045	56496111	85	12	72500	1.5613	0.059229	NUDT21
ENSG00000130726	19	59045458	59072089	32	8	72456	1.5609	0.059274	TRIM28
ENSG00000184292	1	59031099	59053166	114	11	72443	1.5608	0.059283	TACSTD2
ENSG00000129691	8	37952760	38011594	29	4	72485	1.5607	0.059298	ASH2L
ENSG00000197930	14	53096634	53172618	117	14	72318	1.5602	0.059355	ERO1L
ENSG00000122224	1	160755864	160808051	116	10	72360	1.5598	0.059402	LY9
ENSG00000251493	5	72730654	72754352	40	5	72285	1.5593	0.059461	FOXD1
ENSG00000156860	16	30659752	30692135	11	3	72395	1.5584	0.05957	FBRS
ENSG00000066056	1	43756664	43798779	34	5	72315	1.5581	0.059606	TIE1
ENSG00000181449	3	181419714	181442221	12	5	72281	1.5576	0.059666	SOX2
ENSG00000090975	12	123458027	123644562	190	19	72437	1.556	0.059859	PITPNM2
ENSG00000140497	15	75126071	75175706	64	10	72458	1.5559	0.059862	SCAMP2
ENSG00000161526	17	73653196	73714142	64	9	72285	1.5557	0.059887	SAP30BP
ENSG00000114107	3	138203186	138323380	226	16	72387	1.5552	0.05995	CEP70
ENSG00000077616	11	89854683	89936062	301	17	72534	1.5547	0.060007	NAALAD2
ENSG00000268317	16	56652971	56676150	88	13	72434	1.5546	0.06002	AC026461.1
ENSG00000135847	1	180234515	180482089	593	20	72473	1.5534	0.060162	ACBD6
ENSG00000183921	16	22167618	22213075	66	12	72444	1.5534	0.060162	SDR42E2
ENSG00000164530	6	36912209	36942613	65	11	72278	1.5532	0.060193	PI16
ENSG00000188523	9	135275430	135458704	349	57	72373	1.5524	0.060288	C9orf171
ENSG00000162771	1	212787789	212810120	49	14	72428	1.5517	0.060365	FAM71A
ENSG00000183166	7	71234476	71922136	1506	64	72396	1.5516	0.060376	CALN1
ENSG00000196166	8	38358352	38396180	100	11	72513	1.5512	0.060428	C8orf86
ENSG00000163611	3	113151565	113244034	351	17	72547	1.5509	0.060459	SPICE1
ENSG00000157216	1	54681105	54889152	430	66	72387	1.5503	0.060535	SSBP3
ENSG00000124942	11	62191016	62333707	230	33	72419	1.5501	0.060559	AHNAK
ENSG00000122966	12	120113595	120325095	398	32	72438	1.5493	0.060649	CIT
ENSG00000168229	14	52724431	52753442	85	14	72319	1.5489	0.060698	PTGDR
ENSG00000059122	16	2951938	3011209	207	29	72385	1.5487	0.060725	FLYWCH1
ENSG00000109670	4	153232410	153467253	396	9	72533	1.5485	0.060752	FBXW7
ENSG00000132970	13	27121840	27273085	454	28	72437	1.5474	0.060881	WASF3
ENSG00000028277	19	42580263	42710737	117	7	72473	1.5463	0.061016	POU2F2
ENSG00000165672	10	120917215	120948345	26	6	72233	1.5461	0.061046	PRDX3
ENSG00000134817	11	56991051	57014709	42	11	72282	1.5459	0.06106	APLNR
ENSG00000188778	8	37810516	37834483	25	3	72317	1.5459	0.061066	ADRB3
ENSG00000204304	6	32142512	32167963	62	14	72502	1.5456	0.061102	PBX2
ENSG00000257040	14	72446191	72468326	92	10	72436	1.545	0.061172	AC005477.1
ENSG00000070010	22	19427433	19476738	114	16	72458	1.5442	0.061276	UFD1L
ENSG00000254402	8	145737761	145762416	16	6	72329	1.5441	0.061279	LRRC24
ENSG00000143294	1	156710402	156780607	158	18	72504	1.5436	0.061344	PRCC
ENSG00000129596	5	115130430	115162651	17	5	72386	1.543	0.061411	CDO1
ENSG00000074266	11	85945586	85999855	117	14	72494	1.5426	0.061462	EED
ENSG00000115353	2	75263590	75436826	299	45	72381	1.5425	0.061473	TACR1
ENSG00000137440	4	15927192	15950363	57	12	72462	1.5422	0.061508	FGFBP1
ENSG00000198939	5	178312895	178370213	211	16	72411	1.5406	0.061706	ZFP2
ENSG00000116754	1	70661365	70728735	70	8	72428	1.5403	0.061748	SRSF11
ENSG00000138379	2	190910423	190937455	49	6	72422	1.5401	0.061764	MSTN
ENSG00000120093	17	46616232	46692274	155	26	72380	1.5399	0.061787	HOXB3
ENSG00000141744	17	37814234	37836728	69	6	72291	1.5397	0.06182	PNMT
ENSG00000213654	6	32148543	32173300	63	17	72513	1.5393	0.061867	GPSM3
ENSG00000127125	1	42911788	42949056	87	7	72531	1.5379	0.062037	PPCS
ENSG00000131203	8	39749794	39795963	108	15	72394	1.5378	0.062054	IDO1
ENSG00000152683	2	32380933	32459448	164	17	72374	1.5376	0.062069	SLC30A6
ENSG00000165140	9	97355415	97412531	159	19	72332	1.5372	0.062127	FBP1
ENSG00000196355	4	38618029	38676430	107	14	72344	1.5354	0.062345	AC021860.1
ENSG00000079689	6	25642464	25712011	167	22	72312	1.5348	0.062419	SCGN
ENSG00000128311	22	37396900	37425681	81	12	72474	1.5344	0.062468	TST
ENSG00000127837	2	219118850	219144980	43	4	72378	1.5343	0.062474	AAMP
ENSG00000160972	8	145693352	145737504	31	5	72296	1.5339	0.062528	PPP1R16A
ENSG00000067064	10	1075848	1105110	80	15	72383	1.5333	0.0626	IDI1
ENSG00000137941	1	84320711	84474833	405	15	72479	1.5333	0.062603	TTLL7
ENSG00000065675	10	6459105	6632263	361	53	72410	1.5332	0.062616	PRKCQ
ENSG00000179119	11	18617948	18666338	121	19	72437	1.5323	0.062728	SPTY2D1
ENSG00000258052	12	70185449	70259143	218	22	72460	1.5321	0.062747	AC025263.3
ENSG00000143194	1	166948346	167001451	128	18	72389	1.5319	0.062779	MAEL
ENSG00000163697	4	40802044	41228731	1151	73	72417	1.531	0.06289	APBB2
ENSG00000143870	2	10913517	10988103	421	21	72475	1.5305	0.062947	PDIA6
ENSG00000197263	11	124179134	124200184	64	9	72543	1.5304	0.062962	OR8D2
ENSG00000188761	1	114410790	114440169	27	6	72417	1.5303	0.062974	BCL2L15
ENSG00000104312	8	90759975	90813291	117	11	72495	1.529	0.063129	RIPK2
ENSG00000167332	11	4691401	4729084	129	20	72439	1.5271	0.063363	OR51E2
ENSG00000106397	7	100839258	100871701	51	11	72380	1.5267	0.063424	PLOD3
ENSG00000169696	17	79924683	79985282	81	10	72437	1.5255	0.063563	ASPSCR1
ENSG00000144043	2	71203068	71232075	50	8	72464	1.5247	0.063663	TEX261
ENSG00000161533	17	73927588	73985515	144	17	72462	1.5247	0.06367	ACOX1
ENSG00000259120	17	73632323	73654057	27	5	72452	1.5243	0.063717	SMIM6
ENSG00000165891	12	77405027	77469360	95	28	72319	1.5239	0.063764	E2F7
ENSG00000196511	7	144139034	144543488	818	51	72419	1.5236	0.063802	TPK1
ENSG00000137975	1	86879769	86932241	198	19	72453	1.5235	0.063812	CLCA2
ENSG00000124786	6	8403301	8445794	159	14	72469	1.5229	0.063896	SLC35B3
ENSG00000107187	9	139078096	139106955	54	15	72425	1.5228	0.06391	LHX3
ENSG00000213676	6	32055953	32106030	95	25	72526	1.5225	0.063939	ATF6B
ENSG00000165714	12	12500013	12629840	315	30	72350	1.5225	0.063939	LOH12CR1
ENSG00000077935	22	45729944	45819500	226	11	72452	1.5213	0.064094	SMC1B
ENSG00000035499	5	59882739	60006017	209	19	72505	1.521	0.064135	DEPDC1B
ENSG00000167220	18	44623774	44686891	192	19	72526	1.5207	0.064172	HDHD2
ENSG00000166748	15	86675227	87582283	2777	134	72386	1.5202	0.064228	AGBL1
ENSG00000106683	7	73487263	73546855	94	12	72329	1.5201	0.064246	LIMK1
ENSG00000270136	1	19913473	19994549	178	29	72404	1.52	0.064255	MINOS1-NBL1
ENSG00000131507	5	141478070	141544005	239	20	72461	1.5196	0.0643	NDFIP1
ENSG00000143994	2	27336682	27363680	35	9	72207	1.5196	0.064305	ABHD1
ENSG00000186314	5	144841362	145224932	768	28	72459	1.5192	0.064351	PRELID2
ENSG00000181355	6	9586343	10221841	1568	91	72381	1.5188	0.064409	OFCC1
ENSG00000172738	6	37169956	37235931	107	15	72376	1.5187	0.064413	TMEM217
ENSG00000213593	11	57470072	57518445	59	7	72539	1.5176	0.064555	TMX2
ENSG00000262814	17	79660387	79684556	87	10	72513	1.5174	0.064585	MRPL12
ENSG00000047056	10	1085478	1188237	238	30	72386	1.5174	0.064587	WDR37
ENSG00000131771	17	37772993	37802879	57	8	72474	1.5166	0.064687	PPP1R1B
ENSG00000197461	7	526895	569933	45	8	72308	1.5164	0.064713	PDGFA
ENSG00000117153	1	202850228	202907764	109	10	72500	1.5162	0.064735	KLHL12
ENSG00000179314	17	5665554	6037747	779	120	72376	1.5159	0.064768	WSCD1
ENSG00000198133	14	67903801	68010456	300	42	72430	1.5153	0.064845	TMEM229B
ENSG00000133243	19	1975447	2044880	134	27	72368	1.5151	0.064876	BTBD2
ENSG00000175970	12	121138238	121171443	99	14	72507	1.5137	0.06505	UNC119B
ENSG00000205078	16	77223294	77257112	150	20	72520	1.5136	0.065062	SYCE1L
ENSG00000101335	20	35159887	35188228	23	9	72391	1.5135	0.065079	MYL9
ENSG00000258881	2	71156448	71232466	143	31	72388	1.5133	0.0651	AC007040.11
ENSG00000120992	8	54948938	55024577	132	7	72560	1.5133	0.065107	LYPLA1
ENSG00000267106	19	9721967	9766572	66	6	72506	1.5129	0.065154	C19orf82
ENSG00000005486	7	75461920	75528244	97	17	72315	1.5128	0.065167	RHBDD2
ENSG00000185324	16	89737145	89772772	81	14	72344	1.5127	0.065178	CDK10
ENSG00000151553	10	116571503	116669591	190	21	72384	1.5123	0.065227	FAM160B1
ENSG00000258388	6	32111622	32149755	86	17	72509	1.5123	0.065234	PPT2-EGFL8
ENSG00000218823	7	4887364	4911625	77	11	72379	1.5122	0.065243	PAPOLB
ENSG00000164032	4	100859243	100881545	43	10	72513	1.5115	0.065326	H2AFZ
ENSG00000233198	9	140112018	140134090	34	7	72392	1.5112	0.06537	RNF224
ENSG00000082512	1	211489957	211558288	148	23	72401	1.511	0.065394	TRAF5
ENSG00000134049	18	44671413	44712745	128	13	72519	1.5108	0.065425	IER3IP1
ENSG00000138311	10	64123951	64441771	787	64	72426	1.5105	0.065458	ZNF365
ENSG00000101447	20	37544955	37591703	93	8	72283	1.5099	0.065532	FAM83D
ENSG00000197345	11	68648744	68681303	70	9	72419	1.5097	0.065561	MRPL21
ENSG00000112130	6	37311748	37372514	51	19	72297	1.5096	0.065575	RNF8
ENSG00000128908	15	41261078	41418552	138	13	72419	1.5096	0.065579	INO80
ENSG00000130766	1	28576038	28619002	93	11	72395	1.5091	0.065632	SESN2
ENSG00000125821	20	18558537	18754561	726	27	72497	1.5091	0.065632	DTD1
ENSG00000165685	12	10313141	10354400	120	22	72383	1.5087	0.065693	TMEM52B
ENSG00000174417	8	110088850	110141813	137	17	72387	1.5084	0.065721	TRHR
ENSG00000160993	7	102086685	102115323	97	12	72417	1.5079	0.065795	ALKBH4
ENSG00000176809	17	62840430	62925598	1	1	72459	1.5077	0.06581	LRRC37A3
ENSG00000105205	19	40211890	40238668	114	9	72416	1.5076	0.065833	CLC
ENSG00000116774	1	114512063	114534876	62	12	72405	1.5067	0.065945	OLFML3
ENSG00000137501	11	85395267	85532184	285	19	72451	1.5058	0.066057	SYTL2
ENSG00000125534	20	62142077	62163559	69	14	72306	1.5057	0.066068	PPDPF
ENSG00000015413	16	89669716	89714839	88	18	72284	1.5057	0.066073	DPEP1
ENSG00000178075	3	113537029	113676021	150	33	72358	1.5057	0.066074	GRAMD1C
ENSG00000116721	1	12841546	12866777	25	4	72522	1.5052	0.066134	PRAMEF1
ENSG00000142949	1	43980858	44099343	248	18	72401	1.5051	0.066154	PTPRF
ENSG00000139842	13	113852552	113929399	123	6	72453	1.5048	0.066182	CUL4A
ENSG00000188056	6	41186062	41216620	155	11	72533	1.5048	0.066184	TREML4
ENSG00000166171	10	103320317	103379425	91	10	72364	1.5045	0.066231	DPCD
ENSG00000041988	1	6674926	6705646	60	10	72436	1.5043	0.06625	THAP3
ENSG00000198862	21	30290466	30375270	150	18	72476	1.5028	0.066445	LTN1
ENSG00000167566	12	50174929	50232533	128	16	72470	1.5021	0.066533	NCKAP5L
ENSG00000102471	13	80045287	80140210	144	14	72480	1.5021	0.066535	NDFIP2
ENSG00000131508	5	138896016	139018018	173	13	72525	1.502	0.066545	UBE2D2
ENSG00000134258	1	117676209	117763556	189	22	72425	1.502	0.066554	VTCN1
ENSG00000198843	3	150310662	150358222	82	13	72321	1.5019	0.06656	SELT
ENSG00000243811	22	39400368	39439281	41	6	72334	1.5018	0.06657	APOBEC3D
ENSG00000106686	9	4543386	4676674	398	38	72397	1.5015	0.066608	SPATA6L
ENSG00000169271	5	53741445	53762207	67	11	72475	1.5006	0.066733	HSPB3
ENSG00000179869	7	48201055	48697092	1680	59	72445	1.5004	0.066757	ABCA13
ENSG00000184164	22	50301815	50331188	152	8	72495	1.5003	0.066763	CRELD2
ENSG00000179902	1	109638573	109666479	90	14	72457	1.4997	0.066842	C1orf194
ENSG00000164741	8	12930870	13383167	1781	79	72381	1.4997	0.066842	DLC1
ENSG00000177234	10	122347721	122369629	51	9	72378	1.4995	0.066868	C10orf85
ENSG00000196628	18	52879562	53342018	578	46	72397	1.4991	0.066919	TCF4
ENSG00000165637	10	76959912	77001206	89	16	72425	1.4991	0.06692	VDAC2
ENSG00000204305	6	32138745	32162101	54	11	72504	1.4991	0.066927	AGER
ENSG00000140577	15	91063157	91198577	321	20	72362	1.4987	0.066981	CRTC3
ENSG00000172889	9	139543308	139577130	37	9	72322	1.4983	0.067026	EGFL7
ENSG00000130764	1	3686784	3723068	152	18	72365	1.4972	0.067167	LRRC47
ENSG00000136936	9	100427191	100469639	38	10	72380	1.497	0.067196	XPA
ENSG00000177302	17	18164742	18228321	138	11	72521	1.4968	0.067217	TOP3A
ENSG00000107036	9	5619025	5786557	387	26	72363	1.4968	0.067225	KIAA1432
ENSG00000049618	6	157089063	157541913	726	69	72387	1.4961	0.067311	ARID1B
ENSG00000142549	19	51805102	51843608	58	11	72366	1.496	0.067321	IGLON5
ENSG00000156603	11	57461186	57489693	39	6	72535	1.4958	0.067351	MED19
ENSG00000169627	16	30194255	30215627	4	2	72344	1.4951	0.067442	BOLA2B
ENSG00000136247	7	6607065	6639005	86	9	72459	1.495	0.067458	ZDHHC4
ENSG00000166839	15	65194101	65261042	130	20	72469	1.4941	0.067581	ANKDD1A
ENSG00000068654	2	86237339	86343278	203	17	72473	1.4934	0.067665	POLR1A
ENSG00000086289	7	37713446	38001543	903	57	72423	1.4924	0.067803	EPDR1
ENSG00000164111	4	122579110	122628268	188	20	72464	1.4922	0.067823	ANXA5
ENSG00000126062	3	50382180	50407041	12	4	72492	1.492	0.067856	TMEM115
ENSG00000197530	1	1540795	1575990	35	6	72346	1.4918	0.067876	MIB2
ENSG00000143839	1	204113944	204145465	73	11	72379	1.4915	0.067911	REN
ENSG00000108469	17	73612925	73673269	99	9	72408	1.4904	0.068058	RECQL5
ENSG00000180628	10	92969908	93054088	159	8	72496	1.4897	0.068157	PCGF5
ENSG00000131558	7	132927829	133761342	1178	34	72373	1.4887	0.068282	EXOC4
ENSG00000090920	19	40343963	40450533	172	34	72437	1.488	0.06838	FCGBP
ENSG00000160683	11	118744475	118778508	42	15	72346	1.4876	0.068426	CXCR5
ENSG00000230453	9	33514392	33583007	118	18	72345	1.4874	0.06846	ANKRD18B
ENSG00000048740	10	11037259	11388674	834	83	72372	1.4873	0.068465	CELF2
ENSG00000198673	12	62092040	62682931	1287	81	72365	1.4871	0.068493	FAM19A2
ENSG00000104313	8	72099668	72284467	303	47	72318	1.4869	0.06852	EYA1
ENSG00000205745	7	36108694	36135346	53	12	72299	1.4868	0.068529	PP13004
ENSG00000077009	19	3923101	3952414	28	9	72344	1.4868	0.068531	NMRK2
ENSG00000144744	3	69093881	69139559	58	10	72330	1.4864	0.068585	UBA3
ENSG00000135912	2	219565568	219630139	116	4	72525	1.4862	0.068616	TTLL4
ENSG00000162066	16	2560358	2591423	10	6	72415	1.4859	0.068656	AMDHD2
ENSG00000172071	2	88846259	88937094	110	17	72471	1.4857	0.068678	EIF2AK3
ENSG00000111605	12	69623317	69678138	98	12	72392	1.4856	0.068692	CPSF6
ENSG00000130724	19	59052933	59076491	36	8	72463	1.4852	0.068747	CHMP2A
ENSG00000159459	15	43225095	43408311	178	17	72484	1.4851	0.068764	UBR1
ENSG00000126249	19	34885289	34927073	70	12	72471	1.4847	0.068807	PDCD2L
ENSG00000080845	20	34884258	35167040	187	31	72349	1.4847	0.068812	DLGAP4
ENSG00000122133	9	138443602	138468801	51	9	72428	1.4845	0.068838	PAEP
ENSG00000122912	10	70227756	70297231	242	16	72470	1.4839	0.068924	SLC25A16
ENSG00000175928	3	3831121	3899387	117	25	72353	1.4838	0.068929	LRRN1
ENSG00000154975	17	49697674	50247377	940	60	72379	1.4831	0.069022	CA10
ENSG00000107937	10	1024338	1075876	151	16	72405	1.4827	0.069077	GTPBP4
ENSG00000144031	2	71195510	71222626	43	11	72415	1.4823	0.069129	ANKRD53
ENSG00000135899	2	231022009	231100444	291	20	72464	1.4817	0.069204	SP110
ENSG00000197557	2	178467720	178493694	124	14	72524	1.4817	0.069208	TTC30A
ENSG00000158882	1	161185793	161210408	40	12	72336	1.4817	0.069216	TOMM40L
ENSG00000169676	4	9773258	9795632	47	7	72384	1.4807	0.069347	DRD5
ENSG00000125810	20	23049986	23076977	28	7	72273	1.4806	0.069356	CD93
ENSG00000078674	8	17770349	17895478	532	21	72398	1.4797	0.069479	PCM1
ENSG00000006659	19	40184946	40210084	61	9	72476	1.4796	0.069495	LGALS14
ENSG00000091536	17	18002020	18093116	131	17	72394	1.479	0.069566	MYO15A
ENSG00000161992	16	600422	625528	30	6	72464	1.4787	0.069613	C16orf11
ENSG00000099290	10	51817648	51903269	34	3	72395	1.477	0.069835	FAM21A
ENSG00000131149	16	85635015	85719810	80	21	72355	1.4766	0.069889	GSE1
ENSG00000170100	16	89274118	89305363	138	9	72500	1.4763	0.069932	ZNF778
ENSG00000095321	9	131847089	131883468	59	3	72351	1.4762	0.069948	CRAT
ENSG00000179240	11	76082357	76135663	113	20	72451	1.4761	0.069952	RP11-111M22.2
ENSG00000197912	16	89547325	89634176	208	11	72339	1.4751	0.07009	SPG7
ENSG00000271092	1	95573479	95722781	360	26	72407	1.4749	0.070116	TMEM56-RWDD3
ENSG00000171320	8	27619466	27680157	218	9	72476	1.4747	0.070149	ESCO2
ENSG00000183684	17	79835713	79859462	3	2	72017	1.474	0.07024	ALYREF
ENSG00000213901	2	219930051	220045549	190	14	72388	1.4738	0.07027	SLC23A3
ENSG00000211450	11	57498825	57520986	18	4	72558	1.473	0.070374	C11orf31
ENSG00000163873	1	37251128	37509730	347	41	72370	1.4727	0.070414	GRIK3
ENSG00000157353	16	70478324	70524177	33	12	72286	1.4726	0.070424	FUK
ENSG00000131236	1	40495905	40548321	163	10	72527	1.4726	0.070432	CAP1
ENSG00000023318	9	102731461	102871322	231	17	72482	1.4724	0.070462	ERP44
ENSG00000153234	2	157170944	157208860	32	7	72389	1.472	0.070508	NR4A2
ENSG00000083457	17	3607922	3714537	258	26	72362	1.4715	0.070572	ITGAE
ENSG00000197380	19	47140869	47174395	36	11	72331	1.4714	0.070588	DACT3
ENSG00000160973	8	145688795	145711718	19	4	72293	1.4714	0.070596	FOXH1
ENSG00000198729	6	150454212	150581493	306	47	72391	1.4712	0.070624	PPP1R14C
ENSG00000117155	1	85099390	85166486	159	18	72417	1.4708	0.070674	SSX2IP
ENSG00000197977	6	10970992	11054547	123	11	72413	1.4706	0.070695	ELOVL2
ENSG00000182308	4	41973713	41998476	82	9	72529	1.4703	0.070747	DCAF4L1
ENSG00000197701	4	43179	98099	60	8	72424	1.4697	0.070824	ZNF595
ENSG00000163833	3	121301966	121359139	106	22	72434	1.4683	0.071008	FBXO40
ENSG00000124299	19	33867856	34022700	481	34	72408	1.4681	0.071034	PEPD
ENSG00000146858	7	138700452	138730775	81	6	72378	1.468	0.071053	ZC3HAV1L
ENSG00000165304	9	36562859	36687678	180	8	72476	1.4679	0.071068	MELK
ENSG00000145293	4	83341715	83392244	98	18	72401	1.4676	0.071112	ENOPH1
ENSG00000268170	7	142909163	142929360	16	4	72508	1.4674	0.071129	AC073342.1
ENSG00000118523	6	132259316	132282513	25	9	72349	1.4671	0.071178	CTGF
ENSG00000108515	17	4841387	4870426	39	10	72386	1.4669	0.071207	ENO3
ENSG00000104818	19	49525169	49546495	43	5	72207	1.4663	0.071284	CGB2
ENSG00000136891	9	103054359	103125221	155	14	72507	1.4662	0.071301	TEX10
ENSG00000185736	10	1218073	1789670	1628	170	72385	1.466	0.071319	ADARB2
ENSG00000196305	9	94962489	95066038	247	18	72541	1.4652	0.071427	IARS
ENSG00000184471	16	1130005	1156244	67	9	72392	1.465	0.071456	C1QTNF8
ENSG00000144566	3	19978571	20036667	193	21	72370	1.4647	0.071507	RAB5A
ENSG00000184571	22	25105001	25180687	195	23	72336	1.4644	0.071538	PIWIL3
ENSG00000166743	16	20624559	20720212	203	16	72471	1.4644	0.071539	ACSM1
ENSG00000171033	8	79418374	79527502	211	17	72516	1.4643	0.07155	PKIA
ENSG00000161055	5	180007103	180028540	38	8	72380	1.4642	0.071569	SCGB3A1
ENSG00000114026	3	9781628	9839903	99	18	72344	1.4639	0.071609	OGG1
ENSG00000184984	15	34250921	34367291	242	22	72402	1.4637	0.071643	CHRM5
ENSG00000267981	11	129926836	129954012	101	6	72477	1.4634	0.071674	AP003041.2
ENSG00000185608	22	19409425	19433598	39	8	72454	1.4634	0.071681	MRPL40
ENSG00000114544	3	125715198	125830404	387	18	72479	1.4628	0.071767	SLC41A3
ENSG00000132478	17	73770681	73831886	115	16	72398	1.4627	0.071773	UNK
ENSG00000227164	20	52095495	52116164	80	7	72510	1.4624	0.071809	AL354993.1
ENSG00000179397	1	244607679	244814479	506	20	72474	1.4618	0.071898	C1orf101
ENSG00000143198	1	165590098	165641033	207	23	72392	1.4608	0.072039	MGST3
ENSG00000115232	2	182311929	182410914	186	27	72399	1.4602	0.072114	ITGA4
ENSG00000100100	22	31667579	31698520	67	12	72505	1.4601	0.072132	PIK3IP1
ENSG00000197043	5	150470273	150547443	213	38	72408	1.4598	0.072166	ANXA6
ENSG00000168875	3	137473579	137494396	33	6	72463	1.4593	0.072239	SOX14
ENSG00000204315	6	32086484	32108068	40	14	72526	1.459	0.072278	FKBPL
ENSG00000081237	1	198597801	198736545	305	22	72456	1.459	0.072283	PTPRC
ENSG00000147789	8	146042849	146082894	97	6	72393	1.4587	0.07232	ZNF7
ENSG00000258875	14	91699103	91727426	67	8	72344	1.4576	0.072472	CTD-2547L24.3
ENSG00000119714	14	91688876	91730269	78	10	72359	1.4569	0.072576	GPR68
ENSG00000180929	3	51979330	52001509	7	4	72299	1.4564	0.072642	GPR62
ENSG00000131381	3	15101580	15150670	92	7	72466	1.4559	0.072711	ZFYVE20
ENSG00000172497	5	80615824	80699998	193	36	72366	1.4555	0.07277	ACOT12
ENSG00000158869	1	161175024	161200489	36	11	72448	1.4552	0.072809	FCER1G
ENSG00000119383	9	131863229	131921225	93	4	72374	1.4549	0.072842	PPP2R4
ENSG00000151151	10	59941278	60037694	362	10	72553	1.4545	0.072906	IPMK
ENSG00000127362	7	141453897	141474997	57	2	72539	1.4543	0.072929	TAS2R3
ENSG00000197562	16	629357	689272	164	9	72442	1.454	0.072974	RAB40C
ENSG00000170540	16	18792991	18823000	30	6	72551	1.4534	0.07306	ARL6IP1
ENSG00000205364	16	56656145	56677898	88	12	72417	1.4531	0.073096	MT1M
ENSG00000006075	17	34405602	34427515	41	5	72230	1.4526	0.07317	CCL3
ENSG00000152332	1	162457041	162509419	91	5	72384	1.4521	0.073233	UHMK1
ENSG00000177143	18	570367	591524	36	10	72359	1.4513	0.073342	CETN1
ENSG00000138073	2	27343624	27367543	29	6	72244	1.4502	0.073495	PREB
ENSG00000140829	16	72117461	72156811	123	13	72486	1.4501	0.073521	DHX38
ENSG00000171700	20	62694534	62721323	38	10	72344	1.45	0.073523	RGS19
ENSG00000105619	19	54600320	54629055	69	13	72255	1.4498	0.073554	TFPT
ENSG00000168484	8	22004426	22031992	36	12	72280	1.4496	0.073583	SFTPC
ENSG00000267976	21	37848165	37870058	83	18	72374	1.4492	0.073646	AP000695.1
ENSG00000214700	12	27223991	27245447	76	12	72546	1.4491	0.073661	C12orf71
ENSG00000140067	14	94375240	94405954	65	15	72450	1.4487	0.073711	FAM181A
ENSG00000197608	19	52557719	52609018	195	14	72477	1.448	0.073804	ZNF841
ENSG00000169217	16	30352087	30376682	12	5	72269	1.4475	0.073885	CD2BP2
ENSG00000137441	4	15951866	15980932	74	15	72382	1.4472	0.073915	FGFBP2
ENSG00000124743	6	53502699	53540506	170	14	72480	1.4469	0.073965	KLHL31
ENSG00000260272	16	2536033	2580219	15	7	72421	1.4466	0.074009	RP11-20I23.1
ENSG00000167523	16	89714210	89747680	97	14	72287	1.4462	0.074064	SPATA33
ENSG00000092067	14	23576513	23598825	33	11	72301	1.4452	0.074202	CEBPE
ENSG00000120798	12	95404005	95477479	168	23	72387	1.4437	0.074406	NR2C1
ENSG00000110871	12	120931077	120982237	157	17	72539	1.4431	0.074501	COQ5
ENSG00000167601	19	41715108	41777671	95	20	72384	1.4429	0.074525	AXL
ENSG00000185052	20	19183290	19713581	1299	97	72391	1.4417	0.074698	SLC24A3
ENSG00000106028	7	141428121	141497722	137	4	72523	1.4411	0.074784	SSBP1
ENSG00000134262	1	114427370	114457823	39	7	72429	1.4396	0.074992	AP4B1
ENSG00000123989	2	220393669	220418509	32	3	72463	1.4394	0.07502	CHPF
ENSG00000080603	16	30699530	30765602	31	6	72462	1.4394	0.075026	SRCAP
ENSG00000100557	14	57926019	57970585	34	4	72247	1.4391	0.075056	C14orf105
ENSG00000104886	19	2220002	2247703	51	11	72357	1.4387	0.075116	PLEKHJ1
ENSG00000164008	1	43222940	43273968	85	13	72323	1.4383	0.07518	C1orf50
ENSG00000224730	19	55137173	55160343	93	9	72443	1.4379	0.075231	AC009892.10
ENSG00000176697	11	27666440	27753605	114	14	72409	1.4375	0.075293	BDNF
ENSG00000185158	17	30324891	30390523	66	5	72459	1.4368	0.075392	LRRC37B
ENSG00000185453	19	48663949	48710877	87	11	72455	1.4362	0.07547	C19orf68
ENSG00000114857	3	42632106	42700227	146	13	72494	1.4355	0.075568	NKTR
ENSG00000183250	21	46342729	46369828	46	10	72384	1.4355	0.075571	C21orf67
ENSG00000173706	3	124674554	124784802	245	26	72452	1.4354	0.075581	HEG1
ENSG00000124006	2	220405451	220446581	91	17	72398	1.4352	0.075617	OBSL1
ENSG00000148498	10	34388488	35114253	1349	56	72426	1.4351	0.075624	PARD3
ENSG00000151014	4	139926943	139976906	64	15	72374	1.4348	0.075676	CCRN4L
ENSG00000214102	7	141398153	141441071	48	5	72440	1.4347	0.075687	WEE2
ENSG00000224838	5	59716565	59736939	77	9	72435	1.4346	0.075698	FKSG52
ENSG00000026652	6	161541011	161705093	336	38	72341	1.4331	0.075921	AGPAT4
ENSG00000100099	22	26829389	26889803	177	21	72514	1.433	0.075927	HPS4
ENSG00000151233	12	42465647	42548681	178	17	72474	1.4326	0.07598	GXYLT1
ENSG00000221937	7	142909130	142930162	18	4	72483	1.4326	0.075984	TAS2R40
ENSG00000115457	2	217487551	217539159	72	7	72390	1.4326	0.07599	IGFBP2
ENSG00000181896	19	19769605	19804318	70	13	72495	1.432	0.076072	ZNF101
ENSG00000071462	7	73087355	73129491	98	9	72514	1.4315	0.076146	WBSCR22
ENSG00000168348	14	35993248	36016260	10	3	72163	1.431	0.076215	INSM2
ENSG00000056050	4	170640616	170689104	77	19	72319	1.4304	0.076307	C4orf27
ENSG00000145703	5	75689074	76013957	795	63	72406	1.4296	0.07642	IQGAP2
ENSG00000261652	15	55690746	55720962	101	9	72544	1.4293	0.076458	C15orf65
ENSG00000066557	1	70600488	70681303	91	9	72435	1.4293	0.076462	LRRC40
ENSG00000171786	1	160326857	160352638	29	6	72493	1.4291	0.076488	NHLH1
ENSG00000008324	3	42613332	42646606	75	10	72472	1.4287	0.076544	SS18L2
ENSG00000107175	9	35722332	35747001	20	8	72319	1.4286	0.076564	CREB3
ENSG00000167580	12	50334524	50362664	51	12	72396	1.4285	0.07658	AQP2
ENSG00000268484	15	96894487	96914900	25	11	72350	1.4274	0.076735	AC087477.1
ENSG00000181804	3	142974064	143577373	1389	137	72393	1.4271	0.076771	SLC9A9
ENSG00000189052	19	49537141	49558568	27	4	72243	1.4271	0.076774	CGB5
ENSG00000148482	10	18230768	18342221	288	37	72333	1.427	0.076788	SLC39A12
ENSG00000205740	10	1007097	1044281	103	12	72461	1.4268	0.076815	AL359878.1
ENSG00000112769	6	112419963	112586141	331	30	72375	1.4268	0.07682	LAMA4
ENSG00000034713	16	75590249	75621779	65	10	72478	1.4266	0.076843	GABARAPL2
ENSG00000204406	2	148768580	149285805	900	37	72413	1.4263	0.076895	MBD5
ENSG00000181035	19	19164808	19233697	134	14	72450	1.426	0.076932	SLC25A42
ENSG00000138080	2	27291435	27319271	25	3	72439	1.425	0.077074	EMILIN1
ENSG00000125656	19	6351463	6378919	124	14	72493	1.4244	0.077163	CLPP
ENSG00000174136	5	98094354	98144347	71	13	72353	1.4244	0.077169	RGMB
ENSG00000127366	7	141480017	141501166	39	2	72596	1.4244	0.077171	TAS2R5
ENSG00000145850	5	156336293	156400266	141	15	72428	1.4234	0.077309	TIMD4
ENSG00000204130	10	70090864	70177051	153	9	72433	1.4233	0.077321	RUFY2
ENSG00000184845	5	174857042	174881211	56	14	72415	1.4229	0.077387	DRD1
ENSG00000167703	17	1462561	1542180	116	38	72381	1.4224	0.077453	SLC43A2
ENSG00000128604	7	128567666	128600089	83	16	72453	1.4222	0.077484	IRF5
ENSG00000134419	16	18782617	18811705	28	5	72477	1.4221	0.077498	RPS15A
ENSG00000148219	9	119177504	120187348	2308	151	72398	1.4215	0.077586	ASTN2
ENSG00000115461	2	217526828	217570248	75	5	72476	1.4212	0.077631	IGFBP5
ENSG00000010017	6	13611730	13721796	151	20	72395	1.4202	0.077777	RANBP9
ENSG00000185499	1	155148300	155172707	30	8	72352	1.42	0.077807	MUC1
ENSG00000174996	11	66014765	66045331	38	10	72358	1.4192	0.077921	KLC2
ENSG00000256715	21	14731931	14755386	88	12	72453	1.4189	0.077962	AL050302.1
ENSG00000149582	11	118391756	118427995	50	5	72298	1.4189	0.077965	TMEM25
ENSG00000161634	12	55028375	55052277	42	12	72322	1.4188	0.077976	DCD
ENSG00000196341	11	124169708	124190733	59	7	72544	1.4175	0.078164	OR8D1
ENSG00000121481	1	185004496	185081740	74	14	72432	1.4169	0.078263	RNF2
ENSG00000143257	1	161189456	161218092	64	10	72411	1.4162	0.078362	NR1I3
ENSG00000183049	10	12381481	12887545	1231	156	72344	1.4159	0.078405	CAMK1D
ENSG00000139343	12	96242706	96307606	221	26	72461	1.4153	0.078492	SNRPF
ENSG00000266953	19	34877220	34910269	60	11	72467	1.4147	0.078577	RP11-618P17.4
ENSG00000165072	9	72648497	72851886	568	17	72487	1.4145	0.078614	MAMDC2
ENSG00000070495	17	74698919	74732866	54	7	72306	1.4143	0.078631	JMJD6
ENSG00000107938	10	127398084	127462712	59	9	72345	1.414	0.078679	EDRF1
ENSG00000187902	19	55930107	55964230	53	14	72364	1.4138	0.078713	SHISA7
ENSG00000122971	12	121153538	121187811	92	13	72449	1.4136	0.078737	ACADS
ENSG00000254636	10	124204169	124226868	56	10	72394	1.4135	0.07875	ARMS2
ENSG00000170906	19	54596036	54622564	61	13	72261	1.4132	0.078798	NDUFA3
ENSG00000188760	2	220398385	220425317	46	6	72412	1.4131	0.078815	TMEM198
ENSG00000174279	2	176932200	176958641	19	4	72200	1.413	0.078823	EVX2
ENSG00000197006	16	21598539	21678794	66	13	72428	1.4127	0.078874	METTL9
ENSG00000149021	11	62162575	62200667	87	11	72305	1.4126	0.07888	SCGB1A1
ENSG00000196296	16	28879726	28925830	40	4	72420	1.4123	0.07893	ATP2A1
ENSG00000188280	22	20682438	20726938	3	1	72318	1.4122	0.07894	FAM230A
ENSG00000186815	12	113648855	113746390	160	7	72454	1.4122	0.078946	TPCN1
ENSG00000114395	3	50378126	50405891	13	4	72481	1.412	0.078977	CYB561D2
ENSG00000130707	9	133310316	133386661	118	27	72380	1.4116	0.079028	ASS1
ENSG00000167995	11	61707293	61742987	74	16	72459	1.4112	0.079093	BEST1
ENSG00000135604	6	144461663	144519507	78	15	72454	1.411	0.079116	STX11
ENSG00000165204	9	125552370	125573395	47	8	72490	1.4105	0.079195	OR1K1
ENSG00000176531	19	43969106	44019087	115	17	72312	1.4082	0.07953	PHLDB3
ENSG00000022840	12	120961283	121025397	196	19	72545	1.4082	0.079537	RNF10
ENSG00000058453	1	17056768	17309474	57	9	72419	1.4081	0.079545	CROCC
ENSG00000164853	7	1262543	1286954	33	7	72336	1.4081	0.079553	UNCX
ENSG00000177989	22	50958139	50981009	66	12	72436	1.4079	0.079579	ODF3B
ENSG00000187555	16	8975951	9068371	185	18	72348	1.4073	0.079667	USP7
ENSG00000213719	6	31688358	31717540	61	18	72549	1.4071	0.079696	CLIC1
ENSG00000169926	15	31609058	31737868	218	35	72405	1.4067	0.079761	KLF13
ENSG00000148218	9	116138597	116173613	61	15	72351	1.4064	0.079799	ALAD
ENSG00000101464	20	33138346	33274910	157	10	72386	1.4061	0.079848	PIGU
ENSG00000205358	16	56693726	56715041	49	14	72377	1.4061	0.07985	MT1H
ENSG00000101400	20	31985761	32041698	38	7	72264	1.4057	0.0799	SNTA1
ENSG00000126583	19	54372444	54420906	73	16	72382	1.4056	0.079923	PRKCG
ENSG00000130023	6	170141718	170191680	138	14	72496	1.4049	0.08002	ERMARD
ENSG00000154822	3	16834159	17142086	696	39	72413	1.4042	0.080129	PLCL2
ENSG00000125900	20	1504897	1549489	131	20	72457	1.4036	0.080215	SIRPD
ENSG00000167536	17	27214799	27240089	18	7	72375	1.4035	0.080227	DHRS13
ENSG00000179598	17	17094309	17119629	56	13	72347	1.4034	0.08025	PLD6
ENSG00000185133	22	31508717	31540682	80	20	72442	1.403	0.080304	INPP5J
ENSG00000158525	7	129974630	130018571	140	18	72347	1.4025	0.080382	CPA5
ENSG00000163331	2	159641829	159729293	217	28	72258	1.4022	0.080421	DAPL1
ENSG00000254462	11	57470077	57569058	123	12	72518	1.4022	0.080427	TMX2-CTNND1
ENSG00000109265	4	57026361	57204791	380	61	72365	1.4017	0.080498	KIAA1211
ENSG00000143434	1	151094161	151129104	48	9	72425	1.4017	0.080505	SEMA6C
ENSG00000160959	8	145733376	145760557	20	6	72354	1.4002	0.080722	LRRC14
ENSG00000170113	15	23033277	23110005	110	19	72359	1.3998	0.080787	NIPA1
ENSG00000100105	22	31711790	31752218	73	14	72483	1.3993	0.080868	PATZ1
ENSG00000183778	21	40918369	41055064	295	35	72371	1.3992	0.080874	B3GALT5
ENSG00000205744	19	6457218	6492568	55	13	72401	1.3982	0.081021	DENND1C
ENSG00000083896	4	69166105	69225807	64	10	72316	1.3981	0.081039	YTHDC1
ENSG00000183735	12	64835660	64905888	109	13	72424	1.3972	0.081179	TBK1
ENSG00000128394	22	39426609	39459915	45	3	72393	1.3957	0.081405	APOBEC3F
ENSG00000033122	1	70024081	70627628	1277	63	72408	1.3956	0.081419	LRRC7
ENSG00000176393	1	201941500	201985275	128	15	72309	1.3955	0.081436	RNPEP
ENSG00000176410	7	73085299	73107783	79	6	72555	1.395	0.081501	DNAJC30
ENSG00000082438	2	165500134	165710189	472	32	72374	1.3949	0.081529	COBLL1
ENSG00000162496	1	12617939	12687737	183	31	72365	1.3948	0.081538	DHRS3
ENSG00000110665	11	2306875	2334279	108	15	72436	1.3945	0.08158	C11orf21
ENSG00000214513	2	73419386	73449641	71	10	72469	1.3943	0.081611	NOTO
ENSG00000163349	1	114461814	114530426	120	21	72376	1.3942	0.081635	HIPK1
ENSG00000241685	7	98913521	98995787	147	14	72509	1.3938	0.081695	ARPC1A
ENSG00000182315	19	7046220	7068651	6	3	72317	1.3934	0.08175	MBD3L3
ENSG00000165076	7	141526086	141551287	85	6	72485	1.393	0.08181	PRSS37
ENSG00000117519	1	95352507	95402834	147	31	72427	1.3921	0.081947	CNN3
ENSG00000186431	19	55375704	55411838	142	12	72405	1.392	0.081958	FCAR
ENSG00000171174	2	27994231	28123965	186	12	72496	1.3919	0.081969	RBKS
ENSG00000108878	17	65030706	65062909	54	11	72375	1.3919	0.081979	CACNG1
ENSG00000116560	1	35631979	35668749	54	3	72553	1.391	0.082107	SFPQ
ENSG00000178691	17	30254037	30338064	175	4	72489	1.391	0.082116	SUZ12
ENSG00000170915	6	52216219	52282575	208	40	72440	1.3903	0.082221	PAQR8
ENSG00000205334	2	27918653	27948599	19	6	72392	1.3902	0.082234	AC074091.13
ENSG00000175344	15	32312691	32474722	246	27	72428	1.3901	0.082254	CHRNA7
ENSG00000137414	6	17590586	17621950	28	10	72352	1.3898	0.082298	FAM8A1
ENSG00000103888	15	81061684	81254117	239	57	72350	1.3892	0.082389	KIAA1199
ENSG00000153802	4	68676594	68759750	132	15	72423	1.3888	0.082452	TMPRSS11D
ENSG00000269964	6	78390375	78646691	827	23	72511	1.3885	0.082489	MEI4
ENSG00000134627	11	94267006	94364587	218	26	72416	1.388	0.082561	PIWIL4
ENSG00000269179	19	50402758	50471648	149	31	72403	1.3876	0.082632	CTC-326K19.6
ENSG00000138107	10	104228986	104272482	125	7	72545	1.3875	0.082639	ACTR1A
ENSG00000089902	14	103048998	103206913	369	18	72486	1.3866	0.082787	RCOR1
ENSG00000096070	6	36154521	36210567	65	13	72411	1.3862	0.082837	BRPF3
ENSG00000132842	5	77286349	77600579	622	20	72403	1.386	0.082873	AP3B1
ENSG00000173557	2	26775450	26812400	43	8	72364	1.3852	0.082988	C2orf70
ENSG00000173611	9	127694887	127915785	324	16	72404	1.3848	0.083058	SCAI
ENSG00000166926	11	60092304	60174069	236	20	72437	1.3848	0.083064	MS4A6E
ENSG00000005100	17	5334232	5382380	123	24	72403	1.3847	0.083072	DHX33
ENSG00000185298	17	79623394	79650934	144	11	72505	1.3847	0.083079	CCDC137
ENSG00000089597	11	62382298	62424104	24	6	72432	1.3844	0.083119	GANAB
ENSG00000176601	2	135712061	135815038	177	15	72509	1.3843	0.083137	MAP3K19
ENSG00000140749	16	21642609	21673981	32	8	72421	1.3843	0.083137	IGSF6
ENSG00000144659	3	39414839	39448842	112	9	72497	1.3841	0.083158	SLC25A38
ENSG00000142606	1	2512078	2574481	180	10	72486	1.384	0.083175	MMEL1
ENSG00000138030	2	27299615	27333640	29	4	72397	1.384	0.083179	KHK
ENSG00000267228	18	44651027	44712652	192	17	72515	1.3837	0.083225	IER3IP1
ENSG00000066135	1	44105829	44181186	111	13	72394	1.383	0.08333	KDM4A
ENSG00000135750	1	233739750	233818258	164	36	72336	1.383	0.083332	KCNK1
ENSG00000204913	17	38087727	38111000	63	8	72453	1.3826	0.083394	LRRC3C
ENSG00000239665	10	13642047	13720299	247	23	72360	1.3825	0.083411	RP11-295P9.3
ENSG00000165807	14	65006620	65066098	124	16	72285	1.3821	0.08347	PPP1R36
ENSG00000122176	1	203299756	203330617	70	12	72463	1.3818	0.083518	FMOD
ENSG00000172137	16	71382616	71434341	87	13	72347	1.3809	0.083651	CALB2
ENSG00000042304	2	228464806	228508036	291	23	72445	1.3805	0.083716	C2orf83
ENSG00000228474	2	27283340	27304641	21	4	72456	1.3799	0.083807	OST4
ENSG00000139910	14	26902299	27076960	236	12	72416	1.3789	0.083965	NOVA1
ENSG00000174697	7	127871337	127907681	47	7	72409	1.3778	0.084127	LEP
ENSG00000100084	22	19308221	19445224	250	20	72485	1.3778	0.084136	HIRA
ENSG00000170848	19	43396231	43433715	7	3	72232	1.3778	0.084137	PSG6
ENSG00000127364	7	141468242	141489235	53	2	72570	1.3775	0.084186	TAS2R4
ENSG00000257327	12	104225229	104248442	70	8	72402	1.3771	0.084244	RP11-650K20.3
ENSG00000173093	12	111274573	111355339	177	21	72434	1.3769	0.084269	CCDC63
ENSG00000184385	21	43512244	43538644	120	16	72353	1.3766	0.084313	C21orf128
ENSG00000005844	16	30473979	30544506	57	15	72348	1.3765	0.084338	ITGAL
ENSG00000134153	15	34366218	34404149	66	8	72400	1.3763	0.084372	EMC7
ENSG00000204957	19	42736927	42759125	25	3	72195	1.3762	0.084384	AC006486.1
ENSG00000151012	4	139075251	139173503	212	26	72346	1.3759	0.084423	SLC7A11
ENSG00000204291	9	101695461	101843069	271	27	72364	1.3759	0.084426	COL15A1
ENSG00000187258	7	34687851	34927944	705	45	72437	1.3755	0.084489	NPSR1
ENSG00000125482	9	135241008	135292209	72	11	72436	1.3754	0.084499	TTF1
ENSG00000161798	12	50345653	50369464	27	7	72380	1.3754	0.084506	AQP5
ENSG00000100426	22	50237490	50293726	177	8	72505	1.3751	0.084548	ZBED4
ENSG00000105778	7	32525038	33088516	1603	36	72489	1.375	0.084572	AVL9
[truncated: 17,108 more rows]

## Sheet: 2.) MAGMA geneset-based results
VARIABLE	TYPE	NGENES	BETA	BETA_STD	SE	P	FULL_NAME
GO_bp:go_neuron_fate_specifi...	SET	34	0.55658	0.023458	0.14713	7.7781e-05	GO_bp:go_neuron_fate_specification
Curated_gene_sets:lee_aging_...3	SET	36	0.49603	0.021511	0.13305	9.6821e-05	Curated_gene_sets:lee_aging_muscle_dn
Curated_gene_sets:reactome_p...28	SET	107	0.31052	0.023172	0.086296	0.00016067	Curated_gene_sets:reactome_phase_ii_conjugation_of_compounds
Curated_gene_sets:reactome_r...133	SET	5	1.5307	0.02476	0.44213	0.00026857	Curated_gene_sets:reactome_runx1_regulates_expression_of_components_of_tight_junctions
Curated_gene_sets:gentile_uv...6	SET	37	0.49207	0.021633	0.15095	0.00055861	Curated_gene_sets:gentile_uv_response_cluster_d2
GO_bp:go_endodermal_cell_fat...2	SET	8	1.013	0.020725	0.31343	0.00061589	GO_bp:go_endodermal_cell_fate_specification
GO_bp:go_protein_polyglutamy...	SET	11	0.73251	0.017571	0.23263	0.00082146	GO_bp:go_protein_polyglutamylation
Curated_gene_sets:laiho_colo...2	SET	111	0.23746	0.018047	0.075442	0.00082466	Curated_gene_sets:laiho_colorectal_cancer_serrated_up
GO_mf:go_gtpase_inhibitor_ac...	SET	14	0.79723	0.021573	0.25697	0.00096141	GO_mf:go_gtpase_inhibitor_activity
Curated_gene_sets:senese_hda...6	SET	110	0.25056	0.018957	0.081101	0.0010043	Curated_gene_sets:senese_hdac2_targets_up
Curated_gene_sets:reactome_v...14	SET	11	0.93131	0.02234	0.30452	0.001115	Curated_gene_sets:reactome_vitamin_d_calciferol_metabolism
Curated_gene_sets:reactome_m...50	SET	11	1.6183	0.038818	0.52998	0.0011331	Curated_gene_sets:reactome_metallothioneins_bind_metals
Curated_gene_sets:reactome_p...113	SET	9	0.83209	0.018055	0.27377	0.0011871	Curated_gene_sets:reactome_ptk6_regulates_rtks_and_their_effectors_akt1_and_dok1
GO_bp:go_positive_regulation...819	SET	9	0.81036	0.017584	0.26704	0.0012061	GO_bp:go_positive_regulation_of_torc1_signaling
Curated_gene_sets:mili_pseud...5	SET	469	0.11698	0.018102	0.039012	0.0013584	Curated_gene_sets:mili_pseudopodia_haptotaxis_up
Curated_gene_sets:reactome_b...20	SET	214	0.17646	0.01857	0.05935	0.0014762	Curated_gene_sets:reactome_biological_oxidations
Curated_gene_sets:benporath_...5	SET	8	0.69059	0.014128	0.23265	0.0014992	Curated_gene_sets:benporath_es_core_nine
Curated_gene_sets:reactome_h...1	SET	133	0.24205	0.020125	0.081747	0.0015356	Curated_gene_sets:reactome_hats_acetylate_histones
GO_bp:go_spinal_cord_motor_n...1	SET	13	0.67338	0.017559	0.23086	0.0017708	GO_bp:go_spinal_cord_motor_neuron_cell_fate_specification
Curated_gene_sets:le_neurona...2	SET	17	0.6261	0.018668	0.21482	0.0017841	Curated_gene_sets:le_neuronal_differentiation_up
GO_bp:go_vitamin_d_metabolic...	SET	14	0.5996	0.016225	0.20818	0.00199	GO_bp:go_vitamin_d_metabolic_process
Curated_gene_sets:jiang_vhl_...	SET	85	0.22903	0.015242	0.079527	0.0019917	Curated_gene_sets:jiang_vhl_targets
Curated_gene_sets:zhou_pancr...1	SET	11	0.70938	0.017016	0.2477	0.0020958	Curated_gene_sets:zhou_pancreatic_beta_cell
GO_bp:go_folate_transmembran...	SET	6	1.1253	0.019938	0.3942	0.002158	GO_bp:go_folate_transmembrane_transport
GO_cc:go_ribonucleoprotein_g...	SET	209	0.16284	0.016938	0.057127	0.0021855	GO_cc:go_ribonucleoprotein_granule
GO_bp:go_enteroendocrine_cel...	SET	27	0.49491	0.018592	0.1737	0.0021946	GO_bp:go_enteroendocrine_cell_differentiation
Curated_gene_sets:bonome_ova...3	SET	226	0.15659	0.016929	0.055286	0.0023139	Curated_gene_sets:bonome_ovarian_cancer_survival_optimal_debulking
Curated_gene_sets:benporath_...6	SET	97	0.2362	0.016787	0.083548	0.0023515	Curated_gene_sets:benporath_es_core_nine_correlated
GO_cc:go_ribonucleoprotein_c...	SET	799	0.083444	0.016703	0.029685	0.0024724	GO_cc:go_ribonucleoprotein_complex
Curated_gene_sets:acevedo_li...7	SET	262	0.14556	0.016929	0.05195	0.0025423	Curated_gene_sets:acevedo_liver_tumor_vs_normal_adjacent_tissue_dn
GO_bp:go_type_b_pancreatic_c...2	SET	20	0.56124	0.018149	0.20031	0.0025436	GO_bp:go_type_b_pancreatic_cell_development
GO_bp:go_methionine_metaboli...	SET	6	1.1391	0.020184	0.40878	0.0026654	GO_bp:go_methionine_metabolic_process
Curated_gene_sets:martens_tr...2	SET	812	0.082639	0.016671	0.0298	0.0027791	Curated_gene_sets:martens_tretinoin_response_up
GO_bp:go_folate_import_acros...	SET	5	1.1128	0.018	0.40189	0.0028147	GO_bp:go_folate_import_across_plasma_membrane
GO_cc:go_elongator_holoenzym...	SET	7	0.79052	0.015129	0.28555	0.0028194	GO_cc:go_elongator_holoenzyme_complex
GO_bp:go_hypoxia_inducible_f...	SET	3	1.2511	0.015676	0.45494	0.002982	GO_bp:go_hypoxia_inducible_factor_1alpha_signaling_pathway
GO_bp:go_columnar_cuboidal_e...1	SET	53	0.34361	0.018073	0.12507	0.0030069	GO_bp:go_columnar_cuboidal_epithelial_cell_development
GO_bp:go_s_adenosylmethionin...1	SET	7	0.68306	0.013072	0.25099	0.0032531	GO_bp:go_s_adenosylmethionine_cycle
Curated_gene_sets:korkola_em...1	SET	9	0.70434	0.015283	0.25944	0.0033196	Curated_gene_sets:korkola_embryonal_carcinoma
GO_bp:go_regulation_of_torc1...	SET	29	0.37884	0.014748	0.13976	0.0033617	GO_bp:go_regulation_of_torc1_signaling
Curated_gene_sets:eppert_ce_...	SET	37	0.39797	0.017496	0.14709	0.0034138	Curated_gene_sets:eppert_ce_hsc_lsc
Curated_gene_sets:der_ifn_ga...1	SET	9	0.83626	0.018146	0.30911	0.0034154	Curated_gene_sets:der_ifn_gamma_response_dn
GO_bp:go_glandular_epithelia...1	SET	25	0.48431	0.017508	0.1798	0.0035374	GO_bp:go_glandular_epithelial_cell_development
Curated_gene_sets:reactome_s...68	SET	15	0.61532	0.017234	0.22889	0.0035944	Curated_gene_sets:reactome_signaling_by_notch1_hd_domain_mutants_in_cancer
GO_bp:go_vitamin_transmembra...	SET	16	0.49074	0.014195	0.18382	0.0037999	GO_bp:go_vitamin_transmembrane_transport
Curated_gene_sets:reactome_r...19	SET	19	0.51519	0.016238	0.19318	0.0038319	Curated_gene_sets:reactome_regulated_necrosis
Curated_gene_sets:der_ifn_al...1	SET	4	1.3115	0.018975	0.49292	0.003903	Curated_gene_sets:der_ifn_alpha_response_dn
GO_bp:go_response_to_oxygen_...2	SET	8	0.7359	0.015055	0.27731	0.0039845	GO_bp:go_response_to_oxygen_glucose_deprivation
Curated_gene_sets:wang_tumor...1	SET	197	0.15476	0.015633	0.05845	0.0040568	Curated_gene_sets:wang_tumor_invasiveness_dn
GO_bp:go_cell_fate_specifica...2	SET	11	0.69796	0.016742	0.26381	0.0040807	GO_bp:go_cell_fate_specification_involved_in_pattern_specification
GO_mf:go_single_thymine_inse...	SET	5	0.97855	0.015828	0.36991	0.0040843	GO_mf:go_single_thymine_insertion_binding
Curated_gene_sets:myllykanga...10	SET	14	0.56317	0.015239	0.21294	0.0040928	Curated_gene_sets:myllykangas_amplification_hot_spot_24
GO_bp:go_stress_response_to_...	SET	15	0.95651	0.026791	0.3618	0.0041038	GO_bp:go_stress_response_to_metal_ion
GO_bp:go_motor_neuron_apopto...	SET	7	1.0009	0.019155	0.37992	0.0042168	GO_bp:go_motor_neuron_apoptotic_process
Curated_gene_sets:browne_hcm...18	SET	36	0.35007	0.015181	0.1333	0.0043222	Curated_gene_sets:browne_hcmv_infection_2hr_up
GO_cc:go_p_body	SET	84	0.22798	0.015084	0.087365	0.0045372	GO_cc:go_p_body
GO_bp:go_primary_alcohol_met...	SET	62	0.26444	0.015039	0.10217	0.0048289	GO_bp:go_primary_alcohol_metabolic_process
GO_bp:go_integrin_biosynthet...	SET	3	1.3878	0.017388	0.53663	0.0048588	GO_bp:go_integrin_biosynthetic_process
Curated_gene_sets:shedden_lu...3	SET	65	0.26252	0.015286	0.10155	0.0048729	Curated_gene_sets:shedden_lung_cancer_good_survival_a5
Curated_gene_sets:hahtola_my...6	SET	19	0.64811	0.020428	0.25121	0.0049452	Curated_gene_sets:hahtola_mycosis_fungoides_up
Curated_gene_sets:reactome_f...37	SET	51	0.2692	0.01389	0.10462	0.0050449	Curated_gene_sets:reactome_formation_of_tc_ner_pre_incision_complex
GO_bp:go_golgi_vesicle_trans...	SET	350	0.11219	0.015045	0.043694	0.0051245	GO_bp:go_golgi_vesicle_transport
GO_cc:go_u1_snrnp	SET	18	0.54474	0.016712	0.21245	0.0051772	GO_cc:go_u1_snrnp
Curated_gene_sets:cheok_resp...8	SET	11	0.66172	0.015873	0.25906	0.005325	Curated_gene_sets:cheok_response_to_mercaptopurine_up
GO_bp:go_primary_alcohol_cat...	SET	14	0.52105	0.014099	0.20406	0.0053384	GO_bp:go_primary_alcohol_catabolic_process
Curated_gene_sets:kim_bipola...1	SET	84	0.2328	0.015402	0.091389	0.0054323	Curated_gene_sets:kim_bipolar_disorder_oligodendrocyte_density_corr_dn
Curated_gene_sets:kegg_ascor...	SET	25	0.5363	0.019387	0.2113	0.0055777	Curated_gene_sets:kegg_ascorbate_and_aldarate_metabolism
GO_bp:go_signal_release	SET	442	0.10021	0.015065	0.039686	0.005787	GO_bp:go_signal_release
GO_bp:go_nuclear_transcribed...1	SET	196	0.14581	0.014693	0.057794	0.0058236	GO_bp:go_nuclear_transcribed_mrna_catabolic_process
Curated_gene_sets:reactome_n...57	SET	43	0.3283	0.015557	0.13053	0.0059555	Curated_gene_sets:reactome_notch1_intracellular_domain_regulates_transcription
Curated_gene_sets:durchdewal...1	SET	249	0.13247	0.015024	0.05268	0.0059623	Curated_gene_sets:durchdewald_skin_carcinogenesis_dn
GO_bp:go_cellular_response_t...80	SET	16	0.50372	0.014571	0.20038	0.0059765	GO_bp:go_cellular_response_to_nitric_oxide
GO_bp:go_bone_marrow_develop...	SET	8	0.68331	0.013979	0.27196	0.0059985	GO_bp:go_bone_marrow_development
Curated_gene_sets:reactome_o...17	SET	10	0.79091	0.01809	0.31515	0.006048	Curated_gene_sets:reactome_organic_cation_transport
GO_mf:go_calmodulin_binding	SET	191	0.14905	0.014828	0.059543	0.006159	GO_mf:go_calmodulin_binding
GO_bp:go_peptidyl_glutamic_a...	SET	27	0.38829	0.014586	0.15516	0.0061697	GO_bp:go_peptidyl_glutamic_acid_modification
GO_mf:go_aryl_sulfotransfera...	SET	6	0.75451	0.013369	0.30293	0.0063798	GO_mf:go_aryl_sulfotransferase_activity
Curated_gene_sets:izadpanah_...2	SET	125	0.18376	0.014815	0.074143	0.0066038	Curated_gene_sets:izadpanah_stem_cell_adipose_vs_bone_up
Curated_gene_sets:wacker_hyp...	SET	13	0.57494	0.014992	0.2321	0.0066282	Curated_gene_sets:wacker_hypoxia_targets_of_vhl
Curated_gene_sets:sakai_tumo...1	SET	79	0.2226	0.014284	0.090028	0.0067134	Curated_gene_sets:sakai_tumor_infiltrating_monocytes_dn
Curated_gene_sets:mullighan_...6	SET	246	0.12864	0.014503	0.052071	0.0067518	Curated_gene_sets:mullighan_npm1_mutated_signature_1_up
Curated_gene_sets:reactome_i...72	SET	9	0.78654	0.017067	0.31946	0.0069122	Curated_gene_sets:reactome_irak2_mediated_activation_of_tak1_complex
Curated_gene_sets:reactome_u...6	SET	12	0.47417	0.01188	0.19267	0.0069323	Curated_gene_sets:reactome_unwinding_of_dna
GO_bp:go_hypothalamus_develo...	SET	20	0.43656	0.014117	0.17775	0.0070302	GO_bp:go_hypothalamus_development
GO_bp:go_endothelial_cell_fa...	SET	7	0.8952	0.017132	0.36484	0.0070761	GO_bp:go_endothelial_cell_fate_commitment
Curated_gene_sets:winnepenni...1	SET	41	0.29502	0.013652	0.12033	0.0071135	Curated_gene_sets:winnepenninckx_melanoma_metastasis_dn
GO_mf:go_thioredoxin_peroxid...	SET	4	1.2337	0.017849	0.50508	0.007297	GO_mf:go_thioredoxin_peroxidase_activity
Curated_gene_sets:marks_hdac...1	SET	14	0.5327	0.014414	0.2181	0.0072999	Curated_gene_sets:marks_hdac_targets_dn
Curated_gene_sets:creighton_...3	SET	478	0.095404	0.0149	0.039114	0.0073676	Curated_gene_sets:creighton_endocrine_therapy_resistance_1
Curated_gene_sets:reactome_c...115	SET	23	0.41929	0.014539	0.17209	0.0074231	Curated_gene_sets:reactome_cytosolic_sulfonation_of_small_molecules
GO_mf:go_guanine_thymine_mis...	SET	6	0.88	0.015592	0.36146	0.0074612	GO_mf:go_guanine_thymine_mispair_binding
Curated_gene_sets:gargalovic...23	SET	24	0.4414	0.015634	0.18164	0.0075538	Curated_gene_sets:gargalovic_response_to_oxidized_phospholipids_yellow_dn
Curated_gene_sets:senese_hda...1	SET	216	0.14109	0.014916	0.058097	0.0075866	Curated_gene_sets:senese_hdac1_and_hdac2_targets_dn
GO_bp:go_hepatocyte_apoptoti...	SET	12	0.62424	0.015639	0.25774	0.007725	GO_bp:go_hepatocyte_apoptotic_process
Curated_gene_sets:verhaak_gl...1	SET	160	0.15761	0.014362	0.065262	0.0078742	Curated_gene_sets:verhaak_glioblastoma_classical
Curated_gene_sets:frasor_tam...2	SET	46	0.27325	0.013391	0.11367	0.0081157	Curated_gene_sets:frasor_tamoxifen_response_up
Curated_gene_sets:reactome_t...67	SET	8	0.79535	0.016272	0.33093	0.0081273	Curated_gene_sets:reactome_trail_signaling
Curated_gene_sets:buytaert_p...2	SET	797	0.07035	0.014065	0.029275	0.0081359	Curated_gene_sets:buytaert_photodynamic_therapy_stress_up
Curated_gene_sets:kuuselo_pa...	SET	33	0.6891	0.028614	0.28751	0.0082757	Curated_gene_sets:kuuselo_pancreatic_cancer_19q13_amplification
GO_mf:go_platelet_derived_gr...1	SET	11	0.59088	0.014174	0.2468	0.008335	GO_mf:go_platelet_derived_growth_factor_binding
Curated_gene_sets:lee_liver_...16	SET	176	0.14499	0.013852	0.060603	0.0083726	Curated_gene_sets:lee_liver_cancer_survival_dn
GO_bp:go_nucleotide_excision...3	SET	19	0.40158	0.012657	0.16797	0.008414	GO_bp:go_nucleotide_excision_repair_dna_duplex_unwinding
GO_bp:go_regulation_of_motor...	SET	5	1.0928	0.017675	0.45734	0.0084444	GO_bp:go_regulation_of_motor_neuron_apoptotic_process
GO_bp:go_catecholamine_metab...	SET	30	0.3426	0.013565	0.14466	0.0089428	GO_bp:go_catecholamine_metabolic_process
GO_cc:go_u2_type_spliceosoma...	SET	79	0.22563	0.014478	0.095386	0.009011	GO_cc:go_u2_type_spliceosomal_complex
Curated_gene_sets:amit_serum...4	SET	30	0.35954	0.014236	0.15292	0.009364	Curated_gene_sets:amit_serum_response_40_mcf10a
GO_bp:go_spinal_cord_motor_n...2	SET	32	0.35629	0.014569	0.15179	0.0094649	GO_bp:go_spinal_cord_motor_neuron_differentiation
GO_bp:go_c_terminal_protein_...1	SET	15	0.47029	0.013172	0.20082	0.0096	GO_bp:go_c_terminal_protein_amino_acid_modification
GO_bp:go_cellular_response_t...66	SET	10	0.59681	0.01365	0.25517	0.0096783	GO_bp:go_cellular_response_to_leucine
Curated_gene_sets:dutertre_e...4	SET	219	0.13475	0.014344	0.057812	0.0098879	Curated_gene_sets:dutertre_estradiol_response_6hr_up
GO_cc:go_u5_snrnp	SET	16	0.54832	0.015861	0.23527	0.0098933	GO_cc:go_u5_snrnp
GO_bp:go_alcohol_catabolic_p...	SET	51	0.26311	0.013576	0.11311	0.010013	GO_bp:go_alcohol_catabolic_process
GO_cc:go_methylosome	SET	12	0.73146	0.018326	0.31486	0.010093	GO_cc:go_methylosome
GO_bp:go_cellular_response_t...43	SET	26	0.37885	0.013966	0.16309	0.010096	GO_bp:go_cellular_response_to_glucagon_stimulus
GO_bp:go_methylation_depende...	SET	25	0.40023	0.014468	0.1724	0.010137	GO_bp:go_methylation_dependent_chromatin_silencing
Curated_gene_sets:myllykanga...4	SET	18	0.44639	0.013695	0.19261	0.010242	Curated_gene_sets:myllykangas_amplification_hot_spot_17
Curated_gene_sets:reactome_s...67	SET	69	0.23239	0.01394	0.1004	0.010326	Curated_gene_sets:reactome_signaling_by_notch1
GO_mf:go_single_base_inserti...	SET	6	0.78654	0.013936	0.3421	0.010756	GO_mf:go_single_base_insertion_or_deletion_binding
GO_bp:go_torc1_signaling	SET	37	0.28925	0.012716	0.12639	0.011061	GO_bp:go_torc1_signaling
Curated_gene_sets:semba_fhit...2	SET	11	0.48863	0.011721	0.21354	0.011068	Curated_gene_sets:semba_fhit_targets_up
GO_bp:go_positive_regulation...14	SET	28	0.37191	0.014227	0.16254	0.011072	GO_bp:go_positive_regulation_of_acute_inflammatory_response
Curated_gene_sets:reactome_d...7	SET	40	0.31624	0.014454	0.13825	0.011091	Curated_gene_sets:reactome_deactivation_of_the_beta_catenin_transactivating_complex
Curated_gene_sets:caffarel_r...7	SET	11	0.563	0.013505	0.24641	0.011169	Curated_gene_sets:caffarel_response_to_thc_8hr_5_dn
GO_bp:go_calcium_ion_export	SET	8	0.70633	0.01445	0.31111	0.011599	GO_bp:go_calcium_ion_export
GO_bp:go_positive_regulation...186	SET	18	0.42078	0.012909	0.18539	0.011618	GO_bp:go_positive_regulation_of_creb_transcription_factor_activity
Curated_gene_sets:horiuchi_w...2	SET	289	0.11777	0.014375	0.051931	0.011676	Curated_gene_sets:horiuchi_wtap_targets_up
GO_bp:go_nuclear_transcribed...6	SET	113	0.17444	0.013375	0.077016	0.011766	GO_bp:go_nuclear_transcribed_mrna_catabolic_process_nonsense_mediated_decay
GO_bp:go_trna_5_end_processi...	SET	16	0.47328	0.01369	0.20921	0.011848	GO_bp:go_trna_5_end_processing
GO_bp:go_positive_regulation...684	SET	11	0.58915	0.014132	0.26157	0.012158	GO_bp:go_positive_regulation_of_protein_sumoylation
Curated_gene_sets:reactome_a...51	SET	5	1.1449	0.018519	0.50861	0.0122	Curated_gene_sets:reactome_acyl_chain_remodeling_of_cl
GO_mf:go_quinone_binding	SET	17	0.43374	0.012932	0.19282	0.012251	GO_mf:go_quinone_binding
Curated_gene_sets:reactome_e...42	SET	11	0.6208	0.014892	0.27626	0.012322	Curated_gene_sets:reactome_ethanol_oxidation
GO_bp:go_ethanol_oxidation	SET	11	0.6208	0.014892	0.27626	0.012322	GO_bp:go_ethanol_oxidation
GO_bp:go_somatic_motor_neuro...	SET	5	0.67309	0.010887	0.29986	0.012402	GO_bp:go_somatic_motor_neuron_differentiation
GO_bp:go_endocrine_pancreas_...	SET	45	0.27632	0.013395	0.12331	0.012523	GO_bp:go_endocrine_pancreas_development
GO_bp:go_synaptic_vesicle_en...	SET	6	0.93401	0.016549	0.41703	0.012563	GO_bp:go_synaptic_vesicle_endosomal_processing
GO_bp:go_response_to_nitric_...	SET	19	0.40974	0.012915	0.18332	0.012713	GO_bp:go_response_to_nitric_oxide
Curated_gene_sets:biocarta_r...3	SET	13	0.55696	0.014523	0.24935	0.012762	Curated_gene_sets:biocarta_racc_pathway
GO_bp:go_dendrite_arborizati...	SET	5	0.96255	0.015569	0.43141	0.012843	GO_bp:go_dendrite_arborization
Curated_gene_sets:bilban_b_c...1	SET	40	0.30176	0.013793	0.13539	0.01292	Curated_gene_sets:bilban_b_cll_lpl_dn
Curated_gene_sets:hoffmann_p...2	SET	27	0.33249	0.01249	0.14929	0.012976	Curated_gene_sets:hoffmann_pre_bi_to_large_pre_bii_lymphocyte_up
GO_bp:go_sulfur_compound_met...	SET	192	0.13625	0.013589	0.061178	0.012979	GO_bp:go_sulfur_compound_metabolic_process
Curated_gene_sets:biocarta_w...2	SET	24	0.37763	0.013376	0.16972	0.013046	Curated_gene_sets:biocarta_wnt_pathway
Curated_gene_sets:reactome_s...4	SET	6	0.84131	0.014907	0.37835	0.013094	Curated_gene_sets:reactome_scavenging_by_class_f_receptors
GO_bp:go_regulation_of_melan...2	SET	6	0.87489	0.015502	0.39384	0.013168	GO_bp:go_regulation_of_melanocyte_differentiation
GO_bp:go_sulfur_amino_acid_m...	SET	17	0.44972	0.013409	0.20283	0.013311	GO_bp:go_sulfur_amino_acid_metabolic_process
GO_bp:go_rostrocaudal_neural...	SET	11	0.57398	0.013768	0.25901	0.013353	GO_bp:go_rostrocaudal_neural_tube_patterning
Curated_gene_sets:reactome_v...10	SET	5	0.6683	0.01081	0.30196	0.013449	Curated_gene_sets:reactome_vitamin_b1_thiamin_metabolism
GO_bp:go_forebrain_ventricul...	SET	6	0.80636	0.014287	0.36515	0.01362	GO_bp:go_forebrain_ventricular_zone_progenitor_cell_division
Curated_gene_sets:schaeffer_...5	SET	448	0.090379	0.013676	0.040929	0.013624	Curated_gene_sets:schaeffer_prostate_development_6hr_dn
GO_bp:go_response_to_topolog...	SET	189	0.12846	0.012714	0.05826	0.013734	GO_bp:go_response_to_topologically_incorrect_protein
Curated_gene_sets:kyng_werne...4	SET	14	0.41232	0.011157	0.18745	0.013925	Curated_gene_sets:kyng_werner_syndrom_up
GO_bp:go_uronic_acid_metabol...	SET	19	0.65434	0.020624	0.29768	0.013977	GO_bp:go_uronic_acid_metabolic_process
Curated_gene_sets:vernochet_...	SET	18	0.40055	0.012289	0.18223	0.013982	Curated_gene_sets:vernochet_adipogenesis
GO_mf:go_phosphatidylinosito...4	SET	24	0.4197	0.014866	0.19116	0.014072	GO_mf:go_phosphatidylinositol_3_5_bisphosphate_binding
GO_bp:go_diet_induced_thermo...	SET	9	0.56452	0.012249	0.25737	0.014145	GO_bp:go_diet_induced_thermogenesis
GO_cc:go_ego_complex	SET	4	0.60585	0.0087653	0.27625	0.014156	GO_cc:go_ego_complex
GO_bp:go_embryo_development	SET	954	0.061988	0.013501	0.028313	0.014291	GO_bp:go_embryo_development
Curated_gene_sets:davicioni_...6	SET	59	0.23823	0.013218	0.10899	0.014423	Curated_gene_sets:davicioni_rhabdomyosarcoma_pax_foxo1_fusion_up
GO_bp:go_positive_regulation...646	SET	38	0.29924	0.013332	0.13707	0.014519	GO_bp:go_positive_regulation_of_protein_acetylation
GO_bp:go_early_endosome_to_g...	SET	8	0.49725	0.010173	0.22804	0.014619	GO_bp:go_early_endosome_to_golgi_transport
GO_bp:go_gamma_delta_t_cell_...1	SET	15	0.40744	0.011412	0.18718	0.014759	GO_bp:go_gamma_delta_t_cell_activation
GO_bp:go_tight_junction_orga...	SET	54	0.24483	0.012997	0.11249	0.014773	GO_bp:go_tight_junction_organization
GO_cc:go_lsm2_8_complex	SET	7	0.63751	0.0122	0.29358	0.014954	GO_cc:go_lsm2_8_complex
Curated_gene_sets:pos_respon...1	SET	11	0.60465	0.014504	0.27853	0.014977	Curated_gene_sets:pos_response_to_histamine_dn
GO_bp:go_glandular_epithelia...2	SET	47	0.2754	0.013642	0.12691	0.01501	GO_bp:go_glandular_epithelial_cell_differentiation
Curated_gene_sets:nadler_hyp...	SET	57	0.24946	0.013605	0.11497	0.015016	Curated_gene_sets:nadler_hyperglycemia_at_obesity
GO_bp:go_nuclear_transcribed...4	SET	35	0.28268	0.012088	0.13035	0.015063	GO_bp:go_nuclear_transcribed_mrna_catabolic_process_exonucleolytic
GO_bp:go_neuron_fate_commitm...	SET	68	0.23073	0.01374	0.10665	0.015262	GO_bp:go_neuron_fate_commitment
Curated_gene_sets:abdulrahma...	SET	13	0.50936	0.013282	0.23583	0.0154	Curated_gene_sets:abdulrahman_kidney_cancer_vhl_dn
GO_mf:go_atpase_regulator_ac...	SET	41	0.2919	0.013507	0.13534	0.015518	GO_mf:go_atpase_regulator_activity
Curated_gene_sets:ray_target...2	SET	14	0.43661	0.011815	0.20254	0.015563	Curated_gene_sets:ray_targets_of_p210_bcr_abl_fusion_up
Curated_gene_sets:keshelava_...	SET	75	0.19603	0.012258	0.090978	0.015598	Curated_gene_sets:keshelava_multiple_drug_resistance
Curated_gene_sets:matzuk_spe...2	SET	69	0.21525	0.012912	0.099905	0.015606	Curated_gene_sets:matzuk_spermatocyte
GO_mf:go_nucleoside_triphosp...1	SET	316	0.10369	0.013224	0.048127	0.015608	GO_mf:go_nucleoside_triphosphatase_regulator_activity
GO_cc:go_polysome	SET	63	0.21393	0.012264	0.09934	0.015645	GO_cc:go_polysome
Curated_gene_sets:reactome_s...155	SET	13	0.50574	0.013188	0.23526	0.015797	Curated_gene_sets:reactome_synthesis_of_ip2_ip_and_ins_in_the_cytosol
GO_bp:go_cellular_response_t...70	SET	30	0.3221	0.012753	0.14993	0.01585	GO_bp:go_cellular_response_to_lipoprotein_particle_stimulus
Curated_gene_sets:reactome_i...56	SET	33	0.35031	0.014546	0.16344	0.016051	Curated_gene_sets:reactome_interleukin_7_signaling
GO_bp:go_thiamine_containing...	SET	6	0.61688	0.01093	0.2882	0.016167	GO_bp:go_thiamine_containing_compound_metabolic_process
Curated_gene_sets:nikolsky_b...9	SET	10	0.97863	0.022383	0.45752	0.016226	Curated_gene_sets:nikolsky_breast_cancer_17p11_amplicon
GO_bp:go_hyaluronan_metaboli...	SET	10	0.55619	0.012721	0.26054	0.016399	GO_bp:go_hyaluronan_metabolic_process
GO_bp:go_cardiolipin_acyl_ch...	SET	5	1.1196	0.018109	0.52464	0.016429	GO_bp:go_cardiolipin_acyl_chain_remodeling
GO_bp:go_organic_hydroxy_com...2	SET	64	0.21948	0.012682	0.10287	0.016449	GO_bp:go_organic_hydroxy_compound_catabolic_process
GO_bp:go_negative_regulation...453	SET	2	1.4068	0.014392	0.65954	0.016473	GO_bp:go_negative_regulation_of_myoblast_proliferation
GO_mf:go_endodeoxyribonuclea...2	SET	11	0.60929	0.014615	0.28617	0.01663	GO_mf:go_endodeoxyribonuclease_activity_producing_3_phosphomonoesters
Curated_gene_sets:biocarta_l...8	SET	8	0.63838	0.01306	0.30024	0.01675	Curated_gene_sets:biocarta_lymphocyte_pathway
GO_cc:go_phagophore_assembly...2	SET	15	0.4269	0.011957	0.2008	0.01676	GO_cc:go_phagophore_assembly_site_membrane
GO_mf:go_n_acylphosphatidyle...	SET	5	0.80265	0.012983	0.37757	0.016768	GO_mf:go_n_acylphosphatidylethanolamine_specific_phospholipase_d_activity
GO_bp:go_regulation_of_calci...3	SET	106	0.17193	0.012771	0.080885	0.016774	GO_bp:go_regulation_of_calcium_ion_dependent_exocytosis
Curated_gene_sets:ren_alveol...2	SET	96	0.18986	0.013424	0.089433	0.016889	Curated_gene_sets:ren_alveolar_rhabdomyosarcoma_up
GO_bp:go_regulation_of_type_...2	SET	8	0.76153	0.01558	0.36009	0.01723	GO_bp:go_regulation_of_type_b_pancreatic_cell_development
GO_bp:go_granulocyte_colony_...	SET	5	0.70149	0.011347	0.33184	0.017268	GO_bp:go_granulocyte_colony_stimulating_factor_production
Curated_gene_sets:matzuk_mei...	SET	38	0.27643	0.012316	0.13081	0.017299	Curated_gene_sets:matzuk_meiotic_and_dna_repair
GO_cc:go_spliceosomal_tri_sn...	SET	31	0.33504	0.013485	0.15866	0.017362	GO_cc:go_spliceosomal_tri_snrnp_complex
Curated_gene_sets:boylan_mul...14	SET	75	0.20775	0.01299	0.098532	0.017506	Curated_gene_sets:boylan_multiple_myeloma_pca3_up
Curated_gene_sets:reactome_j...2	SET	11	0.72586	0.017412	0.34439	0.017538	Curated_gene_sets:reactome_josephin_domain_dubs
GO_bp:go_positive_regulation...486	SET	5	0.90977	0.014716	0.4318	0.01757	GO_bp:go_positive_regulation_of_melanocyte_differentiation
Curated_gene_sets:reactome_g...46	SET	25	0.51422	0.018589	0.24433	0.017668	Curated_gene_sets:reactome_glucuronidation
Curated_gene_sets:ginestier_...2	SET	101	0.18795	0.013629	0.08935	0.01772	Curated_gene_sets:ginestier_breast_cancer_20q13_amplification_up
Curated_gene_sets:kegg_cyste...	SET	33	0.27359	0.01136	0.13009	0.017737	Curated_gene_sets:kegg_cysteine_and_methionine_metabolism
GO_cc:go_protein_acetyltrans...	SET	83	0.18442	0.012129	0.087726	0.017776	GO_cc:go_protein_acetyltransferase_complex
GO_bp:go_positive_regulation...818	SET	35	0.28389	0.012139	0.13515	0.017849	GO_bp:go_positive_regulation_of_tor_signaling
GO_bp:go_negative_regulation...116	SET	8	0.51906	0.010619	0.24713	0.017858	GO_bp:go_negative_regulation_of_cell_maturation
Curated_gene_sets:reactome_f...42	SET	5	0.73241	0.011847	0.34897	0.017927	Curated_gene_sets:reactome_formation_of_xylulose_5_phosphate
GO_bp:go_xylulose_5_phosphat...	SET	5	0.73241	0.011847	0.34897	0.017927	GO_bp:go_xylulose_5_phosphate_biosynthetic_process
Curated_gene_sets:provenzani...1	SET	138	0.15463	0.013094	0.073725	0.017986	Curated_gene_sets:provenzani_metastasis_dn
GO_mf:go_aldo_keto_reductase...	SET	26	0.32396	0.011943	0.15455	0.01804	GO_mf:go_aldo_keto_reductase_nadp_activity
GO_bp:go_regulation_of_rac_p...	SET	12	0.51925	0.013009	0.24783	0.018085	GO_bp:go_regulation_of_rac_protein_signal_transduction
Curated_gene_sets:mcdowell_a...2	SET	44	0.24099	0.011552	0.11503	0.018087	Curated_gene_sets:mcdowell_acute_lung_injury_up
GO_bp:go_positive_regulation...761	SET	39	0.29215	0.013186	0.1396	0.018191	GO_bp:go_positive_regulation_of_stem_cell_proliferation
Curated_gene_sets:kyng_norma...2	SET	14	0.43286	0.011713	0.20696	0.018251	Curated_gene_sets:kyng_normal_aging_up
Curated_gene_sets:mullighan_...10	SET	310	0.09821	0.012408	0.046972	0.018281	Curated_gene_sets:mullighan_npm1_signature_3_up
GO_mf:go_acrosin_binding	SET	5	0.84974	0.013744	0.40644	0.018286	GO_mf:go_acrosin_binding
GO_cc:go_ribonuclease_p_comp...	SET	13	0.48537	0.012656	0.23231	0.018347	GO_cc:go_ribonuclease_p_complex
Curated_gene_sets:gross_hypo...2	SET	135	0.1553	0.013008	0.074387	0.018422	Curated_gene_sets:gross_hypoxia_via_elk3_and_hif1a_up
Curated_gene_sets:gaussmann_...1	SET	90	0.19039	0.013036	0.091196	0.018423	Curated_gene_sets:gaussmann_mll_af4_fusion_targets_a_dn
Curated_gene_sets:nakajima_e...	SET	24	0.37502	0.013283	0.17964	0.018424	Curated_gene_sets:nakajima_eosinophil
Curated_gene_sets:sweet_kras...3	SET	81	0.19793	0.01286	0.095061	0.018671	Curated_gene_sets:sweet_kras_targets_up
GO_bp:go_cellular_response_t...63	SET	7	0.69965	0.013389	0.33604	0.018678	GO_bp:go_cellular_response_to_laminar_fluid_shear_stress
Curated_gene_sets:reactome_p...51	SET	22	0.37826	0.012828	0.18188	0.018786	Curated_gene_sets:reactome_pink_parkin_mediated_mitophagy
GO_bp:go_cellular_modified_a...1	SET	39	0.25843	0.011664	0.12428	0.018794	GO_bp:go_cellular_modified_amino_acid_biosynthetic_process
GO_bp:go_nonribosomal_peptid...	SET	18	0.36087	0.011071	0.1736	0.01883	GO_bp:go_nonribosomal_peptide_biosynthetic_process
Curated_gene_sets:reactome_t...18	SET	16	0.47401	0.013711	0.22812	0.018868	Curated_gene_sets:reactome_tgf_beta_receptor_signaling_in_emt_epithelial_to_mesenchymal_transition
GO_cc:go_extrinsic_component...12	SET	6	0.815	0.01444	0.39257	0.018952	GO_cc:go_extrinsic_component_of_presynaptic_membrane
Curated_gene_sets:smirnov_ci...2	SET	152	0.14159	0.012579	0.068263	0.019037	Curated_gene_sets:smirnov_circulating_endotheliocytes_in_cancer_up
GO_bp:go_pyrimidine_containi...5	SET	10	0.49084	0.011226	0.23703	0.019197	GO_bp:go_pyrimidine_containing_compound_transmembrane_transport
GO_bp:go_connective_tissue_r...	SET	8	0.7299	0.014932	0.35282	0.019293	GO_bp:go_connective_tissue_replacement
GO_bp:go_negative_regulation...613	SET	14	0.57796	0.015639	0.27941	0.019303	GO_bp:go_negative_regulation_of_single_stranded_viral_rna_replication_via_double_stranded_dna_intermediate
Curated_gene_sets:fujii_ybx1...2	SET	40	0.27787	0.012701	0.13442	0.019366	Curated_gene_sets:fujii_ybx1_targets_up
GO_bp:go_zinc_ion_homeostasis	SET	37	0.30115	0.01324	0.14572	0.019393	GO_bp:go_zinc_ion_homeostasis
GO_bp:go_regulation_of_bicel...	SET	20	0.37508	0.012129	0.18151	0.019398	GO_bp:go_regulation_of_bicellular_tight_junction_assembly
GO_cc:go_multimeric_ribonucl...	SET	10	0.51701	0.011825	0.25024	0.019418	GO_cc:go_multimeric_ribonuclease_p_complex
GO_mf:go_ribonuclease_p_acti...	SET	12	0.48528	0.012158	0.23495	0.019447	GO_mf:go_ribonuclease_p_activity
GO_bp:go_regulation_of_hair_...1	SET	27	0.36553	0.013731	0.17772	0.019859	GO_bp:go_regulation_of_hair_cycle
Curated_gene_sets:chicas_rb1...3	SET	91	0.19226	0.013237	0.093521	0.019911	Curated_gene_sets:chicas_rb1_targets_low_serum
Curated_gene_sets:reactome_n...53	SET	108	0.16367	0.012271	0.079642	0.019943	Curated_gene_sets:reactome_nonsense_mediated_decay_nmd
GO_cc:go_insulin_like_growth...	SET	5	0.79313	0.012829	0.38717	0.020262	GO_cc:go_insulin_like_growth_factor_binding_protein_complex
GO_mf:go_phospholipase_activ...2	SET	98	0.16759	0.011972	0.081817	0.020269	GO_mf:go_phospholipase_activity
GO_bp:go_response_to_broncho...	SET	51	0.24508	0.012645	0.11967	0.020286	GO_bp:go_response_to_bronchodilator
GO_bp:go_global_genome_nucle...	SET	23	0.32357	0.01122	0.15807	0.020337	GO_bp:go_global_genome_nucleotide_excision_repair
GO_bp:go_endothelial_cell_ma...	SET	2	1.4107	0.014433	0.68924	0.020349	GO_bp:go_endothelial_cell_matrix_adhesion
Curated_gene_sets:matzuk_ste...	SET	8	0.56525	0.011564	0.27656	0.020492	Curated_gene_sets:matzuk_steroidogenesis
GO_bp:go_regulation_of_neuro...12	SET	50	0.23824	0.012171	0.11662	0.020544	GO_bp:go_regulation_of_neuronal_synaptic_plasticity
GO_bp:go_epithelial_cell_fat...	SET	16	0.44565	0.012891	0.21819	0.020559	GO_bp:go_epithelial_cell_fate_commitment
GO_cc:go_filtration_diaphragm	SET	9	0.69882	0.015163	0.34233	0.020617	GO_cc:go_filtration_diaphragm
GO_mf:go_copper_chaperone_ac...	SET	4	0.93226	0.013488	0.45735	0.020764	GO_mf:go_copper_chaperone_activity
Curated_gene_sets:reactome_s...69	SET	54	0.23389	0.012417	0.1149	0.020906	Curated_gene_sets:reactome_signaling_by_notch1_in_cancer
Curated_gene_sets:reactome_d...62	SET	5	0.73135	0.01183	0.35986	0.021068	Curated_gene_sets:reactome_disinhibition_of_snare_formation
GO_cc:go_derlin_1_retrotrans...	SET	10	0.53702	0.012283	0.26475	0.021267	GO_cc:go_derlin_1_retrotranslocation_complex
GO_bp:go_sphingolipid_mediat...	SET	12	0.4374	0.010959	0.21596	0.021423	GO_bp:go_sphingolipid_mediated_signaling_pathway
Curated_gene_sets:gargalovic...18	SET	15	0.43574	0.012204	0.21525	0.021477	Curated_gene_sets:gargalovic_response_to_oxidized_phospholipids_red_up
GO_cc:go_nuclear_speck	SET	370	0.084413	0.011633	0.04172	0.021527	GO_cc:go_nuclear_speck
Curated_gene_sets:foster_kdm...2	SET	230	0.10814	0.011794	0.053473	0.021576	Curated_gene_sets:foster_kdm1a_targets_up
Curated_gene_sets:reactome_p...84	SET	12	0.48591	0.012174	0.24041	0.021639	Curated_gene_sets:reactome_presynaptic_depolarization_and_calcium_channel_opening
GO_bp:go_commissural_neuron_...	SET	12	0.53686	0.01345	0.26562	0.021641	GO_bp:go_commissural_neuron_axon_guidance
GO_bp:go_face_morphogenesis	SET	32	0.26836	0.010973	0.13294	0.021767	GO_bp:go_face_morphogenesis
Curated_gene_sets:sakai_tumo...2	SET	27	0.31839	0.01196	0.15783	0.021841	Curated_gene_sets:sakai_tumor_infiltrating_monocytes_up
GO_mf:go_azole_transmembrane...	SET	7	0.5622	0.010759	0.27891	0.021924	GO_mf:go_azole_transmembrane_transporter_activity
GO_bp:go_negative_regulation...698	SET	20	0.39102	0.012644	0.19399	0.021926	GO_bp:go_negative_regulation_of_tumor_necrosis_factor_mediated_signaling_pathway
Curated_gene_sets:boyault_li...4	SET	39	0.27867	0.012577	0.1383	0.02196	Curated_gene_sets:boyault_liver_cancer_subclass_g12_up
Curated_gene_sets:jiang_hypo...3	SET	18	0.32092	0.0098455	0.15928	0.021973	Curated_gene_sets:jiang_hypoxia_via_vhl
GO_bp:go_trna_5_leader_remov...	SET	13	0.43789	0.011418	0.21742	0.022012	GO_bp:go_trna_5_leader_removal
Curated_gene_sets:becker_tam...1	SET	52	0.25673	0.013375	0.12754	0.022071	Curated_gene_sets:becker_tamoxifen_resistance_dn
GO_bp:go_regulation_of_methy...	SET	13	0.48781	0.01272	0.24236	0.02208	GO_bp:go_regulation_of_methylation_dependent_chromatin_silencing
GO_cc:go_picln_sm_protein_co...	SET	6	0.87341	0.015475	0.43469	0.022264	GO_cc:go_picln_sm_protein_complex
Curated_gene_sets:beier_glio...1	SET	63	0.21156	0.012128	0.10534	0.022312	Curated_gene_sets:beier_glioma_stem_cell_dn
Curated_gene_sets:petretto_l...1	SET	10	0.6352	0.014528	0.31636	0.02234	Curated_gene_sets:petretto_left_ventricle_mass_qtl_cis_dn
Curated_gene_sets:meissner_n...2	SET	79	0.19766	0.012684	0.098516	0.022415	Curated_gene_sets:meissner_npc_hcp_with_h3k27me3
Curated_gene_sets:amit_egf_r...8	SET	17	0.40954	0.012211	0.20412	0.022419	Curated_gene_sets:amit_egf_response_40_mcf10a
GO_bp:go_positive_regulation...351	SET	5	0.74688	0.012081	0.37254	0.0225	GO_bp:go_positive_regulation_of_histone_h3_k27_methylation
Curated_gene_sets:reactome_g...50	SET	35	0.28486	0.012181	0.14225	0.022623	Curated_gene_sets:reactome_glutathione_conjugation
Curated_gene_sets:nguyen_not...2	SET	26	0.35478	0.013079	0.17721	0.022645	Curated_gene_sets:nguyen_notch1_targets_up
GO_mf:go_atpase_inhibitor_ac...	SET	5	0.59822	0.0096762	0.29886	0.022668	GO_mf:go_atpase_inhibitor_activity
Curated_gene_sets:kegg_ribos...	SET	82	0.18166	0.011875	0.090789	0.022709	Curated_gene_sets:kegg_ribosome
GO_bp:go_ventral_spinal_cord...2	SET	17	0.42934	0.012801	0.21471	0.02278	GO_bp:go_ventral_spinal_cord_interneuron_differentiation
Curated_gene_sets:reactome_m...83	SET	15	0.39087	0.010948	0.19578	0.022948	Curated_gene_sets:reactome_mrna_decay_by_5_to_3_exoribonuclease
GO_bp:go_adenylate_cyclase_i...4	SET	7	0.6224	0.011911	0.31222	0.023114	GO_bp:go_adenylate_cyclase_inhibiting_g_protein_coupled_glutamate_receptor_signaling_pathway
GO_bp:go_negative_regulation...278	SET	42	0.26628	0.012471	0.13359	0.02312	GO_bp:go_negative_regulation_of_gtpase_activity
Curated_gene_sets:zhan_multi...22	SET	58	0.19834	0.010911	0.099525	0.023147	Curated_gene_sets:zhan_multiple_myeloma_up
GO_bp:go_cellular_response_t...7	SET	61	0.20682	0.011667	0.10383	0.023199	GO_bp:go_cellular_response_to_amino_acid_stimulus
Curated_gene_sets:brown_myel...1	SET	119	0.15166	0.011932	0.076153	0.023223	Curated_gene_sets:brown_myeloid_cell_development_dn
GO_cc:go_u2_type_catalytic_s...	SET	30	0.31251	0.012374	0.157	0.023275	GO_cc:go_u2_type_catalytic_step_2_spliceosome
GO_bp:go_negative_regulation...67	SET	11	0.46926	0.011256	0.23603	0.023405	GO_bp:go_negative_regulation_of_calcium_ion_dependent_exocytosis
GO_bp:go_negative_regulation...718	SET	6	0.78883	0.013977	0.39688	0.023438	GO_bp:go_negative_regulation_of_vesicle_fusion
GO_bp:go_regulation_of_inner...	SET	8	0.63314	0.012953	0.31863	0.023464	GO_bp:go_regulation_of_inner_ear_auditory_receptor_cell_differentiation
GO_mf:go_sphingomyelin_phosp...	SET	6	0.59409	0.010526	0.29971	0.023736	GO_mf:go_sphingomyelin_phosphodiesterase_activity
GO_bp:go_cell_fate_specifica...1	SET	82	0.18008	0.011772	0.090853	0.023745	GO_bp:go_cell_fate_specification
GO_bp:go_cellular_response_t...31	SET	33	0.28711	0.011922	0.1449	0.02378	GO_bp:go_cellular_response_to_estradiol_stimulus
GO_bp:go_microtubule_severing	SET	10	0.49858	0.011403	0.25168	0.023806	GO_bp:go_microtubule_severing
GO_cc:go_voltage_gated_calci...	SET	42	0.24756	0.011594	0.12503	0.023858	GO_cc:go_voltage_gated_calcium_channel_complex
Curated_gene_sets:sabates_co...4	SET	131	0.14198	0.011716	0.071706	0.02386	Curated_gene_sets:sabates_colorectal_adenoma_up
GO_bp:go_positive_regulation...140	SET	131	0.14641	0.012082	0.074016	0.023969	GO_bp:go_positive_regulation_of_cellular_amide_metabolic_process
Curated_gene_sets:reactome_m...95	SET	9	0.71027	0.015412	0.3591	0.023979	Curated_gene_sets:reactome_myoclonic_epilepsy_of_lafora
GO_bp:go_regulation_of_histo...5	SET	8	0.60739	0.012426	0.30709	0.02398	GO_bp:go_regulation_of_histone_h3_k27_methylation
Curated_gene_sets:reactome_g...19	SET	52	0.22787	0.011872	0.11537	0.024136	Curated_gene_sets:reactome_g_protein_mediated_events
GO_bp:go_response_to_redox_s...	SET	14	0.42399	0.011473	0.21475	0.024179	GO_bp:go_response_to_redox_state
Curated_gene_sets:card_mir30...	SET	75	0.20463	0.012796	0.1037	0.024235	Curated_gene_sets:card_mir302a_targets
GO_bp:go_response_to_erythro...	SET	8	0.63145	0.012918	0.32045	0.0244	GO_bp:go_response_to_erythropoietin
Curated_gene_sets:deurig_t_c...1	SET	295	0.093343	0.011509	0.047504	0.02472	Curated_gene_sets:deurig_t_cell_prolymphocytic_leukemia_dn
GO_bp:go_establishment_of_en...1	SET	38	0.27487	0.012246	0.14009	0.024885	GO_bp:go_establishment_of_endothelial_barrier
GO_bp:go_keratinocyte_apopto...	SET	6	0.60075	0.010644	0.30626	0.024916	GO_bp:go_keratinocyte_apoptotic_process
GO_mf:go_phosphatidylinosito...1	SET	34	0.29215	0.012313	0.14895	0.024926	GO_mf:go_phosphatidylinositol_3_4_5_trisphosphate_binding
Curated_gene_sets:reactome_p...111	SET	5	0.84762	0.01371	0.43223	0.024947	Curated_gene_sets:reactome_ptk6_regulates_proteins_involved_in_rna_processing
GO_bp:go_folic_acid_transport	SET	8	0.60772	0.012433	0.31008	0.025013	GO_bp:go_folic_acid_transport
Curated_gene_sets:camps_colo...2	SET	88	0.21402	0.014491	0.10953	0.025357	Curated_gene_sets:camps_colon_cancer_copy_number_up
Curated_gene_sets:reactome_p...108	SET	5	0.87523	0.014157	0.44796	0.025372	Curated_gene_sets:reactome_ptk6_expression
GO_bp:go_positive_regulation...153	SET	11	0.51018	0.012238	0.26136	0.025476	GO_bp:go_positive_regulation_of_centrosome_cycle
Curated_gene_sets:vanharanta...1	SET	64	0.20299	0.011729	0.10402	0.025506	Curated_gene_sets:vanharanta_uterine_fibroid_dn
Curated_gene_sets:fortschegg...1	SET	733	0.059955	0.011516	0.030735	0.025556	Curated_gene_sets:fortschegger_phf8_targets_dn
Curated_gene_sets:acevedo_li...1	SET	527	0.071785	0.011757	0.036803	0.025566	Curated_gene_sets:acevedo_liver_cancer_dn
Curated_gene_sets:nakamura_l...2	SET	14	0.345	0.0093356	0.17701	0.025655	Curated_gene_sets:nakamura_lung_cancer_differentiation_markers
GO_bp:go_endoplasmic_reticul...6	SET	201	0.10781	0.010999	0.055358	0.025751	GO_bp:go_endoplasmic_reticulum_to_golgi_vesicle_mediated_transport
Curated_gene_sets:oswald_hem...1	SET	263	0.098833	0.011516	0.050782	0.025822	Curated_gene_sets:oswald_hematopoietic_stem_cell_in_collagen_gel_dn
GO_bp:go_negative_regulation...598	SET	1159	0.049324	0.011774	0.025346	0.025836	GO_bp:go_negative_regulation_of_rna_biosynthetic_process
GO_bp:go_3_phosphoadenosine_...2	SET	17	0.38301	0.01142	0.19695	0.025918	GO_bp:go_3_phosphoadenosine_5_phosphosulfate_metabolic_process
GO_bp:go_nucleoside_cataboli...	SET	31	0.33333	0.013416	0.17164	0.026073	GO_bp:go_nucleoside_catabolic_process
GO_bp:go_pancreas_development	SET	77	0.18193	0.011526	0.093719	0.026121	GO_bp:go_pancreas_development
Curated_gene_sets:reactome_d...40	SET	35	0.266	0.011375	0.13708	0.026173	Curated_gene_sets:reactome_detoxification_of_reactive_oxygen_species
Curated_gene_sets:reactome_t...53	SET	12	0.42479	0.010642	0.21906	0.02625	Curated_gene_sets:reactome_tp53_regulates_transcription_of_death_receptors_and_ligands
Curated_gene_sets:reactome_r...128	SET	184	0.11794	0.011518	0.060838	0.026288	Curated_gene_sets:reactome_rrna_processing_in_the_nucleus_and_cytosol
GO_bp:go_spinal_cord_develop...	SET	102	0.16389	0.011943	0.084557	0.026309	GO_bp:go_spinal_cord_development
GO_bp:go_auditory_receptor_c...1	SET	17	0.43277	0.012903	0.22331	0.026322	GO_bp:go_auditory_receptor_cell_development
GO_bp:go_oligodendrocyte_pro...	SET	8	0.69192	0.014155	0.35742	0.026451	GO_bp:go_oligodendrocyte_progenitor_proliferation
GO_bp:go_dopamine_metabolic_...	SET	23	0.33941	0.011769	0.17538	0.026487	GO_bp:go_dopamine_metabolic_process
GO_bp:go_s_adenosylmethionin...2	SET	13	0.40558	0.010576	0.20978	0.026605	GO_bp:go_s_adenosylmethionine_metabolic_process
Curated_gene_sets:martin_nfk...1	SET	10	0.53349	0.012202	0.27605	0.026654	Curated_gene_sets:martin_nfkb_targets_dn
Curated_gene_sets:schaeffer_...4	SET	411	0.080101	0.011621	0.04145	0.026659	Curated_gene_sets:schaeffer_prostate_development_48hr_up
GO_bp:go_negative_regulation...56	SET	1442	0.044021	0.011628	0.022784	0.026685	GO_bp:go_negative_regulation_of_biosynthetic_process
Curated_gene_sets:iwanaga_ca...2	SET	335	0.088957	0.011676	0.046112	0.026865	Curated_gene_sets:iwanaga_carcinogenesis_by_kras_pten_dn
Curated_gene_sets:reactome_p...30	SET	6	0.84884	0.01504	0.44065	0.027039	Curated_gene_sets:reactome_phenylalanine_metabolism
Curated_gene_sets:georges_ce...	SET	61	0.21948	0.012381	0.11411	0.027225	Curated_gene_sets:georges_cell_cycle_mir192_targets
GO_cc:go_neuron_part	SET	1630	0.04207	0.011752	0.021915	0.027458	GO_cc:go_neuron_part
Curated_gene_sets:durchdewal...2	SET	79	0.1809	0.011608	0.094275	0.027509	Curated_gene_sets:durchdewald_skin_carcinogenesis_up
GO_cc:go_lsm1_7_pat1_complex	SET	5	0.60207	0.0097385	0.31378	0.027516	GO_cc:go_lsm1_7_pat1_complex
GO_bp:go_cellular_response_t...22	SET	28	0.36004	0.013773	0.18767	0.027536	GO_bp:go_cellular_response_to_copper_ion
GO_bp:go_response_to_seleniu...	SET	10	0.39013	0.008923	0.20338	0.027548	GO_bp:go_response_to_selenium_ion
GO_bp:go_epithelial_cell_dev...	SET	190	0.12323	0.012227	0.064279	0.027623	GO_bp:go_epithelial_cell_development
GO_bp:go_negative_regulation...249	SET	10	0.56676	0.012963	0.29568	0.027641	GO_bp:go_negative_regulation_of_feeding_behavior
GO_bp:go_establishment_of_pr...8	SET	17	0.35856	0.010691	0.18711	0.027672	GO_bp:go_establishment_of_protein_localization_to_postsynaptic_membrane
GO_bp:go_schwann_cell_develo...	SET	28	0.33696	0.01289	0.17595	0.027748	GO_bp:go_schwann_cell_development
Curated_gene_sets:pid_ps1_pa...	SET	45	0.24046	0.011656	0.1256	0.027789	Curated_gene_sets:pid_ps1_pathway
Curated_gene_sets:rizki_tumo...1	SET	58	0.19568	0.010765	0.10222	0.027793	Curated_gene_sets:rizki_tumor_invasiveness_2d_dn
Curated_gene_sets:lucas_hnf4...1	SET	6	0.75237	0.013331	0.39339	0.027912	Curated_gene_sets:lucas_hnf4a_targets_dn
Curated_gene_sets:reactome_m...71	SET	28	0.31085	0.011891	0.16253	0.027912	Curated_gene_sets:reactome_mitophagy
Curated_gene_sets:pid_vegfr1...2	SET	26	0.2879	0.010613	0.15071	0.028052	Curated_gene_sets:pid_vegfr1_pathway
Curated_gene_sets:ghandhi_di...2	SET	100	0.16848	0.012157	0.088216	0.028088	Curated_gene_sets:ghandhi_direct_irradiation_up
Curated_gene_sets:lopez_meso...8	SET	13	0.40984	0.010687	0.21477	0.028186	Curated_gene_sets:lopez_mesothelioma_survival_worst_vs_best_up
GO_bp:go_response_to_dietary...	SET	23	0.36225	0.012561	0.19007	0.028346	GO_bp:go_response_to_dietary_excess
Curated_gene_sets:korkola_em...3	SET	42	0.26102	0.012225	0.13708	0.028456	Curated_gene_sets:korkola_embryonal_carcinoma_up
Curated_gene_sets:reactome_r...4	SET	113	0.14614	0.011206	0.076767	0.028483	Curated_gene_sets:reactome_rab_regulation_of_trafficking
GO_mf:go_methyl_cpg_binding	SET	22	0.35878	0.012168	0.18857	0.028549	GO_mf:go_methyl_cpg_binding
Curated_gene_sets:reactome_l...8	SET	14	0.42852	0.011596	0.22524	0.028561	Curated_gene_sets:reactome_lgi_adam_interactions
Curated_gene_sets:reactome_p...6	SET	12	0.48712	0.012204	0.25656	0.028816	Curated_gene_sets:reactome_p75ntr_recruits_signalling_complexes
GO_cc:go_junctional_sarcopla...	SET	9	0.60074	0.013035	0.31659	0.028886	GO_cc:go_junctional_sarcoplasmic_reticulum_membrane
Curated_gene_sets:senese_hda...3	SET	237	0.10485	0.011605	0.055374	0.029161	Curated_gene_sets:senese_hdac1_targets_dn
GO_bp:go_protein_acetylation	SET	178	0.11775	0.011313	0.062221	0.029222	GO_bp:go_protein_acetylation
Curated_gene_sets:reactome_s...111	SET	44	0.24639	0.01181	0.13035	0.029375	Curated_gene_sets:reactome_sphingolipid_de_novo_biosynthesis
Curated_gene_sets:kang_glis3...	SET	34	0.28987	0.012217	0.15346	0.029463	Curated_gene_sets:kang_glis3_targets
GO_bp:go_head_morphogenesis	SET	37	0.23598	0.010375	0.12495	0.029478	GO_bp:go_head_morphogenesis
GO_bp:go_positive_regulation...607	SET	5	0.92256	0.014922	0.48863	0.029518	GO_bp:go_positive_regulation_of_oxidative_stress_induced_intrinsic_apoptotic_signaling_pathway
GO_mf:go_trna_specific_adeno...	SET	8	0.54022	0.011052	0.28664	0.029744	GO_mf:go_trna_specific_adenosine_deaminase_activity
Curated_gene_sets:bogni_trea...1	SET	30	0.26731	0.010584	0.14186	0.02977	Curated_gene_sets:bogni_treatment_related_myeloid_leukemia_dn
GO_bp:go_regulation_of_cd8_p...2	SET	6	0.52745	0.0093455	0.27995	0.029788	GO_bp:go_regulation_of_cd8_positive_alpha_beta_t_cell_differentiation
GO_bp:go_response_to_vitamin...3	SET	11	0.35727	0.00857	0.18985	0.029934	GO_bp:go_response_to_vitamin_e
GO_bp:go_midgut_development	SET	12	0.47551	0.011913	0.25273	0.029965	GO_bp:go_midgut_development
GO_bp:go_glycosyl_compound_c...	SET	39	0.28985	0.013082	0.15414	0.030032	GO_bp:go_glycosyl_compound_catabolic_process
GO_bp:go_clathrin_dependent_...	SET	39	0.23896	0.010785	0.12709	0.030045	GO_bp:go_clathrin_dependent_endocytosis
Curated_gene_sets:kamikubo_m...2	SET	17	0.40197	0.011985	0.21385	0.030087	Curated_gene_sets:kamikubo_myeloid_mn1_network
Curated_gene_sets:tien_intes...2	SET	539	0.06648	0.011007	0.03537	0.030093	Curated_gene_sets:tien_intestine_probiotics_24hr_up
Curated_gene_sets:reactome_m...87	SET	51	0.22471	0.011594	0.11975	0.030301	Curated_gene_sets:reactome_mrna_splicing_minor_pathway
Curated_gene_sets:reactome_r...21	SET	11	0.44084	0.010575	0.23496	0.030319	Curated_gene_sets:reactome_regulation_by_c_flip
Curated_gene_sets:lui_thyroi...3	SET	29	0.25504	0.0099287	0.13618	0.030557	Curated_gene_sets:lui_thyroid_cancer_cluster_3
Curated_gene_sets:tesar_alk_...6	SET	5	0.6426	0.010394	0.3438	0.030813	Curated_gene_sets:tesar_alk_targets_human_es_5d_up
GO_bp:go_regulation_of_golgi...2	SET	8	0.51841	0.010606	0.27739	0.030831	GO_bp:go_regulation_of_golgi_to_plasma_membrane_protein_transport
Curated_gene_sets:wu_hbx_tar...6	SET	19	0.35899	0.011315	0.19229	0.030966	Curated_gene_sets:wu_hbx_targets_3_up
Curated_gene_sets:appierto_r...1	SET	49	0.23259	0.011764	0.12463	0.031014	Curated_gene_sets:appierto_response_to_fenretinide_dn
Curated_gene_sets:stein_esrr...2	SET	100	0.15017	0.010836	0.080481	0.031038	Curated_gene_sets:stein_esrra_targets_dn
GO_bp:go_body_morphogenesis	SET	49	0.20836	0.010538	0.1117	0.031079	GO_bp:go_body_morphogenesis
Curated_gene_sets:reactome_a...98	SET	52	0.21797	0.011356	0.11687	0.031091	Curated_gene_sets:reactome_aquaporin_mediated_transport
Curated_gene_sets:reactome_r...138	SET	7	0.5674	0.010859	0.30456	0.031242	Curated_gene_sets:reactome_runx1_regulates_transcription_of_genes_involved_in_differentiation_of_myeloid_cells
Curated_gene_sets:bhat_esr1_...1	SET	88	0.17795	0.012049	0.095666	0.031444	Curated_gene_sets:bhat_esr1_targets_not_via_akt1_dn
GO_cc:go_telomere_cap_complex	SET	13	0.50917	0.013277	0.27416	0.031651	GO_cc:go_telomere_cap_complex
Curated_gene_sets:wallace_ja...	SET	22	0.33022	0.011199	0.17788	0.031707	Curated_gene_sets:wallace_jak2_targets_up
GO_mf:go_phosphatidylinosito...24	SET	10	0.43034	0.0098427	0.23191	0.031761	GO_mf:go_phosphatidylinositol_phosphate_5_phosphatase_activity
GO_bp:go_negative_regulation...679	SET	782	0.05608	0.011111	0.030261	0.031939	GO_bp:go_negative_regulation_of_transcription_by_rna_polymerase_ii
Curated_gene_sets:reactome_r...86	SET	47	0.2469	0.012231	0.13327	0.031978	Curated_gene_sets:reactome_retrograde_transport_at_the_trans_golgi_network
GO_bp:go_regulation_of_recep...1	SET	22	0.29694	0.01007	0.16039	0.032071	GO_bp:go_regulation_of_receptor_binding
GO_mf:go_death_receptor_bind...	SET	15	0.39288	0.011004	0.21233	0.032144	GO_mf:go_death_receptor_binding
Curated_gene_sets:reactome_r...144	SET	22	0.33612	0.011399	0.18169	0.032165	Curated_gene_sets:reactome_runx2_regulates_osteoblast_differentiation
GO_mf:go_phosphatidylinosito...10	SET	35	0.264	0.011289	0.14272	0.032178	GO_mf:go_phosphatidylinositol_3_phosphate_binding
GO_bp:go_interleukin_7_media...	SET	28	0.34991	0.013385	0.1892	0.03221	GO_bp:go_interleukin_7_mediated_signaling_pathway
GO_bp:go_cellular_response_t...114	SET	151	0.12104	0.010718	0.065473	0.032259	GO_bp:go_cellular_response_to_topologically_incorrect_protein
GO_cc:go_saga_complex	SET	11	0.38432	0.0092188	0.20792	0.032284	GO_cc:go_saga_complex
GO_bp:go_dna_replication_ini...	SET	35	0.2663	0.011387	0.14412	0.032326	GO_bp:go_dna_replication_initiation
GO_bp:go_cellular_response_t...37	SET	252	0.094557	0.010788	0.051179	0.03234	GO_bp:go_cellular_response_to_extracellular_stimulus
GO_mf:go_rs_domain_binding	SET	6	0.54864	0.0097209	0.29705	0.032387	GO_mf:go_rs_domain_binding
Curated_gene_sets:lein_oligo...	SET	74	0.17965	0.011159	0.097286	0.032409	Curated_gene_sets:lein_oligodendrocyte_markers
Curated_gene_sets:mccollum_g...1	SET	7	0.59856	0.011455	0.32442	0.032524	Curated_gene_sets:mccollum_geldanamycin_resistance_dn
Curated_gene_sets:boylan_mul...12	SET	102	0.15024	0.010948	0.081433	0.032536	Curated_gene_sets:boylan_multiple_myeloma_pca1_up
GO_bp:go_drug_catabolic_proc...	SET	105	0.1512	0.011178	0.081959	0.03254	GO_bp:go_drug_catabolic_process
GO_cc:go_protein_complex_inv...	SET	36	0.27117	0.01176	0.14724	0.032775	GO_cc:go_protein_complex_involved_in_cell_adhesion
Curated_gene_sets:reactome_t...125	SET	7	0.48538	0.009289	0.26377	0.032884	Curated_gene_sets:reactome_tysnd1_cleaves_peroxisomal_proteins
GO_bp:go_negative_regulation...627	SET	28	0.30428	0.01164	0.16547	0.032977	GO_bp:go_negative_regulation_of_smoothened_signaling_pathway
Curated_gene_sets:haslinger_...3	SET	21	0.31751	0.010521	0.1728	0.033077	Curated_gene_sets:haslinger_b_cll_with_17p13_deletion
Curated_gene_sets:wang_neopl...	SET	16	0.45056	0.013033	0.24536	0.033165	Curated_gene_sets:wang_neoplastic_transformation_by_ccnd1_myc
Curated_gene_sets:coller_myc...2	SET	24	0.32112	0.011374	0.17501	0.033274	Curated_gene_sets:coller_myc_targets_up
GO_bp:go_astral_microtubule_...	SET	7	0.56587	0.010829	0.30852	0.033328	GO_bp:go_astral_microtubule_organization
GO_cc:go_set1c_compass_compl...	SET	13	0.35072	0.0091453	0.19129	0.033378	GO_cc:go_set1c_compass_complex
Curated_gene_sets:dawson_met...	SET	56	0.22614	0.012225	0.12335	0.033388	Curated_gene_sets:dawson_methylated_in_lymphoma_tcl1
GO_bp:go_negative_regulation...33	SET	27	0.28637	0.010758	0.15628	0.03345	GO_bp:go_negative_regulation_of_antigen_receptor_mediated_signaling_pathway
GO_bp:go_cardiac_pacemaker_c...	SET	5	0.67683	0.010948	0.36937	0.033455	GO_bp:go_cardiac_pacemaker_cell_differentiation
Curated_gene_sets:reactome_t...60	SET	15	0.43182	0.012095	0.23616	0.033747	Curated_gene_sets:reactome_traf6_mediated_induction_of_tak1_complex_within_tlr4_complex
Curated_gene_sets:teramoto_o...6	SET	18	0.3348	0.010272	0.18348	0.03403	Curated_gene_sets:teramoto_opn_targets_cluster_7
GO_mf:go_cyclohydrolase_acti...	SET	5	0.60286	0.0097512	0.33095	0.034267	GO_mf:go_cyclohydrolase_activity
Curated_gene_sets:finetti_br...4	SET	15	0.414	0.011596	0.22728	0.034272	Curated_gene_sets:finetti_breast_cancers_kinome_gray
GO_mf:go_protein_kinase_b_bi...	SET	12	0.50276	0.012596	0.27605	0.034293	GO_mf:go_protein_kinase_b_binding
GO_bp:go_coronary_artery_mor...	SET	9	0.57955	0.012575	0.31834	0.034348	GO_bp:go_coronary_artery_morphogenesis
GO_bp:go_regulation_of_prote...18	SET	39	0.24499	0.011057	0.13468	0.03446	GO_bp:go_regulation_of_protein_export_from_nucleus
GO_cc:go_neuron_projection_c...	SET	77	0.16564	0.010494	0.091127	0.03457	GO_cc:go_neuron_projection_cytoplasm
GO_mf:go_transcription_corep...1	SET	230	0.098659	0.010759	0.054308	0.034644	GO_mf:go_transcription_corepressor_activity
GO_mf:go_peroxiredoxin_activ...	SET	7	0.63591	0.01217	0.35007	0.034654	GO_mf:go_peroxiredoxin_activity
Curated_gene_sets:reactome_r...2	SET	84	0.16376	0.010834	0.09017	0.034687	Curated_gene_sets:reactome_rab_gefs_exchange_gtp_for_gdp_on_rabs
Curated_gene_sets:elvidge_hi...2	SET	39	0.21976	0.0099187	0.12106	0.034747	Curated_gene_sets:elvidge_hif1a_and_hif2a_targets_up
Curated_gene_sets:reactome_a...57	SET	22	0.34758	0.011788	0.1915	0.034771	Curated_gene_sets:reactome_acyl_chain_remodelling_of_ps
GO_bp:go_muscle_atrophy	SET	12	0.4188	0.010493	0.23084	0.034826	GO_bp:go_muscle_atrophy
GO_bp:go_diencephalon_develo...	SET	73	0.17413	0.010743	0.095983	0.034833	GO_bp:go_diencephalon_development
GO_bp:go_pharyngeal_system_d...	SET	26	0.31205	0.011503	0.17233	0.035096	GO_bp:go_pharyngeal_system_development
GO_mf:go_dna_binding_transcr...2	SET	1619	0.042198	0.011752	0.023314	0.035156	GO_mf:go_dna_binding_transcription_factor_activity
GO_bp:go_negative_regulation...658	SET	18	0.32895	0.010092	0.18175	0.035167	GO_bp:go_negative_regulation_of_t_cell_mediated_immunity
GO_bp:go_drug_metabolic_proc...	SET	323	0.083615	0.010779	0.04627	0.035383	GO_bp:go_drug_metabolic_process
GO_bp:go_aorta_development	SET	52	0.21633	0.01127	0.11986	0.035561	GO_bp:go_aorta_development
GO_bp:go_positive_regulation...174	SET	25	0.28401	0.010267	0.15742	0.035611	GO_bp:go_positive_regulation_of_cilium_assembly
Curated_gene_sets:pid_ar_pat...	SET	60	0.20682	0.011572	0.11495	0.036005	Curated_gene_sets:pid_ar_pathway
Curated_gene_sets:turashvili...2	SET	21	0.3507	0.01162	0.19496	0.036029	Curated_gene_sets:turashvili_breast_carcinoma_ductal_vs_lobular_up
GO_cc:go_guanyl_nucleotide_e...	SET	13	0.4426	0.011541	0.24618	0.036107	GO_cc:go_guanyl_nucleotide_exchange_factor_complex
GO_bp:go_regulation_of_gtpas...	SET	436	0.074008	0.011052	0.041206	0.036253	GO_bp:go_regulation_of_gtpase_activity
Curated_gene_sets:gaussmann_...6	SET	160	0.11714	0.010674	0.065233	0.036283	Curated_gene_sets:gaussmann_mll_af4_fusion_targets_c_up
Curated_gene_sets:yamazaki_t...1	SET	186	0.10965	0.010766	0.061076	0.036319	Curated_gene_sets:yamazaki_tceb3_targets_dn
Curated_gene_sets:ellwood_my...2	SET	13	0.40037	0.01044	0.22335	0.036532	Curated_gene_sets:ellwood_myc_targets_up
Curated_gene_sets:reactome_a...56	SET	17	0.36906	0.011004	0.20617	0.036734	Curated_gene_sets:reactome_acyl_chain_remodelling_of_pi
Curated_gene_sets:chesler_br...5	SET	70	0.16343	0.0098743	0.091314	0.036754	Curated_gene_sets:chesler_brain_qtl_cis
GO_mf:go_single_stranded_rna...	SET	79	0.15549	0.0099775	0.086914	0.03682	GO_mf:go_single_stranded_rna_binding
Curated_gene_sets:reactome_v...2	SET	43	0.22645	0.010731	0.12674	0.037005	Curated_gene_sets:reactome_vasopressin_regulates_renal_water_homeostasis_via_aquaporins
GO_bp:go_cellular_response_t...78	SET	8	0.50384	0.010308	0.28211	0.037061	GO_bp:go_cellular_response_to_muramyl_dipeptide
GO_bp:go_response_to_misfold...	SET	23	0.27539	0.0095492	0.15421	0.037075	GO_bp:go_response_to_misfolded_protein
GO_bp:go_toll_like_receptor_...4	SET	6	0.63672	0.011282	0.35676	0.037163	GO_bp:go_toll_like_receptor_7_signaling_pathway
GO_cc:go_u6_snrnp	SET	8	0.43854	0.0089718	0.24577	0.037191	GO_cc:go_u6_snrnp
GO_bp:go_c_terminal_protein_...3	SET	7	0.48546	0.0092904	0.27218	0.037254	GO_bp:go_c_terminal_protein_lipidation
Curated_gene_sets:xu_hgf_tar...4	SET	83	0.15508	0.010199	0.086966	0.037284	Curated_gene_sets:xu_hgf_targets_repressed_by_akt1_dn
Curated_gene_sets:gerhold_re...2	SET	5	0.58292	0.0094288	0.32708	0.03737	Curated_gene_sets:gerhold_response_to_tzd_up
Curated_gene_sets:biocarta_m...15	SET	6	0.77526	0.013736	0.4351	0.0374	Curated_gene_sets:biocarta_msp_pathway
GO_mf:go_insulin_like_growth...3	SET	8	0.55597	0.011374	0.31206	0.037414	GO_mf:go_insulin_like_growth_factor_ii_binding
GO_cc:go_prc1_complex	SET	15	0.40487	0.01134	0.22736	0.037487	GO_cc:go_prc1_complex
Curated_gene_sets:gu_pdef_ta...2	SET	69	0.18123	0.010871	0.10191	0.037688	Curated_gene_sets:gu_pdef_targets_up
GO_cc:go_nucleoplasm_part	SET	1026	0.046187	0.010412	0.026024	0.037978	GO_cc:go_nucleoplasm_part
Curated_gene_sets:lei_hoxc8_...2	SET	11	0.53124	0.012743	0.29958	0.038102	Curated_gene_sets:lei_hoxc8_targets_up
GO_cc:go_swr1_complex	SET	11	0.41319	0.0099114	0.23307	0.03814	GO_cc:go_swr1_complex
GO_cc:go_cell_trailing_edge	SET	12	0.4114	0.010307	0.23207	0.038147	GO_cc:go_cell_trailing_edge
GO_bp:go_deadenylation_depen...	SET	10	0.4293	0.0098189	0.24311	0.038718	GO_bp:go_deadenylation_dependent_decapping_of_nuclear_transcribed_mrna
GO_cc:go_sex_chromosome	SET	27	0.30331	0.011394	0.17193	0.038863	GO_cc:go_sex_chromosome
GO_cc:go_endoplasmic_reticul...2	SET	11	0.42176	0.010117	0.23914	0.038909	GO_cc:go_endoplasmic_reticulum_chaperone_complex
GO_bp:go_cellular_response_t...72	SET	18	0.35682	0.010947	0.20233	0.038911	GO_bp:go_cellular_response_to_low_density_lipoprotein_particle_stimulus
Curated_gene_sets:reactome_d...94	SET	63	0.16713	0.0095813	0.094806	0.038972	Curated_gene_sets:reactome_dual_incision_in_tc_ner
Curated_gene_sets:reactome_i...10	SET	149	0.12187	0.01072	0.069134	0.038977	Curated_gene_sets:reactome_influenza_infection
GO_bp:go_modified_amino_acid...	SET	22	0.31074	0.010539	0.17637	0.039052	GO_bp:go_modified_amino_acid_transport
GO_mf:go_calmodulin_dependen...1	SET	25	0.24878	0.0089931	0.14133	0.039194	GO_mf:go_calmodulin_dependent_protein_kinase_activity
Curated_gene_sets:browne_hcm...25	SET	156	0.11802	0.01062	0.06705	0.039206	Curated_gene_sets:browne_hcmv_infection_6hr_dn
Curated_gene_sets:tien_intes...5	SET	164	0.11683	0.010777	0.066423	0.039312	Curated_gene_sets:tien_intestine_probiotics_6hr_dn
GO_bp:go_ventral_spinal_cord...1	SET	46	0.22488	0.011021	0.12796	0.039428	GO_bp:go_ventral_spinal_cord_development
GO_bp:go_mammary_gland_epith...1	SET	17	0.36656	0.010929	0.20875	0.039554	GO_bp:go_mammary_gland_epithelial_cell_differentiation
Curated_gene_sets:ellwood_my...1	SET	41	0.21888	0.010129	0.12467	0.039587	Curated_gene_sets:ellwood_myc_targets_dn
GO_bp:go_regulation_of_synap...3	SET	7	0.54066	0.010347	0.30803	0.03962	GO_bp:go_regulation_of_synapse_structural_plasticity
Curated_gene_sets:kegg_metab...	SET	68	0.21025	0.012521	0.11981	0.039649	Curated_gene_sets:kegg_metabolism_of_xenobiotics_by_cytochrome_p450
Curated_gene_sets:reactome_v...20	SET	20	0.28957	0.009364	0.16506	0.039699	Curated_gene_sets:reactome_vxpx_cargo_targeting_to_cilium
Curated_gene_sets:kang_ar_ta...2	SET	16	0.38075	0.011014	0.21711	0.039748	Curated_gene_sets:kang_ar_targets_up
GO_mf:go_oxidoreductase_acti...4	SET	9	0.50112	0.010874	0.28578	0.039764	GO_mf:go_oxidoreductase_activity_acting_on_a_sulfur_group_of_donors_disulfide_as_acceptor
GO_mf:go_beta_n_acetylhexosa...	SET	5	0.62665	0.010136	0.35741	0.039785	GO_mf:go_beta_n_acetylhexosaminidase_activity
GO_bp:go_positive_regulation...737	SET	36	0.25152	0.010907	0.14346	0.039798	GO_bp:go_positive_regulation_of_signaling_receptor_activity
Curated_gene_sets:kegg_retin...	SET	61	0.21228	0.011976	0.12124	0.039988	Curated_gene_sets:kegg_retinol_metabolism
Curated_gene_sets:zhan_multi...10	SET	43	0.22004	0.010427	0.1257	0.040029	Curated_gene_sets:zhan_multiple_myeloma_hp_dn
GO_mf:go_fibronectin_binding	SET	28	0.25227	0.0096502	0.14414	0.040056	GO_mf:go_fibronectin_binding
GO_bp:go_trna_wobble_uridine...	SET	17	0.35891	0.010701	0.2052	0.04015	GO_bp:go_trna_wobble_uridine_modification
GO_bp:go_response_to_lead_ion	SET	23	0.30611	0.010614	0.17502	0.040162	GO_bp:go_response_to_lead_ion
Curated_gene_sets:zhan_v1_la...1	SET	17	0.33764	0.010067	0.1931	0.040199	Curated_gene_sets:zhan_v1_late_differentiation_genes_dn
Curated_gene_sets:reactome_r...149	SET	10	0.46109	0.010546	0.26374	0.040216	Curated_gene_sets:reactome_runx3_regulates_p14_arf
GO_cc:go_dendrite_cytoplasm	SET	32	0.2325	0.0095069	0.13311	0.040357	GO_cc:go_dendrite_cytoplasm
GO_bp:go_mrna_splice_site_se...	SET	31	0.27092	0.010904	0.15547	0.040709	GO_bp:go_mrna_splice_site_selection
Curated_gene_sets:brocke_apo...	SET	143	0.12968	0.011177	0.074427	0.040731	Curated_gene_sets:brocke_apoptosis_reversed_by_il6
Curated_gene_sets:pramoonjag...1	SET	50	0.21243	0.010853	0.12207	0.040912	Curated_gene_sets:pramoonjago_sox4_targets_dn
Curated_gene_sets:theodorou_...	SET	28	0.26504	0.010139	0.15255	0.041174	Curated_gene_sets:theodorou_mammary_tumorigenesis
Curated_gene_sets:pid_ifng_p...	SET	40	0.20109	0.0091915	0.11577	0.0412	Curated_gene_sets:pid_ifng_pathway
Curated_gene_sets:reactome_o...16	SET	15	0.46807	0.01311	0.26957	0.041261	Curated_gene_sets:reactome_organic_cation_anion_zwitterion_transport
GO_mf:go_phosphatidylinosito...11	SET	7	0.52412	0.01003	0.30189	0.041283	GO_mf:go_phosphatidylinositol_4_5_bisphosphate_5_phosphatase_activity
GO_mf:go_calcium_cation_anti...	SET	11	0.44147	0.01059	0.25439	0.041342	GO_mf:go_calcium_cation_antiporter_activity
GO_bp:go_sulfur_compound_tra...	SET	42	0.2158	0.010107	0.12446	0.041476	GO_bp:go_sulfur_compound_transport
Curated_gene_sets:riz_erythr...2	SET	34	0.25589	0.010785	0.14785	0.041756	Curated_gene_sets:riz_erythroid_differentiation_12hr
GO_mf:go_protease_binding	SET	122	0.13403	0.010676	0.0775	0.041872	GO_mf:go_protease_binding
GO_bp:go_vesicle_mediated_tr...3	SET	89	0.15391	0.01048	0.089025	0.041924	GO_bp:go_vesicle_mediated_transport_to_the_plasma_membrane
GO_bp:go_inner_ear_auditory_...	SET	31	0.27259	0.010971	0.15768	0.041929	GO_bp:go_inner_ear_auditory_receptor_cell_differentiation
Curated_gene_sets:bakker_fox...1	SET	165	0.12054	0.011154	0.069754	0.041994	Curated_gene_sets:bakker_foxo3_targets_dn
Curated_gene_sets:reactome_r...83	SET	14	0.69955	0.01893	0.40506	0.042092	Curated_gene_sets:reactome_response_to_metal_ions
Curated_gene_sets:biocarta_l...7	SET	12	0.41847	0.010484	0.24235	0.042118	Curated_gene_sets:biocarta_lym_pathway
GO_mf:go_voltage_gated_ion_c...	SET	182	0.11019	0.010703	0.063837	0.042178	GO_mf:go_voltage_gated_ion_channel_activity
Curated_gene_sets:reactome_c...109	SET	11	0.409	0.0098109	0.23711	0.042277	Curated_gene_sets:reactome_cyp2e1_reactions
GO_cc:go_pip_body	SET	5	0.59689	0.0096547	0.34635	0.042419	GO_cc:go_pip_body
GO_bp:go_neuroepithelial_cel...	SET	52	0.20464	0.010661	0.11878	0.042472	GO_bp:go_neuroepithelial_cell_differentiation
GO_bp:go_positive_regulation...210	SET	31	0.26912	0.010831	0.15631	0.042574	GO_bp:go_positive_regulation_of_dendrite_morphogenesis
Curated_gene_sets:zwang_egf_...3	SET	58	0.19359	0.01065	0.11244	0.042576	Curated_gene_sets:zwang_egf_persistently_dn
GO_mf:go_poly_pyrimidine_tra...	SET	28	0.23449	0.0089702	0.13628	0.042664	GO_mf:go_poly_pyrimidine_tract_binding
GO_cc:go_sex_chromatin	SET	6	0.53848	0.0095409	0.31305	0.042718	GO_cc:go_sex_chromatin
GO_mf:go_gtpase_activating_p...	SET	14	0.34468	0.0093269	0.20071	0.042972	GO_mf:go_gtpase_activating_protein_binding
GO_bp:go_neuron_projection_o...	SET	78	0.15854	0.010109	0.09238	0.043073	GO_bp:go_neuron_projection_organization
GO_bp:go_response_to_amino_a...1	SET	105	0.12986	0.0096004	0.075706	0.043153	GO_bp:go_response_to_amino_acid
Curated_gene_sets:biocarta_m...11	SET	5	0.6141	0.0099331	0.35808	0.043184	Curated_gene_sets:biocarta_mitr_pathway
Curated_gene_sets:inga_tp53_...	SET	17	0.35441	0.010567	0.20668	0.043199	Curated_gene_sets:inga_tp53_targets
GO_bp:go_negative_regulation...127	SET	6	0.56061	0.009933	0.32695	0.043213	GO_bp:go_negative_regulation_of_cellular_amine_metabolic_process
Curated_gene_sets:reactome_a...28	SET	7	0.41384	0.0079198	0.24141	0.04325	Curated_gene_sets:reactome_activation_of_c3_and_c5
GO_mf:go_insulin_like_growth...2	SET	13	0.39469	0.010292	0.23042	0.043378	GO_mf:go_insulin_like_growth_factor_i_binding
Curated_gene_sets:wiemann_te...	SET	11	0.40662	0.0097538	0.2374	0.043384	Curated_gene_sets:wiemann_telomere_shortening_and_chronic_liver_damage_up
GO_bp:go_protein_quality_con...	SET	25	0.26305	0.0095091	0.15365	0.04346	GO_bp:go_protein_quality_control_for_misfolded_or_incompletely_synthesized_proteins
GO_bp:go_tryptophan_cataboli...	SET	5	0.64325	0.010405	0.37591	0.043534	GO_bp:go_tryptophan_catabolic_process_to_kynurenine
Curated_gene_sets:perez_tp53...2	SET	1111	0.044391	0.010389	0.025972	0.043719	Curated_gene_sets:perez_tp53_targets
GO_bp:go_neuronal_stem_cell_...	SET	22	0.33065	0.011214	0.19355	0.043798	GO_bp:go_neuronal_stem_cell_population_maintenance
Curated_gene_sets:bhat_esr1_...3	SET	83	0.17145	0.011276	0.1004	0.043859	Curated_gene_sets:bhat_esr1_targets_via_akt1_dn
Curated_gene_sets:gargalovic...8	SET	26	0.28531	0.010518	0.16712	0.043901	Curated_gene_sets:gargalovic_response_to_oxidized_phospholipids_green_up
GO_mf:go_dna_insertion_or_de...	SET	8	0.4766	0.0097504	0.27926	0.043956	GO_mf:go_dna_insertion_or_deletion_binding
Curated_gene_sets:reactome_r...73	SET	14	0.39133	0.010589	0.22939	0.044017	Curated_gene_sets:reactome_repression_of_wnt_target_genes
Curated_gene_sets:haslinger_...6	SET	16	0.31932	0.0092366	0.18752	0.044308	Curated_gene_sets:haslinger_b_cll_with_mutated_vh_genes
GO_cc:go_granular_component	SET	5	0.59625	0.0096443	0.3502	0.044334	GO_cc:go_granular_component
Curated_gene_sets:vandesluis...4	SET	16	0.33389	0.0096582	0.19621	0.04442	Curated_gene_sets:vandesluis_commd1_targets_group_4_dn
GO_bp:go_short_chain_fatty_a...2	SET	5	0.54646	0.0088389	0.3213	0.044505	GO_bp:go_short_chain_fatty_acid_metabolic_process
Curated_gene_sets:plasari_nf...1	SET	19	0.32208	0.010152	0.18938	0.044508	Curated_gene_sets:plasari_nfic_targets_basal_dn
Curated_gene_sets:reactome_r...140	SET	5	0.58289	0.0094282	0.34279	0.044536	Curated_gene_sets:reactome_runx1_regulates_transcription_of_genes_involved_in_wnt_signaling
Curated_gene_sets:gali_tp53_...1	SET	6	0.57539	0.010195	0.33843	0.044559	Curated_gene_sets:gali_tp53_targets_apoptotic_dn
GO_cc:go_mmxd_complex	SET	4	0.82889	0.011992	0.48762	0.04459	GO_cc:go_mmxd_complex
GO_mf:go_complement_binding	SET	20	0.28084	0.0090817	0.16529	0.044657	GO_mf:go_complement_binding
GO_bp:go_phosphatidylinosito...3	SET	17	0.35555	0.010601	0.20936	0.044741	GO_bp:go_phosphatidylinositol_acyl_chain_remodeling
GO_mf:go_g_protein_coupled_s...	SET	7	0.65779	0.012588	0.38772	0.0449	GO_mf:go_g_protein_coupled_serotonin_receptor_binding
Curated_gene_sets:pid_hedgeh...2	SET	46	0.20497	0.010045	0.1209	0.045017	Curated_gene_sets:pid_hedgehog_gli_pathway
GO_bp:go_cotranslational_pro...	SET	94	0.14637	0.010242	0.086375	0.045082	GO_bp:go_cotranslational_protein_targeting_to_membrane
GO_bp:go_positive_regulation...603	SET	4	0.99971	0.014463	0.59006	0.04512	GO_bp:go_positive_regulation_of_osteoclast_development
GO_bp:go_negative_regulation...387	SET	38	0.21179	0.0094356	0.12502	0.045139	GO_bp:go_negative_regulation_of_lymphocyte_mediated_immunity
GO_mf:go_jun_kinase_kinase_k...	SET	8	0.53522	0.01095	0.3162	0.045267	GO_mf:go_jun_kinase_kinase_kinase_activity
GO_bp:go_regulation_of_skele...9	SET	4	0.90245	0.013056	0.53375	0.045451	GO_bp:go_regulation_of_skeletal_muscle_tissue_growth
GO_mf:go_ccr1_chemokine_rece...	SET	5	0.74695	0.012082	0.44182	0.045466	GO_mf:go_ccr1_chemokine_receptor_binding
Curated_gene_sets:faelt_b_cl...4	SET	46	0.2157	0.010571	0.12762	0.045509	Curated_gene_sets:faelt_b_cll_with_vh_rearrangements_up
GO_bp:go_hair_cell_different...	SET	39	0.23997	0.010831	0.14199	0.045518	GO_bp:go_hair_cell_differentiation
Curated_gene_sets:reactome_r...126	SET	194	0.10043	0.010069	0.059483	0.045672	Curated_gene_sets:reactome_rrna_processing
GO_mf:go_diphosphoinositol_p...	SET	2	1.2251	0.012533	0.72614	0.045801	GO_mf:go_diphosphoinositol_polyphosphate_diphosphatase_activity
Curated_gene_sets:davicioni_...5	SET	14	0.44842	0.012134	0.26582	0.045817	Curated_gene_sets:davicioni_rhabdomyosarcoma_pax_foxo1_fusion_dn
Curated_gene_sets:onken_uvea...1	SET	501	0.065185	0.010416	0.03866	0.045899	Curated_gene_sets:onken_uveal_melanoma_dn
GO_mf:go_potassium_ion_bindi...	SET	11	0.39404	0.0094521	0.23379	0.04596	GO_mf:go_potassium_ion_binding
GO_bp:go_nuclear_transcribed...3	SET	7	0.46575	0.0089133	0.27636	0.045975	GO_bp:go_nuclear_transcribed_mrna_catabolic_process_deadenylation_independent_decay
Curated_gene_sets:kreppel_cd...	SET	7	0.57612	0.011026	0.34194	0.046017	Curated_gene_sets:kreppel_cd99_targets_dn
GO_bp:go_tertiary_alcohol_me...	SET	12	0.40116	0.01005	0.23824	0.046117	GO_bp:go_tertiary_alcohol_metabolic_process
GO_bp:go_negative_regulation...404	SET	11	0.45197	0.010842	0.26846	0.046145	GO_bp:go_negative_regulation_of_meiotic_nuclear_division
GO_bp:go_protein_insertion_i...1	SET	6	0.52822	0.0093591	0.31398	0.046264	GO_bp:go_protein_insertion_into_er_membrane
GO_bp:go_endocrine_hormone_s...	SET	45	0.20715	0.010041	0.12318	0.046322	GO_bp:go_endocrine_hormone_secretion
GO_bp:go_response_to_caffeine	SET	17	0.34582	0.010311	0.20573	0.046401	GO_bp:go_response_to_caffeine
Curated_gene_sets:glinsky_ca...	SET	6	0.52946	0.0093812	0.31528	0.046554	Curated_gene_sets:glinsky_cancer_death_up
Curated_gene_sets:pid_beta_c...2	SET	73	0.16356	0.010091	0.097442	0.046631	Curated_gene_sets:pid_beta_catenin_nuc_pathway
Curated_gene_sets:plasari_tg...3	SET	97	0.14397	0.010232	0.085871	0.04682	Curated_gene_sets:plasari_tgfb1_signaling_via_nfic_1hr_dn
GO_cc:go_u4_snrnp	SET	10	0.43927	0.010047	0.26247	0.047116	GO_cc:go_u4_snrnp
Curated_gene_sets:hernandez_...7	SET	16	0.36163	0.010461	0.21625	0.047246	Curated_gene_sets:hernandez_mitotic_arrest_by_docetaxel_2_dn
GO_bp:go_positive_regulation...357	SET	7	0.54204	0.010373	0.32439	0.047376	GO_bp:go_positive_regulation_of_histone_phosphorylation
GO_bp:go_columnar_cuboidal_e...2	SET	107	0.14066	0.010497	0.084209	0.047436	GO_bp:go_columnar_cuboidal_epithelial_cell_differentiation
GO_bp:go_regulation_of_atria...1	SET	5	0.7548	0.012209	0.45215	0.047534	GO_bp:go_regulation_of_atrial_cardiac_muscle_cell_action_potential
Curated_gene_sets:reactome_r...32	SET	21	0.28865	0.0095645	0.17292	0.047544	Curated_gene_sets:reactome_regulation_of_gene_expression_in_beta_cells
Curated_gene_sets:thum_systo...1	SET	185	0.10238	0.010026	0.061336	0.047548	Curated_gene_sets:thum_systolic_heart_failure_dn
Curated_gene_sets:yao_tempor...3	SET	68	0.17077	0.01017	0.10233	0.047586	Curated_gene_sets:yao_temporal_response_to_progesterone_cluster_10
Curated_gene_sets:mody_hippo...2	SET	53	0.1999	0.010514	0.11988	0.047711	Curated_gene_sets:mody_hippocampus_postnatal
GO_bp:go_negative_regulation...331	SET	4	0.62075	0.0089808	0.37241	0.047784	GO_bp:go_negative_regulation_of_interleukin_2_biosynthetic_process
Curated_gene_sets:wu_hbx_tar...1	SET	22	0.30571	0.010368	0.18378	0.048126	Curated_gene_sets:wu_hbx_targets_1_dn
GO_bp:go_calcium_ion_regulat...1	SET	146	0.11429	0.0099529	0.068715	0.048136	GO_bp:go_calcium_ion_regulated_exocytosis
Curated_gene_sets:biocarta_c...7	SET	7	0.47069	0.0090079	0.28306	0.048178	Curated_gene_sets:biocarta_cb1r_pathway
GO_cc:go_neuron_projection	SET	1234	0.041259	0.010141	0.024846	0.048409	GO_cc:go_neuron_projection
Curated_gene_sets:reactome_x...	SET	24	0.27858	0.0098672	0.16779	0.048439	Curated_gene_sets:reactome_xenobiotics
GO_bp:go_endocrine_process	SET	79	0.15923	0.010218	0.095945	0.048505	GO_bp:go_endocrine_process
Curated_gene_sets:reactome_t...34	SET	29	0.29878	0.011631	0.18004	0.04852	Curated_gene_sets:reactome_tight_junction_interactions
GO_bp:go_positive_regulation...864	SET	7	0.61449	0.01176	0.37034	0.04854	GO_bp:go_positive_regulation_of_vascular_associated_smooth_muscle_cell_apoptotic_process
GO_mf:go_dna_topoisomerase_b...	SET	5	0.51098	0.0082651	0.30799	0.048562	GO_mf:go_dna_topoisomerase_binding
GO_bp:go_cell_cell_signaling	SET	1564	0.03648	0.010001	0.021999	0.048643	GO_bp:go_cell_cell_signaling
GO_bp:go_tooth_eruption	SET	5	0.51502	0.0083304	0.31075	0.048733	GO_bp:go_tooth_eruption
GO_bp:go_ribonucleoside_cata...	SET	20	0.35862	0.011597	0.21644	0.048783	GO_bp:go_ribonucleoside_catabolic_process
GO_bp:go_cellular_response_t...102	SET	19	0.30265	0.0095393	0.18296	0.049052	GO_bp:go_cellular_response_to_reactive_nitrogen_species
GO_mf:go_rap_guanyl_nucleoti...	SET	5	0.61389	0.0099296	0.37115	0.049073	GO_mf:go_rap_guanyl_nucleotide_exchange_factor_activity
GO_cc:go_paraspeckles	SET	5	0.73014	0.01181	0.4418	0.049211	GO_cc:go_paraspeckles
Curated_gene_sets:reactome_m...42	SET	644	0.054238	0.0097885	0.032854	0.049391	Curated_gene_sets:reactome_metabolism_of_rna
GO_cc:go_l_type_voltage_gate...	SET	12	0.41522	0.010403	0.25156	0.049421	GO_cc:go_l_type_voltage_gated_calcium_channel_complex
Curated_gene_sets:chesler_br...4	SET	35	0.21648	0.0092568	0.13118	0.049458	Curated_gene_sets:chesler_brain_highest_genetic_variance
GO_bp:go_cellular_response_t...112	SET	6	0.41168	0.0072943	0.2495	0.049481	GO_bp:go_cellular_response_to_testosterone_stimulus
Curated_gene_sets:reactome_c...70	SET	8	0.42709	0.0087376	0.25914	0.049673	Curated_gene_sets:reactome_coenzyme_a_biosynthesis
GO_cc:go_phagophore_assembly...1	SET	30	0.23958	0.0094861	0.14542	0.049739	GO_cc:go_phagophore_assembly_site
Curated_gene_sets:kasler_hda...3	SET	30	0.2738	0.010841	0.16628	0.049828	Curated_gene_sets:kasler_hdac7_targets_2_dn
Curated_gene_sets:petrova_pr...1	SET	56	0.17683	0.0095592	0.10739	0.049835	Curated_gene_sets:petrova_prox1_targets_dn
GO_bp:go_phosphatidylserine_...3	SET	25	0.28169	0.010183	0.17115	0.049906	GO_bp:go_phosphatidylserine_metabolic_process
Curated_gene_sets:reactome_r...7	SET	16	0.34928	0.010103	0.21252	0.05015	Curated_gene_sets:reactome_rap1_signalling
GO_bp:go_regulation_of_ion_t...1	SET	437	0.068491	0.010239	0.041692	0.050225	GO_bp:go_regulation_of_ion_transmembrane_transport
GO_bp:go_vitamin_metabolic_p...	SET	126	0.12024	0.0097325	0.073208	0.050255	GO_bp:go_vitamin_metabolic_process
Curated_gene_sets:eppert_hsc...	SET	116	0.13984	0.010863	0.085151	0.050283	Curated_gene_sets:eppert_hsc_r
Curated_gene_sets:reactome_t...37	SET	39	0.21773	0.009827	0.13265	0.050366	Curated_gene_sets:reactome_tnf_signaling
GO_bp:go_epithelial_structur...	SET	28	0.26758	0.010236	0.16315	0.050504	GO_bp:go_epithelial_structure_maintenance
GO_mf:go_alcohol_dehydrogena...3	SET	21	0.27833	0.0092226	0.16973	0.050529	GO_mf:go_alcohol_dehydrogenase_nadpplus_activity
Curated_gene_sets:boylan_mul...1	SET	27	0.26485	0.0099491	0.16159	0.050611	Curated_gene_sets:boylan_multiple_myeloma_c_cluster_dn
GO_bp:go_regulation_of_embry...	SET	122	0.12372	0.0098549	0.075517	0.050686	GO_bp:go_regulation_of_embryonic_development
GO_mf:go_voltage_gated_calci...1	SET	45	0.2067	0.010019	0.1262	0.050738	GO_mf:go_voltage_gated_calcium_channel_activity
Curated_gene_sets:reactome_t...32	SET	10	0.49341	0.011285	0.30142	0.05083	Curated_gene_sets:reactome_ticam1_traf6_dependent_induction_of_tak1_complex
Curated_gene_sets:conrad_ste...	SET	38	0.2133	0.0095032	0.13032	0.050846	Curated_gene_sets:conrad_stem_cell
GO_bp:go_negative_regulation...470	SET	11	0.40873	0.0098045	0.24991	0.05098	GO_bp:go_negative_regulation_of_neurotransmitter_secretion
Curated_gene_sets:pid_hedgeh...1	SET	22	0.30901	0.01048	0.18905	0.051084	Curated_gene_sets:pid_hedgehog_2pathway
GO_mf:go_protein_kinase_a_ca...	SET	13	0.37565	0.0097955	0.22985	0.051105	GO_mf:go_protein_kinase_a_catalytic_subunit_binding
GO_mf:go_5_deoxyribose_5_pho...	SET	5	0.75496	0.012211	0.46199	0.051125	GO_mf:go_5_deoxyribose_5_phosphate_lyase_activity
GO_cc:go_cell_body_membrane	SET	28	0.27136	0.01038	0.1662	0.051279	GO_cc:go_cell_body_membrane
Curated_gene_sets:reactome_c...14	SET	16	0.3214	0.009297	0.19704	0.051439	Curated_gene_sets:reactome_caspase_activation_via_death_receptors_in_the_presence_of_ligand
GO_bp:go_positive_regulation...661	SET	10	0.43599	0.009972	0.26736	0.051482	GO_bp:go_positive_regulation_of_protein_homooligomerization
GO_bp:go_toll_like_receptor_...5	SET	20	0.31865	0.010304	0.19549	0.051561	GO_bp:go_toll_like_receptor_9_signaling_pathway
GO_bp:go_negative_regulation...114	SET	21	0.28887	0.0095718	0.17726	0.051595	GO_bp:go_negative_regulation_of_cell_killing
Curated_gene_sets:chen_lvad_...1	SET	43	0.19078	0.0090407	0.11718	0.051767	Curated_gene_sets:chen_lvad_support_of_failing_heart_dn
GO_bp:go_apical_junction_ass...	SET	59	0.17626	0.0097797	0.10828	0.051785	GO_bp:go_apical_junction_assembly
GO_bp:go_positive_regulation...692	SET	9	0.41716	0.0090519	0.25638	0.051862	GO_bp:go_positive_regulation_of_receptor_binding
GO_bp:go_lymph_node_developm...	SET	17	0.3858	0.011503	0.23726	0.051981	GO_bp:go_lymph_node_development
Curated_gene_sets:farmer_bre...10	SET	19	0.29084	0.009167	0.17888	0.051997	Curated_gene_sets:farmer_breast_cancer_cluster_7
Curated_gene_sets:kyng_dna_d...7	SET	179	0.099659	0.009601	0.06132	0.052067	Curated_gene_sets:kyng_dna_damage_dn
GO_bp:go_vesicle_targeting_t...	SET	71	0.16049	0.0097652	0.098767	0.0521	GO_bp:go_vesicle_targeting_to_from_or_within_golgi
Curated_gene_sets:lui_target...	SET	35	0.20224	0.008648	0.12448	0.052132	Curated_gene_sets:lui_targets_of_pax8_pparg_fusion
GO_mf:go_rab_guanyl_nucleoti...	SET	38	0.21115	0.0094072	0.13001	0.052189	GO_mf:go_rab_guanyl_nucleotide_exchange_factor_activity
GO_bp:go_regulation_of_epith...2	SET	135	0.12239	0.010251	0.07536	0.052192	GO_bp:go_regulation_of_epithelial_cell_differentiation
GO_mf:go_sulfur_compound_tra...	SET	34	0.21574	0.0090929	0.13306	0.052479	GO_mf:go_sulfur_compound_transmembrane_transporter_activity
Curated_gene_sets:reactome_e...25	SET	21	0.29034	0.0096203	0.17918	0.052585	Curated_gene_sets:reactome_er_quality_control_compartment_erqc
GO_mf:go_lipase_activity	SET	123	0.11917	0.0095307	0.073582	0.052677	GO_mf:go_lipase_activity
Curated_gene_sets:ferrando_t...3	SET	17	0.31481	0.0093862	0.19461	0.052881	Curated_gene_sets:ferrando_tal1_neighbors
GO_bp:go_response_to_epiderm...	SET	46	0.19875	0.0097404	0.12297	0.053026	GO_bp:go_response_to_epidermal_growth_factor
GO_bp:go_negative_regulation...439	SET	11	0.47986	0.011511	0.2969	0.053033	GO_bp:go_negative_regulation_of_multicellular_organism_growth
GO_bp:go_auditory_receptor_c...3	SET	12	0.44453	0.011137	0.27505	0.053037	GO_bp:go_auditory_receptor_cell_morphogenesis
GO_bp:go_response_to_nerve_g...	SET	52	0.17958	0.0093556	0.11117	0.053135	GO_bp:go_response_to_nerve_growth_factor
Curated_gene_sets:reactome_n...54	SET	89	0.14175	0.0096521	0.087784	0.05319	Curated_gene_sets:reactome_nonsense_mediated_decay_nmd_independent_of_the_exon_junction_complex_ejc
GO_cc:go_golgi_associated_ve...1	SET	165	0.10041	0.0092905	0.0622	0.053244	GO_cc:go_golgi_associated_vesicle
Curated_gene_sets:nikolsky_b...17	SET	8	0.67477	0.013805	0.41806	0.053268	Curated_gene_sets:nikolsky_breast_cancer_20p13_amplicon
GO_bp:go_positive_regulation...53	SET	19	0.29779	0.009386	0.18452	0.053292	GO_bp:go_positive_regulation_of_autophagy_of_mitochondrion
GO_bp:go_tetrahydrofolate_bi...	SET	7	0.60093	0.0115	0.37239	0.053307	GO_bp:go_tetrahydrofolate_biosynthetic_process
GO_mf:go_trail_binding	SET	5	0.73836	0.011943	0.45783	0.053413	GO_mf:go_trail_binding
GO_mf:go_oxidoreductase_acti...33	SET	26	0.29184	0.010758	0.18099	0.053445	GO_mf:go_oxidoreductase_activity_acting_on_the_ch_nh_group_of_donors
GO_bp:go_endothelium_develop...	SET	109	0.13501	0.010169	0.083792	0.05357	GO_bp:go_endothelium_development
Curated_gene_sets:reactome_e...43	SET	111	0.12827	0.0097486	0.079622	0.053598	Curated_gene_sets:reactome_eukaryotic_translation_initiation
Curated_gene_sets:warters_re...	SET	75	0.15866	0.0099211	0.09854	0.053698	Curated_gene_sets:warters_response_to_ir_skin
GO_bp:go_hormone_transport	SET	306	0.077403	0.0097169	0.048081	0.053727	GO_bp:go_hormone_transport
Curated_gene_sets:biocarta_h...5	SET	12	0.39371	0.0098638	0.2447	0.053826	Curated_gene_sets:biocarta_hes_pathway
Curated_gene_sets:kang_ar_ta...1	SET	18	0.29181	0.0089525	0.18157	0.054024	Curated_gene_sets:kang_ar_targets_dn
GO_bp:go_polyol_catabolic_pr...	SET	22	0.28218	0.0095699	0.17565	0.054096	GO_bp:go_polyol_catabolic_process
GO_bp:go_renin_secretion_int...	SET	6	0.63584	0.011266	0.39594	0.054159	GO_bp:go_renin_secretion_into_blood_stream
Curated_gene_sets:reactome_s...70	SET	7	0.4542	0.0086923	0.28286	0.054174	Curated_gene_sets:reactome_signaling_by_notch1_t_7_9_notch1:m1580_k2555_translocation_mutant
Curated_gene_sets:boudoukha_...	SET	94	0.13964	0.0097706	0.086996	0.054241	Curated_gene_sets:boudoukha_bound_by_igf2bp2
Curated_gene_sets:dang_regul...1	SET	240	0.08594	0.0095714	0.053555	0.054288	Curated_gene_sets:dang_regulated_by_myc_dn
Curated_gene_sets:mcbryan_te...1	SET	6	0.59188	0.010487	0.36902	0.054376	Curated_gene_sets:mcbryan_terminal_end_bud_dn
GO_cc:go_tight_junction	SET	119	0.12257	0.0096435	0.076499	0.054553	GO_cc:go_tight_junction
Curated_gene_sets:yih_respon...1	SET	21	0.24397	0.0080838	0.15233	0.054636	Curated_gene_sets:yih_response_to_arsenite_c1
GO_mf:go_sphingosine_1_phosp...	SET	8	0.41251	0.0084393	0.25809	0.054993	GO_mf:go_sphingosine_1_phosphate_receptor_activity
GO_bp:go_negative_regulation...552	SET	12	0.44528	0.011156	0.27872	0.055075	GO_bp:go_negative_regulation_of_protein_localization_to_cell_surface
GO_bp:go_regulation_of_trans...19	SET	18	0.3282	0.010069	0.20574	0.055344	GO_bp:go_regulation_of_translational_elongation
Curated_gene_sets:kegg_notch...	SET	47	0.17451	0.0086447	0.10941	0.055362	Curated_gene_sets:kegg_notch_signaling_pathway
Curated_gene_sets:reactome_r...131	SET	37	0.21839	0.0096012	0.13702	0.055491	Curated_gene_sets:reactome_runx1_interacts_with_co_factors_whose_precise_effect_on_runx1_targets_is_not_known
GO_bp:go_trans_synaptic_sign...3	SET	12	0.38314	0.0095991	0.24072	0.05574	GO_bp:go_trans_synaptic_signaling_modulating_synaptic_transmission
Curated_gene_sets:johansson_...2	SET	8	0.54967	0.011245	0.34544	0.055791	Curated_gene_sets:johansson_brain_cancer_early_vs_late_up
GO_bp:go_positive_regulation...333	SET	369	0.070775	0.0097403	0.044487	0.055828	GO_bp:go_positive_regulation_of_gtpase_activity
Curated_gene_sets:hahtola_ct...1	SET	26	0.29157	0.010749	0.18328	0.055829	Curated_gene_sets:hahtola_ctcl_cutaneous
GO_bp:go_viral_gene_expressi...	SET	184	0.1011	0.009874	0.063566	0.055867	GO_bp:go_viral_gene_expression
GO_bp:go_negative_regulation...403	SET	16	0.33152	0.0095897	0.20844	0.055875	GO_bp:go_negative_regulation_of_meiotic_cell_cycle
GO_bp:go_gamma_delta_t_cell_...2	SET	9	0.36635	0.0079493	0.2304	0.055917	GO_bp:go_gamma_delta_t_cell_differentiation
GO_cc:go_ino80_type_complex	SET	24	0.27156	0.0096185	0.17087	0.056009	GO_cc:go_ino80_type_complex
GO_bp:go_negative_regulation...28	SET	31	0.24729	0.0099529	0.1556	0.05601	GO_bp:go_negative_regulation_of_animal_organ_morphogenesis
GO_bp:go_positive_regulation...332	SET	9	0.44058	0.0095599	0.27737	0.056107	GO_bp:go_positive_regulation_of_growth_hormone_secretion
GO_bp:go_signal_release_from...	SET	163	0.10126	0.0093125	0.063795	0.056245	GO_bp:go_signal_release_from_synapse
Curated_gene_sets:biocarta_g...7	SET	13	0.40446	0.010547	0.25489	0.056289	Curated_gene_sets:biocarta_ghrelin_pathway
Curated_gene_sets:im_srebf1a...	SET	5	0.46935	0.0075917	0.2958	0.056299	Curated_gene_sets:im_srebf1a_targets
GO_bp:go_peroxisome_prolifer...	SET	20	0.32527	0.010518	0.2052	0.056482	GO_bp:go_peroxisome_proliferator_activated_receptor_signaling_pathway
GO_mf:go_rab_gtpase_binding	SET	156	0.10808	0.0097259	0.06821	0.056555	GO_mf:go_rab_gtpase_binding
GO_mf:go_protein_kinase_c_ac...	SET	16	0.32274	0.0093357	0.2038	0.05665	GO_mf:go_protein_kinase_c_activity
GO_mf:go_interleukin_17_rece...	SET	8	0.49719	0.010172	0.31417	0.056772	GO_mf:go_interleukin_17_receptor_activity
GO_cc:go_mcm_complex	SET	11	0.31457	0.0075457	0.19883	0.056823	GO_cc:go_mcm_complex
Curated_gene_sets:krishnan_f...1	SET	10	0.31441	0.0071912	0.19876	0.056854	Curated_gene_sets:krishnan_furin_targets_dn
Curated_gene_sets:reactome_g...65	SET	11	0.39812	0.0095499	0.25178	0.056927	Curated_gene_sets:reactome_gp1b_ix_v_activation_signalling
GO_mf:go_hyalurononglucosami...	SET	8	0.5015	0.01026	0.31719	0.05694	GO_mf:go_hyalurononglucosaminidase_activity
Curated_gene_sets:reactome_s...112	SET	83	0.14891	0.0097935	0.094232	0.057033	Curated_gene_sets:reactome_sphingolipid_metabolism
Curated_gene_sets:rashi_resp...1	SET	37	0.21004	0.0092342	0.13303	0.057195	Curated_gene_sets:rashi_response_to_ionizing_radiation_1
Curated_gene_sets:korkola_se...2	SET	43	0.21771	0.010317	0.13794	0.057256	Curated_gene_sets:korkola_seminoma_up
GO_mf:go_glyceraldehyde_3_ph...	SET	5	0.47385	0.0076645	0.30037	0.057344	GO_mf:go_glyceraldehyde_3_phosphate_dehydrogenase_nadplus__non_phosphorylating_activity
Curated_gene_sets:florio_hum...	SET	38	0.21478	0.0095692	0.13617	0.057373	Curated_gene_sets:florio_human_neocortex
Curated_gene_sets:reactome_a...46	SET	54	0.17722	0.0094081	0.11239	0.057434	Curated_gene_sets:reactome_activation_of_the_mrna_upon_binding_of_the_cap_binding_complex_and_eifs_and_subsequent_binding_to_43s
Curated_gene_sets:li_induced...2	SET	294	0.075176	0.0092534	0.047686	0.057468	Curated_gene_sets:li_induced_t_to_natural_killer_up
GO_bp:go_regulation_of_spind...3	SET	39	0.21449	0.0096807	0.13609	0.057516	GO_bp:go_regulation_of_spindle_organization
Curated_gene_sets:kohoutek_c...1	SET	47	0.18259	0.0090451	0.11595	0.057665	Curated_gene_sets:kohoutek_ccnt1_targets
GO_mf:go_voltage_gated_anion...	SET	14	0.29482	0.0079776	0.18722	0.057672	GO_mf:go_voltage_gated_anion_channel_activity
GO_bp:go_positive_regulation...384	SET	20	0.31649	0.010234	0.201	0.057691	GO_bp:go_positive_regulation_of_interferon_alpha_production
GO_bp:go_positive_regulation...311	SET	6	0.48843	0.0086541	0.31029	0.057744	GO_bp:go_positive_regulation_of_glomerular_mesangial_cell_proliferation
GO_bp:go_regulation_of_prote...27	SET	5	0.63495	0.01027	0.40338	0.057747	GO_bp:go_regulation_of_protein_kinase_c_activity
Curated_gene_sets:pid_il27_p...	SET	26	0.2582	0.0095185	0.1641	0.057815	Curated_gene_sets:pid_il27_pathway
GO_bp:go_cytoplasmic_transla...1	SET	84	0.13891	0.00919	0.08848	0.05823	GO_bp:go_cytoplasmic_translation
GO_mf:go_m7g_5_pppn_diphosph...	SET	5	0.64314	0.010403	0.40972	0.058254	GO_mf:go_m7g_5_pppn_diphosphatase_activity
GO_bp:go_establishment_of_pr...4	SET	309	0.072438	0.0091374	0.046178	0.058371	GO_bp:go_establishment_of_protein_localization_to_membrane
Curated_gene_sets:whitfield_...5	SET	124	0.11901	0.009556	0.075937	0.05855	Curated_gene_sets:whitfield_cell_cycle_m_g1
GO_bp:go_exocrine_system_dev...	SET	47	0.20678	0.010243	0.13199	0.058618	GO_bp:go_exocrine_system_development
GO_bp:go_alcohol_metabolic_p...	SET	212	0.088375	0.0092574	0.056447	0.058728	GO_bp:go_alcohol_metabolic_process
GO_bp:go_golgi_to_plasma_mem...1	SET	37	0.22413	0.0098537	0.14317	0.058744	GO_bp:go_golgi_to_plasma_membrane_protein_transport
GO_bp:go_cellular_response_t...73	SET	7	0.40618	0.0077732	0.25971	0.058921	GO_bp:go_cellular_response_to_magnesium_ion
Curated_gene_sets:hoshida_li...4	SET	112	0.12117	0.00925	0.077522	0.059031	Curated_gene_sets:hoshida_liver_cancer_subclass_s2
Curated_gene_sets:sasaki_tar...	SET	12	0.36306	0.009096	0.23232	0.059065	Curated_gene_sets:sasaki_targets_of_tp73_and_tp63
Curated_gene_sets:lopez_mbd_...2	SET	4	0.57272	0.008286	0.36664	0.059143	Curated_gene_sets:lopez_mbd_targets_imprinted_and_x_linked
GO_bp:go_regulation_of_chrom...4	SET	35	0.23759	0.01016	0.15216	0.059218	GO_bp:go_regulation_of_chromatin_silencing
GO_bp:go_cell_cell_adhesion_...1	SET	11	0.40132	0.0096268	0.25708	0.059265	GO_bp:go_cell_cell_adhesion_involved_in_gastrulation
GO_mf:go_voltage_gated_chlor...	SET	9	0.36794	0.0079839	0.2358	0.05934	GO_mf:go_voltage_gated_chloride_channel_activity
Curated_gene_sets:reactome_s...128	SET	16	0.32699	0.0094586	0.20958	0.059363	Curated_gene_sets:reactome_sumoylation_of_dna_methylation_proteins
Curated_gene_sets:pid_bard1_...	SET	29	0.22065	0.00859	0.14163	0.059629	Curated_gene_sets:pid_bard1_pathway
GO_bp:go_polyketide_metaboli...	SET	9	0.41421	0.0089878	0.26615	0.059832	GO_bp:go_polyketide_metabolic_process
Curated_gene_sets:milicic_fa...2	SET	9	0.48439	0.010511	0.31137	0.059903	Curated_gene_sets:milicic_familial_adenomatous_polyposis_up
GO_bp:go_regulation_of_nad_p...	SET	11	0.44246	0.010614	0.28456	0.059998	GO_bp:go_regulation_of_nad_p_h_oxidase_activity
Curated_gene_sets:reactome_n...4	SET	35	0.21552	0.0092161	0.13866	0.060064	Curated_gene_sets:reactome_n_glycan_trimming_in_the_er_and_calnexin_calreticulin_cycle
GO_bp:go_negative_regulation...172	SET	15	0.31695	0.0088772	0.20397	0.06012	GO_bp:go_negative_regulation_of_cytokine_production_involved_in_inflammatory_response
Curated_gene_sets:nakamura_a...5	SET	5	0.42818	0.0069259	0.27561	0.06015	Curated_gene_sets:nakamura_alveolar_epithelium
GO_mf:go_aldehyde_dehydrogen...1	SET	14	0.29961	0.0081073	0.19296	0.060259	GO_mf:go_aldehyde_dehydrogenase_nad_activity
GO_bp:go_golgi_to_plasma_mem...2	SET	59	0.17817	0.0098856	0.11476	0.060269	GO_bp:go_golgi_to_plasma_membrane_transport
Curated_gene_sets:reactome_p...109	SET	6	0.51929	0.0092009	0.33449	0.060283	Curated_gene_sets:reactome_ptk6_promotes_hif1a_stabilization
Curated_gene_sets:tien_intes...6	SET	48	0.18125	0.0090734	0.11675	0.060291	Curated_gene_sets:tien_intestine_probiotics_6hr_up
GO_bp:go_pancreatic_a_cell_d...	SET	7	0.54078	0.010349	0.3486	0.060428	GO_bp:go_pancreatic_a_cell_differentiation
Curated_gene_sets:reactome_c...91	SET	66	0.15745	0.0092379	0.10154	0.060502	Curated_gene_sets:reactome_copii_mediated_vesicle_transport
GO_bp:go_regulation_of_chemo...1	SET	10	0.43075	0.0098522	0.27796	0.060619	GO_bp:go_regulation_of_chemokine_c_x_c_motif_ligand_2_production
Curated_gene_sets:he_pten_ta...1	SET	7	0.59429	0.011373	0.38367	0.060706	Curated_gene_sets:he_pten_targets_dn
Curated_gene_sets:reactome_i...15	SET	14	0.39348	0.010647	0.25413	0.060781	Curated_gene_sets:reactome_inlb_mediated_entry_of_listeria_monocytogenes_into_host_cell
Curated_gene_sets:reactome_d...79	SET	5	0.55869	0.0090368	0.36085	0.060789	Curated_gene_sets:reactome_dopamine_receptors
Curated_gene_sets:mullighan_...3	SET	268	0.080009	0.0094092	0.05168	0.060801	Curated_gene_sets:mullighan_mll_signature_2_dn
GO_bp:go_sequestering_of_cal...	SET	123	0.11832	0.0094631	0.076439	0.06083	GO_bp:go_sequestering_of_calcium_ion
GO_bp:go_peptide_biosyntheti...	SET	618	0.052913	0.0093612	0.034185	0.06084	GO_bp:go_peptide_biosynthetic_process
Curated_gene_sets:ferrando_t...2	SET	80	0.14334	0.0092557	0.092615	0.06086	Curated_gene_sets:ferrando_t_all_with_mll_enl_fusion_up
GO_bp:go_tor_signaling	SET	109	0.11905	0.0089664	0.076946	0.060919	GO_bp:go_tor_signaling
GO_bp:go_negative_regulation...310	SET	10	0.31659	0.0072409	0.20464	0.060933	GO_bp:go_negative_regulation_of_immunoglobulin_production
GO_bp:go_negative_regulation...675	SET	44	0.18907	0.009063	0.12232	0.061093	GO_bp:go_negative_regulation_of_tor_signaling
GO_bp:go_negative_regulation...371	SET	22	0.28039	0.0095092	0.18142	0.061115	GO_bp:go_negative_regulation_of_lipid_catabolic_process
Curated_gene_sets:lopez_meso...4	SET	13	0.36044	0.0093987	0.23324	0.061141	Curated_gene_sets:lopez_mesothelioma_survival_overall_dn
Curated_gene_sets:reactome_m...60	SET	6	0.66381	0.011762	0.42963	0.061177	Curated_gene_sets:reactome_misspliced_lrp5_mutants_have_enhanced_beta_catenin_dependent_signaling
GO_bp:go_regulation_of_catec...	SET	16	0.32323	0.0093499	0.20925	0.061219	GO_bp:go_regulation_of_catecholamine_metabolic_process
Curated_gene_sets:watanabe_r...1	SET	90	0.12729	0.0087156	0.082409	0.061233	Curated_gene_sets:watanabe_rectal_cancer_radiotherapy_responsive_dn
GO_mf:go_leucine_binding	SET	6	0.49003	0.0086824	0.31727	0.061241	GO_mf:go_leucine_binding
Curated_gene_sets:reactome_c...4	SET	35	0.21537	0.0092094	0.13944	0.061247	Curated_gene_sets:reactome_ca_dependent_events
Curated_gene_sets:nikolsky_b...4	SET	15	0.46138	0.012922	0.29902	0.061429	Curated_gene_sets:nikolsky_breast_cancer_12q24_amplicon
GO_bp:go_homocysteine_metabo...	SET	12	0.3512	0.0087988	0.22774	0.061531	GO_bp:go_homocysteine_metabolic_process
Curated_gene_sets:plasari_tg...7	SET	5	0.53163	0.0085992	0.34477	0.061548	Curated_gene_sets:plasari_tgfb1_targets_1hr_dn
GO_bp:go_phosphatidylserine_...1	SET	21	0.30536	0.010118	0.19811	0.061621	GO_bp:go_phosphatidylserine_acyl_chain_remodeling
Curated_gene_sets:reactome_s...98	SET	11	0.3863	0.0092663	0.25066	0.061654	Curated_gene_sets:reactome_slbp_dependent_processing_of_replication_dependent_histone_pre_mrnas
Curated_gene_sets:houstis_ros	SET	31	0.23416	0.0094246	0.15196	0.061679	Curated_gene_sets:houstis_ros
GO_mf:go_magnesium_dependent...	SET	17	0.30833	0.0091932	0.20022	0.061789	GO_mf:go_magnesium_dependent_protein_serine_threonine_phosphatase_activity
GO_bp:go_regulation_of_mitot...2	SET	9	0.45309	0.0098315	0.29434	0.061869	GO_bp:go_regulation_of_mitotic_centrosome_separation
GO_mf:go_peptidyltransferase...	SET	3	0.69717	0.0087354	0.45297	0.0619	GO_mf:go_peptidyltransferase_activity
GO_mf:go_gated_channel_activ...	SET	317	0.075434	0.0096356	0.049022	0.06194	GO_mf:go_gated_channel_activity
GO_mf:go_deoxyribonuclease_i...	SET	4	0.75881	0.010978	0.49358	0.062115	GO_mf:go_deoxyribonuclease_i_activity
GO_mf:go_endonuclease_activi...3	SET	39	0.19758	0.0089176	0.12866	0.062314	GO_mf:go_endonuclease_activity_active_with_either_ribo_or_deoxyribonucleic_acids_and_producing_5_phosphomonoesters
GO_mf:go_1_phosphatidylinosi...2	SET	5	0.90121	0.014577	0.58684	0.062317	GO_mf:go_1_phosphatidylinositol_4_kinase_activity
GO_bp:go_negative_regulation...41	SET	74	0.13938	0.0086576	0.090785	0.062364	GO_bp:go_negative_regulation_of_autophagy
GO_bp:go_positive_regulation...404	SET	5	0.52703	0.0085247	0.34359	0.062537	GO_bp:go_positive_regulation_of_interleukin_5_secretion
Curated_gene_sets:reactome_r...74	SET	139	0.12112	0.010293	0.07897	0.062561	Curated_gene_sets:reactome_reproduction
GO_bp:go_dichotomous_subdivi...2	SET	5	0.6472	0.010468	0.422	0.062568	GO_bp:go_dichotomous_subdivision_of_terminal_units_involved_in_salivary_gland_branching
GO_bp:go_negative_regulation...55	SET	22	0.28049	0.0095126	0.1829	0.062571	GO_bp:go_negative_regulation_of_biomineral_tissue_development
Curated_gene_sets:reactome_r...135	SET	6	0.57031	0.010105	0.37194	0.062605	Curated_gene_sets:reactome_runx1_regulates_transcription_of_genes_involved_in_bcr_signaling
GO_bp:go_positive_regulation...154	SET	8	0.50805	0.010394	0.33157	0.06274	GO_bp:go_positive_regulation_of_centrosome_duplication
Curated_gene_sets:biocarta_n...7	SET	24	0.25597	0.0090663	0.1672	0.062906	Curated_gene_sets:biocarta_nkt_pathway
GO_bp:go_negative_regulation...585	SET	56	0.17638	0.0095348	0.11522	0.062918	GO_bp:go_negative_regulation_of_response_to_cytokine_stimulus
Curated_gene_sets:reactome_c...7	SET	26	0.25412	0.0093681	0.16604	0.062957	Curated_gene_sets:reactome_calnexin_calreticulin_cycle
Curated_gene_sets:kegg_drug_...1	SET	68	0.17594	0.010478	0.11501	0.063037	Curated_gene_sets:kegg_drug_metabolism_cytochrome_p450
GO_bp:go_regulation_of_chron...	SET	8	0.4581	0.009372	0.29946	0.06305	GO_bp:go_regulation_of_chronic_inflammatory_response
GO_cc:go_ampa_glutamate_rece...	SET	24	0.24883	0.0088136	0.16266	0.06305	GO_cc:go_ampa_glutamate_receptor_complex
GO_bp:go_leucine_catabolic_p...	SET	6	0.52936	0.0093793	0.3462	0.063139	GO_bp:go_leucine_catabolic_process
GO_bp:go_pre_b_cell_differen...	SET	4	0.78217	0.011316	0.51162	0.063164	GO_bp:go_pre_b_cell_differentiation
GO_bp:go_regulation_of_gamma...2	SET	8	0.44247	0.0090521	0.28948	0.063205	GO_bp:go_regulation_of_gamma_delta_t_cell_activation
GO_cc:go_early_phagosome	SET	12	0.40585	0.010168	0.26554	0.063216	GO_cc:go_early_phagosome
Curated_gene_sets:reactome_m...2	SET	86	0.13238	0.0088614	0.086649	0.063297	Curated_gene_sets:reactome_macroautophagy
Curated_gene_sets:fevr_ctnnb...1	SET	531	0.05567	0.0091508	0.036459	0.063405	Curated_gene_sets:fevr_ctnnb1_targets_dn
GO_bp:go_cellular_magnesium_...	SET	4	0.5408	0.0078242	0.35419	0.063408	GO_bp:go_cellular_magnesium_ion_homeostasis
GO_bp:go_membrane_raft_local...	SET	6	0.45621	0.0080833	0.29879	0.06341	GO_bp:go_membrane_raft_localization
GO_bp:go_regulation_of_endod...2	SET	5	0.68886	0.011142	0.45146	0.063536	GO_bp:go_regulation_of_endodermal_cell_differentiation
GO_bp:go_sphingomyelin_catab...	SET	7	0.4357	0.0083382	0.28555	0.063538	GO_bp:go_sphingomyelin_catabolic_process
Curated_gene_sets:osada_ascl...1	SET	23	0.27665	0.0095928	0.18148	0.063712	Curated_gene_sets:osada_ascl1_targets_dn
GO_bp:go_negative_regulation...532	SET	34	0.19997	0.0084283	0.13118	0.063712	GO_bp:go_negative_regulation_of_production_of_molecular_mediator_of_immune_response
GO_bp:go_nucleolus_organizat...	SET	8	0.44868	0.0091792	0.29438	0.063743	GO_bp:go_nucleolus_organization
GO_bp:go_adenosine_to_inosin...	SET	9	0.44698	0.0096989	0.29327	0.06375	GO_bp:go_adenosine_to_inosine_editing
Curated_gene_sets:vandesluis...3	SET	75	0.1426	0.008917	0.093571	0.063764	Curated_gene_sets:vandesluis_commd1_targets_group_3_up
Curated_gene_sets:ly_aging_o...1	SET	57	0.17211	0.0093865	0.11296	0.063813	Curated_gene_sets:ly_aging_old_dn
Curated_gene_sets:reactome_g...51	SET	12	0.32336	0.0081014	0.21225	0.063823	Curated_gene_sets:reactome_glutathione_synthesis_and_recycling
GO_bp:go_positive_regulation...137	SET	8	0.42162	0.0086257	0.27676	0.06384	GO_bp:go_positive_regulation_of_cell_proliferation_involved_in_kidney_development
GO_bp:go_negative_regulation...280	SET	5	0.60268	0.0097484	0.39576	0.063907	GO_bp:go_negative_regulation_of_hair_cycle
GO_cc:go_cortical_actin_cyto...	SET	80	0.13569	0.0087621	0.089109	0.063916	GO_cc:go_cortical_actin_cytoskeleton
GO_bp:go_regulation_of_granu...2	SET	15	0.35166	0.0098496	0.231	0.063974	GO_bp:go_regulation_of_granulocyte_differentiation
GO_cc:go_somatodendritic_com...	SET	781	0.046067	0.0091216	0.030292	0.064165	GO_cc:go_somatodendritic_compartment
Curated_gene_sets:reactome_r...11	SET	16	0.32944	0.0095295	0.21667	0.064203	Curated_gene_sets:reactome_receptor_type_tyrosine_protein_phosphatases
GO_bp:go_epithelial_cell_dif...1	SET	730	0.055617	0.010662	0.036592	0.064272	GO_bp:go_epithelial_cell_differentiation
GO_bp:go_establishment_of_pr...6	SET	527	0.053991	0.0088423	0.035523	0.06428	GO_bp:go_establishment_of_protein_localization_to_organelle
GO_bp:go_synaptic_vesicle_pr...	SET	17	0.27557	0.0082164	0.18141	0.064387	GO_bp:go_synaptic_vesicle_priming
GO_bp:go_cellular_response_t...83	SET	6	0.49162	0.0087107	0.32369	0.064416	GO_bp:go_cellular_response_to_nitrosative_stress
Curated_gene_sets:varela_zmp...2	SET	42	0.18918	0.0088602	0.12457	0.064426	Curated_gene_sets:varela_zmpste24_targets_up
GO_bp:go_response_to_leucine	SET	14	0.34982	0.0094659	0.23039	0.064469	GO_bp:go_response_to_leucine
Curated_gene_sets:kegg_mapk_...	SET	256	0.078214	0.0089927	0.051538	0.064568	Curated_gene_sets:kegg_mapk_signaling_pathway
Curated_gene_sets:reactome_r...31	SET	11	0.34631	0.0083072	0.22823	0.064598	Curated_gene_sets:reactome_regulation_of_gene_expression_by_hypoxia_inducible_factor
GO_bp:go_regulation_of_epide...3	SET	82	0.14577	0.0095293	0.096133	0.064725	GO_bp:go_regulation_of_epidermis_development
GO_bp:go_nucleotide_excision...6	SET	26	0.20641	0.0076092	0.13625	0.064901	GO_bp:go_nucleotide_excision_repair_preincision_complex_assembly
GO_bp:go_positive_regulation...379	SET	12	0.39581	0.0099164	0.26151	0.065083	GO_bp:go_positive_regulation_of_insulin_like_growth_factor_receptor_signaling_pathway
Curated_gene_sets:pid_p38_ga...	SET	11	0.38085	0.0091356	0.25186	0.065258	Curated_gene_sets:pid_p38_gamma_delta_pathway
GO_bp:go_pantothenate_metabo...	SET	6	0.4975	0.0088149	0.32908	0.065304	GO_bp:go_pantothenate_metabolic_process
GO_bp:go_positive_regulation...500	SET	5	0.58633	0.0094839	0.38821	0.06549	GO_bp:go_positive_regulation_of_mhc_class_i_biosynthetic_process
GO_bp:go_regulation_of_syste...3	SET	17	0.34719	0.010352	0.22993	0.065533	GO_bp:go_regulation_of_systemic_arterial_blood_pressure_by_circulatory_renin_angiotensin
Curated_gene_sets:reactome_s...46	SET	72	0.15533	0.0095173	0.10296	0.065714	Curated_gene_sets:reactome_signaling_by_fgfr2
GO_bp:go_stress_induced_prem...	SET	8	0.41318	0.0084529	0.27423	0.065954	GO_bp:go_stress_induced_premature_senescence
Curated_gene_sets:reactome_c...52	SET	255	0.08383	0.0096198	0.055649	0.06599	Curated_gene_sets:reactome_chromatin_organization
GO_mf:go_coreceptor_activity	SET	43	0.18632	0.008829	0.1237	0.066015	GO_mf:go_coreceptor_activity
GO_bp:go_rna_splicing	SET	393	0.063827	0.0090595	0.04242	0.066215	GO_bp:go_rna_splicing
GO_bp:go_interferon_alpha_pr...	SET	27	0.23787	0.0089357	0.15815	0.066286	GO_bp:go_interferon_alpha_production
Curated_gene_sets:le_neurona...1	SET	18	0.25844	0.0079289	0.17184	0.066304	Curated_gene_sets:le_neuronal_differentiation_dn
Curated_gene_sets:berenjeno_...4	SET	28	0.22071	0.008443	0.14675	0.066309	Curated_gene_sets:berenjeno_transformed_by_rhoa_forever_dn
GO_mf:go_photoreceptor_activ...	SET	13	0.31532	0.0082221	0.20967	0.066316	GO_mf:go_photoreceptor_activity
GO_mf:go_adenyl_nucleotide_e...	SET	9	0.47187	0.010239	0.31398	0.066448	GO_mf:go_adenyl_nucleotide_exchange_factor_activity
GO_bp:go_copii_coated_vesicl...1	SET	69	0.1469	0.008812	0.097799	0.066551	GO_bp:go_copii_coated_vesicle_budding
GO_bp:go_establishment_of_en...2	SET	9	0.46926	0.010182	0.31244	0.066568	GO_bp:go_establishment_of_endothelial_intestinal_barrier
GO_bp:go_regulation_of_cell_...2	SET	637	0.049512	0.0088886	0.032995	0.06674	GO_bp:go_regulation_of_cell_adhesion
Curated_gene_sets:reactome_r...139	SET	5	0.60889	0.0098488	0.40593	0.066819	Curated_gene_sets:reactome_runx1_regulates_transcription_of_genes_involved_in_interleukin_signaling
Curated_gene_sets:reactome_e...3	SET	58	0.16941	0.00932	0.11298	0.066882	Curated_gene_sets:reactome_e3_ubiquitin_ligases_ubiquitinate_target_proteins
Curated_gene_sets:sheth_live...2	SET	158	0.098344	0.0089061	0.065641	0.067051	Curated_gene_sets:sheth_liver_cancer_vs_txnip_loss_pam2
GO_bp:go_antibiotic_cataboli...	SET	49	0.18012	0.0091099	0.12026	0.067117	GO_bp:go_antibiotic_catabolic_process
Curated_gene_sets:park_treti...3	SET	23	0.272	0.0094317	0.18167	0.067174	Curated_gene_sets:park_tretinoin_response_and_rara_plzf_fusion
Curated_gene_sets:browne_hcm...21	SET	443	0.060699	0.0091348	0.04057	0.067321	Curated_gene_sets:browne_hcmv_infection_48hr_dn
GO_bp:go_trna_wobble_base_mo...	SET	21	0.26704	0.0088485	0.17849	0.067324	GO_bp:go_trna_wobble_base_modification
Curated_gene_sets:reactome_a...22	SET	20	0.27122	0.0087705	0.18132	0.06736	Curated_gene_sets:reactome_activated_tak1_mediates_p38_mapk_activation
GO_bp:go_zinc_ion_import_acr...	SET	8	0.39421	0.008065	0.26361	0.067408	GO_bp:go_zinc_ion_import_across_plasma_membrane
Curated_gene_sets:ji_respons...1	SET	50	0.17438	0.0089088	0.11663	0.067449	Curated_gene_sets:ji_response_to_fsh_dn
GO_bp:go_regulation_of_trans...30	SET	23	0.32402	0.011235	0.21687	0.06759	GO_bp:go_regulation_of_transposition
GO_mf:go_trna_specific_ribon...	SET	17	0.31248	0.0093167	0.20914	0.06759	GO_mf:go_trna_specific_ribonuclease_activity
Curated_gene_sets:huang_foxa...1	SET	36	0.21032	0.0091207	0.14077	0.067595	Curated_gene_sets:huang_foxa2_targets_dn
GO_bp:go_response_to_hyperox...	SET	18	0.25381	0.0077866	0.16991	0.067628	GO_bp:go_response_to_hyperoxia
GO_bp:go_lymph_vessel_develo...	SET	25	0.26887	0.0097193	0.18003	0.067671	GO_bp:go_lymph_vessel_development
GO_mf:go_anion_channel_activ...	SET	77	0.14738	0.0093376	0.098731	0.067757	GO_mf:go_anion_channel_activity
GO_bp:go_negative_regulation...499	SET	18	0.33654	0.010325	0.22558	0.067876	GO_bp:go_negative_regulation_of_oxidative_stress_induced_neuron_death
GO_cc:go_stereocilia_couplin...	SET	7	0.4725	0.0090425	0.31674	0.067886	GO_cc:go_stereocilia_coupling_link
GO_mf:go_hydrolase_activity_...7	SET	693	0.048073	0.0089879	0.032239	0.067976	GO_mf:go_hydrolase_activity_acting_on_ester_bonds
GO_bp:go_regulation_of_b_cel...6	SET	27	0.23569	0.0088537	0.15808	0.068002	GO_bp:go_regulation_of_b_cell_receptor_signaling_pathway
GO_cc:go_serine_threonine_pr...	SET	81	0.14143	0.0091889	0.094915	0.06812	GO_cc:go_serine_threonine_protein_kinase_complex
Curated_gene_sets:west_adren...4	SET	20	0.25086	0.0081122	0.16851	0.068297	Curated_gene_sets:west_adrenocortical_tumor_markers_dn
GO_mf:go_poly_purine_tract_b...	SET	25	0.23557	0.0085158	0.15826	0.068318	GO_mf:go_poly_purine_tract_binding
Curated_gene_sets:lastowska_...2	SET	789	0.050262	0.010001	0.033784	0.068421	Curated_gene_sets:lastowska_neuroblastoma_copy_number_dn
GO_bp:go_regulation_of_cell_...29	SET	22	0.22702	0.007699	0.15265	0.068497	GO_bp:go_regulation_of_cell_maturation
GO_bp:go_negative_regulation...391	SET	5	0.4786	0.0077414	0.32207	0.068644	GO_bp:go_negative_regulation_of_macrophage_apoptotic_process
Curated_gene_sets:reactome_a...60	SET	14	0.35895	0.0097131	0.24155	0.068648	Curated_gene_sets:reactome_adenylate_cyclase_inhibitory_pathway
Curated_gene_sets:zhou_pancr...2	SET	12	0.36786	0.0092161	0.24765	0.068732	Curated_gene_sets:zhou_pancreatic_endocrine_progenitor
GO_cc:go_beta_catenin_tcf_co...	SET	11	0.41747	0.010014	0.28109	0.068756	GO_cc:go_beta_catenin_tcf_complex
GO_bp:go_regulation_of_odont...2	SET	15	0.33346	0.0093397	0.2246	0.06882	GO_bp:go_regulation_of_odontogenesis_of_dentin_containing_tooth
Curated_gene_sets:rodrigues_...5	SET	14	0.34298	0.0092808	0.23114	0.068934	Curated_gene_sets:rodrigues_ntn1_targets_up
GO_bp:go_response_to_cold	SET	46	0.19126	0.0093734	0.12902	0.06912	GO_bp:go_response_to_cold
GO_cc:go_photoreceptor_outer...2	SET	15	0.29591	0.008288	0.19964	0.069155	GO_cc:go_photoreceptor_outer_segment_membrane
Curated_gene_sets:baelde_dia...2	SET	87	0.13213	0.0088957	0.089173	0.06922	Curated_gene_sets:baelde_diabetic_nephropathy_up
Curated_gene_sets:bilanges_s...1	SET	49	0.16956	0.0085761	0.11445	0.069243	Curated_gene_sets:bilanges_serum_and_rapamycin_sensitive_genes
GO_cc:go_microvillus_membrane	SET	21	0.27999	0.0092775	0.18903	0.069285	GO_cc:go_microvillus_membrane
Curated_gene_sets:vanasse_bc...2	SET	30	0.24385	0.0096549	0.16464	0.069303	Curated_gene_sets:vanasse_bcl2_targets_up
GO_bp:go_response_to_copper_...	SET	42	0.20927	0.0098009	0.14131	0.069318	GO_bp:go_response_to_copper_ion
GO_bp:go_xenophagy	SET	10	0.38268	0.0087526	0.25841	0.069327	GO_bp:go_xenophagy
GO_bp:go_aldehyde_catabolic_...	SET	8	0.41865	0.0085648	0.28287	0.069445	GO_bp:go_aldehyde_catabolic_process
GO_mf:go_gtpase_regulator_ac...	SET	275	0.075949	0.009046	0.051329	0.069494	GO_mf:go_gtpase_regulator_activity
GO_bp:go_hypothalamus_cell_d...	SET	8	0.42046	0.0086019	0.28425	0.069553	GO_bp:go_hypothalamus_cell_differentiation
GO_mf:go_histamine_receptor_...	SET	6	0.49059	0.0086925	0.3318	0.069639	GO_mf:go_histamine_receptor_activity
GO_bp:go_macrophage_colony_s...1	SET	5	0.47629	0.007704	0.32222	0.069691	GO_bp:go_macrophage_colony_stimulating_factor_production
GO_bp:go_coenzyme_a_biosynth...	SET	10	0.31952	0.0073081	0.21619	0.069722	GO_bp:go_coenzyme_a_biosynthetic_process
Curated_gene_sets:matzuk_pos...	SET	13	0.33783	0.0088093	0.22859	0.069726	Curated_gene_sets:matzuk_postimplantation_and_postpartum
GO_mf:go_phosphatidylinosito...13	SET	11	0.34952	0.0083842	0.2365	0.069731	GO_mf:go_phosphatidylinositol_4_5_bisphosphate_phosphatase_activity
GO_cc:go_copii_coated_er_to_...	SET	87	0.13069	0.008799	0.088438	0.069744	GO_cc:go_copii_coated_er_to_golgi_transport_vesicle
GO_bp:go_positive_regulation...248	SET	5	0.49547	0.0080143	0.33536	0.069789	GO_bp:go_positive_regulation_of_endothelial_cell_development
GO_cc:go_camp_dependent_prot...	SET	6	0.49405	0.0087537	0.3345	0.069852	GO_cc:go_camp_dependent_protein_kinase_complex
GO_mf:go_protein_antigen_bin...	SET	7	0.45455	0.008699	0.30781	0.069886	GO_mf:go_protein_antigen_binding
Curated_gene_sets:lindgren_b...6	SET	214	0.08547	0.0089948	0.057887	0.069915	Curated_gene_sets:lindgren_bladder_cancer_cluster_3_dn
Curated_gene_sets:west_adren...3	SET	501	0.05427	0.0086721	0.036767	0.069977	Curated_gene_sets:west_adrenocortical_tumor_dn
GO_bp:go_endodermal_cell_fat...1	SET	15	0.33921	0.0095008	0.22991	0.070065	GO_bp:go_endodermal_cell_fate_commitment
Curated_gene_sets:reactome_c...82	SET	6	0.62468	0.011068	0.42346	0.070091	Curated_gene_sets:reactome_conjugation_of_benzoate_with_glycine
GO_bp:go_regulation_of_devel...3	SET	16	0.38723	0.011201	0.2627	0.070248	GO_bp:go_regulation_of_developmental_pigmentation
GO_bp:go_autophagy_of_mitoch...	SET	70	0.12709	0.0076784	0.086221	0.070253	GO_bp:go_autophagy_of_mitochondrion
GO_mf:go_microtubule_severin...	SET	7	0.43885	0.0083985	0.29776	0.070271	GO_mf:go_microtubule_severing_atpase_activity
GO_mf:go_adenosine_deaminase...	SET	12	0.3654	0.0091545	0.24798	0.070317	GO_mf:go_adenosine_deaminase_activity
Curated_gene_sets:rozanov_mm...4	SET	253	0.076989	0.0088005	0.05225	0.070324	Curated_gene_sets:rozanov_mmp14_targets_up
Curated_gene_sets:engelmann_...2	SET	47	0.17617	0.0087269	0.11956	0.070327	Curated_gene_sets:engelmann_cancer_progenitors_up
Curated_gene_sets:meissner_b...1	SET	35	0.20376	0.008713	0.13831	0.07035	Curated_gene_sets:meissner_brain_hcp_with_h3_unmethylated
GO_bp:go_methionine_biosynth...	SET	12	0.33788	0.0084651	0.22939	0.070395	GO_bp:go_methionine_biosynthetic_process
GO_bp:go_regulation_of_gene_...3	SET	148	0.11336	0.0099387	0.077016	0.070527	GO_bp:go_regulation_of_gene_silencing
GO_bp:go_luteinizing_hormone...	SET	10	0.35027	0.0080112	0.23797	0.070535	GO_bp:go_luteinizing_hormone_secretion
Curated_gene_sets:geiss_resp...2	SET	37	0.20035	0.0088083	0.13612	0.07054	Curated_gene_sets:geiss_response_to_dsrna_up
GO_bp:go_positive_regulation...79	SET	24	0.25664	0.0090902	0.17437	0.070541	GO_bp:go_positive_regulation_of_calcium_ion_dependent_exocytosis
GO_bp:go_loop_of_henle_devel...	SET	11	0.36916	0.0088553	0.25092	0.070624	GO_bp:go_loop_of_henle_development
Curated_gene_sets:creighton_...6	SET	276	0.077583	0.0092571	0.052769	0.07076	Curated_gene_sets:creighton_endocrine_therapy_resistance_4
GO_bp:go_negative_regulation...591	SET	7	0.49616	0.0094952	0.33751	0.070786	GO_bp:go_negative_regulation_of_response_to_interferon_gamma
Curated_gene_sets:bild_myc_o...	SET	195	0.086823	0.0087265	0.05911	0.070948	Curated_gene_sets:bild_myc_oncogenic_signature
GO_bp:go_trophoblast_giant_c...	SET	11	0.41655	0.009992	0.28371	0.071031	GO_bp:go_trophoblast_giant_cell_differentiation
GO_mf:go_hydrolase_activity_...3	SET	6	0.41551	0.0073621	0.28338	0.0713	GO_mf:go_hydrolase_activity_acting_on_carbon_nitrogen_but_not_peptide_bonds_in_cyclic_amides
GO_mf:go_cyclic_nucleotide_g...	SET	11	0.41853	0.01004	0.2856	0.071412	GO_mf:go_cyclic_nucleotide_gated_ion_channel_activity
Curated_gene_sets:kegg_glyce...1	SET	45	0.18195	0.0088197	0.12424	0.071535	Curated_gene_sets:kegg_glycerolipid_metabolism
GO_bp:go_establishment_of_pr...3	SET	107	0.11609	0.008663	0.07932	0.071673	GO_bp:go_establishment_of_protein_localization_to_endoplasmic_reticulum
GO_bp:go_positive_regulation...38	SET	7	0.44509	0.0085178	0.30424	0.07175	GO_bp:go_positive_regulation_of_apoptotic_cell_clearance
GO_bp:go_peptidyl_aspartic_a...	SET	6	0.56193	0.0099565	0.38416	0.071777	GO_bp:go_peptidyl_aspartic_acid_modification
GO_bp:go_positive_regulation...472	SET	14	0.3881	0.010502	0.26542	0.07185	GO_bp:go_positive_regulation_of_macrophage_differentiation
Curated_gene_sets:huttmann_b...1	SET	56	0.17265	0.0093333	0.1181	0.071905	Curated_gene_sets:huttmann_b_cll_poor_survival_dn
GO_bp:go_nerve_growth_factor...	SET	12	0.3535	0.0088563	0.24191	0.071984	GO_bp:go_nerve_growth_factor_signaling_pathway
GO_mf:go_cyclase_activity	SET	21	0.25819	0.0085552	0.17673	0.072028	GO_mf:go_cyclase_activity
Curated_gene_sets:piontek_pk...2	SET	35	0.18351	0.0078471	0.12566	0.072099	Curated_gene_sets:piontek_pkd1_targets_up
Curated_gene_sets:reactome_m...38	SET	51	0.1842	0.0095043	0.12619	0.072188	Curated_gene_sets:reactome_metabolism_of_non_coding_rna
GO_bp:go_cellular_response_t...55	SET	206	0.084597	0.0087368	0.057957	0.072203	GO_bp:go_cellular_response_to_inorganic_substance
Curated_gene_sets:hollmann_a...2	SET	190	0.08901	0.008832	0.060982	0.072211	Curated_gene_sets:hollmann_apoptosis_via_cd40_up
GO_mf:go_acetylcholine_recep...3	SET	6	0.47171	0.0083579	0.3232	0.072224	GO_mf:go_acetylcholine_receptor_inhibitor_activity
Curated_gene_sets:reactome_t...30	SET	12	0.46832	0.011733	0.32089	0.072234	Curated_gene_sets:reactome_ticam1_dependent_activation_of_irf3_irf7
GO_bp:go_artery_development	SET	84	0.13749	0.0090965	0.094233	0.072284	GO_bp:go_artery_development
GO_bp:go_positive_regulation...322	SET	5	0.80094	0.012955	0.54902	0.072314	GO_bp:go_positive_regulation_of_glycogen_starch_synthase_activity
GO_bp:go_carbon_catabolite_r...	SET	5	0.69285	0.011207	0.475	0.072343	GO_bp:go_carbon_catabolite_regulation_of_transcription
Curated_gene_sets:torchia_ta...1	SET	300	0.074118	0.0092144	0.050814	0.072346	Curated_gene_sets:torchia_targets_of_ewsr1_fli1_fusion_dn
GO_bp:go_protein_transport_w...2	SET	44	0.1761	0.008441	0.12078	0.072433	GO_bp:go_protein_transport_within_plasma_membrane
GO_bp:go_phosphatidylinosito...6	SET	99	0.12268	0.0088079	0.084147	0.072443	GO_bp:go_phosphatidylinositol_metabolic_process
Curated_gene_sets:biocarta_l...3	SET	12	0.32276	0.0080863	0.22165	0.07268	Curated_gene_sets:biocarta_lectin_pathway
Curated_gene_sets:reactome_s...132	SET	47	0.20243	0.010028	0.13904	0.072718	Curated_gene_sets:reactome_sumoylation_of_rna_binding_proteins
Curated_gene_sets:mullighan_...8	SET	120	0.10568	0.0083488	0.072621	0.072816	Curated_gene_sets:mullighan_npm1_mutated_signature_2_up
GO_bp:go_n_terminal_peptidyl...	SET	8	0.52593	0.01076	0.36142	0.072821	GO_bp:go_n_terminal_peptidyl_methionine_acetylation
Curated_gene_sets:holleman_v...3	SET	16	0.29559	0.0085505	0.20361	0.073295	Curated_gene_sets:holleman_vincristine_resistance_b_all_dn
Curated_gene_sets:takao_resp...1	SET	96	0.11811	0.0083511	0.081361	0.073307	Curated_gene_sets:takao_response_to_uvb_radiation_dn
Curated_gene_sets:ruan_respo...3	SET	16	0.31918	0.0092327	0.21999	0.073414	Curated_gene_sets:ruan_response_to_tnf_troglitazone_up
GO_bp:go_calcium_ion_transme...2	SET	295	0.071639	0.0088328	0.049438	0.073667	GO_bp:go_calcium_ion_transmembrane_transport
Curated_gene_sets:monnier_po...1	SET	358	0.064314	0.0087207	0.044442	0.073939	Curated_gene_sets:monnier_postradiation_tumor_escape_dn
GO_bp:go_endocrine_system_de...	SET	127	0.10456	0.0084961	0.072291	0.074055	GO_bp:go_endocrine_system_development
GO_mf:go_1_phosphatidylinosi...4	SET	7	0.52641	0.010074	0.36401	0.074078	GO_mf:go_1_phosphatidylinositol_4_phosphate_5_kinase_activity
Curated_gene_sets:dorsam_hox...1	SET	31	0.20979	0.0084437	0.14508	0.074099	Curated_gene_sets:dorsam_hoxa9_targets_dn
Curated_gene_sets:tesar_alk_...5	SET	7	0.46175	0.0088366	0.3194	0.074147	Curated_gene_sets:tesar_alk_targets_human_es_5d_dn
GO_bp:go_mrna_metabolic_proc...	SET	491	0.054272	0.0085877	0.037546	0.07417	GO_bp:go_mrna_metabolic_process
GO_bp:go_flavone_metabolic_p...	SET	6	0.48113	0.0085248	0.33303	0.074281	GO_bp:go_flavone_metabolic_process
GO_mf:go_protein_glutamic_ac...	SET	5	0.44077	0.0071295	0.30511	0.074293	GO_mf:go_protein_glutamic_acid_ligase_activity
Curated_gene_sets:hsiao_hous...	SET	375	0.061768	0.0085683	0.042766	0.074334	Curated_gene_sets:hsiao_housekeeping_genes
Curated_gene_sets:woo_liver_...2	SET	101	0.12222	0.0088631	0.084705	0.074529	Curated_gene_sets:woo_liver_cancer_recurrence_up
Curated_gene_sets:reactome_i...61	SET	43	0.1742	0.0082546	0.12077	0.074613	Curated_gene_sets:reactome_intra_golgi_traffic
GO_bp:go_renal_water_homeost...	SET	36	0.20982	0.0090991	0.1455	0.07466	GO_bp:go_renal_water_homeostasis
Curated_gene_sets:wamunyokol...4	SET	264	0.071866	0.0083892	0.049844	0.074684	Curated_gene_sets:wamunyokoli_ovarian_cancer_lmp_up
GO_bp:go_neural_crest_cell_d...	SET	87	0.12945	0.0087152	0.089784	0.074695	GO_bp:go_neural_crest_cell_differentiation
GO_bp:go_columnar_cuboidal_e...3	SET	7	0.51831	0.0099191	0.35962	0.074765	GO_bp:go_columnar_cuboidal_epithelial_cell_maturation
Curated_gene_sets:reactome_s...124	SET	7	0.49422	0.0094582	0.343	0.074817	Curated_gene_sets:reactome_sumo_is_transferred_from_e1_to_e2_ube2i_ubc9
GO_bp:go_pituitary_gland_dev...	SET	41	0.18239	0.0084401	0.12659	0.074837	GO_bp:go_pituitary_gland_development
GO_bp:go_positive_regulation...773	SET	16	0.32516	0.0094056	0.22577	0.074915	GO_bp:go_positive_regulation_of_superoxide_anion_generation
GO_bp:go_renal_vesicle_forma...	SET	8	0.42364	0.008667	0.29422	0.074958	GO_bp:go_renal_vesicle_formation
Curated_gene_sets:reactome_p...76	SET	10	0.37724	0.0086281	0.26203	0.074993	Curated_gene_sets:reactome_pou5f1_oct4_sox2_nanog_repress_genes_related_to_differentiation
Curated_gene_sets:biocarta_m...12	SET	10	0.38287	0.008757	0.26611	0.075121	Curated_gene_sets:biocarta_monocyte_pathway
GO_bp:go_dendritic_transport	SET	9	0.34753	0.007541	0.24155	0.075121	GO_bp:go_dendritic_transport
GO_mf:go_crossover_junction_...	SET	8	0.4539	0.009286	0.31594	0.075421	GO_mf:go_crossover_junction_endodeoxyribonuclease_activity
Curated_gene_sets:reactome_a...54	SET	29	0.24165	0.0094074	0.16824	0.075457	Curated_gene_sets:reactome_acyl_chain_remodelling_of_pe
GO_bp:go_positive_regulation...255	SET	30	0.23746	0.009402	0.16532	0.075462	GO_bp:go_positive_regulation_of_epithelial_cell_apoptotic_process
Curated_gene_sets:kang_cispl...1	SET	8	0.3989	0.0081609	0.2778	0.07552	Curated_gene_sets:kang_cisplatin_resistance_dn
Curated_gene_sets:reactome_d...1	SET	39	0.19292	0.0087072	0.13438	0.075567	Curated_gene_sets:reactome_dag_and_ip3_signaling
GO_bp:go_oxidative_rna_demet...	SET	5	0.50336	0.0081418	0.35075	0.075643	GO_bp:go_oxidative_rna_demethylation
GO_mf:go_oxidative_rna_demet...	SET	5	0.50336	0.0081418	0.35075	0.075643	GO_mf:go_oxidative_rna_demethylase_activity
Curated_gene_sets:su_liver	SET	57	0.14696	0.0080153	0.10258	0.075984	Curated_gene_sets:su_liver
GO_bp:go_embryo_development_...	SET	603	0.049847	0.0087147	0.034803	0.076047	GO_bp:go_embryo_development_ending_in_birth_or_egg_hatching
GO_bp:go_cell_differentiatio...2	SET	52	0.17172	0.0089463	0.1199	0.076058	GO_bp:go_cell_differentiation_in_spinal_cord
GO_mf:go_phosphoric_ester_hy...	SET	349	0.063597	0.0085165	0.04441	0.076078	GO_mf:go_phosphoric_ester_hydrolase_activity
GO_bp:go_negative_regulation...64	SET	15	0.31858	0.0089229	0.22255	0.076159	GO_bp:go_negative_regulation_of_bone_mineralization
Curated_gene_sets:lui_thyroi...2	SET	43	0.18835	0.0089256	0.13162	0.076214	Curated_gene_sets:lui_thyroid_cancer_cluster_2
Curated_gene_sets:reactome_r...132	SET	6	0.45005	0.0079742	0.31449	0.076214	Curated_gene_sets:reactome_runx1_regulates_estrogen_receptor_mediated_transcription
GO_bp:go_positive_regulation...658	SET	20	0.25776	0.0083354	0.18012	0.076217	GO_bp:go_positive_regulation_of_protein_export_from_nucleus
GO_mf:go_calcium_ion_transme...	SET	130	0.10816	0.0088913	0.075601	0.076274	GO_mf:go_calcium_ion_transmembrane_transporter_activity
GO_bp:go_pteridine_containin...2	SET	27	0.22419	0.0084218	0.15672	0.076297	GO_bp:go_pteridine_containing_compound_metabolic_process
Curated_gene_sets:gavin_foxp...1	SET	73	0.14448	0.0089139	0.10101	0.076305	Curated_gene_sets:gavin_foxp3_targets_cluster_p2
GO_bp:go_regulation_of_gastr...3	SET	38	0.19043	0.0084843	0.13326	0.076503	GO_bp:go_regulation_of_gastrulation
Curated_gene_sets:reactome_f...20	SET	11	0.35299	0.0084674	0.24703	0.076517	Curated_gene_sets:reactome_fgfr1c_ligand_binding_and_activation
Curated_gene_sets:kegg_limon...	SET	10	0.3386	0.0077444	0.23698	0.076537	Curated_gene_sets:kegg_limonene_and_pinene_degradation
GO_bp:go_negative_regulation...304	SET	5	0.44511	0.0071996	0.31171	0.076662	GO_bp:go_negative_regulation_of_hypoxia_induced_intrinsic_apoptotic_signaling_pathway
GO_bp:go_negative_regulation...629	SET	13	0.36879	0.0096165	0.25839	0.076767	GO_bp:go_negative_regulation_of_sodium_ion_transmembrane_transport
GO_bp:go_regulation_of_trans...26	SET	517	0.054938	0.008914	0.038501	0.076815	GO_bp:go_regulation_of_transmembrane_transport
Curated_gene_sets:petrova_en...1	SET	156	0.096303	0.0086663	0.067598	0.077142	Curated_gene_sets:petrova_endothelium_lymphatic_vs_blood_dn
Curated_gene_sets:acosta_pro...2	SET	82	0.12104	0.0079126	0.084997	0.077224	Curated_gene_sets:acosta_proliferation_independent_myc_targets_up
Curated_gene_sets:reactome_r...28	SET	165	0.094463	0.0087405	0.066358	0.077301	Curated_gene_sets:reactome_regulation_of_expression_of_slits_and_robos
Curated_gene_sets:reactome_s...72	SET	48	0.17531	0.0087759	0.12319	0.077375	Curated_gene_sets:reactome_signaling_by_notch3
GO_bp:go_peptide_hormone_sec...	SET	240	0.075615	0.0084214	0.053182	0.077549	GO_bp:go_peptide_hormone_secretion
GO_cc:go_node_of_ranvier	SET	15	0.33012	0.0092462	0.23227	0.077628	GO_cc:go_node_of_ranvier
Curated_gene_sets:reactome_r...24	SET	41	0.18283	0.0084602	0.12867	0.077691	Curated_gene_sets:reactome_regulation_of_beta_cell_development
GO_bp:go_isotype_switching_t...2	SET	13	0.36884	0.0096177	0.25972	0.077794	GO_bp:go_isotype_switching_to_igg_isotypes
GO_bp:go_negative_regulation...259	SET	7	0.48713	0.0093224	0.34309	0.077836	GO_bp:go_negative_regulation_of_gastrulation
GO_bp:go_neuron_projection_a...	SET	18	0.31337	0.0096139	0.22074	0.077866	GO_bp:go_neuron_projection_arborization
GO_bp:go_neuron_death_in_res...2	SET	25	0.27481	0.0099341	0.19359	0.077881	GO_bp:go_neuron_death_in_response_to_oxidative_stress
GO_bp:go_positive_regulation...225	SET	14	0.32906	0.0089041	0.23183	0.077902	GO_bp:go_positive_regulation_of_dna_damage_response_signal_transduction_by_p53_class_mediator
GO_bp:go_protein_dna_complex...2	SET	252	0.078323	0.0089355	0.05519	0.077938	GO_bp:go_protein_dna_complex_subunit_organization
GO_bp:go_regulation_of_pepti...6	SET	5	0.48569	0.0078561	0.34237	0.078017	GO_bp:go_regulation_of_peptidyl_serine_dephosphorylation
Curated_gene_sets:dazard_uv_...1	SET	55	0.16132	0.0086428	0.11372	0.078024	Curated_gene_sets:dazard_uv_response_cluster_g1
GO_bp:go_neural_crest_cell_m...1	SET	55	0.1606	0.0086044	0.11332	0.078218	GO_bp:go_neural_crest_cell_migration
GO_bp:go_srp_dependent_cotra...1	SET	2	1.0054	0.010286	0.70963	0.078275	GO_bp:go_srp_dependent_cotranslational_protein_targeting_to_membrane_signal_sequence_recognition
Curated_gene_sets:krige_resp...1	SET	982	0.038169	0.0084281	0.026973	0.078531	Curated_gene_sets:krige_response_to_tosedostat_24hr_dn
GO_bp:go_positive_regulation...693	SET	10	0.43883	0.010037	0.31041	0.078732	GO_bp:go_positive_regulation_of_receptor_biosynthetic_process
Curated_gene_sets:hoffmann_i...2	SET	38	0.17635	0.0078571	0.12488	0.078957	Curated_gene_sets:hoffmann_immature_to_mature_b_lymphocyte_up
Curated_gene_sets:wang_respo...4	SET	9	0.33819	0.0073382	0.23965	0.079107	Curated_gene_sets:wang_response_to_forskolin_dn
Curated_gene_sets:howlin_cit...2	SET	31	0.2079	0.0083676	0.14733	0.079117	Curated_gene_sets:howlin_cited1_targets_1_up
Curated_gene_sets:biocarta_p...11	SET	6	0.44826	0.0079424	0.3178	0.079206	Curated_gene_sets:biocarta_pelp1_pathway
GO_bp:go_positive_regulation...158	SET	4	0.55471	0.0080253	0.39387	0.079522	GO_bp:go_positive_regulation_of_chemokine_c_c_motif_ligand_5_production
Curated_gene_sets:servitja_i...1	SET	98	0.12164	0.008689	0.086419	0.079648	Curated_gene_sets:servitja_islet_hnf1a_targets_dn
GO_bp:go_cellular_response_t...13	SET	9	0.36762	0.0079768	0.2612	0.079663	GO_bp:go_cellular_response_to_brain_derived_neurotrophic_factor_stimulus
Curated_gene_sets:shaffer_ir...4	SET	97	0.11862	0.0084307	0.084305	0.079715	Curated_gene_sets:shaffer_irf4_targets_in_myeloma_vs_mature_b_lymphocyte
GO_bp:go_cell_proliferation_...2	SET	25	0.24059	0.0086971	0.17112	0.079883	GO_bp:go_cell_proliferation_in_forebrain
GO_bp:go_positive_regulation...134	SET	351	0.06166	0.0082803	0.043859	0.079893	GO_bp:go_positive_regulation_of_cell_projection_organization
Curated_gene_sets:kim_liver_...1	SET	41	0.18603	0.0086084	0.13241	0.080028	Curated_gene_sets:kim_liver_cancer_poor_survival_dn
GO_bp:go_regulation_of_endos...	SET	5	0.38449	0.0062192	0.27368	0.080038	GO_bp:go_regulation_of_endosome_size
GO_bp:go_regulation_of_pigme...	SET	8	0.47367	0.0096904	0.33742	0.0802	GO_bp:go_regulation_of_pigment_cell_differentiation
GO_cc:go_alpha_dna_polymeras...	SET	4	0.62713	0.0090731	0.44719	0.080409	GO_cc:go_alpha_dna_polymerase_primase_complex
Curated_gene_sets:kyng_envir...8	SET	50	0.17689	0.0090372	0.12615	0.080439	Curated_gene_sets:kyng_environmental_stress_response_up
GO_mf:go_transcription_coreg...	SET	531	0.050851	0.0083587	0.036284	0.08055	GO_mf:go_transcription_coregulator_activity
GO_bp:go_endosome_to_lysosom...2	SET	6	0.49605	0.0087892	0.35422	0.080705	GO_bp:go_endosome_to_lysosome_transport_via_multivesicular_body_sorting_pathway
GO_mf:go_ccr5_chemokine_rece...	SET	7	0.50599	0.0096833	0.36142	0.080767	GO_mf:go_ccr5_chemokine_receptor_binding
GO_cc:go_calcium_channel_com...	SET	64	0.14377	0.0083067	0.10272	0.080827	GO_cc:go_calcium_channel_complex
GO_bp:go_mhc_class_i_biosynt...	SET	6	0.50082	0.0088737	0.35785	0.080839	GO_bp:go_mhc_class_i_biosynthetic_process
Curated_gene_sets:qi_plasmac...1	SET	94	0.1252	0.00876	0.089477	0.080885	Curated_gene_sets:qi_plasmacytoma_dn
GO_bp:go_2fe_2s_cluster_asse...	SET	4	0.54212	0.0078432	0.38747	0.080899	GO_bp:go_2fe_2s_cluster_assembly
GO_bp:go_negative_regulation...661	SET	20	0.25923	0.0083829	0.18539	0.081024	GO_bp:go_negative_regulation_of_t_cell_receptor_signaling_pathway
GO_bp:go_protein_transport_w...1	SET	51	0.156	0.0080493	0.11161	0.081101	GO_bp:go_protein_transport_within_lipid_bilayer
GO_mf:go_endodeoxyribonuclea...3	SET	14	0.31386	0.0084928	0.22466	0.081207	GO_mf:go_endodeoxyribonuclease_activity_producing_5_phosphomonoesters
GO_bp:go_corticosterone_secr...	SET	5	0.45254	0.0073199	0.32403	0.081277	GO_bp:go_corticosterone_secretion
GO_bp:go_protein_acylation	SET	220	0.079321	0.0084625	0.056803	0.081303	GO_bp:go_protein_acylation
GO_bp:go_ureteric_bud_elonga...	SET	9	0.42787	0.0092842	0.30641	0.081309	GO_bp:go_ureteric_bud_elongation
GO_bp:go_ornithine_transport	SET	5	0.52873	0.0085523	0.37879	0.081389	GO_bp:go_ornithine_transport
GO_bp:go_face_development	SET	49	0.16139	0.0081627	0.11574	0.081601	GO_bp:go_face_development
GO_bp:go_cell_migration_invo...3	SET	5	0.56592	0.0091538	0.40586	0.081614	GO_bp:go_cell_migration_involved_in_kidney_development
GO_cc:go_cerebellar_mossy_fi...	SET	6	0.52471	0.009297	0.37631	0.081614	GO_cc:go_cerebellar_mossy_fiber
Curated_gene_sets:riz_erythr...4	SET	24	0.27678	0.0098034	0.19855	0.081667	Curated_gene_sets:riz_erythroid_differentiation_apobec2
GO_bp:go_aggrephagy	SET	9	0.35985	0.0078084	0.25816	0.081678	GO_bp:go_aggrephagy
Curated_gene_sets:hahtola_my...2	SET	62	0.16582	0.0094305	0.11898	0.081713	Curated_gene_sets:hahtola_mycosis_fungoides_cd4_up
GO_bp:go_folic_acid_metaboli...	SET	19	0.25957	0.0081814	0.18626	0.081737	GO_bp:go_folic_acid_metabolic_process
Curated_gene_sets:kondo_colo...1	SET	25	0.227	0.0082058	0.16289	0.081742	Curated_gene_sets:kondo_colon_cancer_hcp_with_h3k27me1
GO_mf:go_passive_transmembra...	SET	426	0.059114	0.008728	0.042427	0.081774	GO_mf:go_passive_transmembrane_transporter_activity
GO_bp:go_protein_import_into...1	SET	17	0.29469	0.0087863	0.21151	0.081788	GO_bp:go_protein_import_into_mitochondrial_matrix
Curated_gene_sets:tseng_adip...1	SET	39	0.18426	0.0083164	0.13228	0.081822	Curated_gene_sets:tseng_adipogenic_potential_dn
GO_cc:go_gator2_complex	SET	12	0.32126	0.0080488	0.23076	0.081941	GO_cc:go_gator2_complex
GO_mf:go_voltage_gated_catio...	SET	134	0.10524	0.0087826	0.075642	0.082077	GO_mf:go_voltage_gated_cation_channel_activity
Curated_gene_sets:benporath_...12	SET	276	0.069107	0.0082458	0.049674	0.08209	Curated_gene_sets:benporath_oct4_targets
Curated_gene_sets:reactome_r...27	SET	7	0.40845	0.0078167	0.29361	0.082101	Curated_gene_sets:reactome_regulation_of_cytoskeletal_remodeling_and_cell_spreading_by_ipp_complex_components
Curated_gene_sets:tesar_alk_...1	SET	6	0.47075	0.008341	0.33843	0.082126	Curated_gene_sets:tesar_alk_and_jak_targets_mouse_es_d4_dn
Curated_gene_sets:numata_csf...	SET	21	0.24451	0.0081018	0.17579	0.082138	Curated_gene_sets:numata_csf3_signaling_via_stat3
Curated_gene_sets:biocarta_t...5	SET	12	0.38036	0.0095295	0.27348	0.082149	Curated_gene_sets:biocarta_tcytotoxic_pathway
GO_cc:go_dendritic_tree	SET	562	0.049452	0.0083557	0.035557	0.082154	GO_cc:go_dendritic_tree
Curated_gene_sets:reactome_c...27	SET	64	0.16124	0.0093165	0.11595	0.082175	Curated_gene_sets:reactome_cell_cell_junction_organization
Curated_gene_sets:lu_ezh2_ta...2	SET	275	0.07197	0.0085721	0.051753	0.082175	Curated_gene_sets:lu_ezh2_targets_up
GO_bp:go_regulation_of_endot...2	SET	12	0.35484	0.0088901	0.25522	0.082223	GO_bp:go_regulation_of_endothelial_cell_development
GO_bp:go_positive_regulation...282	SET	59	0.14231	0.0078962	0.10238	0.082269	GO_bp:go_positive_regulation_of_fat_cell_differentiation
GO_bp:go_cellular_response_t...2	SET	198	0.082245	0.0083291	0.05918	0.082315	GO_bp:go_cellular_response_to_acid_chemical
Curated_gene_sets:gaussmann_...12	SET	174	0.091558	0.0086976	0.065914	0.082417	Curated_gene_sets:gaussmann_mll_af4_fusion_targets_f_up
GO_bp:go_cellular_response_t...30	SET	13	0.35534	0.0092659	0.25585	0.082441	GO_bp:go_cellular_response_to_epinephrine_stimulus
GO_mf:go_poly_a_binding	SET	20	0.25646	0.0082933	0.18472	0.082519	GO_mf:go_poly_a_binding
GO_bp:go_regulation_of_trans...11	SET	17	0.2937	0.0087568	0.2116	0.082579	GO_bp:go_regulation_of_transcription_involved_in_cell_fate_commitment
Curated_gene_sets:tonks_targ...4	SET	49	0.16647	0.0084197	0.11994	0.082587	Curated_gene_sets:tonks_targets_of_runx1_runx1t1_fusion_granulocyte_up
Curated_gene_sets:kumar_targ...	SET	379	0.058961	0.0082214	0.042483	0.0826	Curated_gene_sets:kumar_targets_of_mll_af9_fusion
Curated_gene_sets:elvidge_hi...5	SET	6	0.47646	0.008442	0.3434	0.082662	Curated_gene_sets:elvidge_hif2a_targets_up
GO_bp:go_regulation_of_autop...3	SET	303	0.063685	0.0079561	0.045904	0.082679	GO_bp:go_regulation_of_autophagy
GO_mf:go_small_gtpase_binding	SET	403	0.058434	0.0083965	0.042121	0.082689	GO_mf:go_small_gtpase_binding
GO_bp:go_non_canonical_wnt_s...2	SET	7	0.36921	0.0070658	0.26625	0.082776	GO_bp:go_non_canonical_wnt_signaling_pathway_via_mapk_cascade
GO_bp:go_negative_regulation...687	SET	6	0.47924	0.0084913	0.34561	0.082786	GO_bp:go_negative_regulation_of_translation_in_response_to_stress
GO_bp:go_vesicle_localization	SET	291	0.067406	0.0082552	0.048617	0.082813	GO_bp:go_vesicle_localization
GO_bp:go_sphingosine_1_phosp...	SET	10	0.32956	0.0075375	0.23774	0.082854	GO_bp:go_sphingosine_1_phosphate_receptor_signaling_pathway
GO_mf:go_enoyl_coa_hydratase...	SET	8	0.68463	0.014006	0.49413	0.082954	GO_mf:go_enoyl_coa_hydratase_activity
GO_mf:go_acetylcholine_recep...1	SET	22	0.25402	0.0086149	0.18346	0.083093	GO_mf:go_acetylcholine_receptor_activity
GO_bp:go_salivary_gland_deve...	SET	36	0.21463	0.0093078	0.15509	0.08321	GO_bp:go_salivary_gland_development
Curated_gene_sets:reactome_p...97	SET	5	0.55428	0.0089655	0.40054	0.083216	Curated_gene_sets:reactome_propionyl_coa_catabolism
GO_bp:go_response_to_amino_a...2	SET	47	0.15283	0.0075707	0.11053	0.083392	GO_bp:go_response_to_amino_acid_starvation
GO_mf:go_l_ornithine_transme...	SET	4	0.59271	0.0085751	0.42874	0.083427	GO_mf:go_l_ornithine_transmembrane_transporter_activity
GO_mf:go_endonuclease_activi...2	SET	21	0.28513	0.0094478	0.20625	0.083428	GO_mf:go_endonuclease_activity_active_with_either_ribo_or_deoxyribonucleic_acids_and_producing_3_phosphomonoesters
Curated_gene_sets:radmacher_...	SET	74	0.13147	0.0081659	0.0951	0.083434	Curated_gene_sets:radmacher_aml_prognosis
Curated_gene_sets:lee_aging_...4	SET	35	0.18516	0.0079176	0.13396	0.083468	Curated_gene_sets:lee_aging_muscle_up
Curated_gene_sets:bosco_th1_...	SET	111	0.10584	0.0080438	0.076637	0.083643	Curated_gene_sets:bosco_th1_cytotoxic_module
GO_cc:go_mismatch_repair_com...	SET	9	0.35844	0.0077778	0.25983	0.083876	GO_cc:go_mismatch_repair_complex
GO_bp:go_magnesium_ion_homeo...	SET	12	0.35583	0.0089149	0.25808	0.083993	GO_bp:go_magnesium_ion_homeostasis
GO_cc:go_er_membrane_inserti...	SET	4	0.46185	0.0066819	0.335	0.084013	GO_cc:go_er_membrane_insertion_complex
GO_bp:go_response_to_extrace...	SET	498	0.050323	0.0080179	0.036509	0.084058	GO_bp:go_response_to_extracellular_stimulus
GO_bp:go_isoprenoid_metaboli...	SET	96	0.11082	0.0078358	0.080456	0.0842	GO_bp:go_isoprenoid_metabolic_process
Curated_gene_sets:reactome_s...134	SET	43	0.18028	0.0085431	0.13092	0.084262	Curated_gene_sets:reactome_sumoylation_of_transcription_cofactors
GO_bp:go_regulation_of_mitot...5	SET	18	0.26684	0.0081866	0.1938	0.084285	GO_bp:go_regulation_of_mitotic_spindle_assembly
Curated_gene_sets:marshall_v...1	SET	28	0.21508	0.0082275	0.15621	0.084295	Curated_gene_sets:marshall_viral_infection_response_dn
Curated_gene_sets:pece_mamma...2	SET	134	0.099883	0.0083355	0.072554	0.084318	Curated_gene_sets:pece_mammary_stem_cell_up
GO_cc:go_cell_tip	SET	7	0.48396	0.0092618	0.35162	0.084365	GO_cc:go_cell_tip
GO_bp:go_marginal_zone_b_cel...	SET	8	0.39135	0.0080063	0.28458	0.08455	GO_bp:go_marginal_zone_b_cell_differentiation
GO_cc:go_histone_deacetylase...	SET	64	0.13908	0.008036	0.10125	0.084779	GO_cc:go_histone_deacetylase_complex
GO_bp:go_peptidyl_amino_acid...	SET	1160	0.034732	0.0082942	0.025287	0.084801	GO_bp:go_peptidyl_amino_acid_modification
GO_bp:go_pyrimidine_nucleosi...2	SET	23	0.28124	0.009752	0.20483	0.084877	GO_bp:go_pyrimidine_nucleoside_catabolic_process
GO_bp:go_nonassociative_lear...	SET	6	0.50472	0.0089429	0.36762	0.084895	GO_bp:go_nonassociative_learning
Curated_gene_sets:urs_adipoc...2	SET	67	0.13656	0.0080725	0.099479	0.084926	Curated_gene_sets:urs_adipocyte_differentiation_up
GO_bp:go_cellular_modified_a...2	SET	25	0.21229	0.007674	0.15465	0.084937	GO_bp:go_cellular_modified_amino_acid_catabolic_process
GO_bp:go_negative_regulation...268	SET	12	0.36774	0.0092132	0.26808	0.085077	GO_bp:go_negative_regulation_of_glucose_import
Curated_gene_sets:flechner_p...1	SET	39	0.17659	0.0079704	0.12873	0.085078	Curated_gene_sets:flechner_pbl_kidney_transplant_ok_vs_donor_dn
Curated_gene_sets:yagi_aml_s...	SET	112	0.10552	0.0080553	0.076935	0.085114	Curated_gene_sets:yagi_aml_survival
GO_cc:go_endonuclease_complex	SET	29	0.21557	0.0083923	0.15725	0.085209	GO_cc:go_endonuclease_complex
Curated_gene_sets:pedersen_m...1	SET	47	0.16627	0.0082363	0.12135	0.08533	Curated_gene_sets:pedersen_metastasis_by_erbb2_isoform_1
GO_cc:go_plasma_membrane_raft	SET	108	0.10905	0.0081754	0.079594	0.085347	GO_cc:go_plasma_membrane_raft
GO_mf:go_lipase_activator_ac...	SET	13	0.31871	0.0083107	0.23278	0.08549	GO_mf:go_lipase_activator_activity
GO_bp:go_purine_ribonucleosi...	SET	4	0.73224	0.010594	0.53506	0.085586	GO_bp:go_purine_ribonucleoside_salvage
GO_bp:go_positive_regulation...548	SET	7	0.5102	0.0097639	0.37342	0.085936	GO_bp:go_positive_regulation_of_nad_p_h_oxidase_activity
GO_bp:go_renal_water_transpo...	SET	7	0.47169	0.0090269	0.34562	0.086173	GO_bp:go_renal_water_transport
GO_bp:go_positive_regulation...703	SET	40	0.17192	0.0078582	0.126	0.086215	GO_bp:go_positive_regulation_of_release_of_sequestered_calcium_ion_into_cytosol
GO_cc:go_smc5_smc6_complex	SET	7	0.53663	0.01027	0.39358	0.086379	GO_cc:go_smc5_smc6_complex
GO_mf:go_nadph_binding	SET	14	0.31016	0.0083927	0.22751	0.086412	GO_mf:go_nadph_binding
GO_bp:go_regulation_of_syste...6	SET	8	0.44025	0.0090068	0.32296	0.086424	GO_bp:go_regulation_of_systemic_arterial_blood_pressure_by_norepinephrine_epinephrine
Curated_gene_sets:xu_crebbp_...2	SET	21	0.2586	0.0085686	0.18971	0.086428	Curated_gene_sets:xu_crebbp_targets_up
GO_bp:go_spliceosomal_snrnp_...	SET	35	0.18073	0.0077281	0.1326	0.086466	GO_bp:go_spliceosomal_snrnp_assembly
GO_bp:go_regulation_of_cellu...26	SET	18	0.26754	0.0082079	0.1963	0.086469	GO_bp:go_regulation_of_cellular_response_to_vascular_endothelial_growth_factor_stimulus
GO_mf:go_g_quadruplex_rna_bi...	SET	5	0.48537	0.0078509	0.35617	0.08649	GO_mf:go_g_quadruplex_rna_binding
GO_bp:go_maternal_process_in...1	SET	59	0.14763	0.0081913	0.10834	0.086508	GO_bp:go_maternal_process_involved_in_female_pregnancy
Curated_gene_sets:biocarta_t...6	SET	17	0.30854	0.0091994	0.22652	0.086595	Curated_gene_sets:biocarta_tel_pathway
Curated_gene_sets:xu_hgf_tar...2	SET	13	0.27135	0.0070757	0.19923	0.086609	Curated_gene_sets:xu_hgf_targets_induced_by_akt1_48hr_up
Curated_gene_sets:choi_atl_s...	SET	44	0.14826	0.0071065	0.10889	0.086682	Curated_gene_sets:choi_atl_stage_predictor
GO_bp:go_regulation_of_autop...4	SET	39	0.16289	0.0073518	0.11964	0.086693	GO_bp:go_regulation_of_autophagy_of_mitochondrion
GO_bp:go_positive_regulation...475	SET	8	0.38631	0.0079032	0.28404	0.086918	GO_bp:go_positive_regulation_of_mammary_gland_epithelial_cell_proliferation
Curated_gene_sets:biocarta_e...21	SET	9	0.33812	0.0073368	0.24869	0.086989	Curated_gene_sets:biocarta_etc_pathway
GO_mf:go_modified_amino_acid...2	SET	14	0.27935	0.0075591	0.20553	0.087061	GO_mf:go_modified_amino_acid_transmembrane_transporter_activity
GO_bp:go_regulation_of_acute...1	SET	43	0.17149	0.0081266	0.1262	0.087103	GO_bp:go_regulation_of_acute_inflammatory_response
GO_bp:go_positive_regulation...633	SET	94	0.11393	0.0079717	0.083856	0.087138	GO_bp:go_positive_regulation_of_plasma_membrane_bounded_cell_projection_assembly
GO_bp:go_positive_regulation...302	SET	6	0.44926	0.0079601	0.33078	0.087211	GO_bp:go_positive_regulation_of_gamma_delta_t_cell_activation
GO_bp:go_low_density_lipopro...5	SET	23	0.24198	0.0083906	0.17817	0.087226	GO_bp:go_low_density_lipoprotein_receptor_particle_metabolic_process
Curated_gene_sets:claus_pgr_...2	SET	10	0.41313	0.0094491	0.30426	0.08727	Curated_gene_sets:claus_pgr_positive_meningioma_up
Curated_gene_sets:reactome_a...74	SET	39	0.18779	0.0084756	0.13838	0.087395	Curated_gene_sets:reactome_amine_ligand_binding_receptors
GO_bp:go_adenohypophysis_dev...	SET	14	0.26267	0.0071076	0.19367	0.087522	GO_bp:go_adenohypophysis_development
Curated_gene_sets:doane_resp...2	SET	168	0.089004	0.0083093	0.065674	0.087679	Curated_gene_sets:doane_response_to_androgen_up
GO_bp:go_pteridine_containin...1	SET	14	0.32969	0.0089212	0.24335	0.087753	GO_bp:go_pteridine_containing_compound_biosynthetic_process
GO_bp:go_collagen_biosynthet...	SET	42	0.16991	0.0079574	0.12545	0.087826	GO_bp:go_collagen_biosynthetic_process
GO_bp:go_antifungal_innate_i...	SET	3	0.50348	0.0063084	0.37188	0.087898	GO_bp:go_antifungal_innate_immune_response
GO_bp:go_regulation_of_epide...1	SET	59	0.15186	0.0084258	0.1123	0.088152	GO_bp:go_regulation_of_epidermal_cell_differentiation
Curated_gene_sets:nikolsky_b...23	SET	21	0.32415	0.010741	0.23974	0.08818	Curated_gene_sets:nikolsky_breast_cancer_6p24_p22_amplicon
Curated_gene_sets:shipp_dlbc...1	SET	40	0.19571	0.0089454	0.14478	0.088235	Curated_gene_sets:shipp_dlbcl_cured_vs_fatal_dn
Curated_gene_sets:senese_hda...2	SET	224	0.075507	0.0081276	0.055858	0.088236	Curated_gene_sets:senese_hdac1_and_hdac2_targets_up
Curated_gene_sets:yao_tempor...2	SET	64	0.13706	0.0079195	0.1014	0.088238	Curated_gene_sets:yao_temporal_response_to_progesterone_cluster_1
GO_bp:go_positive_regulation...686	SET	31	0.20629	0.0083027	0.15276	0.088448	GO_bp:go_positive_regulation_of_protein_targeting_to_mitochondrion
GO_bp:go_positive_regulation...102	SET	64	0.14228	0.0082208	0.10547	0.08869	GO_bp:go_positive_regulation_of_cation_channel_activity
Curated_gene_sets:reactome_r...115	SET	23	0.22055	0.0076474	0.16351	0.088713	Curated_gene_sets:reactome_rna_polymerase_iii_transcription_termination
GO_mf:go_histone_acetyltrans...2	SET	27	0.22575	0.0084803	0.16749	0.088861	GO_mf:go_histone_acetyltransferase_binding
GO_bp:go_regulation_of_ciliu...1	SET	51	0.15458	0.0079759	0.11469	0.088875	GO_bp:go_regulation_of_cilium_assembly
Curated_gene_sets:fung_il2_s...2	SET	11	0.41085	0.0098553	0.30489	0.088915	Curated_gene_sets:fung_il2_signaling_2
GO_bp:go_positive_regulation...104	SET	6	0.41877	0.0074199	0.31084	0.088963	GO_bp:go_positive_regulation_of_cd8_positive_alpha_beta_t_cell_activation
Curated_gene_sets:kegg_pento...1	SET	28	0.29909	0.011441	0.22206	0.089021	Curated_gene_sets:kegg_pentose_and_glucuronate_interconversions
GO_bp:go_follicle_stimulatin...	SET	7	0.56974	0.010903	0.4231	0.089066	GO_bp:go_follicle_stimulating_hormone_secretion
GO_bp:go_cell_proliferation_...6	SET	19	0.25327	0.0079829	0.18812	0.089109	GO_bp:go_cell_proliferation_involved_in_kidney_development
GO_bp:go_regulation_of_pepti...2	SET	198	0.079194	0.0080201	0.058825	0.089118	GO_bp:go_regulation_of_peptide_hormone_secretion
GO_bp:go_phospholipid_catabo...	SET	38	0.18728	0.008344	0.13919	0.089235	GO_bp:go_phospholipid_catabolic_process
Curated_gene_sets:reactome_g...13	SET	48	0.16646	0.0083328	0.12371	0.089239	Curated_gene_sets:reactome_g_alpha_z_signalling_events
GO_bp:go_water_soluble_vitam...2	SET	80	0.1222	0.0078905	0.090844	0.089304	GO_bp:go_water_soluble_vitamin_metabolic_process
GO_bp:go_vascular_endothelia...4	SET	35	0.19067	0.0081535	0.14179	0.089354	GO_bp:go_vascular_endothelial_growth_factor_signaling_pathway
Curated_gene_sets:ceballos_t...2	SET	20	0.2193	0.0070914	0.16312	0.08942	Curated_gene_sets:ceballos_targets_of_tp53_and_myc_up
GO_bp:go_neuron_maturation	SET	46	0.16808	0.0082376	0.12505	0.089467	GO_bp:go_neuron_maturation
Curated_gene_sets:benporath_...3	SET	355	0.056091	0.0075745	0.041732	0.089473	Curated_gene_sets:benporath_es_1
GO_mf:go_extracellular_matri...5	SET	19	0.26752	0.008432	0.19904	0.089479	GO_mf:go_extracellular_matrix_structural_constituent_conferring_compression_resistance
Curated_gene_sets:bosco_alle...	SET	142	0.097867	0.0084057	0.072835	0.089535	Curated_gene_sets:bosco_allergen_induced_th2_associated_module
GO_mf:go_zinc_ion_transmembr...	SET	20	0.23422	0.0075739	0.17432	0.089552	GO_mf:go_zinc_ion_transmembrane_transporter_activity
GO_mf:go_rna_polymerase_ii_a...2	SET	9	0.47555	0.010319	0.35404	0.089615	GO_mf:go_rna_polymerase_ii_activity
GO_cc:go_axon_cytoplasm	SET	52	0.15561	0.008107	0.11597	0.089848	GO_cc:go_axon_cytoplasm
GO_bp:go_nucleobase_cataboli...	SET	6	0.48145	0.0085304	0.35885	0.089867	GO_bp:go_nucleobase_catabolic_process
Curated_gene_sets:martinez_r...7	SET	66	0.14171	0.0083143	0.10563	0.089891	Curated_gene_sets:martinez_response_to_trabectedin_up
Curated_gene_sets:reactome_h...17	SET	9	0.39602	0.0085931	0.29527	0.089937	Curated_gene_sets:reactome_highly_calcium_permeable_nicotinic_acetylcholine_receptors
Curated_gene_sets:biocarta_n...2	SET	7	0.44407	0.0084984	0.33116	0.089975	Curated_gene_sets:biocarta_neutrophil_pathway
Curated_gene_sets:duan_prdm5...	SET	75	0.12266	0.0076699	0.091477	0.08999	Curated_gene_sets:duan_prdm5_targets
GO_bp:go_xenobiotic_glucuron...	SET	11	0.63374	0.015202	0.47267	0.090008	GO_bp:go_xenobiotic_glucuronidation
Curated_gene_sets:reactome_a...106	SET	18	0.24986	0.0076657	0.18648	0.090153	Curated_gene_sets:reactome_assembly_of_active_lpl_and_lipc_lipase_complexes
GO_mf:go_beta_2_microglobuli...	SET	6	0.40484	0.0071731	0.30217	0.09017	GO_mf:go_beta_2_microglobulin_binding
GO_mf:go_chloride_channel_ac...	SET	64	0.14614	0.0084441	0.10912	0.090256	GO_mf:go_chloride_channel_activity
Curated_gene_sets:reactome_m...70	SET	4	0.39195	0.0056707	0.29271	0.090288	Curated_gene_sets:reactome_mitochondrial_uncoupling_proteins
GO_bp:go_dendritic_spine_dev...	SET	81	0.12305	0.0079949	0.09194	0.0904	GO_bp:go_dendritic_spine_development
GO_bp:go_regulation_of_er_to...	SET	16	0.25999	0.0075206	0.1943	0.09044	GO_bp:go_regulation_of_er_to_golgi_vesicle_mediated_transport
GO_cc:go_nuclear_body	SET	710	0.041132	0.0077803	0.030753	0.090546	GO_cc:go_nuclear_body
GO_bp:go_negative_regulation...161	SET	10	0.39123	0.0089482	0.29261	0.090617	GO_bp:go_negative_regulation_of_collagen_biosynthetic_process
GO_cc:go_male_germ_cell_nucl...	SET	14	0.32258	0.0087288	0.24137	0.09071	GO_cc:go_male_germ_cell_nucleus
Curated_gene_sets:reactome_f...21	SET	27	0.23163	0.0087012	0.17332	0.090718	Curated_gene_sets:reactome_fgfr2_alternative_splicing
Curated_gene_sets:yamashita_...5	SET	57	0.15705	0.0085654	0.11761	0.090881	Curated_gene_sets:yamashita_methylated_in_prostate_cancer
GO_bp:go_pulmonary_artery_mo...	SET	6	0.40475	0.0071715	0.30312	0.090906	GO_bp:go_pulmonary_artery_morphogenesis
Curated_gene_sets:hollmann_a...1	SET	253	0.070161	0.00802	0.052566	0.090995	Curated_gene_sets:hollmann_apoptosis_via_cd40_dn
Curated_gene_sets:reactome_p...9	SET	14	0.32422	0.0087733	0.24296	0.091034	Curated_gene_sets:reactome_passive_transport_by_aquaporins
Curated_gene_sets:schaeffer_...18	SET	43	0.1828	0.0086625	0.13702	0.09109	Curated_gene_sets:schaeffer_sox9_targets_in_prostate_development_dn
GO_bp:go_retinal_bipolar_neu...	SET	5	0.61032	0.009872	0.45748	0.091096	GO_bp:go_retinal_bipolar_neuron_differentiation
Curated_gene_sets:biocarta_p...23	SET	8	0.40128	0.0082094	0.3008	0.091107	Curated_gene_sets:biocarta_pparg_pathway
GO_mf:go_chloride_ion_binding	SET	11	0.32069	0.0076926	0.24047	0.091177	GO_mf:go_chloride_ion_binding
Curated_gene_sets:reactome_w...3	SET	15	0.28702	0.0080389	0.21522	0.091182	Curated_gene_sets:reactome_wnt5a_dependent_internalization_of_fzd4
Curated_gene_sets:biocarta_p...14	SET	16	0.27173	0.0078601	0.20399	0.091424	Curated_gene_sets:biocarta_pitx2_pathway
GO_bp:go_vesicle_targeting	SET	90	0.11711	0.0080186	0.08798	0.091593	GO_bp:go_vesicle_targeting
Curated_gene_sets:piepoli_lg...2	SET	12	0.3755	0.0094077	0.28216	0.091633	Curated_gene_sets:piepoli_lgi1_targets_up
Curated_gene_sets:gaussmann_...13	SET	28	0.20701	0.007919	0.15564	0.091752	Curated_gene_sets:gaussmann_mll_af4_fusion_targets_g_dn
GO_bp:go_interleukin_35_medi...	SET	11	0.33254	0.0079768	0.25018	0.091898	GO_bp:go_interleukin_35_mediated_signaling_pathway
GO_bp:go_establishment_of_pr...7	SET	54	0.15333	0.0081398	0.1154	0.091994	GO_bp:go_establishment_of_protein_localization_to_plasma_membrane
GO_cc:go_shelterin_complex	SET	7	0.51705	0.0098951	0.38936	0.092106	GO_cc:go_shelterin_complex
GO_mf:go_ubiquitin_specific_...	SET	15	0.27447	0.0076875	0.2068	0.092232	GO_mf:go_ubiquitin_specific_protease_binding
GO_cc:go_h4_histone_acetyltr...	SET	38	0.17998	0.0080187	0.13563	0.09226	GO_cc:go_h4_histone_acetyltransferase_complex
GO_bp:go_regulation_of_prote...56	SET	43	0.16563	0.0078487	0.12482	0.092267	GO_bp:go_regulation_of_protein_targeting_to_mitochondrion
GO_bp:go_positive_regulation...81	SET	66	0.13463	0.007899	0.10146	0.092275	GO_bp:go_positive_regulation_of_calcium_ion_transmembrane_transport
GO_mf:go_mismatched_dna_bind...	SET	14	0.27794	0.007521	0.20948	0.092292	GO_mf:go_mismatched_dna_binding
Curated_gene_sets:pid_integr...8	SET	27	0.22083	0.0082954	0.16645	0.092318	Curated_gene_sets:pid_integrin_cs_pathway
GO_mf:go_water_transmembrane...	SET	12	0.35069	0.0087859	0.26437	0.09235	GO_mf:go_water_transmembrane_transporter_activity
GO_bp:go_response_to_gonadot...2	SET	7	0.37045	0.0070894	0.27933	0.092396	GO_bp:go_response_to_gonadotropin_releasing_hormone
GO_bp:go_rna_splicing_via_tr...	SET	311	0.062794	0.007946	0.047359	0.092444	GO_bp:go_rna_splicing_via_transesterification_reactions
Curated_gene_sets:pos_histam...	SET	31	0.20672	0.00832	0.15597	0.092527	Curated_gene_sets:pos_histamine_response_network
GO_bp:go_type_i_interferon_s...	SET	9	0.36695	0.0079624	0.27702	0.092654	GO_bp:go_type_i_interferon_secretion
GO_bp:go_actin_filament_reor...	SET	8	0.41223	0.0084336	0.31127	0.092699	GO_bp:go_actin_filament_reorganization
Curated_gene_sets:reactome_c...16	SET	25	0.22173	0.0080154	0.16742	0.092701	Curated_gene_sets:reactome_caspase_activation_via_extrinsic_apoptotic_signalling_pathway
GO_bp:go_membrane_hyperpolar...	SET	11	0.36942	0.0088616	0.27896	0.092714	GO_bp:go_membrane_hyperpolarization
GO_bp:go_regulation_of_super...3	SET	30	0.21671	0.0085805	0.16379	0.092917	GO_bp:go_regulation_of_superoxide_metabolic_process
Curated_gene_sets:hatada_met...1	SET	30	0.19062	0.0075475	0.14411	0.092971	Curated_gene_sets:hatada_methylated_in_lung_cancer_dn
GO_mf:go_o_acyltransferase_a...	SET	44	0.16276	0.0078017	0.12309	0.093054	GO_mf:go_o_acyltransferase_activity
GO_cc:go_spliceosomal_complex	SET	166	0.084471	0.0078394	0.063891	0.093075	GO_cc:go_spliceosomal_complex
Curated_gene_sets:wu_apoptos...1	SET	11	0.32532	0.0078035	0.24636	0.09335	Curated_gene_sets:wu_apoptosis_by_cdkn1a_not_via_tp53
GO_bp:go_regulation_of_neuro...9	SET	460	0.051292	0.0078624	0.038849	0.09338	GO_bp:go_regulation_of_neuron_projection_development
Curated_gene_sets:mikkelsen_...2	SET	7	0.45088	0.0086288	0.34152	0.093393	Curated_gene_sets:mikkelsen_dedifferentiated_state_up
GO_mf:go_calcium_sodium_anti...	SET	5	0.49844	0.0080623	0.37768	0.093469	GO_mf:go_calcium_sodium_antiporter_activity
GO_bp:go_regulation_of_micro...2	SET	24	0.20802	0.007368	0.15766	0.093532	GO_bp:go_regulation_of_microtubule_based_movement
GO_mf:go_sequence_specific_d...1	SET	1063	0.035286	0.0080884	0.026748	0.093558	GO_mf:go_sequence_specific_dna_binding
GO_bp:go_cofactor_metabolic_...	SET	424	0.053042	0.0078136	0.040224	0.093649	GO_bp:go_cofactor_metabolic_process
Curated_gene_sets:abbud_lif_...1	SET	24	0.24246	0.0085878	0.18402	0.093833	Curated_gene_sets:abbud_lif_signaling_1_dn
GO_bp:go_protein_import	SET	173	0.083448	0.0079046	0.063356	0.093908	GO_bp:go_protein_import
GO_bp:go_ceramide_metabolic_...	SET	25	0.25347	0.0091626	0.19246	0.093935	GO_bp:go_ceramide_metabolic_process
GO_bp:go_regulation_of_glyco...3	SET	7	0.60403	0.01156	0.45878	0.093995	GO_bp:go_regulation_of_glycogen_starch_synthase_activity
Curated_gene_sets:wu_hbx_tar...4	SET	22	0.23745	0.0080527	0.18038	0.094033	Curated_gene_sets:wu_hbx_targets_2_up
GO_bp:go_endothelial_cell_de...	SET	55	0.15303	0.0081985	0.11629	0.094118	GO_bp:go_endothelial_cell_development
GO_mf:go_alkali_metal_ion_bi...	SET	16	0.26271	0.0075994	0.19966	0.094126	GO_mf:go_alkali_metal_ion_binding
Curated_gene_sets:gyorffy_do...	SET	39	0.16391	0.0073979	0.12459	0.094159	Curated_gene_sets:gyorffy_doxorubicin_resistance
GO_cc:go_sm_like_protein_fam...	SET	68	0.1263	0.0075212	0.096089	0.094372	GO_cc:go_sm_like_protein_family_complex
GO_bp:go_b_1_b_cell_differen...	SET	5	0.57428	0.0092889	0.43711	0.094468	GO_bp:go_b_1_b_cell_differentiation
GO_cc:go_copii_vesicle_coat	SET	15	0.25519	0.0071475	0.19427	0.094506	GO_cc:go_copii_vesicle_coat
GO_mf:go_natural_killer_cell...	SET	9	0.38943	0.0084501	0.29659	0.094599	GO_mf:go_natural_killer_cell_lectin_like_receptor_binding
GO_bp:go_purine_nucleoside_c...	SET	7	0.43701	0.0083633	0.33303	0.094734	GO_bp:go_purine_nucleoside_catabolic_process
GO_bp:go_positive_regulation...218	SET	9	0.45544	0.0098824	0.34716	0.094788	GO_bp:go_positive_regulation_of_developmental_pigmentation
Curated_gene_sets:reactome_r...141	SET	29	0.21738	0.0084626	0.1657	0.094789	Curated_gene_sets:reactome_runx2_regulates_bone_development
GO_bp:go_negative_regulation...318	SET	5	0.5428	0.0087798	0.41391	0.094872	GO_bp:go_negative_regulation_of_interferon_alpha_production
Curated_gene_sets:cheng_resp...	SET	41	0.17148	0.0079353	0.13078	0.094904	Curated_gene_sets:cheng_response_to_nickel_acetate
GO_bp:go_renal_system_process	SET	112	0.10931	0.0083444	0.083386	0.094962	GO_bp:go_renal_system_process
Curated_gene_sets:fournier_a...5	SET	11	0.36797	0.0088267	0.28082	0.095049	Curated_gene_sets:fournier_acinar_development_late_up
GO_bp:go_positive_regulation...525	SET	11	0.39161	0.0093938	0.29904	0.095183	GO_bp:go_positive_regulation_of_mrna_3_end_processing
Curated_gene_sets:frasor_res...2	SET	37	0.20352	0.0089475	0.15556	0.095389	Curated_gene_sets:frasor_response_to_estradiol_up
GO_mf:go_structural_constitu...10	SET	4	0.51743	0.0074861	0.39587	0.095604	GO_mf:go_structural_constituent_of_tooth_enamel
GO_bp:go_lymphatic_endotheli...	SET	8	0.43771	0.0089548	0.33493	0.095641	GO_bp:go_lymphatic_endothelial_cell_differentiation
GO_mf:go_oxidoreductase_acti...34	SET	17	0.2876	0.0085749	0.22011	0.095678	GO_mf:go_oxidoreductase_activity_acting_on_the_ch_nh_group_of_donors_nad_or_nadp_as_acceptor
Curated_gene_sets:iizuka_liv...5	SET	26	0.18682	0.0068871	0.14305	0.095787	Curated_gene_sets:iizuka_liver_cancer_progression_g2_g3_up
Curated_gene_sets:diaz_chron...2	SET	1339	0.029918	0.0076377	0.022929	0.095989	Curated_gene_sets:diaz_chronic_meylogenous_leukemia_up
GO_bp:go_response_to_glucagon	SET	34	0.18972	0.0079961	0.14562	0.096323	GO_bp:go_response_to_glucagon
GO_bp:go_neuron_fate_determi...	SET	9	0.39098	0.0084837	0.30016	0.096374	GO_bp:go_neuron_fate_determination
GO_bp:go_negative_regulation...74	SET	23	0.24222	0.008399	0.18597	0.096387	GO_bp:go_negative_regulation_of_camp_mediated_signaling
GO_bp:go_uv_protection	SET	13	0.28011	0.007304	0.21506	0.096389	GO_bp:go_uv_protection
GO_bp:go_localization_within...	SET	141	0.088907	0.0076094	0.068264	0.096399	GO_bp:go_localization_within_membrane
GO_cc:go_crd_mediated_mrna_s...	SET	6	0.65319	0.011573	0.50167	0.096463	GO_cc:go_crd_mediated_mrna_stability_complex
Curated_gene_sets:reactome_h...38	SET	9	0.4202	0.0091178	0.32279	0.096509	Curated_gene_sets:reactome_hydrolysis_of_lpc
GO_bp:go_pyrimidine_nucleoti...4	SET	6	0.34864	0.0061773	0.26786	0.096542	GO_bp:go_pyrimidine_nucleotide_salvage
Curated_gene_sets:valk_aml_c...7	SET	25	0.2233	0.008072	0.17166	0.096676	Curated_gene_sets:valk_aml_cluster_16
GO_bp:go_transcription_coupl...	SET	71	0.11537	0.0070196	0.088722	0.096759	GO_bp:go_transcription_coupled_nucleotide_excision_repair
Curated_gene_sets:reactome_n...64	SET	24	0.23746	0.0084107	0.18266	0.096812	Curated_gene_sets:reactome_notch_hlh_transcription_pathway
Curated_gene_sets:reactome_m...81	SET	28	0.21577	0.008254	0.166	0.096847	Curated_gene_sets:reactome_mrna_capping
Curated_gene_sets:reactome_f...29	SET	6	0.42312	0.0074969	0.32566	0.096939	Curated_gene_sets:reactome_fibronectin_matrix_formation
Curated_gene_sets:mense_hypo...	SET	95	0.11874	0.0083521	0.091532	0.097281	Curated_gene_sets:mense_hypoxia_up
GO_bp:go_positive_regulation...19	SET	31	0.18176	0.0073156	0.14014	0.097319	GO_bp:go_positive_regulation_of_adherens_junction_organization
Curated_gene_sets:kyng_werne...2	SET	79	0.11468	0.0073588	0.088439	0.097381	Curated_gene_sets:kyng_werner_syndrom_and_normal_aging_up
GO_mf:go_ribosome_binding	SET	54	0.13693	0.0072692	0.10563	0.097443	GO_mf:go_ribosome_binding
GO_bp:go_poly_n_acetyllactos...	SET	9	0.38987	0.0084596	0.30077	0.097457	GO_bp:go_poly_n_acetyllactosamine_biosynthetic_process
Curated_gene_sets:reactome_a...13	SET	31	0.19317	0.0077746	0.14903	0.097465	Curated_gene_sets:reactome_activated_notch1_transmits_signal_to_the_nucleus
GO_bp:go_quinone_metabolic_p...	SET	12	0.29175	0.0073095	0.2251	0.097478	GO_bp:go_quinone_metabolic_process
GO_mf:go_structural_constitu...5	SET	9	0.32137	0.0069732	0.24798	0.097511	GO_mf:go_structural_constituent_of_myelin_sheath
Curated_gene_sets:biocarta_b...7	SET	14	0.26867	0.0072701	0.20735	0.097544	Curated_gene_sets:biocarta_bcellsurvival_pathway
GO_bp:go_coenzyme_metabolic_...	SET	245	0.067188	0.0075594	0.051886	0.097686	GO_bp:go_coenzyme_metabolic_process
GO_mf:go_c_x3_c_chemokine_bi...	SET	6	0.39942	0.007077	0.3086	0.097791	GO_mf:go_c_x3_c_chemokine_binding
GO_bp:go_sodium_dependent_ph...	SET	9	0.36988	0.0080258	0.28585	0.097853	GO_bp:go_sodium_dependent_phosphate_transport
Curated_gene_sets:lien_breas...1	SET	32	0.20451	0.0083626	0.15809	0.09791	Curated_gene_sets:lien_breast_carcinoma_metaplastic
GO_bp:go_negative_regulation...338	SET	17	0.23495	0.0070053	0.18173	0.098033	GO_bp:go_negative_regulation_of_interleukin_8_production
Curated_gene_sets:lein_neuro...	SET	61	0.13978	0.0078857	0.10814	0.098086	Curated_gene_sets:lein_neuron_markers
GO_mf:go_metallochaperone_ac...	SET	6	0.45712	0.0080993	0.35366	0.098099	GO_mf:go_metallochaperone_activity
GO_bp:go_negative_regulation...152	SET	18	0.27975	0.0085827	0.21655	0.098211	GO_bp:go_negative_regulation_of_chromatin_silencing
Curated_gene_sets:kegg_vasop...	SET	42	0.15111	0.007077	0.11709	0.098453	Curated_gene_sets:kegg_vasopressin_regulated_water_reabsorption
GO_bp:go_negative_regulation...517	SET	4	0.54857	0.0079365	0.42513	0.098476	GO_bp:go_negative_regulation_of_phospholipid_biosynthetic_process
GO_bp:go_positive_regulation...329	SET	8	0.39972	0.0081775	0.30995	0.098603	GO_bp:go_positive_regulation_of_granulocyte_differentiation
Curated_gene_sets:reactome_r...121	SET	9	0.40597	0.0088091	0.31482	0.098618	Curated_gene_sets:reactome_role_of_second_messengers_in_netrin_1_signaling
Curated_gene_sets:lee_liver_...14	SET	60	0.13212	0.007392	0.10253	0.098788	Curated_gene_sets:lee_liver_cancer_myc_tgfa_up
GO_bp:go_embryonic_morphogen...	SET	563	0.048413	0.0081873	0.037578	0.098825	GO_bp:go_embryonic_morphogenesis
GO_bp:go_aorta_morphogenesis	SET	30	0.20002	0.0079197	0.15531	0.098902	GO_bp:go_aorta_morphogenesis
GO_bp:go_diterpenoid_metabol...	SET	80	0.1145	0.0073934	0.088933	0.098977	GO_bp:go_diterpenoid_metabolic_process
Curated_gene_sets:durand_str...1	SET	162	0.085377	0.0078282	0.066326	0.099018	Curated_gene_sets:durand_stroma_ns_up
Curated_gene_sets:nikolsky_b...18	SET	31	0.37903	0.015255	0.29466	0.099175	Curated_gene_sets:nikolsky_breast_cancer_20q11_amplicon
GO_cc:go_myofilament	SET	31	0.19423	0.0078175	0.15101	0.099192	GO_cc:go_myofilament
GO_cc:go_transcription_facto...5	SET	6	0.40022	0.0070913	0.31125	0.099258	GO_cc:go_transcription_factor_tfiih_core_complex
GO_bp:go_regulation_of_prote...23	SET	20	0.24374	0.0078818	0.1896	0.099311	GO_bp:go_regulation_of_protein_homooligomerization
GO_bp:go_response_to_aluminu...	SET	4	0.52129	0.0075418	0.40567	0.099408	GO_bp:go_response_to_aluminum_ion
Curated_gene_sets:biocarta_p...5	SET	20	0.21132	0.0068337	0.16448	0.099438	Curated_gene_sets:biocarta_p53hypoxia_pathway
GO_bp:go_ubiquitin_dependent...2	SET	69	0.11987	0.0071907	0.093376	0.099624	GO_bp:go_ubiquitin_dependent_erad_pathway
Curated_gene_sets:reactome_o...9	SET	88	0.11461	0.0077604	0.089307	0.099696	Curated_gene_sets:reactome_opioid_signalling
GO_bp:go_regulation_of_devel...1	SET	13	0.29382	0.0076617	0.22896	0.099701	GO_bp:go_regulation_of_development_heterochronic
GO_cc:go_seh1_associated_com...	SET	17	0.24364	0.0072644	0.18994	0.099802	GO_cc:go_seh1_associated_complex
GO_bp:go_regulation_of_cell_...35	SET	627	0.042887	0.0076407	0.033448	0.099897	GO_bp:go_regulation_of_cell_projection_organization
GO_bp:go_regulation_of_nucle...8	SET	103	0.11131	0.0081509	0.086842	0.099971	GO_bp:go_regulation_of_nucleocytoplasmic_transport
GO_mf:go_rna_binding	SET	1543	0.02786	0.007591	0.021755	0.10017	GO_mf:go_rna_binding
GO_mf:go_clathrin_heavy_chai...	SET	8	0.35799	0.0073239	0.27955	0.10017	GO_mf:go_clathrin_heavy_chain_binding
GO_cc:go_precatalytic_splice...	SET	43	0.17054	0.0080813	0.13318	0.1002	GO_cc:go_precatalytic_spliceosome
Curated_gene_sets:wallace_pr...3	SET	271	0.066326	0.007843	0.051818	0.10029	Curated_gene_sets:wallace_prostate_cancer_race_up
GO_bp:go_mrna_cis_splicing_v...	SET	29	0.19507	0.0075943	0.15243	0.10033	GO_bp:go_mrna_cis_splicing_via_spliceosome
Curated_gene_sets:stossi_res...	SET	43	0.17542	0.0083125	0.13711	0.10038	Curated_gene_sets:stossi_response_to_estradiol
GO_mf:go_tropomyosin_binding	SET	15	0.29223	0.008185	0.22843	0.1004	GO_mf:go_tropomyosin_binding
GO_mf:go_ribosomal_small_sub...	SET	15	0.25628	0.0071781	0.20036	0.10044	GO_mf:go_ribosomal_small_subunit_binding
GO_bp:go_positive_regulation...224	SET	5	0.80343	0.012995	0.62863	0.10062	GO_bp:go_positive_regulation_of_dna_catabolic_process
GO_cc:go_nucleolar_ribonucle...	SET	7	0.36228	0.0069332	0.28348	0.10064	GO_cc:go_nucleolar_ribonuclease_p_complex
GO_mf:go_u6_snrna_binding	SET	11	0.27382	0.0065683	0.21427	0.10065	GO_mf:go_u6_snrna_binding
GO_bp:go_regulation_of_syste...9	SET	45	0.16608	0.0080504	0.13	0.10072	GO_bp:go_regulation_of_systemic_arterial_blood_pressure_mediated_by_a_chemical_signal
GO_bp:go_negative_regulation...665	SET	11	0.36423	0.008737	0.28522	0.10081	GO_bp:go_negative_regulation_of_telomerase_activity
GO_mf:go_selenium_binding	SET	8	0.34203	0.0069973	0.2679	0.10086	GO_mf:go_selenium_binding
GO_bp:go_anterograde_dendrit...	SET	5	0.42051	0.0068017	0.32938	0.10087	GO_bp:go_anterograde_dendritic_transport
Curated_gene_sets:reactome_g...38	SET	7	0.46917	0.0089787	0.36766	0.10097	Curated_gene_sets:reactome_gli_proteins_bind_promoters_of_hh_responsive_genes_to_promote_transcription
GO_bp:go_positive_regulation...619	SET	9	0.40229	0.0087292	0.31549	0.10114	GO_bp:go_positive_regulation_of_peroxisome_proliferator_activated_receptor_signaling_pathway
GO_bp:go_axo_dendritic_trans...	SET	62	0.13134	0.0074696	0.10311	0.10139	GO_bp:go_axo_dendritic_transport
GO_bp:go_golgi_vesicle_buddi...	SET	77	0.11847	0.0075056	0.093044	0.10147	GO_bp:go_golgi_vesicle_budding
GO_cc:go_filamentous_actin	SET	24	0.21847	0.0077381	0.1716	0.1015	GO_cc:go_filamentous_actin
Curated_gene_sets:kim_mycl1_...2	SET	13	0.28645	0.0074693	0.22518	0.10169	Curated_gene_sets:kim_mycl1_amplification_targets_up
GO_bp:go_mitochondrial_dna_m...	SET	11	0.29469	0.0070688	0.23169	0.10171	GO_bp:go_mitochondrial_dna_metabolic_process
Curated_gene_sets:ivanova_he...2	SET	126	0.096482	0.0078093	0.075871	0.10176	Curated_gene_sets:ivanova_hematopoiesis_intermediate_progenitor
GO_bp:go_negative_regulation...471	SET	20	0.2512	0.008123	0.19767	0.10191	GO_bp:go_negative_regulation_of_neurotransmitter_transport
Curated_gene_sets:reactome_i...71	SET	12	0.39686	0.0099428	0.31239	0.10198	Curated_gene_sets:reactome_irak1_recruits_ikk_complex
GO_bp:go_protein_side_chain_...	SET	5	0.59391	0.0096065	0.46754	0.102	GO_bp:go_protein_side_chain_deglutamylation
Curated_gene_sets:whitfield_...1	SET	120	0.097188	0.007678	0.076559	0.10215	Curated_gene_sets:whitfield_cell_cycle_g1_s
Curated_gene_sets:nakayama_f...	SET	43	0.15674	0.0074274	0.12352	0.10224	Curated_gene_sets:nakayama_fra2_targets
Curated_gene_sets:mikkelsen_...7	SET	131	0.09119	0.007525	0.071863	0.10224	Curated_gene_sets:mikkelsen_es_icp_with_h3k4me3_and_h3k27me3
Curated_gene_sets:boylan_mul...11	SET	8	0.42626	0.0087206	0.33597	0.10227	Curated_gene_sets:boylan_multiple_myeloma_pca1_dn
GO_cc:go_cortical_cytoskelet...	SET	105	0.10033	0.007417	0.079101	0.10235	GO_cc:go_cortical_cytoskeleton
Curated_gene_sets:reactome_t...16	SET	5	0.37604	0.0060825	0.2965	0.10236	Curated_gene_sets:reactome_tfap2a_acts_as_a_transcriptional_repressor_during_retinoic_acid_induced_cell_differentiation
Curated_gene_sets:reactome_a...48	SET	31	0.18065	0.0072709	0.14253	0.10251	Curated_gene_sets:reactome_activation_of_the_pre_replicative_complex
GO_bp:go_translational_readt...	SET	9	0.29077	0.0063094	0.22943	0.10253	GO_bp:go_translational_readthrough
GO_bp:go_female_meiosis_chro...	SET	5	0.75062	0.012141	0.5923	0.10253	GO_bp:go_female_meiosis_chromosome_segregation
Curated_gene_sets:reactome_g...22	SET	52	0.15668	0.0081628	0.12364	0.10254	Curated_gene_sets:reactome_gaba_receptor_activation
Curated_gene_sets:smid_breas...15	SET	11	0.3403	0.0081629	0.26898	0.10292	Curated_gene_sets:smid_breast_cancer_relapse_in_liver_dn
GO_bp:go_positive_regulation...316	SET	5	0.45314	0.0073296	0.35839	0.10305	GO_bp:go_positive_regulation_of_gluconeogenesis_by_positive_regulation_of_transcription_from_rna_polymerase_ii_promoter
GO_bp:go_positive_regulation...335	SET	12	0.33224	0.0083238	0.26277	0.10306	GO_bp:go_positive_regulation_of_hair_cycle
Curated_gene_sets:biocarta_r...1	SET	12	0.31397	0.0078661	0.24871	0.10342	Curated_gene_sets:biocarta_rab_pathway
Curated_gene_sets:lim_mammar...2	SET	104	0.10832	0.0079703	0.085817	0.10343	Curated_gene_sets:lim_mammary_luminal_mature_up
GO_cc:go_presynaptic_cytosol	SET	13	0.27224	0.0070989	0.21569	0.10345	GO_cc:go_presynaptic_cytosol
GO_bp:go_water_homeostasis	SET	70	0.13364	0.008074	0.10588	0.10346	GO_bp:go_water_homeostasis
Curated_gene_sets:reactome_p...87	SET	231	0.070573	0.0077129	0.055929	0.10351	Curated_gene_sets:reactome_processing_of_capped_intron_containing_pre_mrna
Curated_gene_sets:reactome_p...74	SET	98	0.11376	0.0081262	0.090156	0.10353	Curated_gene_sets:reactome_potassium_channels
GO_bp:go_negative_regulation...657	SET	7	0.43293	0.0082852	0.34311	0.10353	GO_bp:go_negative_regulation_of_t_cell_mediated_cytotoxicity
Curated_gene_sets:kegg_regul...1	SET	202	0.076059	0.0077792	0.06032	0.10368	Curated_gene_sets:kegg_regulation_of_actin_cytoskeleton
Curated_gene_sets:yague_pret...2	SET	7	0.41248	0.0078938	0.32718	0.10372	Curated_gene_sets:yague_pretumor_drug_resistance_up
GO_bp:go_stabilization_of_me...	SET	17	0.26913	0.0080244	0.21358	0.10382	GO_bp:go_stabilization_of_membrane_potential
Curated_gene_sets:reactome_t...40	SET	6	0.41277	0.0073137	0.32765	0.10388	Curated_gene_sets:reactome_tnfr1_mediated_ceramide_production
GO_mf:go_rho_gtpase_binding	SET	159	0.086962	0.0079	0.069057	0.10397	GO_mf:go_rho_gtpase_binding
GO_bp:go_interleukin_5_secre...	SET	7	0.36336	0.0069538	0.28864	0.10405	GO_bp:go_interleukin_5_secretion
GO_cc:go_cytoplasmic_stress_...	SET	55	0.14651	0.0078495	0.11645	0.10419	GO_cc:go_cytoplasmic_stress_granule
GO_bp:go_pinocytosis	SET	21	0.23389	0.0077498	0.18592	0.1042	GO_bp:go_pinocytosis
Curated_gene_sets:massarweh_...2	SET	223	0.076482	0.0082144	0.060809	0.10425	Curated_gene_sets:massarweh_tamoxifen_resistance_dn
GO_bp:go_chloride_transmembr...	SET	77	0.12395	0.0078527	0.098547	0.10425	GO_bp:go_chloride_transmembrane_transport
Curated_gene_sets:reactome_p...101	SET	155	0.081971	0.0073531	0.065199	0.10434	Curated_gene_sets:reactome_protein_localization
GO_bp:go_positive_regulation...312	SET	10	0.32228	0.0073712	0.25648	0.10447	GO_bp:go_positive_regulation_of_glomerulus_development
GO_bp:go_regulation_of_neuro...16	SET	101	0.10163	0.00737	0.080891	0.10449	GO_bp:go_regulation_of_neurotransmitter_secretion
GO_bp:go_positive_regulation...831	SET	18	0.30312	0.0092996	0.24133	0.10456	GO_bp:go_positive_regulation_of_transcription_initiation_from_rna_polymerase_ii_promoter
GO_bp:go_response_to_tempera...	SET	226	0.070516	0.0076238	0.056151	0.1046	GO_bp:go_response_to_temperature_stimulus
Curated_gene_sets:reactome_s...148	SET	15	0.26094	0.0073086	0.20781	0.10463	Curated_gene_sets:reactome_synthesis_of_bile_acids_and_bile_salts_via_27_hydroxycholesterol
GO_cc:go_polysomal_ribosome	SET	26	0.20711	0.0076348	0.16496	0.10466	GO_cc:go_polysomal_ribosome
Curated_gene_sets:kim_bipola...2	SET	646	0.040532	0.0073259	0.032304	0.1048	Curated_gene_sets:kim_bipolar_disorder_oligodendrocyte_density_corr_up
GO_bp:go_striated_muscle_atr...	SET	9	0.33812	0.0073367	0.26957	0.10488	GO_bp:go_striated_muscle_atrophy
GO_bp:go_divalent_inorganic_...3	SET	448	0.049792	0.0075347	0.039722	0.10502	GO_bp:go_divalent_inorganic_cation_transport
GO_mf:go_n_acetyllactosamini...	SET	8	0.39647	0.008111	0.31651	0.10518	GO_mf:go_n_acetyllactosaminide_beta_1_3_n_acetylglucosaminyltransferase_activity
GO_cc:go_protein_kinase_comp...	SET	100	0.10541	0.0076058	0.084171	0.10524	GO_cc:go_protein_kinase_complex
GO_mf:go_acyl_coa_ligase_act...	SET	8	0.33754	0.0069055	0.26973	0.10541	GO_mf:go_acyl_coa_ligase_activity
Curated_gene_sets:hoebeke_ly...1	SET	84	0.1162	0.0076881	0.092879	0.10545	Curated_gene_sets:hoebeke_lymphoid_stem_cell_dn
GO_mf:go_antiporter_activity	SET	77	0.11796	0.0074733	0.094314	0.10553	GO_mf:go_antiporter_activity
GO_bp:go_positive_regulation...499	SET	10	0.34072	0.0077929	0.27246	0.10556	GO_bp:go_positive_regulation_of_methylation_dependent_chromatin_silencing
Curated_gene_sets:reactome_s...117	SET	100	0.10556	0.0076167	0.084436	0.10563	Curated_gene_sets:reactome_stimuli_sensing_channels
GO_bp:go_postsynaptic_cytosk...	SET	9	0.34309	0.0074447	0.27449	0.10567	GO_bp:go_postsynaptic_cytoskeleton_organization
GO_bp:go_interkinetic_nuclea...	SET	5	0.49056	0.0079348	0.39248	0.10568	GO_bp:go_interkinetic_nuclear_migration
GO_bp:go_cellular_response_t...53	SET	6	0.36592	0.0064835	0.29277	0.10569	GO_bp:go_cellular_response_to_hyperoxia
GO_bp:go_low_density_lipopro...2	SET	11	0.29181	0.0069998	0.23358	0.10579	GO_bp:go_low_density_lipoprotein_particle_receptor_biosynthetic_process
GO_bp:go_retinal_cone_cell_d...	SET	11	0.37506	0.0089968	0.30024	0.10581	GO_bp:go_retinal_cone_cell_differentiation
GO_bp:go_process_utilizing_a...	SET	464	0.046266	0.0071219	0.037049	0.10588	GO_bp:go_process_utilizing_autophagic_mechanism
GO_bp:go_response_to_testost...	SET	39	0.16258	0.0073381	0.1302	0.10589	GO_bp:go_response_to_testosterone
GO_bp:go_histone_h3_k27_meth...	SET	18	0.23838	0.0073133	0.19091	0.1059	GO_bp:go_histone_h3_k27_methylation
Curated_gene_sets:bandres_re...2	SET	8	0.29901	0.0061172	0.2395	0.10594	Curated_gene_sets:bandres_response_to_carmustin_mgmt_24hr_up
GO_cc:go_rna_polymerase_ii_c...	SET	13	0.31013	0.0080868	0.24848	0.106	GO_cc:go_rna_polymerase_ii_core_complex
GO_cc:go_other_organism_memb...	SET	6	0.45109	0.0079926	0.36165	0.10615	GO_cc:go_other_organism_membrane
Curated_gene_sets:tonks_targ...7	SET	56	0.14433	0.0078023	0.11575	0.10623	Curated_gene_sets:tonks_targets_of_runx1_runx1t1_fusion_monocyte_dn
GO_bp:go_positive_regulation...497	SET	4	0.5406	0.0078212	0.43366	0.10628	GO_bp:go_positive_regulation_of_metanephric_glomerulus_development
GO_bp:go_regulation_of_neuro...6	SET	10	0.36694	0.0083926	0.29439	0.10631	GO_bp:go_regulation_of_neuron_maturation
GO_bp:go_g_protein_coupled_g...	SET	15	0.27597	0.0077294	0.22149	0.1064	GO_bp:go_g_protein_coupled_glutamate_receptor_signaling_pathway
GO_bp:go_regulation_of_seque...2	SET	5	0.42675	0.0069027	0.34254	0.10642	GO_bp:go_regulation_of_sequestering_of_zinc_ion
GO_cc:go_brisc_complex	SET	4	0.57008	0.0082477	0.45764	0.10645	GO_cc:go_brisc_complex
GO_bp:go_positive_regulation...143	SET	492	0.047267	0.0074867	0.037951	0.10649	GO_bp:go_positive_regulation_of_cellular_component_biogenesis
Curated_gene_sets:ramjaun_ap...3	SET	9	0.34455	0.0074762	0.27666	0.10651	Curated_gene_sets:ramjaun_apoptosis_by_tgfb1_via_smad4_dn
GO_bp:go_ribonucleoprotein_c...3	SET	233	0.066455	0.0072939	0.053363	0.10651	GO_bp:go_ribonucleoprotein_complex_subunit_organization
GO_bp:go_transposition	SET	28	0.21906	0.0083798	0.176	0.10664	GO_bp:go_transposition
Curated_gene_sets:pid_notch_...	SET	58	0.12138	0.0066777	0.097533	0.10666	Curated_gene_sets:pid_notch_pathway
GO_bp:go_regulation_of_low_d...1	SET	13	0.30718	0.00801	0.24684	0.10668	GO_bp:go_regulation_of_low_density_lipoprotein_particle_clearance
Curated_gene_sets:lu_aging_b...1	SET	144	0.086793	0.0075065	0.069754	0.10671	Curated_gene_sets:lu_aging_brain_dn
Curated_gene_sets:reactome_j...1	SET	19	0.26012	0.0081987	0.20929	0.10697	Curated_gene_sets:reactome_jnk_c_jun_kinases_phosphorylation_and_activation_mediated_by_activated_human_tak1
GO_bp:go_regulation_of_short...	SET	13	0.28018	0.007306	0.22549	0.10702	GO_bp:go_regulation_of_short_term_neuronal_synaptic_plasticity
Curated_gene_sets:stark_brai...	SET	11	0.29496	0.0070753	0.23743	0.10708	Curated_gene_sets:stark_brain_22q11_deletion
Curated_gene_sets:reactome_i...49	SET	12	0.29473	0.0073841	0.23726	0.10708	Curated_gene_sets:reactome_interleukin_35_signalling
Curated_gene_sets:grade_colo...2	SET	277	0.062847	0.0075122	0.050612	0.10718	Curated_gene_sets:grade_colon_and_rectal_cancer_up
Curated_gene_sets:lee_naive_...	SET	18	0.23378	0.0071722	0.1883	0.10722	Curated_gene_sets:lee_naive_t_lymphocyte
GO_cc:go_dna_replication_pre...	SET	5	0.5243	0.0084806	0.42234	0.10723	GO_cc:go_dna_replication_preinitiation_complex
GO_bp:go_fat_soluble_vitamin...3	SET	43	0.16068	0.0076143	0.12966	0.10764	GO_bp:go_fat_soluble_vitamin_metabolic_process
GO_cc:go_trans_golgi_network	SET	224	0.071793	0.0077279	0.057933	0.10764	GO_cc:go_trans_golgi_network
GO_bp:go_protein_targeting_t...2	SET	183	0.075927	0.0073951	0.061272	0.10765	GO_bp:go_protein_targeting_to_membrane
GO_bp:go_positive_regulation...116	SET	30	0.16338	0.0064689	0.13189	0.10773	GO_bp:go_positive_regulation_of_cell_cycle_g2_m_phase_transition
Curated_gene_sets:zaidi_oste...	SET	13	0.28371	0.0073979	0.22904	0.10775	Curated_gene_sets:zaidi_osteoblast_transcription_factors
GO_bp:go_negative_regulation...13	SET	44	0.14704	0.0070481	0.11873	0.1078	GO_bp:go_negative_regulation_of_adaptive_immune_response
GO_bp:go_regulation_of_cellu...20	SET	13	0.2696	0.0070299	0.21783	0.10793	GO_bp:go_regulation_of_cellular_response_to_hypoxia
GO_bp:go_double_strand_break...2	SET	5	0.4576	0.0074017	0.36977	0.10795	GO_bp:go_double_strand_break_repair_via_break_induced_replication
GO_bp:go_stress_granule_disa...	SET	5	0.51502	0.0083304	0.41621	0.10798	GO_bp:go_stress_granule_disassembly
GO_bp:go_plasma_membrane_to_...	SET	8	0.30433	0.0062261	0.24597	0.108	GO_bp:go_plasma_membrane_to_endosome_transport
GO_bp:go_copper_ion_homeosta...	SET	14	0.2519	0.0068164	0.20363	0.10804	GO_bp:go_copper_ion_homeostasis
Curated_gene_sets:reactome_t...69	SET	76	0.10573	0.0066549	0.085481	0.10808	Curated_gene_sets:reactome_transcription_coupled_nucleotide_excision_repair_tc_ner
Curated_gene_sets:tonks_targ...10	SET	7	0.38042	0.0072804	0.30765	0.10814	Curated_gene_sets:tonks_targets_of_runx1_runx1t1_fusion_sustained_in_granulocyte_dn
Curated_gene_sets:reactome_n...60	SET	25	0.22301	0.0080617	0.18038	0.10817	Curated_gene_sets:reactome_notch3_activation_and_transmission_of_signal_to_the_nucleus
GO_bp:go_positive_regulation...297	SET	27	0.2083	0.0078249	0.16847	0.10817	GO_bp:go_positive_regulation_of_filopodium_assembly
Curated_gene_sets:reactome_i...13	SET	22	0.2071	0.0070235	0.16754	0.10822	Curated_gene_sets:reactome_initial_triggering_of_complement
GO_bp:go_nucleobase_containi...3	SET	49	0.16828	0.008511	0.13618	0.10829	GO_bp:go_nucleobase_containing_small_molecule_catabolic_process
GO_bp:go_negative_regulation...630	SET	17	0.28509	0.0085002	0.23081	0.10839	GO_bp:go_negative_regulation_of_sodium_ion_transport
Curated_gene_sets:reactome_m...13	SET	7	0.36259	0.006939	0.29375	0.10855	Curated_gene_sets:reactome_mecp2_regulates_transcription_of_neuronal_ligands
Curated_gene_sets:reactome_n...19	SET	32	0.17639	0.0072125	0.14301	0.10873	Curated_gene_sets:reactome_negative_regulation_of_fgfr1_signaling
Curated_gene_sets:korkola_te...1	SET	40	0.15473	0.0070723	0.12546	0.10875	Curated_gene_sets:korkola_teratoma
Curated_gene_sets:farmer_bre...6	SET	16	0.26764	0.0077418	0.2171	0.10884	Curated_gene_sets:farmer_breast_cancer_cluster_3
GO_cc:go_catalytic_step_2_sp...	SET	85	0.11187	0.0074451	0.090748	0.10884	GO_cc:go_catalytic_step_2_spliceosome
GO_mf:go_rna_polymerase_bind...	SET	59	0.14975	0.008309	0.12153	0.10894	GO_mf:go_rna_polymerase_binding
Curated_gene_sets:senese_hda...4	SET	422	0.050839	0.0074717	0.041283	0.10908	Curated_gene_sets:senese_hdac1_targets_up
Curated_gene_sets:zhan_multi...14	SET	40	0.17086	0.0078097	0.13876	0.10911	Curated_gene_sets:zhan_multiple_myeloma_mf_dn
GO_bp:go_receptor_localizati...2	SET	49	0.15116	0.0076452	0.12282	0.10922	GO_bp:go_receptor_localization_to_synapse
Curated_gene_sets:pasini_suz...1	SET	294	0.060943	0.0075014	0.049531	0.10928	Curated_gene_sets:pasini_suz12_targets_dn
Curated_gene_sets:reactome_f...9	SET	5	0.38868	0.0062869	0.31613	0.10945	Curated_gene_sets:reactome_fbxw7_mutants_and_notch1_in_cancer
Curated_gene_sets:ouillette_...1	SET	53	0.1399	0.0073581	0.11381	0.10951	Curated_gene_sets:ouillette_cll_13q14_deletion_dn
GO_bp:go_4_hydroxyproline_me...	SET	10	0.34922	0.0079873	0.28414	0.10954	GO_bp:go_4_hydroxyproline_metabolic_process
GO_cc:go_prespliceosome	SET	15	0.24319	0.0068113	0.19793	0.10961	GO_cc:go_prespliceosome
Curated_gene_sets:furukawa_d...2	SET	70	0.12138	0.0073337	0.098892	0.10984	Curated_gene_sets:furukawa_dusp6_targets_pci35_up
GO_bp:go_regulation_of_multi...2	SET	69	0.12778	0.0076652	0.10411	0.10986	GO_bp:go_regulation_of_multicellular_organism_growth
GO_bp:go_midbrain_hindbrain_...	SET	9	0.3437	0.0074578	0.28021	0.11	GO_bp:go_midbrain_hindbrain_boundary_development
GO_mf:go_lipase_binding	SET	6	0.50737	0.0089897	0.41379	0.11008	GO_mf:go_lipase_binding
Curated_gene_sets:pid_tcr_ra...	SET	13	0.31656	0.0082547	0.25819	0.11009	Curated_gene_sets:pid_tcr_ras_pathway
GO_bp:go_regulation_of_centr...1	SET	5	0.54299	0.0087829	0.44315	0.11024	GO_bp:go_regulation_of_centriole_elongation
Curated_gene_sets:reactome_n...26	SET	56	0.14326	0.0077446	0.11702	0.11044	Curated_gene_sets:reactome_negative_regulation_of_notch4_signaling
GO_bp:go_regulation_of_ion_t...2	SET	633	0.041819	0.0074848	0.034163	0.11047	GO_bp:go_regulation_of_ion_transport
Curated_gene_sets:stambolsky...4	SET	51	0.14866	0.0076706	0.12147	0.11051	Curated_gene_sets:stambolsky_targets_of_mutated_tp53_dn
GO_bp:go_histone_h3_k27_trim...	SET	7	0.34767	0.0066536	0.28407	0.11051	GO_bp:go_histone_h3_k27_trimethylation
GO_cc:go_nuclear_pore_centra...	SET	6	0.52482	0.009299	0.42903	0.11062	GO_cc:go_nuclear_pore_central_transport_channel
GO_bp:go_response_to_mercury...	SET	11	0.35035	0.0084041	0.28663	0.11081	GO_bp:go_response_to_mercury_ion
Curated_gene_sets:verrecchia...3	SET	19	0.22417	0.0070657	0.18341	0.11082	Curated_gene_sets:verrecchia_response_to_tgfb1_c1
Curated_gene_sets:darwiche_s...2	SET	130	0.087644	0.0072049	0.07171	0.11083	Curated_gene_sets:darwiche_skin_tumor_promoter_up
Curated_gene_sets:reactome_s...167	SET	17	0.24205	0.007217	0.19807	0.11085	Curated_gene_sets:reactome_synthesis_of_pips_at_the_golgi_membrane
GO_cc:go_spanning_component_...2	SET	6	0.41005	0.0072654	0.33569	0.11095	GO_cc:go_spanning_component_of_plasma_membrane
GO_bp:go_negative_regulation...223	SET	38	0.17711	0.0078908	0.14501	0.11098	GO_bp:go_negative_regulation_of_epithelial_cell_differentiation
Curated_gene_sets:calvet_iri...1	SET	4	0.68112	0.0098542	0.55782	0.11105	Curated_gene_sets:calvet_irinotecan_sensitive_vs_resistant_up
GO_bp:go_t_helper_17_cell_li...	SET	12	0.31169	0.0078091	0.25532	0.11109	GO_bp:go_t_helper_17_cell_lineage_commitment
GO_bp:go_zinc_ion_transport	SET	27	0.18233	0.0068495	0.14937	0.11111	GO_bp:go_zinc_ion_transport
GO_mf:go_long_chain_fatty_ac...4	SET	6	0.42704	0.0075664	0.3499	0.11115	GO_mf:go_long_chain_fatty_acyl_coa_binding
Curated_gene_sets:reactome_p...23	SET	6	0.42513	0.0075326	0.3485	0.11126	Curated_gene_sets:reactome_phase_1_inactivation_of_fast_naplus_channels
GO_bp:go_negative_regulation...382	SET	7	0.38664	0.0073992	0.31698	0.11129	GO_bp:go_negative_regulation_of_low_density_lipoprotein_particle_clearance
GO_bp:go_signal_transduction...7	SET	20	0.23683	0.0076583	0.1942	0.11134	GO_bp:go_signal_transduction_involved_in_regulation_of_gene_expression
Curated_gene_sets:flechner_p...2	SET	143	0.085773	0.0073927	0.070337	0.11135	Curated_gene_sets:flechner_pbl_kidney_transplant_ok_vs_donor_up
Curated_gene_sets:chebotaev_...1	SET	114	0.099124	0.0076339	0.081321	0.11145	Curated_gene_sets:chebotaev_gr_targets_dn
GO_mf:go_protein_arginine_om...	SET	5	0.64647	0.010457	0.53041	0.11147	GO_mf:go_protein_arginine_omega_n_monomethyltransferase_activity
Curated_gene_sets:willert_wn...	SET	22	0.22868	0.0077553	0.18771	0.11157	Curated_gene_sets:willert_wnt_signaling
GO_mf:go_rna_polymerase_iii_...1	SET	15	0.26076	0.0073035	0.21414	0.11167	GO_mf:go_rna_polymerase_iii_activity
GO_cc:go_earp_complex	SET	5	0.53776	0.0086982	0.44172	0.11173	GO_cc:go_earp_complex
Curated_gene_sets:huper_brea...1	SET	56	0.14328	0.0077455	0.11771	0.11177	Curated_gene_sets:huper_breast_basal_vs_luminal_dn
Curated_gene_sets:reactome_i...27	SET	11	0.28736	0.0068931	0.2361	0.11178	Curated_gene_sets:reactome_interaction_with_cumulus_cells_and_the_zona_pellucida
GO_bp:go_excretion	SET	64	0.13512	0.0078073	0.11102	0.1118	GO_bp:go_excretion
GO_mf:go_transferase_activit...1	SET	237	0.066936	0.0074086	0.055002	0.11182	GO_mf:go_transferase_activity_transferring_acyl_groups
Curated_gene_sets:reactome_c...86	SET	42	0.14708	0.0068882	0.12099	0.11207	Curated_gene_sets:reactome_cooperation_of_pdcl_phlp1_and_tric_cct_in_g_protein_beta_folding
GO_bp:go_beta_catenin_tcf_co...	SET	30	0.18835	0.0074577	0.15501	0.11217	GO_bp:go_beta_catenin_tcf_complex_assembly
Curated_gene_sets:zheng_foxp...1	SET	7	0.40835	0.0078147	0.33622	0.11229	Curated_gene_sets:zheng_foxp3_targets_dn
Curated_gene_sets:shin_b_cel...4	SET	18	0.22619	0.0069394	0.18626	0.11231	Curated_gene_sets:shin_b_cell_lymphoma_cluster_5
Curated_gene_sets:boylan_mul...8	SET	26	0.19928	0.0073463	0.16412	0.11234	Curated_gene_sets:boylan_multiple_myeloma_d_cluster_up
Curated_gene_sets:kaposi_liv...2	SET	18	0.23024	0.0070636	0.18962	0.11234	Curated_gene_sets:kaposi_liver_cancer_met_up
GO_bp:go_endosomal_transport	SET	208	0.070022	0.0072662	0.057673	0.11236	GO_bp:go_endosomal_transport
Curated_gene_sets:basso_hair...1	SET	5	0.39568	0.0064001	0.32616	0.11255	Curated_gene_sets:basso_hairy_cell_leukemia_dn
GO_cc:go_mitochondrial_alpha...	SET	5	0.45892	0.0074231	0.37839	0.11261	GO_cc:go_mitochondrial_alpha_ketoglutarate_dehydrogenase_complex
Curated_gene_sets:valk_aml_c...1	SET	27	0.22618	0.0084966	0.18653	0.11265	Curated_gene_sets:valk_aml_cluster_1
Curated_gene_sets:haslinger_...4	SET	20	0.26505	0.0085709	0.2187	0.11278	Curated_gene_sets:haslinger_b_cll_with_6q21_deletion
GO_bp:go_protein_de_adp_ribo...	SET	5	0.58959	0.0095366	0.48674	0.1129	GO_bp:go_protein_de_adp_ribosylation
Curated_gene_sets:reactome_g...56	SET	15	0.31626	0.0088581	0.26117	0.11297	Curated_gene_sets:reactome_glycogen_storage_diseases
GO_bp:go_rna_catabolic_proce...	SET	379	0.051535	0.007186	0.04256	0.11298	GO_bp:go_rna_catabolic_process
GO_mf:go_gpi_anchor_binding	SET	7	0.41108	0.0078669	0.33948	0.11298	GO_mf:go_gpi_anchor_binding
GO_bp:go_positive_regulation...48	SET	51	0.15229	0.0078576	0.12585	0.11313	GO_bp:go_positive_regulation_of_atpase_activity
GO_bp:go_regulation_of_presy...3	SET	7	0.38137	0.0072985	0.31516	0.11313	GO_bp:go_regulation_of_presynaptic_membrane_potential
Curated_gene_sets:delaserna_...2	SET	85	0.12111	0.0080601	0.1001	0.11317	Curated_gene_sets:delaserna_myod_targets_up
GO_bp:go_negative_regulation...333	SET	5	0.43437	0.007026	0.35927	0.11333	GO_bp:go_negative_regulation_of_interleukin_4_production
GO_bp:go_protein_import_into...3	SET	6	0.4424	0.0078386	0.36596	0.11336	GO_bp:go_protein_import_into_peroxisome_membrane
GO_cc:go_u12_type_spliceosom...	SET	24	0.2091	0.0074065	0.17305	0.11347	GO_cc:go_u12_type_spliceosomal_complex
Curated_gene_sets:ji_carcino...2	SET	12	0.33322	0.0083484	0.2759	0.11357	Curated_gene_sets:ji_carcinogenesis_by_kras_and_stk11_up
GO_bp:go_xenobiotic_cataboli...	SET	11	0.33674	0.0080776	0.27881	0.11358	GO_bp:go_xenobiotic_catabolic_process
Curated_gene_sets:reactome_b...3	SET	24	0.17365	0.0061507	0.14383	0.11367	Curated_gene_sets:reactome_basigin_interactions
GO_bp:go_regulation_of_hormo...2	SET	492	0.045614	0.0072249	0.037794	0.11374	GO_bp:go_regulation_of_hormone_levels
GO_mf:go_1_phosphatidylinosi...1	SET	15	0.23603	0.0066109	0.19558	0.11376	GO_mf:go_1_phosphatidylinositol_3_kinase_regulator_activity
Curated_gene_sets:grade_colo...1	SET	97	0.1034	0.0073487	0.08576	0.11398	Curated_gene_sets:grade_colon_and_rectal_cancer_dn
GO_bp:go_tubulin_complex_ass...	SET	6	0.40848	0.0072377	0.33891	0.11405	GO_bp:go_tubulin_complex_assembly
GO_bp:go_activation_of_jnkk_...	SET	10	0.35955	0.0082236	0.29867	0.11433	GO_bp:go_activation_of_jnkk_activity
GO_mf:go_ubiquitin_like_prot...5	SET	292	0.056641	0.0069485	0.047057	0.11437	GO_mf:go_ubiquitin_like_protein_ligase_binding
GO_bp:go_response_to_endopla...	SET	265	0.060426	0.0070669	0.050209	0.1144	GO_bp:go_response_to_endoplasmic_reticulum_stress
Curated_gene_sets:reactome_i...74	SET	49	0.14785	0.0074781	0.12289	0.11447	Curated_gene_sets:reactome_ire1alpha_activates_chaperones
GO_mf:go_glycine_transmembra...	SET	7	0.30834	0.0059009	0.25629	0.11448	GO_mf:go_glycine_transmembrane_transporter_activity
GO_bp:go_negative_regulation...251	SET	6	0.43506	0.0077085	0.36179	0.11459	GO_bp:go_negative_regulation_of_fertilization
GO_bp:go_cell_cell_junction_...3	SET	149	0.082848	0.0072877	0.068897	0.1146	GO_bp:go_cell_cell_junction_organization
Curated_gene_sets:marson_fox...3	SET	10	0.30844	0.0070547	0.25653	0.11462	Curated_gene_sets:marson_foxp3_targets_stimulated_dn
Curated_gene_sets:kegg_matur...	SET	25	0.20228	0.0073121	0.16827	0.11467	Curated_gene_sets:kegg_maturity_onset_diabetes_of_the_young
Curated_gene_sets:reactome_a...32	SET	17	0.27506	0.0082013	0.22883	0.11468	Curated_gene_sets:reactome_activation_of_irf3_irf7_mediated_by_tbk1_ikk_epsilon
GO_cc:go_activin_receptor_co...	SET	7	0.47557	0.0091012	0.39565	0.11469	GO_cc:go_activin_receptor_complex
GO_bp:go_dna_demethylation	SET	25	0.23076	0.0083418	0.19199	0.11471	GO_bp:go_dna_demethylation
GO_bp:go_positive_regulation...377	SET	10	0.33219	0.0075978	0.27654	0.11484	GO_bp:go_positive_regulation_of_inflammatory_response_to_antigenic_stimulus
GO_bp:go_fructose_metabolic_...	SET	9	0.33086	0.0071793	0.27546	0.11486	GO_bp:go_fructose_metabolic_process
GO_bp:go_zinc_ion_transmembr...	SET	22	0.20167	0.0068393	0.16797	0.11496	GO_bp:go_zinc_ion_transmembrane_transport
GO_bp:go_negative_regulation...269	SET	17	0.28502	0.0084981	0.23743	0.11499	GO_bp:go_negative_regulation_of_glucose_transmembrane_transport
Curated_gene_sets:abramson_i...	SET	44	0.13366	0.0064069	0.11137	0.11505	Curated_gene_sets:abramson_interact_with_aire
GO_mf:go_cysteine_type_endop...6	SET	21	0.21396	0.0070895	0.17829	0.11507	GO_mf:go_cysteine_type_endopeptidase_inhibitor_activity_involved_in_apoptotic_process
GO_bp:go_regulation_of_gene_...1	SET	17	0.29234	0.0087165	0.24368	0.11514	GO_bp:go_regulation_of_gene_expression_by_genetic_imprinting
GO_cc:go_junctional_membrane...	SET	7	0.42927	0.0082152	0.35783	0.11514	GO_cc:go_junctional_membrane_complex
GO_bp:go_response_to_starvat...	SET	179	0.070264	0.0067691	0.058748	0.11585	GO_bp:go_response_to_starvation
Curated_gene_sets:hernandez_...2	SET	69	0.11829	0.0070956	0.099001	0.11609	Curated_gene_sets:hernandez_aberrant_mitosis_by_docetacel_2nm_up
GO_mf:go_histone_deacetylase...1	SET	8	0.34645	0.0070879	0.29003	0.11614	GO_mf:go_histone_deacetylase_activity_h3_k14_specific_
Curated_gene_sets:aguirre_pa...2	SET	292	0.066657	0.0081772	0.055804	0.11616	Curated_gene_sets:aguirre_pancreatic_cancer_copy_number_up
GO_mf:go_enzyme_regulator_ac...	SET	960	0.033539	0.0073267	0.0281	0.11634	GO_mf:go_enzyme_regulator_activity
Curated_gene_sets:yamanaka_g...1	SET	8	0.33993	0.0069545	0.28483	0.11636	Curated_gene_sets:yamanaka_glioblastoma_survival_dn
GO_bp:go_cellular_response_t...74	SET	14	0.25548	0.0069131	0.21415	0.11645	GO_bp:go_cellular_response_to_manganese_ion
GO_bp:go_flavonoid_glucuroni...	SET	9	0.73371	0.015921	0.61512	0.11649	GO_bp:go_flavonoid_glucuronidation
GO_bp:go_positive_regulation...395	SET	15	0.26391	0.0073916	0.22146	0.1167	GO_bp:go_positive_regulation_of_interleukin_17_production
GO_bp:go_water_transport	SET	20	0.25608	0.0082808	0.215	0.11682	GO_bp:go_water_transport
Curated_gene_sets:reactome_s...133	SET	35	0.19967	0.0085382	0.16768	0.11688	Curated_gene_sets:reactome_sumoylation_of_sumoylation_proteins
Curated_gene_sets:senese_hda...5	SET	115	0.093341	0.0072198	0.078466	0.11712	Curated_gene_sets:senese_hdac2_targets_dn
Curated_gene_sets:mikkelsen_...10	SET	7	0.32821	0.0062811	0.27596	0.11716	Curated_gene_sets:mikkelsen_es_lcp_with_h3k4me3_and_h3k27me3
Curated_gene_sets:frasor_res...4	SET	22	0.20892	0.0070852	0.17574	0.11727	Curated_gene_sets:frasor_response_to_serm_or_fulvestrant_up
Curated_gene_sets:sakai_chro...1	SET	34	0.1587	0.0066887	0.13353	0.11732	Curated_gene_sets:sakai_chronic_hepatitis_vs_liver_cancer_dn
Curated_gene_sets:reactome_s...114	SET	106	0.096487	0.0071669	0.081232	0.11747	Curated_gene_sets:reactome_srp_dependent_cotranslational_protein_targeting_to_membrane
GO_bp:go_positive_regulation...259	SET	176	0.077167	0.0073722	0.065015	0.11764	GO_bp:go_positive_regulation_of_epithelial_cell_proliferation
Curated_gene_sets:sansom_apc...2	SET	192	0.075293	0.0075098	0.063458	0.11772	Curated_gene_sets:sansom_apc_targets
Curated_gene_sets:shin_b_cel...6	SET	26	0.17604	0.0064895	0.1484	0.11777	Curated_gene_sets:shin_b_cell_lymphoma_cluster_7
Curated_gene_sets:liu_breast...	SET	27	0.18512	0.0069542	0.15606	0.11778	Curated_gene_sets:liu_breast_cancer
GO_bp:go_mitochondrion_morph...	SET	19	0.22279	0.0070222	0.18783	0.11779	GO_bp:go_mitochondrion_morphogenesis
Curated_gene_sets:gentile_uv...10	SET	35	0.15735	0.0067284	0.13269	0.11785	Curated_gene_sets:gentile_uv_response_cluster_d7
Curated_gene_sets:reactome_a...65	SET	9	0.3559	0.0077226	0.30016	0.11788	Curated_gene_sets:reactome_adrenoceptors
Curated_gene_sets:chiaradonn...4	SET	55	0.12745	0.0068282	0.1075	0.1179	Curated_gene_sets:chiaradonna_neoplastic_transformation_kras_cdc25_up
GO_mf:go_cell_matrix_adhesio...	SET	7	0.38384	0.0073457	0.32413	0.11818	GO_mf:go_cell_matrix_adhesion_mediator_activity
GO_mf:go_hydrolase_activity_...2	SET	124	0.083961	0.006742	0.070918	0.11823	GO_mf:go_hydrolase_activity_acting_on_carbon_nitrogen_but_not_peptide_bonds
Curated_gene_sets:gavin_foxp...6	SET	94	0.098172	0.006869	0.08294	0.11828	Curated_gene_sets:gavin_foxp3_targets_cluster_t4
Curated_gene_sets:weston_veg...2	SET	26	0.20741	0.0076461	0.17534	0.11843	Curated_gene_sets:weston_vegfa_targets_12hr
GO_bp:go_histone_deubiquitin...	SET	21	0.18389	0.0060933	0.15548	0.11846	GO_bp:go_histone_deubiquitination
GO_cc:go_myelin_sheath	SET	49	0.14852	0.0075118	0.12564	0.11859	GO_cc:go_myelin_sheath
GO_mf:go_er_retention_sequen...	SET	5	0.3883	0.0062808	0.32849	0.11859	GO_mf:go_er_retention_sequence_binding
GO_bp:go_auditory_receptor_c...4	SET	10	0.36049	0.0082452	0.30513	0.11872	GO_bp:go_auditory_receptor_cell_stereocilium_organization
GO_cc:go_cytosolic_small_rib...	SET	39	0.15277	0.006895	0.12938	0.11886	GO_cc:go_cytosolic_small_ribosomal_subunit
Curated_gene_sets:gentile_uv...8	SET	36	0.17191	0.0074552	0.14565	0.11894	Curated_gene_sets:gentile_uv_response_cluster_d5
GO_bp:go_regulation_of_bindi...2	SET	5	0.47366	0.0076615	0.40155	0.11909	GO_bp:go_regulation_of_binding_of_sperm_to_zona_pellucida
Curated_gene_sets:kegg_rna_d...	SET	57	0.12883	0.0070261	0.10924	0.11914	Curated_gene_sets:kegg_rna_degradation
Curated_gene_sets:han_satb1_...1	SET	371	0.051647	0.0071267	0.043796	0.11916	Curated_gene_sets:han_satb1_targets_dn
Curated_gene_sets:ross_aml_w...3	SET	75	0.11589	0.0072465	0.09829	0.1192	Curated_gene_sets:ross_aml_with_mll_fusions
GO_bp:go_embryonic_organ_dev...	SET	413	0.050997	0.0074163	0.043263	0.11926	GO_bp:go_embryonic_organ_development
GO_bp:go_positive_regulation...511	SET	17	0.22122	0.0065959	0.18767	0.11926	GO_bp:go_positive_regulation_of_mitochondrial_translation
GO_cc:go_transporter_complex	SET	317	0.057221	0.0073091	0.04855	0.11929	GO_cc:go_transporter_complex
GO_cc:go_origin_recognition_...	SET	9	0.34124	0.0074045	0.28955	0.1193	GO_cc:go_origin_recognition_complex
GO_mf:go_inositol_trisphosph...2	SET	6	0.41556	0.0073629	0.3528	0.11943	GO_mf:go_inositol_trisphosphate_phosphatase_activity
GO_bp:go_antibiotic_metaboli...	SET	86	0.11075	0.0074135	0.094026	0.11944	GO_bp:go_antibiotic_metabolic_process
Curated_gene_sets:martinelli...2	SET	10	0.24355	0.0055704	0.20685	0.11952	Curated_gene_sets:martinelli_immature_neutrophil_up
GO_bp:go_atrial_cardiac_musc...2	SET	17	0.24649	0.0073492	0.20941	0.1196	GO_bp:go_atrial_cardiac_muscle_cell_to_av_node_cell_signaling
Curated_gene_sets:reactome_f...16	SET	26	0.17275	0.0063682	0.14677	0.11961	Curated_gene_sets:reactome_fertilization
GO_bp:go_postsynaptic_actin_...	SET	8	0.34917	0.0071435	0.29687	0.11977	GO_bp:go_postsynaptic_actin_cytoskeleton_organization
Curated_gene_sets:pid_cdc42_...2	SET	26	0.20834	0.0076804	0.17715	0.11979	Curated_gene_sets:pid_cdc42_reg_pathway
Curated_gene_sets:croonquist...4	SET	33	0.17302	0.0071845	0.14712	0.1198	Curated_gene_sets:croonquist_nras_signaling_up
GO_bp:go_negative_regulation...217	SET	35	0.18053	0.0077198	0.15354	0.11985	GO_bp:go_negative_regulation_of_endothelial_cell_proliferation
GO_bp:go_regulation_of_skele...10	SET	7	0.35853	0.0068614	0.30497	0.11988	GO_bp:go_regulation_of_skeletal_muscle_tissue_regeneration
GO_bp:go_calcium_ion_transme...1	SET	132	0.089087	0.0073793	0.075777	0.11988	GO_bp:go_calcium_ion_transmembrane_import_into_cytosol
GO_cc:go_invadopodium_membra...	SET	5	0.40103	0.0064866	0.34118	0.11992	GO_cc:go_invadopodium_membrane
Curated_gene_sets:heller_hda...2	SET	268	0.059565	0.0070049	0.050678	0.11993	Curated_gene_sets:heller_hdac_targets_silenced_by_methylation_dn
Curated_gene_sets:barrier_co...1	SET	16	0.28472	0.0082359	0.24239	0.12008	Curated_gene_sets:barrier_colon_cancer_recurrence_dn
Curated_gene_sets:benporath_...7	SET	1049	0.032809	0.0074736	0.027934	0.1201	Curated_gene_sets:benporath_es_with_h3k27me3
Curated_gene_sets:weston_veg...3	SET	61	0.12865	0.0072576	0.10954	0.12013	Curated_gene_sets:weston_vegfa_targets_3hr
Curated_gene_sets:heidenblad...2	SET	34	0.1494	0.0062968	0.12722	0.12014	Curated_gene_sets:heidenblad_amplicon_12p11_12_up
Curated_gene_sets:haslinger_...1	SET	22	0.19009	0.0064468	0.16197	0.12028	Curated_gene_sets:haslinger_b_cll_with_11q23_deletion
GO_mf:go_extracellular_matri...1	SET	56	0.12622	0.0068233	0.10755	0.12029	GO_mf:go_extracellular_matrix_binding
GO_bp:go_nucleotide_excision...7	SET	19	0.18312	0.0057718	0.15611	0.12041	GO_bp:go_nucleotide_excision_repair_preincision_complex_stabilization
Curated_gene_sets:reactome_c...2	SET	9	0.31103	0.006749	0.26547	0.12068	Curated_gene_sets:reactome_ca2plus_activated_kplus_channels
GO_bp:go_cellular_response_t...108	SET	143	0.07717	0.0066512	0.065876	0.12072	GO_bp:go_cellular_response_to_starvation
Curated_gene_sets:casorelli_...3	SET	39	0.1686	0.0076097	0.14408	0.12096	Curated_gene_sets:casorelli_apl_secondary_vs_de_novo_up
GO_bp:go_chiasma_assembly	SET	7	0.42181	0.0080724	0.36051	0.121	GO_bp:go_chiasma_assembly
GO_bp:go_smoothened_signalin...1	SET	129	0.08596	0.0070394	0.073491	0.12108	GO_bp:go_smoothened_signaling_pathway
Curated_gene_sets:reactome_p...52	SET	29	0.19408	0.0075556	0.16594	0.12109	Curated_gene_sets:reactome_piwi_interacting_rna_pirna_biogenesis
GO_bp:go_keratinocyte_develo...	SET	12	0.34257	0.0085826	0.293	0.12118	GO_bp:go_keratinocyte_development
Curated_gene_sets:holleman_d...3	SET	12	0.26172	0.0065571	0.22387	0.12119	Curated_gene_sets:holleman_daunorubicin_b_all_dn
GO_bp:go_cellular_amide_meta...	SET	911	0.033205	0.0070757	0.028406	0.12122	GO_bp:go_cellular_amide_metabolic_process
GO_cc:go_cell_cell_junction	SET	426	0.048198	0.0071162	0.041253	0.12134	GO_cc:go_cell_cell_junction
Curated_gene_sets:ghandhi_by...2	SET	77	0.11769	0.0074561	0.10077	0.12143	Curated_gene_sets:ghandhi_bystander_irradiation_up
Curated_gene_sets:reactome_t...62	SET	12	0.34413	0.0086216	0.29483	0.12157	Curated_gene_sets:reactome_traf6_mediated_irf7_activation_in_tlr7_8_or_9_signaling
Curated_gene_sets:benporath_...16	SET	927	0.034641	0.0074429	0.029697	0.12172	Curated_gene_sets:benporath_suz12_targets
GO_bp:go_regulation_of_recep...9	SET	131	0.087654	0.0072332	0.075198	0.12189	GO_bp:go_regulation_of_receptor_signaling_pathway_via_stat
Curated_gene_sets:he_pten_ta...2	SET	17	0.25614	0.0076369	0.2198	0.12195	Curated_gene_sets:he_pten_targets_up
Curated_gene_sets:bredemeyer...2	SET	60	0.12513	0.0070012	0.10742	0.12204	Curated_gene_sets:bredemeyer_rag_signaling_not_via_atm_up
GO_bp:go_response_to_interle...8	SET	5	0.43859	0.0070942	0.37651	0.12204	GO_bp:go_response_to_interleukin_3
Curated_gene_sets:gross_hypo...3	SET	150	0.079884	0.0070503	0.068583	0.12206	Curated_gene_sets:gross_hypoxia_via_elk3_dn
GO_bp:go_regulation_of_xenop...	SET	6	0.37344	0.0066168	0.32068	0.12211	GO_bp:go_regulation_of_xenophagy
Curated_gene_sets:abe_inner_...	SET	41	0.14515	0.0067168	0.12467	0.12216	Curated_gene_sets:abe_inner_ear
GO_bp:go_negative_regulation...457	SET	15	0.23443	0.0065661	0.20139	0.1222	GO_bp:go_negative_regulation_of_natural_killer_cell_mediated_immunity
GO_bp:go_negative_regulation...261	SET	32	0.17475	0.0071458	0.1502	0.12234	GO_bp:go_negative_regulation_of_gene_silencing
GO_bp:go_cellular_response_t...15	SET	10	0.33634	0.0076926	0.28912	0.12236	GO_bp:go_cellular_response_to_caffeine
GO_mf:go_carbonyl_reductase_...	SET	5	0.51142	0.0082722	0.43974	0.12242	GO_mf:go_carbonyl_reductase_nadph_activity
GO_cc:go_pole_plasm	SET	17	0.27252	0.0081253	0.23443	0.12253	GO_cc:go_pole_plasm
GO_bp:go_detoxification	SET	119	0.094027	0.0073975	0.080974	0.12279	GO_bp:go_detoxification
Curated_gene_sets:howlin_cit...1	SET	35	0.16327	0.0069818	0.14077	0.12307	Curated_gene_sets:howlin_cited1_targets_1_dn
GO_cc:go_chloride_channel_co...	SET	42	0.15897	0.007445	0.13711	0.12316	GO_cc:go_chloride_channel_complex
GO_bp:go_glutathione_metabol...	SET	37	0.16656	0.0073226	0.14368	0.12318	GO_bp:go_glutathione_metabolic_process
Curated_gene_sets:korkola_yo...2	SET	20	0.20405	0.0065985	0.17614	0.12334	Curated_gene_sets:korkola_yolk_sac_tumor_up
Curated_gene_sets:hsiao_live...	SET	238	0.060662	0.0067282	0.052397	0.1235	Curated_gene_sets:hsiao_liver_specific_genes
Curated_gene_sets:bystrykh_h...9	SET	26	0.18803	0.0069316	0.16244	0.12354	Curated_gene_sets:bystrykh_hematopoiesis_stem_cell_scp2_qtl_trans
Curated_gene_sets:reactome_r...51	SET	8	0.34763	0.007112	0.30035	0.12355	Curated_gene_sets:reactome_regulation_of_pten_localization
Curated_gene_sets:reactome_g...57	SET	15	0.29101	0.0081509	0.25146	0.12359	Curated_gene_sets:reactome_glycogen_synthesis
GO_mf:go_phosphatase_activity	SET	256	0.060486	0.0069544	0.052274	0.12363	GO_mf:go_phosphatase_activity
Curated_gene_sets:mellman_tu...1	SET	47	0.13946	0.0069083	0.12054	0.12365	Curated_gene_sets:mellman_tut1_targets_dn
GO_bp:go_regulation_of_cd8_p...1	SET	15	0.20456	0.0057293	0.17691	0.1238	GO_bp:go_regulation_of_cd8_positive_alpha_beta_t_cell_activation
Curated_gene_sets:theilgaard...2	SET	75	0.12022	0.0075171	0.10398	0.12382	Curated_gene_sets:theilgaard_neutrophil_at_skin_wound_up
GO_bp:go_exogenous_drug_cata...	SET	22	0.19857	0.0067344	0.17178	0.12385	GO_bp:go_exogenous_drug_catabolic_process
GO_mf:go_growth_hormone_rece...	SET	9	0.29479	0.0063965	0.25507	0.12391	GO_mf:go_growth_hormone_receptor_binding
GO_bp:go_positive_regulation...632	SET	6	0.37584	0.0066593	0.32533	0.124	GO_bp:go_positive_regulation_of_pinocytosis
GO_bp:go_mitotic_spindle_ass...	SET	50	0.12539	0.0064062	0.10856	0.12405	GO_bp:go_mitotic_spindle_assembly
GO_bp:go_regulation_of_camp_...1	SET	16	0.24062	0.0069603	0.20838	0.12411	GO_bp:go_regulation_of_camp_dependent_protein_kinase_activity
GO_cc:go_replication_fork_pr...	SET	8	0.3739	0.0076494	0.32385	0.12414	GO_cc:go_replication_fork_protection_complex
Curated_gene_sets:croonquist...2	SET	17	0.23405	0.0069785	0.20275	0.12417	Curated_gene_sets:croonquist_il6_deprivation_up
Curated_gene_sets:boylan_mul...4	SET	132	0.084059	0.0069627	0.072848	0.12428	Curated_gene_sets:boylan_multiple_myeloma_c_d_up
Curated_gene_sets:nikolsky_b...2	SET	156	0.1318	0.011861	0.11433	0.12449	Curated_gene_sets:nikolsky_breast_cancer_11q12_q14_amplicon
GO_mf:go_hydrolase_activity_...4	SET	34	0.17262	0.0072753	0.14973	0.12449	GO_mf:go_hydrolase_activity_acting_on_carbon_nitrogen_but_not_peptide_bonds_in_cyclic_amidines
GO_bp:go_regulation_of_trans...28	SET	1726	0.024291	0.0069634	0.021072	0.12451	GO_bp:go_regulation_of_transport
GO_bp:go_metanephric_loop_of...	SET	5	0.46893	0.0075849	0.40689	0.12457	GO_bp:go_metanephric_loop_of_henle_development
GO_bp:go_interleukin_17_prod...	SET	29	0.17428	0.0067848	0.15126	0.12462	GO_bp:go_interleukin_17_production
GO_bp:go_positive_regulation...214	SET	16	0.24906	0.0072045	0.21618	0.12465	GO_bp:go_positive_regulation_of_dendritic_spine_morphogenesis
GO_mf:go_high_voltage_gated_...	SET	9	0.31644	0.0068664	0.27471	0.12469	GO_mf:go_high_voltage_gated_calcium_channel_activity
GO_bp:go_positive_regulation...454	SET	8	0.36111	0.0073876	0.31357	0.12475	GO_bp:go_positive_regulation_of_lipopolysaccharide_mediated_signaling_pathway
GO_mf:go_rac_gtpase_binding	SET	60	0.12727	0.0071208	0.11054	0.12481	GO_mf:go_rac_gtpase_binding
GO_mf:go_coreceptor_activity...1	SET	8	0.33294	0.0068115	0.28932	0.12492	GO_mf:go_coreceptor_activity_involved_in_wnt_signaling_pathway
GO_mf:go_map_kinase_kinase_a...	SET	15	0.24778	0.0069398	0.21532	0.12493	GO_mf:go_map_kinase_kinase_activity
GO_mf:go_nuclear_import_sign...	SET	9	0.25773	0.0055925	0.22411	0.12508	GO_mf:go_nuclear_import_signal_receptor_activity
Curated_gene_sets:zheng_foxp...6	SET	26	0.20741	0.0076462	0.18043	0.12517	Curated_gene_sets:zheng_foxp3_targets_up
Curated_gene_sets:reactome_p...53	SET	17	0.24463	0.0072938	0.21282	0.12519	Curated_gene_sets:reactome_pka_activation_in_glucagon_signalling
GO_mf:go_intracellular_ligan...	SET	33	0.18629	0.0077354	0.16234	0.12559	GO_mf:go_intracellular_ligand_gated_ion_channel_activity
GO_bp:go_positive_regulation...561	SET	5	0.4457	0.0072092	0.38864	0.12574	GO_bp:go_positive_regulation_of_neuromuscular_junction_development
GO_mf:go_long_chain_fatty_ac...1	SET	14	0.23202	0.0062782	0.20232	0.12574	GO_mf:go_long_chain_fatty_acid_binding
GO_bp:go_regulation_of_fat_c...	SET	118	0.086986	0.0068149	0.075869	0.1258	GO_bp:go_regulation_of_fat_cell_differentiation
Curated_gene_sets:smith_tert...1	SET	83	0.09889	0.0065037	0.086345	0.12606	Curated_gene_sets:smith_tert_targets_dn
GO_bp:go_cell_proliferation_...7	SET	9	0.34393	0.0074629	0.30039	0.12612	GO_bp:go_cell_proliferation_involved_in_metanephros_development
GO_mf:go_chloride_transmembr...	SET	89	0.10407	0.0070861	0.090917	0.12619	GO_mf:go_chloride_transmembrane_transporter_activity
Curated_gene_sets:pid_mtor_4...	SET	67	0.11057	0.0065364	0.096642	0.12629	Curated_gene_sets:pid_mtor_4pathway
GO_bp:go_cellular_response_t...14	SET	34	0.20332	0.0085694	0.17772	0.12631	GO_bp:go_cellular_response_to_cadmium_ion
GO_cc:go_ribonuclease_mrp_co...	SET	6	0.35987	0.0063763	0.3146	0.12634	GO_cc:go_ribonuclease_mrp_complex
Curated_gene_sets:reactome_c...33	SET	89	0.10502	0.0071512	0.091835	0.1264	Curated_gene_sets:reactome_cell_junction_organization
Curated_gene_sets:morosetti_...1	SET	12	0.24915	0.006242	0.21788	0.12642	Curated_gene_sets:morosetti_facioscapulohumeral_muscular_distrophy_dn
GO_bp:go_urate_transport	SET	5	0.50054	0.0080961	0.43772	0.12642	GO_bp:go_urate_transport
GO_bp:go_av_node_cell_to_bun...	SET	11	0.26921	0.0064577	0.23546	0.12646	GO_bp:go_av_node_cell_to_bundle_of_his_cell_communication
GO_mf:go_phosphatidylinosito...15	SET	14	0.27139	0.0073436	0.23761	0.1267	GO_mf:go_phosphatidylinositol_5_phosphate_binding
Curated_gene_sets:wong_endme...1	SET	71	0.11575	0.0070431	0.10139	0.1268	Curated_gene_sets:wong_endmetrium_cancer_dn
GO_bp:go_phosphatidic_acid_b...	SET	42	0.15662	0.0073351	0.13719	0.12681	GO_bp:go_phosphatidic_acid_biosynthetic_process
GO_bp:go_androgen_catabolic_...	SET	5	0.39401	0.0063731	0.34522	0.12687	GO_bp:go_androgen_catabolic_process
GO_bp:go_response_to_cadmium...	SET	60	0.13115	0.0073377	0.11495	0.12696	GO_bp:go_response_to_cadmium_ion
Curated_gene_sets:iglesias_e...1	SET	12	0.28068	0.0070319	0.24607	0.12702	Curated_gene_sets:iglesias_e2f_targets_dn
Curated_gene_sets:park_hsc_m...	SET	42	0.14366	0.0067281	0.12597	0.12706	Curated_gene_sets:park_hsc_markers
GO_bp:go_cellular_detoxifica...2	SET	5	0.34772	0.0056243	0.3049	0.12707	GO_bp:go_cellular_detoxification_of_aldehyde
Curated_gene_sets:taghavi_ne...	SET	12	0.27361	0.0068548	0.24006	0.12721	Curated_gene_sets:taghavi_neoplastic_transformation
GO_bp:go_complement_activati...3	SET	13	0.27728	0.0072302	0.24348	0.1274	GO_bp:go_complement_activation_lectin_pathway
Curated_gene_sets:reactome_h...18	SET	11	0.30842	0.0073982	0.27083	0.12741	Curated_gene_sets:reactome_highly_calcium_permeable_postsynaptic_nicotinic_acetylcholine_receptors
GO_bp:go_protein_k63_linked_...1	SET	29	0.18455	0.0071845	0.16212	0.12749	GO_bp:go_protein_k63_linked_deubiquitination
Curated_gene_sets:marson_fox...1	SET	19	0.21049	0.0066346	0.18494	0.12753	Curated_gene_sets:marson_foxp3_core_direct_targets
Curated_gene_sets:reactome_f...36	SET	17	0.29395	0.0087645	0.25827	0.12754	Curated_gene_sets:reactome_formation_of_senescence_associated_heterochromatin_foci_sahf
Curated_gene_sets:tsai_respo...2	SET	33	0.17049	0.0070792	0.14983	0.1276	Curated_gene_sets:tsai_response_to_radiation_therapy
Curated_gene_sets:stark_hypp...1	SET	20	0.28558	0.0092348	0.25101	0.12763	Curated_gene_sets:stark_hyppocampus_22q11_deletion_dn
Curated_gene_sets:kegg_glyox...	SET	16	0.21987	0.0063601	0.19348	0.12791	Curated_gene_sets:kegg_glyoxylate_and_dicarboxylate_metabolism
Curated_gene_sets:lin_melano...2	SET	71	0.12704	0.0077301	0.1118	0.12792	Curated_gene_sets:lin_melanoma_copy_number_up
Curated_gene_sets:reactome_t...38	SET	27	0.18706	0.0070269	0.16469	0.12802	Curated_gene_sets:reactome_tnfr1_induced_nfkappab_signaling_pathway
GO_bp:go_nucleotide_excision...2	SET	21	0.17835	0.0059095	0.15702	0.12803	GO_bp:go_nucleotide_excision_repair_dna_damage_recognition
Curated_gene_sets:reactome_s...121	SET	28	0.17228	0.0065902	0.15179	0.12821	Curated_gene_sets:reactome_sulfur_amino_acid_metabolism
Curated_gene_sets:douglas_bm...1	SET	308	0.051357	0.0064678	0.045279	0.12836	Curated_gene_sets:douglas_bmi1_targets_dn
Curated_gene_sets:tcga_gliob...2	SET	72	0.14259	0.0087366	0.12572	0.12837	Curated_gene_sets:tcga_glioblastoma_copy_number_up
GO_bp:go_type_b_pancreatic_c...1	SET	10	0.32678	0.007474	0.28814	0.12839	GO_bp:go_type_b_pancreatic_cell_apoptotic_process
Curated_gene_sets:nadler_obe...2	SET	55	0.11486	0.0061535	0.10128	0.1284	Curated_gene_sets:nadler_obesity_up
GO_mf:go_rna_stem_loop_bindi...	SET	15	0.24241	0.0067896	0.21379	0.12843	GO_mf:go_rna_stem_loop_binding
Curated_gene_sets:goldrath_a...	SET	333	0.050448	0.0066018	0.044503	0.12849	Curated_gene_sets:goldrath_antigen_response
GO_bp:go_cell_maturation	SET	171	0.071106	0.0066968	0.062736	0.12853	GO_bp:go_cell_maturation
GO_bp:go_regulation_of_toll_...4	SET	9	0.30872	0.0066988	0.27249	0.12862	GO_bp:go_regulation_of_toll_like_receptor_9_signaling_pathway
GO_mf:go_adrenergic_receptor...1	SET	15	0.26822	0.0075125	0.23675	0.12863	GO_mf:go_adrenergic_receptor_activity
Curated_gene_sets:bredemeyer...4	SET	48	0.13837	0.006927	0.12215	0.12866	Curated_gene_sets:bredemeyer_rag_signaling_via_atm_not_via_nfkb_up
Curated_gene_sets:park_treti...2	SET	30	0.16718	0.0066192	0.14763	0.12875	Curated_gene_sets:park_tretinoin_response_and_pml_rara_fusion
Curated_gene_sets:vantveer_b...1	SET	47	0.13811	0.0068416	0.12197	0.12875	Curated_gene_sets:vantveer_breast_cancer_brca1_dn
Curated_gene_sets:reactome_c...110	SET	12	0.27457	0.0068788	0.24251	0.12879	Curated_gene_sets:reactome_cytochrome_c_mediated_apoptotic_response
Curated_gene_sets:holleman_a...4	SET	28	0.17256	0.0066013	0.15245	0.12883	Curated_gene_sets:holleman_asparaginase_resistance_b_all_up
GO_bp:go_positive_regulation...531	SET	33	0.16536	0.0068663	0.14625	0.12911	GO_bp:go_positive_regulation_of_multicellular_organism_growth
GO_bp:go_protein_heterotrime...	SET	13	0.25324	0.0066035	0.22415	0.1293	GO_bp:go_protein_heterotrimerization
GO_bp:go_positive_regulation...616	SET	101	0.098204	0.0071212	0.086929	0.12931	GO_bp:go_positive_regulation_of_peptidyl_serine_phosphorylation
GO_bp:go_multi_organism_cell...1	SET	5	0.57578	0.0093132	0.50986	0.1294	GO_bp:go_multi_organism_cellular_localization
Curated_gene_sets:osman_blad...1	SET	380	0.047746	0.0066662	0.042292	0.12947	Curated_gene_sets:osman_bladder_cancer_dn
Curated_gene_sets:reactome_g...40	SET	42	0.14679	0.0068746	0.13003	0.12949	Curated_gene_sets:reactome_glucagon_like_peptide_1_glp1_regulates_insulin_secretion
Curated_gene_sets:kokkinakis...1	SET	57	0.12318	0.0067181	0.10917	0.12959	Curated_gene_sets:kokkinakis_methionine_deprivation_48hr_dn
GO_bp:go_positive_regulation...336	SET	5	0.39829	0.0064423	0.35304	0.12963	GO_bp:go_positive_regulation_of_hair_follicle_maturation
GO_bp:go_regulation_of_mesod...4	SET	7	0.33617	0.0064335	0.29809	0.12972	GO_bp:go_regulation_of_mesodermal_cell_fate_specification
GO_bp:go_regulation_of_mesod...3	SET	7	0.33617	0.0064335	0.29809	0.12972	GO_bp:go_regulation_of_mesodermal_cell_differentiation
GO_bp:go_regulation_of_mesod...2	SET	7	0.33617	0.0064335	0.29809	0.12972	GO_bp:go_regulation_of_mesoderm_formation
GO_bp:go_negative_regulation...694	SET	2	0.7694	0.0078715	0.68227	0.12973	GO_bp:go_negative_regulation_of_triglyceride_biosynthetic_process
Curated_gene_sets:chiaradonn...2	SET	107	0.094144	0.0070255	0.083514	0.12982	Curated_gene_sets:chiaradonna_neoplastic_transformation_cdc25_up
GO_bp:go_regulation_of_trans...7	SET	11	0.29574	0.0070942	0.26238	0.12985	GO_bp:go_regulation_of_transcription_from_rna_polymerase_ii_promoter_in_response_to_oxidative_stress
GO_bp:go_regulation_of_long_...2	SET	25	0.18376	0.0066429	0.16307	0.12991	GO_bp:go_regulation_of_long_term_neuronal_synaptic_plasticity
GO_cc:go_acetylcholine_gated...	SET	16	0.25786	0.0074591	0.22895	0.13003	GO_cc:go_acetylcholine_gated_channel_complex
GO_bp:go_alditol_metabolic_p...	SET	13	0.25168	0.0065627	0.22349	0.13007	GO_bp:go_alditol_metabolic_process
GO_bp:go_regulation_of_gluta...3	SET	6	0.41149	0.0072909	0.3655	0.13013	GO_bp:go_regulation_of_glutamine_family_amino_acid_metabolic_process
Curated_gene_sets:hahtola_ct...2	SET	16	0.22934	0.0066341	0.20372	0.13014	Curated_gene_sets:hahtola_ctcl_pathogenesis
GO_mf:go_norepinephrine_bind...	SET	5	0.41161	0.0066577	0.36567	0.13017	GO_mf:go_norepinephrine_binding
GO_bp:go_neurotransmitter_re...3	SET	7	0.39059	0.007475	0.34722	0.13032	GO_bp:go_neurotransmitter_receptor_transport_postsynaptic_endosome_to_lysosome
Curated_gene_sets:zhong_secr...1	SET	62	0.12333	0.0070143	0.10964	0.13033	Curated_gene_sets:zhong_secretome_of_lung_cancer_and_endothelium
GO_bp:go_receptor_transactiv...	SET	5	0.40564	0.0065612	0.36086	0.13049	GO_bp:go_receptor_transactivation
GO_bp:go_membrane_raft_distr...	SET	5	0.36063	0.0058332	0.32093	0.13058	GO_bp:go_membrane_raft_distribution
GO_bp:go_disruption_of_cells...	SET	17	0.19966	0.0059531	0.17773	0.13065	GO_bp:go_disruption_of_cells_of_other_organism_involved_in_symbiotic_interaction
Curated_gene_sets:browne_hcm...3	SET	95	0.099476	0.006997	0.088574	0.13071	Curated_gene_sets:browne_hcmv_infection_12hr_dn
Curated_gene_sets:lopez_meso...2	SET	12	0.28008	0.007017	0.24941	0.13073	Curated_gene_sets:lopez_mesotelioma_survival_time_up
GO_bp:go_cellular_alcohol_me...	SET	6	0.34831	0.0061715	0.31025	0.1308	GO_bp:go_cellular_alcohol_metabolic_process
Curated_gene_sets:nikolsky_b...12	SET	5	0.74	0.011969	0.65995	0.13109	Curated_gene_sets:nikolsky_breast_cancer_19p13_amplicon
Curated_gene_sets:myllykanga...9	SET	20	0.20871	0.0067491	0.1863	0.1313	Curated_gene_sets:myllykangas_amplification_hot_spot_23
GO_mf:go_chemoattractant_act...	SET	31	0.16644	0.006699	0.14859	0.13133	GO_mf:go_chemoattractant_activity
Curated_gene_sets:massarweh_...1	SET	62	0.13047	0.0074199	0.11648	0.13135	Curated_gene_sets:massarweh_response_to_estradiol
GO_bp:go_positive_regulation...370	SET	5	0.28285	0.0045751	0.25256	0.13138	GO_bp:go_positive_regulation_of_i_kappab_phosphorylation
GO_mf:go_glutathione_transfe...	SET	25	0.21339	0.0077139	0.19057	0.13142	GO_mf:go_glutathione_transferase_activity
GO_bp:go_phenol_containing_c...2	SET	7	0.38553	0.0073782	0.34435	0.13145	GO_bp:go_phenol_containing_compound_catabolic_process
GO_bp:go_inorganic_ion_trans...	SET	775	0.034916	0.006888	0.031198	0.13154	GO_bp:go_inorganic_ion_transmembrane_transport
GO_bp:go_negative_regulation...91	SET	6	0.29893	0.0052965	0.26729	0.13171	GO_bp:go_negative_regulation_of_cd8_positive_alpha_beta_t_cell_activation
GO_bp:go_ossification	SET	362	0.0496	0.0067623	0.044363	0.13178	GO_bp:go_ossification
GO_cc:go_actin_cortical_patch	SET	13	0.24318	0.006341	0.21752	0.1318	GO_cc:go_actin_cortical_patch
GO_bp:go_regulation_of_gluco...3	SET	7	0.33773	0.0064633	0.30223	0.13191	GO_bp:go_regulation_of_glucocorticoid_receptor_signaling_pathway
Curated_gene_sets:lui_thyroi...6	SET	47	0.11725	0.0058081	0.10499	0.13205	Curated_gene_sets:lui_thyroid_cancer_pax8_pparg_dn
Curated_gene_sets:smirnov_re...1	SET	57	0.11739	0.0064021	0.10511	0.13205	Curated_gene_sets:smirnov_response_to_ir_2hr_dn
Curated_gene_sets:tesar_alk_...3	SET	5	0.36532	0.005909	0.32732	0.1322	Curated_gene_sets:tesar_alk_targets_episc_4d_up
GO_bp:go_oxidative_dna_demet...	SET	5	0.37526	0.0060698	0.33642	0.13234	GO_bp:go_oxidative_dna_demethylation
GO_bp:go_base_conversion_or_...	SET	21	0.23009	0.0076242	0.20629	0.13235	GO_bp:go_base_conversion_or_substitution_editing
GO_bp:go_regulation_of_dendr...2	SET	23	0.2055	0.0071256	0.18424	0.13236	GO_bp:go_regulation_of_dendrite_extension
Curated_gene_sets:landis_bre...1	SET	71	0.10741	0.0065355	0.096307	0.13237	Curated_gene_sets:landis_breast_cancer_progression_dn
GO_bp:go_hindlimb_morphogene...	SET	35	0.17003	0.0072707	0.15245	0.13237	GO_bp:go_hindlimb_morphogenesis
Curated_gene_sets:lu_ezh2_ta...1	SET	360	0.047379	0.006442	0.042496	0.13246	Curated_gene_sets:lu_ezh2_targets_dn
GO_bp:go_endoplasmic_reticul...8	SET	115	0.085536	0.0066161	0.076752	0.13255	GO_bp:go_endoplasmic_reticulum_unfolded_protein_response
GO_bp:go_negative_regulation...711	SET	4	0.58358	0.0084431	0.52371	0.13258	GO_bp:go_negative_regulation_of_vascular_endothelial_cell_proliferation
Curated_gene_sets:mcmurray_t...2	SET	24	0.18	0.0063757	0.16155	0.1326	Curated_gene_sets:mcmurray_tp53_hras_cooperation_response_up
GO_cc:go_mitochondrial_crista	SET	6	0.37817	0.0067006	0.33951	0.13267	GO_cc:go_mitochondrial_crista
Curated_gene_sets:reactome_s...65	SET	54	0.12651	0.006716	0.11371	0.13296	Curated_gene_sets:reactome_signaling_by_non_receptor_tyrosine_kinases
GO_bp:go_osteoblast_differen...	SET	198	0.067102	0.0067955	0.06032	0.13298	GO_bp:go_osteoblast_differentiation
GO_bp:go_cd8_positive_alpha_...2	SET	14	0.21677	0.0058656	0.19486	0.13299	GO_bp:go_cd8_positive_alpha_beta_t_cell_differentiation
Curated_gene_sets:benporath_...15	SET	715	0.035936	0.0068204	0.03232	0.1331	Curated_gene_sets:benporath_sox2_targets
GO_cc:go_platelet_dense_gran...2	SET	14	0.23105	0.0062521	0.20781	0.13311	GO_cc:go_platelet_dense_granule_lumen
Curated_gene_sets:andersen_l...2	SET	34	0.15759	0.0066419	0.14175	0.13314	Curated_gene_sets:andersen_liver_cancer_krt19_up
GO_bp:go_neuron_projection_r...	SET	54	0.12742	0.0067647	0.11463	0.13316	GO_bp:go_neuron_projection_regeneration
GO_mf:go_nucleobase_binding	SET	5	0.51095	0.0082645	0.4603	0.1335	GO_mf:go_nucleobase_binding
GO_bp:go_release_of_sequeste...	SET	31	0.17461	0.0070278	0.15763	0.13399	GO_bp:go_release_of_sequestered_calcium_ion_into_cytosol_by_endoplasmic_reticulum
Curated_gene_sets:miyagawa_t...2	SET	247	0.05964	0.0067372	0.053871	0.13413	Curated_gene_sets:miyagawa_targets_of_ewsr1_ets_fusions_up
Curated_gene_sets:bosco_epit...	SET	61	0.12475	0.0070377	0.11269	0.13415	Curated_gene_sets:bosco_epithelial_differentiation_module
GO_cc:go_parallel_fiber_to_p...	SET	15	0.21581	0.0060445	0.19496	0.13416	GO_cc:go_parallel_fiber_to_purkinje_cell_synapse
GO_cc:go_endocytic_vesicle	SET	280	0.054278	0.0065225	0.049036	0.13418	GO_cc:go_endocytic_vesicle
Curated_gene_sets:suzuki_ctc...	SET	13	0.31701	0.0082662	0.28646	0.13423	Curated_gene_sets:suzuki_ctcfl_targets_up
Curated_gene_sets:jazag_tgfb...4	SET	105	0.088651	0.0065538	0.080127	0.13429	Curated_gene_sets:jazag_tgfb1_signaling_via_smad4_up
GO_bp:go_cerebral_cortex_gab...1	SET	6	0.36871	0.0065328	0.33343	0.13442	GO_bp:go_cerebral_cortex_gabaergic_interneuron_development
Curated_gene_sets:wamunyokol...3	SET	182	0.069026	0.0067048	0.062433	0.13446	Curated_gene_sets:wamunyokoli_ovarian_cancer_lmp_dn
Curated_gene_sets:reactome_p...21	SET	11	0.31792	0.0076262	0.28762	0.13451	Curated_gene_sets:reactome_pervasive_developmental_disorders
Curated_gene_sets:gargalovic...19	SET	15	0.23802	0.0066667	0.21535	0.13452	Curated_gene_sets:gargalovic_response_to_oxidized_phospholipids_salmon_dn
GO_bp:go_cysteine_biosynthet...	SET	5	0.40791	0.006598	0.36906	0.13453	GO_bp:go_cysteine_biosynthetic_process
Curated_gene_sets:reactome_p...26	SET	19	0.23325	0.0073519	0.2111	0.1346	Curated_gene_sets:reactome_phase_4_resting_membrane_potential
GO_mf:go_bioactive_lipid_rec...	SET	12	0.26209	0.0065664	0.23727	0.13467	GO_mf:go_bioactive_lipid_receptor_activity
GO_bp:go_negative_regulation...220	SET	17	0.24014	0.00716	0.21749	0.13477	GO_bp:go_negative_regulation_of_epidermis_development
GO_mf:go_icosanoid_binding	SET	6	0.45275	0.0080221	0.41016	0.13484	GO_mf:go_icosanoid_binding
GO_bp:go_import_into_nucleus	SET	143	0.076117	0.0065604	0.068989	0.13495	GO_bp:go_import_into_nucleus
GO_bp:go_regulation_of_hair_...2	SET	19	0.23874	0.0075251	0.21642	0.13498	GO_bp:go_regulation_of_hair_follicle_development
GO_bp:go_regulation_of_recep...5	SET	49	0.13729	0.0069437	0.12446	0.13502	GO_bp:go_regulation_of_receptor_internalization
Curated_gene_sets:wang_targe...2	SET	42	0.14278	0.006687	0.1296	0.1353	Curated_gene_sets:wang_targets_of_mll_cbp_fusion_up
GO_bp:go_response_to_platele...2	SET	19	0.24382	0.0076851	0.22133	0.13532	GO_bp:go_response_to_platelet_derived_growth_factor
GO_mf:go_nadp_retinol_dehydr...	SET	9	0.24185	0.0052479	0.21957	0.13536	GO_mf:go_nadp_retinol_dehydrogenase_activity
Curated_gene_sets:kegg_renal...	SET	68	0.10879	0.0064786	0.098809	0.13545	Curated_gene_sets:kegg_renal_cell_carcinoma
GO_mf:go_cd4_receptor_binding	SET	8	0.34207	0.0069982	0.31102	0.13571	GO_mf:go_cd4_receptor_binding
Curated_gene_sets:biocarta_m...6	SET	18	0.18871	0.0057896	0.1716	0.13574	Curated_gene_sets:biocarta_mef2d_pathway
Curated_gene_sets:wang_prost...	SET	61	0.12452	0.0070247	0.11324	0.13575	Curated_gene_sets:wang_prostate_cancer_androgen_independent
GO_bp:go_aspartate_family_am...3	SET	48	0.12174	0.0060941	0.11073	0.13581	GO_bp:go_aspartate_family_amino_acid_metabolic_process
Curated_gene_sets:biocarta_a...3	SET	14	0.25303	0.006847	0.23017	0.13582	Curated_gene_sets:biocarta_ach_pathway
GO_mf:go_phospholipase_a1_ac...	SET	6	0.39537	0.0070054	0.35989	0.13598	GO_mf:go_phospholipase_a1_activity
GO_bp:go_erad_pathway	SET	91	0.090298	0.006217	0.082254	0.13615	GO_bp:go_erad_pathway
Curated_gene_sets:graessmann...7	SET	79	0.10185	0.0065359	0.092837	0.1363	Curated_gene_sets:graessmann_response_to_mc_and_serum_deprivation_dn
Curated_gene_sets:zhu_cmv_24...1	SET	81	0.10445	0.0067867	0.095225	0.13635	Curated_gene_sets:zhu_cmv_24_hr_dn
GO_bp:go_peroxisome_organiza...	SET	78	0.10009	0.006382	0.091255	0.13637	GO_bp:go_peroxisome_organization
GO_bp:go_spinal_cord_pattern...	SET	24	0.18886	0.0066894	0.17229	0.13651	GO_bp:go_spinal_cord_patterning
GO_mf:go_outward_rectifier_p...	SET	15	0.26598	0.0074496	0.2427	0.13657	GO_mf:go_outward_rectifier_potassium_channel_activity
GO_cc:go_coated_vesicle	SET	274	0.055297	0.0065744	0.050468	0.13661	GO_cc:go_coated_vesicle
GO_bp:go_regulation_of_synap...15	SET	6	0.36746	0.0065107	0.3357	0.13685	GO_bp:go_regulation_of_synaptic_vesicle_priming
GO_bp:go_hemoglobin_biosynth...	SET	8	0.39608	0.0081031	0.3619	0.13689	GO_bp:go_hemoglobin_biosynthetic_process
GO_cc:go_cell_cortex_part	SET	169	0.070076	0.0065615	0.064035	0.13691	GO_cc:go_cell_cortex_part
GO_bp:go_hyperosmotic_salini...	SET	8	0.37927	0.0077592	0.34659	0.13692	GO_bp:go_hyperosmotic_salinity_response
GO_bp:go_phosphatidylethanol...1	SET	26	0.19549	0.0072064	0.17866	0.13695	GO_bp:go_phosphatidylethanolamine_acyl_chain_remodeling
GO_bp:go_cell_cell_junction_...1	SET	119	0.084641	0.0066591	0.077366	0.13698	GO_bp:go_cell_cell_junction_assembly
GO_cc:go_transcription_facto...6	SET	10	0.24701	0.0056495	0.22595	0.13717	GO_cc:go_transcription_factor_tfiih_holo_complex
GO_bp:go_response_to_light_i...	SET	11	0.25527	0.0061234	0.23357	0.13722	GO_bp:go_response_to_light_intensity
GO_bp:go_organelle_disassemb...	SET	92	0.084426	0.0058444	0.077256	0.13725	GO_bp:go_organelle_disassembly
Curated_gene_sets:worschech_...3	SET	11	0.24198	0.0058045	0.22144	0.13726	Curated_gene_sets:worschech_tumor_rejection_dn
GO_bp:go_g1_to_g0_transition	SET	10	0.26747	0.0061175	0.24493	0.13742	GO_bp:go_g1_to_g0_transition
GO_cc:go_postsynaptic_endoso...	SET	12	0.28479	0.0071349	0.2608	0.13743	GO_cc:go_postsynaptic_endosome
GO_bp:go_endoplasmic_reticul...3	SET	16	0.20982	0.0060694	0.19216	0.13744	GO_bp:go_endoplasmic_reticulum_mannose_trimming
GO_bp:go_wound_healing_sprea...	SET	15	0.2269	0.0063552	0.20788	0.13753	GO_bp:go_wound_healing_spreading_of_epidermal_cells
Curated_gene_sets:onder_cdh1...7	SET	15	0.26387	0.0073906	0.2418	0.13758	Curated_gene_sets:onder_cdh1_targets_3_up
Curated_gene_sets:nutt_gbm_v...2	SET	42	0.14988	0.0070195	0.13735	0.13759	Curated_gene_sets:nutt_gbm_vs_ao_glioma_up
Curated_gene_sets:myllykanga...11	SET	9	0.27409	0.0059474	0.25136	0.13777	Curated_gene_sets:myllykangas_amplification_hot_spot_25
GO_bp:go_in_utero_embryonic_...	SET	329	0.049699	0.0064653	0.045599	0.13788	GO_bp:go_in_utero_embryonic_development
GO_bp:go_dna_double_strand_b...1	SET	24	0.1821	0.00645	0.1671	0.13791	GO_bp:go_dna_double_strand_break_processing
Curated_gene_sets:reactome_n...30	SET	33	0.15826	0.0065714	0.14523	0.13792	Curated_gene_sets:reactome_negative_regulators_of_ddx58_ifih1_signaling
GO_bp:go_response_to_laminar...	SET	14	0.26525	0.0071776	0.24349	0.138	GO_bp:go_response_to_laminar_fluid_shear_stress
GO_bp:go_c_terminal_protein_...2	SET	4	0.5039	0.0072903	0.46266	0.13806	GO_bp:go_c_terminal_protein_deglutamylation
Curated_gene_sets:kegg_splic...	SET	122	0.083821	0.0066766	0.07699	0.13815	Curated_gene_sets:kegg_spliceosome
GO_cc:go_palmitoyltransferas...	SET	11	0.33666	0.0080756	0.30929	0.1382	GO_cc:go_palmitoyltransferase_complex
GO_mf:go_nad_binding	SET	54	0.12656	0.006719	0.1163	0.13826	GO_mf:go_nad_binding
Curated_gene_sets:ono_aml1_t...1	SET	41	0.14524	0.0067208	0.13348	0.13828	Curated_gene_sets:ono_aml1_targets_dn
Curated_gene_sets:pid_s1p_me...	SET	21	0.20955	0.0069434	0.19258	0.13829	Curated_gene_sets:pid_s1p_meta_pathway
GO_bp:go_regulation_of_low_d...3	SET	5	0.44183	0.0071467	0.40637	0.13846	GO_bp:go_regulation_of_low_density_lipoprotein_particle_receptor_catabolic_process
Curated_gene_sets:kegg_arrhy...	SET	71	0.11117	0.0067644	0.10229	0.13856	Curated_gene_sets:kegg_arrhythmogenic_right_ventricular_cardiomyopathy_arvc
GO_bp:go_regulation_of_nucle...3	SET	20	0.20375	0.0065886	0.1876	0.13873	GO_bp:go_regulation_of_nuclear_transcribed_mrna_catabolic_process_deadenylation_dependent_decay
GO_bp:go_regulation_of_estab...4	SET	71	0.1027	0.0062488	0.094632	0.13892	GO_bp:go_regulation_of_establishment_of_protein_localization_to_mitochondrion
GO_cc:go_dendrite_membrane	SET	38	0.15305	0.0068187	0.14105	0.13896	GO_cc:go_dendrite_membrane
Curated_gene_sets:sato_silen...1	SET	42	0.13197	0.0061809	0.12164	0.13898	Curated_gene_sets:sato_silenced_by_deacetylation_in_pancreatic_cancer
GO_bp:go_cell_cell_adhesion_...2	SET	41	0.14596	0.0067544	0.13454	0.139	GO_bp:go_cell_cell_adhesion_mediated_by_cadherin
Curated_gene_sets:biocarta_p...17	SET	9	0.30994	0.0067253	0.28576	0.13905	Curated_gene_sets:biocarta_plc_pathway
Curated_gene_sets:takao_resp...2	SET	80	0.11086	0.0071587	0.10226	0.13916	Curated_gene_sets:takao_response_to_uvb_radiation_up
GO_mf:go_hmg_box_domain_bind...	SET	17	0.2257	0.0067293	0.20836	0.13936	GO_mf:go_hmg_box_domain_binding
GO_bp:go_dna_methylation_or_...	SET	85	0.098261	0.0065394	0.090713	0.13937	GO_bp:go_dna_methylation_or_demethylation
Curated_gene_sets:greshock_c...	SET	323	0.050034	0.0064502	0.046204	0.13944	Curated_gene_sets:greshock_cancer_copy_number_up
Curated_gene_sets:hahtola_my...3	SET	14	0.22735	0.006152	0.21002	0.13951	Curated_gene_sets:hahtola_mycosis_fungoides_dn
Curated_gene_sets:wakabayash...4	SET	818	0.032155	0.0065093	0.029708	0.13956	Curated_gene_sets:wakabayashi_adipogenesis_pparg_rxra_bound_8d
Curated_gene_sets:dang_myc_t...2	SET	122	0.076426	0.0060876	0.070623	0.1396	Curated_gene_sets:dang_myc_targets_up
Curated_gene_sets:andersen_c...2	SET	172	0.067037	0.0063318	0.061948	0.1396	Curated_gene_sets:andersen_cholangiocarcinoma_class2
GO_bp:go_regulation_of_isome...	SET	8	0.33717	0.006898	0.31181	0.13978	GO_bp:go_regulation_of_isomerase_activity
GO_mf:go_phosphatidylcholine...2	SET	10	0.28145	0.0064373	0.26034	0.13983	GO_mf:go_phosphatidylcholine_transporter_activity
Curated_gene_sets:reactome_t...4	SET	40	0.12936	0.0059126	0.11965	0.13984	Curated_gene_sets:reactome_tbc_rabgaps
Curated_gene_sets:biocarta_s...11	SET	16	0.21491	0.0062165	0.19892	0.13999	Curated_gene_sets:biocarta_sppa_pathway
Curated_gene_sets:dasu_il6_s...1	SET	7	0.31619	0.0060511	0.29275	0.14007	Curated_gene_sets:dasu_il6_signaling_dn
GO_bp:go_positive_regulation...52	SET	109	0.082042	0.006179	0.075972	0.1401	GO_bp:go_positive_regulation_of_autophagy
GO_mf:go_opsonin_binding	SET	14	0.24308	0.0065775	0.2251	0.14012	GO_mf:go_opsonin_binding
GO_bp:go_negative_regulation...314	SET	48	0.12733	0.0063742	0.11793	0.14014	GO_bp:go_negative_regulation_of_innate_immune_response
GO_bp:go_negative_regulation...332	SET	21	0.18961	0.0062829	0.17576	0.14034	GO_bp:go_negative_regulation_of_interleukin_2_production
Curated_gene_sets:pasini_suz...2	SET	98	0.089172	0.00637	0.08266	0.14035	Curated_gene_sets:pasini_suz12_targets_up
Curated_gene_sets:reactome_u...2	SET	8	0.29212	0.0059762	0.27081	0.14038	Curated_gene_sets:reactome_ubiquinol_biosynthesis
Curated_gene_sets:reactome_p...22	SET	42	0.14313	0.0067033	0.13271	0.14042	Curated_gene_sets:reactome_phase_0_rapid_depolarisation
GO_bp:go_positive_regulation...828	SET	26	0.16959	0.0062518	0.15725	0.14042	GO_bp:go_positive_regulation_of_transcription_from_rna_polymerase_ii_promoter_in_response_to_stress
GO_bp:go_negative_regulation...653	SET	20	0.19013	0.0061483	0.17635	0.14049	GO_bp:go_negative_regulation_of_t_cell_apoptotic_process
GO_bp:go_response_to_granulo...	SET	9	0.2372	0.0051469	0.22002	0.14051	GO_bp:go_response_to_granulocyte_macrophage_colony_stimulating_factor
Curated_gene_sets:riggins_ta...2	SET	58	0.11588	0.0063748	0.1075	0.14053	Curated_gene_sets:riggins_tamoxifen_resistance_up
Curated_gene_sets:biocarta_i...8	SET	15	0.26678	0.0074721	0.24764	0.14069	Curated_gene_sets:biocarta_il17_pathway
Curated_gene_sets:zheng_foxp...5	SET	193	0.068536	0.0068535	0.063625	0.1407	Curated_gene_sets:zheng_foxp3_targets_in_thymus_up
GO_bp:go_negative_regulation...4	SET	20	0.22848	0.0073885	0.2121	0.1407	GO_bp:go_negative_regulation_of_actin_filament_bundle_assembly
Curated_gene_sets:biocarta_l...6	SET	15	0.23478	0.0065758	0.21801	0.14077	Curated_gene_sets:biocarta_longevity_pathway
Curated_gene_sets:watanabe_r...2	SET	105	0.085164	0.0062961	0.079138	0.14094	Curated_gene_sets:watanabe_rectal_cancer_radiotherapy_responsive_up
Curated_gene_sets:diaz_chron...1	SET	113	0.08457	0.0064846	0.078609	0.14101	Curated_gene_sets:diaz_chronic_meylogenous_leukemia_dn
GO_bp:go_regulation_of_hormo...4	SET	254	0.056928	0.00652	0.052916	0.14102	GO_bp:go_regulation_of_hormone_secretion
GO_bp:go_regulation_of_cell_...37	SET	13	0.23523	0.0061339	0.2188	0.14118	GO_bp:go_regulation_of_cell_proliferation_involved_in_kidney_development
GO_mf:go_notch_binding	SET	21	0.19736	0.0065395	0.18363	0.14125	GO_mf:go_notch_binding
GO_mf:go_ion_antiporter_acti...	SET	54	0.12193	0.0064733	0.11348	0.1413	GO_mf:go_ion_antiporter_activity
GO_bp:go_chromatin_organizat...2	SET	116	0.087673	0.0068106	0.081597	0.14132	GO_bp:go_chromatin_organization_involved_in_regulation_of_transcription
Curated_gene_sets:smid_breas...18	SET	22	0.17171	0.0058234	0.15983	0.14134	Curated_gene_sets:smid_breast_cancer_relapse_in_lung_up
Curated_gene_sets:zhan_varia...2	SET	18	0.17839	0.005473	0.16609	0.14141	Curated_gene_sets:zhan_variable_early_differentiation_genes_up
Curated_gene_sets:boyault_li...7	SET	27	0.16991	0.0063829	0.15824	0.14148	Curated_gene_sets:boyault_liver_cancer_subclass_g2
Curated_gene_sets:tesar_alk_...4	SET	6	0.40267	0.0071346	0.37506	0.14151	Curated_gene_sets:tesar_alk_targets_human_es_4d_dn
Curated_gene_sets:reactome_c...71	SET	8	0.29472	0.0060295	0.27469	0.14166	Curated_gene_sets:reactome_cohesin_loading_onto_chromatin
Curated_gene_sets:boylan_mul...10	SET	88	0.093916	0.0063591	0.087558	0.14173	Curated_gene_sets:boylan_multiple_myeloma_d_up
Curated_gene_sets:li_adipoge...	SET	17	0.21962	0.0065482	0.20477	0.14175	Curated_gene_sets:li_adipogenesis_by_activated_pparg
GO_bp:go_cell_substrate_adhe...	SET	322	0.051108	0.0065787	0.047686	0.14192	GO_bp:go_cell_substrate_adhesion
Curated_gene_sets:wakabayash...2	SET	612	0.036782	0.0064768	0.03437	0.14228	Curated_gene_sets:wakabayashi_adipogenesis_pparg_bound_8d
GO_bp:go_sphingomyelin_metab...	SET	6	0.36013	0.006381	0.33672	0.14243	GO_bp:go_sphingomyelin_metabolic_process
Curated_gene_sets:reactome_v...8	SET	44	0.15741	0.0075454	0.14727	0.14257	Curated_gene_sets:reactome_viral_messenger_rna_synthesis
GO_mf:go_camp_dependent_prot...3	SET	7	0.32939	0.0063036	0.30817	0.14258	GO_mf:go_camp_dependent_protein_kinase_regulator_activity
Curated_gene_sets:biocarta_c...23	SET	15	0.21695	0.0060764	0.20299	0.14259	Curated_gene_sets:biocarta_ck1_pathway
Curated_gene_sets:der_ifn_be...1	SET	7	0.30573	0.005851	0.28612	0.14264	Curated_gene_sets:der_ifn_beta_response_dn
GO_bp:go_sarcoplasmic_reticu...	SET	34	0.15151	0.0063858	0.14184	0.14272	GO_bp:go_sarcoplasmic_reticulum_calcium_ion_transport
Curated_gene_sets:reactome_m...14	SET	113	0.10005	0.0076713	0.093677	0.14277	Curated_gene_sets:reactome_meiosis
GO_bp:go_arginine_biosynthet...	SET	4	0.49636	0.0071812	0.46477	0.14277	GO_bp:go_arginine_biosynthetic_process
GO_bp:go_positive_regulation...827	SET	5	0.39953	0.0064624	0.37412	0.14279	GO_bp:go_positive_regulation_of_transcription_from_rna_polymerase_ii_promoter_in_response_to_oxidative_stress
Curated_gene_sets:rickman_me...2	SET	293	0.053021	0.0065154	0.049671	0.1429	Curated_gene_sets:rickman_metastasis_up
GO_bp:go_gonadotropin_secret...	SET	15	0.22192	0.0062157	0.20793	0.14293	GO_bp:go_gonadotropin_secretion
Curated_gene_sets:graessmann...5	SET	710	0.033589	0.0063537	0.031477	0.14297	Curated_gene_sets:graessmann_response_to_mc_and_doxorubicin_dn
GO_cc:go_small_nucleolar_rib...	SET	21	0.18482	0.0061239	0.17326	0.14307	GO_cc:go_small_nucleolar_ribonucleoprotein_complex
GO_bp:go_negative_regulation...455	SET	16	0.23688	0.0068522	0.22209	0.14308	GO_bp:go_negative_regulation_of_myotube_differentiation
GO_mf:go_intracellular_camp_...	SET	8	0.33657	0.0068857	0.31561	0.14312	GO_mf:go_intracellular_camp_activated_cation_channel_activity
GO_bp:go_positive_regulation...425	SET	10	0.31003	0.007091	0.29075	0.14315	GO_bp:go_positive_regulation_of_isotype_switching_to_igg_isotypes
GO_bp:go_central_nervous_sys...6	SET	25	0.17516	0.0063321	0.1643	0.1432	GO_bp:go_central_nervous_system_projection_neuron_axonogenesis
GO_bp:go_nucleosome_organiza...	SET	158	0.079719	0.0072194	0.074777	0.1432	GO_bp:go_nucleosome_organization
GO_bp:go_regulation_of_sphin...	SET	14	0.25461	0.0068897	0.23904	0.14341	GO_bp:go_regulation_of_sphingolipid_biosynthetic_process
Curated_gene_sets:pid_nfat_3...	SET	53	0.12269	0.0064529	0.11521	0.14346	Curated_gene_sets:pid_nfat_3pathway
Curated_gene_sets:reactome_m...91	SET	9	0.28922	0.0062756	0.2716	0.14348	Curated_gene_sets:reactome_multifunctional_anion_exchangers
Curated_gene_sets:hummerich_...5	SET	98	0.087863	0.0062765	0.08252	0.1435	Curated_gene_sets:hummerich_skin_cancer_progression_dn
GO_mf:go_snare_binding	SET	101	0.09224	0.0066887	0.086705	0.14371	GO_mf:go_snare_binding
GO_mf:go_mediator_complex_bi...	SET	4	0.51377	0.0074331	0.48305	0.14376	GO_mf:go_mediator_complex_binding
GO_bp:go_regulation_of_spind...1	SET	25	0.1868	0.0067525	0.17567	0.14383	GO_bp:go_regulation_of_spindle_assembly
Curated_gene_sets:reactome_d...80	SET	13	0.25576	0.0066692	0.24068	0.14397	Curated_gene_sets:reactome_downregulation_of_erbb2:erbb3_signaling
GO_bp:go_phenol_containing_c...3	SET	55	0.12031	0.0064458	0.11326	0.14407	GO_bp:go_phenol_containing_compound_metabolic_process
Curated_gene_sets:reactome_s...129	SET	46	0.13818	0.0067718	0.13011	0.14412	Curated_gene_sets:reactome_sumoylation_of_dna_replication_proteins
Curated_gene_sets:dazard_uv_...7	SET	12	0.4457	0.011166	0.41976	0.14417	Curated_gene_sets:dazard_uv_response_cluster_g5
Curated_gene_sets:pid_mapk_t...	SET	33	0.15528	0.0064478	0.14627	0.14422	Curated_gene_sets:pid_mapk_trk_pathway
GO_mf:go_peptide_alpha_n_ace...	SET	12	0.31975	0.0080107	0.30134	0.14433	GO_mf:go_peptide_alpha_n_acetyltransferase_activity
Curated_gene_sets:heidenblad...1	SET	21	0.19098	0.0063281	0.18006	0.14443	Curated_gene_sets:heidenblad_amplicon_12p11_12_dn
GO_bp:go_sphingolipid_metabo...	SET	78	0.10263	0.0065443	0.096786	0.14448	GO_bp:go_sphingolipid_metabolic_process
Curated_gene_sets:boylan_mul...3	SET	251	0.055417	0.0063099	0.05228	0.14458	Curated_gene_sets:boylan_multiple_myeloma_c_d_dn
GO_bp:go_positive_regulation...152	SET	6	0.45894	0.0081317	0.43322	0.14472	GO_bp:go_positive_regulation_of_centriole_replication
GO_bp:go_positive_regulation...348	SET	5	0.35721	0.0057779	0.33732	0.14482	GO_bp:go_positive_regulation_of_high_voltage_gated_calcium_channel_activity
Curated_gene_sets:benporath_...2	SET	988	0.030813	0.0068233	0.029113	0.14495	Curated_gene_sets:benporath_eed_targets
Curated_gene_sets:kegg_panto...	SET	16	0.22018	0.006369	0.20805	0.14496	Curated_gene_sets:kegg_pantothenate_and_coa_biosynthesis
GO_mf:go_peptide_n_acetyltra...	SET	65	0.11017	0.0064147	0.10409	0.14496	GO_mf:go_peptide_n_acetyltransferase_activity
Curated_gene_sets:reactome_o...19	SET	18	0.20536	0.0063004	0.19407	0.145	Curated_gene_sets:reactome_other_semaphorin_interactions
GO_bp:go_detection_of_calciu...	SET	13	0.25931	0.0067617	0.24506	0.145	GO_bp:go_detection_of_calcium_ion
GO_bp:go_pyrimidine_ribonucl...1	SET	13	0.3012	0.0078542	0.28477	0.14511	GO_bp:go_pyrimidine_ribonucleoside_catabolic_process
Curated_gene_sets:reactome_d...8	SET	56	0.11226	0.0060686	0.10614	0.14513	Curated_gene_sets:reactome_deadenylation_dependent_mrna_decay
GO_cc:go_cation_channel_comp...	SET	212	0.062321	0.0065282	0.058932	0.14515	GO_cc:go_cation_channel_complex
GO_bp:go_regulation_of_stem_...4	SET	62	0.11665	0.0066343	0.11033	0.14521	GO_bp:go_regulation_of_stem_cell_proliferation
GO_cc:go_carboxy_terminal_do...	SET	18	0.19975	0.0061283	0.18894	0.14521	GO_cc:go_carboxy_terminal_domain_protein_kinase_complex
Curated_gene_sets:busa_sam68...2	SET	7	0.27164	0.0051986	0.25712	0.14538	Curated_gene_sets:busa_sam68_targets_up
GO_bp:go_golgi_to_lysosome_t...	SET	8	0.30986	0.0063393	0.29349	0.14554	GO_bp:go_golgi_to_lysosome_transport
Curated_gene_sets:biocarta_h...3	SET	25	0.17308	0.0062566	0.16397	0.1456	Curated_gene_sets:biocarta_hdac_pathway
Curated_gene_sets:mikkelsen_...37	SET	10	0.28001	0.0064044	0.26533	0.14565	Curated_gene_sets:mikkelsen_pluripotent_state_up
Curated_gene_sets:lee_liver_...17	SET	173	0.062754	0.0059443	0.059486	0.14574	Curated_gene_sets:lee_liver_cancer_survival_up
GO_bp:go_de_novo_imp_biosynt...	SET	6	0.28614	0.00507	0.27152	0.14598	GO_bp:go_de_novo_imp_biosynthetic_process
GO_bp:go_regulation_of_smoot...4	SET	76	0.10475	0.0065935	0.099417	0.14603	GO_bp:go_regulation_of_smoothened_signaling_pathway
GO_bp:go_amino_sugar_metabol...	SET	22	0.19031	0.0064542	0.18081	0.14628	GO_bp:go_amino_sugar_metabolic_process
GO_mf:go_sulfur_amino_acid_t...	SET	7	0.27773	0.0053151	0.2639	0.14631	GO_mf:go_sulfur_amino_acid_transmembrane_transporter_activity
Curated_gene_sets:yao_tempor...17	SET	47	0.13256	0.0065666	0.12606	0.14652	Curated_gene_sets:yao_temporal_response_to_progesterone_cluster_8
GO_mf:go_tumor_necrosis_fact...3	SET	42	0.13324	0.0062403	0.12677	0.14662	GO_mf:go_tumor_necrosis_factor_receptor_superfamily_binding
Curated_gene_sets:reactome_n...12	SET	9	0.29325	0.0063632	0.27912	0.14673	Curated_gene_sets:reactome_nef_mediated_cd4_down_regulation
Curated_gene_sets:darwiche_s...3	SET	168	0.063881	0.0059638	0.060841	0.14688	Curated_gene_sets:darwiche_squamous_cell_carcinoma_dn
GO_mf:go_3_beta_hydroxy_delt...	SET	5	0.34953	0.0056537	0.33315	0.14706	GO_mf:go_3_beta_hydroxy_delta5_steroid_dehydrogenase_activity
Curated_gene_sets:reactome_m...86	SET	181	0.065026	0.006299	0.062008	0.14717	Curated_gene_sets:reactome_mrna_splicing
Curated_gene_sets:reactome_s...160	SET	39	0.14379	0.0064897	0.13713	0.14719	Curated_gene_sets:reactome_synthesis_of_pa
Curated_gene_sets:mikkelsen_...35	SET	8	0.2965	0.0060659	0.2831	0.14748	Curated_gene_sets:mikkelsen_partially_reprogrammed_to_pluripotency
Curated_gene_sets:reactome_r...137	SET	8	0.2927	0.0059881	0.27947	0.14748	Curated_gene_sets:reactome_runx1_regulates_transcription_of_genes_involved_in_differentiation_of_keratinocytes
Curated_gene_sets:korkola_co...	SET	31	0.14482	0.0058289	0.13829	0.14751	Curated_gene_sets:korkola_correlated_with_pou5f1
GO_bp:go_metal_ion_transport	SET	834	0.031263	0.0063877	0.029854	0.14751	GO_bp:go_metal_ion_transport
GO_bp:go_cation_transmembran...	SET	786	0.032132	0.0063818	0.030693	0.14758	GO_bp:go_cation_transmembrane_transport
Curated_gene_sets:onder_cdh1...1	SET	79	0.10283	0.0065983	0.098283	0.14774	Curated_gene_sets:onder_cdh1_signaling_via_ctnnb1
GO_mf:go_aldehyde_dehydrogen...2	SET	6	0.3138	0.0055599	0.29995	0.14775	GO_mf:go_aldehyde_dehydrogenase_nad_p_plus_activity
GO_bp:go_response_to_magnesi...	SET	19	0.17738	0.0055907	0.1698	0.1481	GO_bp:go_response_to_magnesium_ion
Curated_gene_sets:kegg_sphin...	SET	38	0.14903	0.0066395	0.14269	0.14816	Curated_gene_sets:kegg_sphingolipid_metabolism
GO_bp:go_renal_absorption	SET	15	0.23665	0.0066281	0.22671	0.14828	GO_bp:go_renal_absorption
Curated_gene_sets:nakamura_b...	SET	6	0.29517	0.0052299	0.28277	0.14829	Curated_gene_sets:nakamura_bronchial_and_bronchiolar_epithelia
Curated_gene_sets:reactome_e...26	SET	153	0.067719	0.0060357	0.064892	0.14835	Curated_gene_sets:reactome_er_to_golgi_anterograde_transport
GO_mf:go_acetylcholine_gated...	SET	16	0.24136	0.0069815	0.2313	0.14838	GO_mf:go_acetylcholine_gated_cation_selective_channel_activity
GO_bp:go_multicellular_organ...7	SET	71	0.098381	0.0059861	0.0943	0.14842	GO_bp:go_multicellular_organismal_response_to_stress
Curated_gene_sets:pid_lpa4_p...	SET	14	0.26728	0.0072326	0.25627	0.14849	Curated_gene_sets:pid_lpa4_pathway
GO_mf:go_acetylglucosaminylt...	SET	50	0.12374	0.0063218	0.11865	0.1485	GO_mf:go_acetylglucosaminyltransferase_activity
Curated_gene_sets:park_treti...1	SET	12	0.233	0.0058375	0.22343	0.14852	Curated_gene_sets:park_tretinoin_response
Curated_gene_sets:mikkelsen_...3	SET	59	0.1141	0.0063305	0.10941	0.14852	Curated_gene_sets:mikkelsen_es_hcp_with_h3_unmethylated
Curated_gene_sets:liu_nasoph...	SET	65	0.10305	0.0060005	0.098832	0.14855	Curated_gene_sets:liu_nasopharyngeal_carcinoma
Curated_gene_sets:mikkelsen_...16	SET	5	0.36649	0.0059279	0.35168	0.14869	Curated_gene_sets:mikkelsen_ips_lcp_with_h3k4me3_and_h3k27me3
Curated_gene_sets:mootha_ros	SET	7	0.32676	0.0062533	0.31357	0.1487	Curated_gene_sets:mootha_ros
Curated_gene_sets:kurokawa_l...1	SET	6	0.39057	0.0069203	0.37489	0.14875	Curated_gene_sets:kurokawa_liver_cancer_early_recurrence_dn
GO_bp:go_cerebellar_purkinje...4	SET	13	0.27197	0.0070919	0.2611	0.1488	GO_bp:go_cerebellar_purkinje_cell_layer_morphogenesis
GO_bp:go_single_stranded_vir...	SET	18	0.25215	0.0077359	0.24213	0.14885	GO_bp:go_single_stranded_viral_rna_replication_via_double_stranded_dna_intermediate
Curated_gene_sets:meissner_n...1	SET	513	0.038597	0.0062391	0.037071	0.1489	Curated_gene_sets:meissner_npc_hcp_with_h3_unmethylated
Curated_gene_sets:lu_tumor_e...1	SET	4	0.59595	0.0086221	0.5724	0.14891	Curated_gene_sets:lu_tumor_endothelial_markers_dn
GO_bp:go_viral_rna_genome_re...	SET	31	0.16675	0.0067112	0.16018	0.14894	GO_bp:go_viral_rna_genome_replication
GO_mf:go_steroid_hydroxylase...	SET	33	0.14372	0.0059678	0.13808	0.14899	GO_mf:go_steroid_hydroxylase_activity
GO_bp:go_immunoglobulin_secr...	SET	20	0.17854	0.0057734	0.17163	0.14912	GO_bp:go_immunoglobulin_secretion
GO_bp:go_sulfation	SET	17	0.21049	0.0062758	0.2025	0.14931	GO_bp:go_sulfation
GO_cc:go_dna_repair_complex	SET	36	0.13728	0.0059534	0.13212	0.1494	GO_cc:go_dna_repair_complex
GO_bp:go_compartment_pattern...	SET	5	0.34217	0.0055346	0.32937	0.14944	GO_bp:go_compartment_pattern_specification
GO_bp:go_receptor_metabolic_...	SET	174	0.067142	0.0063782	0.064658	0.14955	GO_bp:go_receptor_metabolic_process
GO_bp:go_amide_biosynthetic_...	SET	738	0.032339	0.0062319	0.031156	0.14965	GO_bp:go_amide_biosynthetic_process
GO_bp:go_negative_regulation...411	SET	7	0.3409	0.006524	0.32845	0.14966	GO_bp:go_negative_regulation_of_mesoderm_development
GO_cc:go_saga_type_complex	SET	23	0.16535	0.0057334	0.15946	0.14989	GO_cc:go_saga_type_complex
GO_mf:go_complement_componen...2	SET	4	0.37606	0.0054407	0.36267	0.14989	GO_mf:go_complement_component_c3b_binding
GO_bp:go_forebrain_radial_gl...	SET	7	0.25237	0.0048298	0.24349	0.15	GO_bp:go_forebrain_radial_glial_cell_differentiation
Curated_gene_sets:kegg_apopt...	SET	81	0.095734	0.0062202	0.092374	0.15002	Curated_gene_sets:kegg_apoptosis
GO_cc:go_h4_h2a_histone_acet...	SET	16	0.22	0.0063638	0.21227	0.15002	GO_cc:go_h4_h2a_histone_acetyltransferase_complex
Curated_gene_sets:li_cisplat...2	SET	25	0.20532	0.0074224	0.19812	0.15003	Curated_gene_sets:li_cisplatin_resistance_up
Curated_gene_sets:reactome_r...34	SET	5	0.38697	0.0062593	0.37341	0.15003	Curated_gene_sets:reactome_regulation_of_gene_expression_in_endocrine_committed_neurog3plus_progenitor_cells
GO_mf:go_phospholipase_c_act...	SET	28	0.16284	0.0062291	0.15721	0.15015	GO_mf:go_phospholipase_c_activity
GO_bp:go_glycoside_metabolic...	SET	11	0.25439	0.0061023	0.24562	0.15017	GO_bp:go_glycoside_metabolic_process
GO_bp:go_neutrophil_mediated...1	SET	10	0.21571	0.0049337	0.20834	0.15026	GO_bp:go_neutrophil_mediated_cytotoxicity
GO_cc:go_nuclear_inclusion_b...	SET	12	0.2699	0.0067618	0.2607	0.15028	GO_cc:go_nuclear_inclusion_body
Curated_gene_sets:benporath_...13	SET	605	0.03806	0.0066645	0.03681	0.15059	Curated_gene_sets:benporath_prc2_targets
Curated_gene_sets:mcclung_cr...1	SET	51	0.12478	0.0064382	0.12069	0.1506	Curated_gene_sets:mcclung_creb1_targets_dn
GO_cc:go_peptidase_inhibitor...	SET	5	0.34063	0.0055097	0.32951	0.15063	GO_cc:go_peptidase_inhibitor_complex
GO_mf:go_phosphorus_oxygen_l...	SET	21	0.18439	0.0061098	0.17838	0.15064	GO_mf:go_phosphorus_oxygen_lyase_activity
Curated_gene_sets:reactome_n...5	SET	5	0.4341	0.0070216	0.41997	0.15066	Curated_gene_sets:reactome_nade_modulates_death_signalling
GO_mf:go_hemoglobin_binding	SET	7	0.25029	0.00479	0.24231	0.15082	GO_mf:go_hemoglobin_binding
Curated_gene_sets:myllykanga...19	SET	8	0.27803	0.005688	0.26921	0.15086	Curated_gene_sets:myllykangas_amplification_hot_spot_9
GO_bp:go_outflow_tract_morph...	SET	76	0.10763	0.0067744	0.10422	0.15089	GO_bp:go_outflow_tract_morphogenesis
Curated_gene_sets:reactome_s...15	SET	6	0.31205	0.0055291	0.30221	0.15091	Curated_gene_sets:reactome_sensing_of_dna_double_strand_breaks
Curated_gene_sets:bonci_targ...	SET	92	0.087877	0.0060833	0.085131	0.15098	Curated_gene_sets:bonci_targets_of_mir15a_and_mir16_1
Curated_gene_sets:wang_hcp_p...	SET	105	0.082984	0.0061349	0.080415	0.15106	Curated_gene_sets:wang_hcp_prostate_cancer
GO_bp:go_regulation_of_catio...2	SET	304	0.0517	0.0064694	0.05012	0.15115	GO_bp:go_regulation_of_cation_transmembrane_transport
Curated_gene_sets:reactome_a...92	SET	5	0.29064	0.0047011	0.28185	0.15123	Curated_gene_sets:reactome_apobec3g_mediated_resistance_to_hiv_1_infection
Curated_gene_sets:brueckner_...1	SET	72	0.1052	0.0064458	0.10202	0.15125	Curated_gene_sets:brueckner_targets_of_mirlet7a3_dn
GO_mf:go_sphingolipid_transp...	SET	11	0.2282	0.005474	0.22137	0.15131	GO_mf:go_sphingolipid_transporter_activity
GO_bp:go_purkinje_myocyte_to...	SET	6	0.3606	0.0063892	0.34997	0.15143	GO_bp:go_purkinje_myocyte_to_ventricular_cardiac_muscle_cell_signaling
Curated_gene_sets:pasqualucc...1	SET	161	0.069258	0.0063308	0.06722	0.15144	Curated_gene_sets:pasqualucci_lymphoma_by_gc_stage_dn
GO_bp:go_regulation_of_wnt_s...2	SET	5	0.46559	0.0075308	0.45193	0.15146	GO_bp:go_regulation_of_wnt_signaling_pathway_involved_in_heart_development
GO_bp:go_folic_acid_containi...	SET	9	0.31809	0.0069022	0.30885	0.15153	GO_bp:go_folic_acid_containing_compound_biosynthetic_process
Curated_gene_sets:shiraishi_...2	SET	9	0.22052	0.004785	0.21416	0.15158	Curated_gene_sets:shiraishi_plzf_targets_up
Curated_gene_sets:nikolsky_b...3	SET	45	0.18336	0.0088881	0.17812	0.15165	Curated_gene_sets:nikolsky_breast_cancer_12q13_q21_amplicon
GO_bp:go_negative_regulation...647	SET	66	0.10428	0.0061182	0.10131	0.15168	GO_bp:go_negative_regulation_of_synaptic_transmission
Curated_gene_sets:galluzzi_p...2	SET	23	0.17806	0.0061744	0.17308	0.15179	Curated_gene_sets:galluzzi_prevent_mitochondial_permeabilization
Curated_gene_sets:reactome_p...117	SET	12	0.26909	0.0067417	0.26172	0.15194	Curated_gene_sets:reactome_pyrimidine_catabolism
GO_bp:go_positive_regulation...558	SET	23	0.18749	0.0065011	0.1825	0.15215	GO_bp:go_positive_regulation_of_neuroblast_proliferation
Curated_gene_sets:yang_breas...1	SET	23	0.16806	0.0058274	0.16363	0.1522	Curated_gene_sets:yang_breast_cancer_esr1_bulk_dn
GO_bp:go_regulation_of_cell_...22	SET	160	0.066974	0.0061032	0.065211	0.15221	GO_bp:go_regulation_of_cell_division
GO_bp:go_regulation_of_gamma...3	SET	6	0.35512	0.0062921	0.34585	0.15226	GO_bp:go_regulation_of_gamma_delta_t_cell_differentiation
GO_bp:go_alpha_amino_acid_me...	SET	156	0.067443	0.0060693	0.065718	0.1524	GO_bp:go_alpha_amino_acid_metabolic_process
GO_mf:go_sodium_dependent_ph...	SET	5	0.40826	0.0066036	0.39782	0.1524	GO_mf:go_sodium_dependent_phosphate_transmembrane_transporter_activity
Curated_gene_sets:kumar_path...	SET	257	0.053089	0.0061157	0.051738	0.15243	Curated_gene_sets:kumar_pathogen_load_by_macrophages
Curated_gene_sets:reactome_d...26	SET	32	0.16674	0.0068181	0.16256	0.15252	Curated_gene_sets:reactome_defective_tpr_may_confer_susceptibility_towards_thyroid_papillary_carcinoma_tpc
Curated_gene_sets:reactome_s...60	SET	18	0.23724	0.0072784	0.23136	0.15259	Curated_gene_sets:reactome_signaling_by_ligand_responsive_egfr_variants_in_cancer
Curated_gene_sets:pasqualucc...2	SET	270	0.053239	0.006284	0.051947	0.15272	Curated_gene_sets:pasqualucci_lymphoma_by_gc_stage_up
GO_bp:go_negative_regulation...351	SET	4	0.38468	0.0055655	0.37544	0.15278	GO_bp:go_negative_regulation_of_isotype_switching
Curated_gene_sets:wang_clim2...2	SET	219	0.058886	0.0062682	0.057473	0.15279	Curated_gene_sets:wang_clim2_targets_up
Curated_gene_sets:zheng_il22...1	SET	30	0.1426	0.0056463	0.13918	0.15279	Curated_gene_sets:zheng_il22_signaling_dn
Curated_gene_sets:oishi_chol...2	SET	337	0.047562	0.0062607	0.046434	0.15286	Curated_gene_sets:oishi_cholangioma_stem_cell_like_up
Curated_gene_sets:reactome_r...10	SET	10	0.25411	0.005812	0.24825	0.15302	Curated_gene_sets:reactome_receptor_mediated_mitophagy
GO_bp:go_positive_regulation...832	SET	18	0.2006	0.0061544	0.19606	0.15312	GO_bp:go_positive_regulation_of_transcription_of_notch_receptor_target
Curated_gene_sets:rankin_ang...1	SET	8	0.31743	0.0064941	0.31036	0.15321	Curated_gene_sets:rankin_angiogenic_targets_of_vhl_hif2a_dn
GO_bp:go_response_to_l_ascor...	SET	5	0.31877	0.0051561	0.3118	0.15331	GO_bp:go_response_to_l_ascorbic_acid
GO_bp:go_cellular_hormone_me...	SET	97	0.085202	0.0060554	0.083367	0.1534	GO_bp:go_cellular_hormone_metabolic_process
GO_bp:go_glycerol_transport	SET	6	0.38862	0.0068856	0.38047	0.15354	GO_bp:go_glycerol_transport
GO_mf:go_glycerol_transmembr...	SET	6	0.38862	0.0068856	0.38047	0.15354	GO_mf:go_glycerol_transmembrane_transporter_activity
GO_mf:go_protein_tag	SET	11	0.25222	0.0060501	0.24695	0.15356	GO_mf:go_protein_tag
GO_bp:go_activation_induced_...	SET	7	0.30892	0.005912	0.30254	0.15361	GO_bp:go_activation_induced_cell_death_of_t_cells
[truncated: 13,486 more rows]

## Sheet: 3.) eQTL mapping
uniqID	db	tissue	gene	testedAllele	p	signed_stats	FDR	RiskIncAllele	alignedDirection	chr	pos	symbol	eqtlMapFilt
19:32895171:C:T	GTEx/v8	Adipose_Subcutaneous	ENSG00000267213	T	1.68876e-13	0.359001	1.86692e-09	NA	NA	19	32895171	AC007773.2	1
19:32895488:A:G	GTEx/v8	Adipose_Subcutaneous	ENSG00000267213	G	1.14048e-13	0.361828	1.86692e-09	NA	NA	19	32895488	AC007773.2	1
19:32895566:A:G	GTEx/v8	Adipose_Subcutaneous	ENSG00000267213	G	1.14048e-13	0.361828	1.86692e-09	NA	NA	19	32895566	AC007773.2	1
19:32896064:A:G	GTEx/v8	Adipose_Subcutaneous	ENSG00000267213	G	1.14048e-13	0.361828	1.86692e-09	NA	NA	19	32896064	AC007773.2	1
19:32896832:C:G	GTEx/v8	Adipose_Subcutaneous	ENSG00000267213	G	5.21879e-13	0.34945	1.86692e-09	NA	NA	19	32896832	AC007773.2	1
19:32897282:A:G	GTEx/v8	Adipose_Subcutaneous	ENSG00000267213	G	4.07488e-11	0.324042	1.86692e-09	NA	NA	19	32897282	AC007773.2	1
19:32899074:A:G	GTEx/v8	Adipose_Subcutaneous	ENSG00000267213	A	4.54064e-11	0.324416	1.86692e-09	A	+	19	32899074	AC007773.2	1
19:32901045:A:T	GTEx/v8	Adipose_Subcutaneous	ENSG00000267213	A	4.87548e-12	0.338436	1.86692e-09	A	+	19	32901045	AC007773.2	1
19:32902548:A:T	GTEx/v8	Adipose_Subcutaneous	ENSG00000267213	T	4.54064e-11	0.324416	1.86692e-09	T	+	19	32902548	AC007773.2	1
19:32903654:A:G	GTEx/v8	Adipose_Subcutaneous	ENSG00000267213	A	4.54064e-11	0.324416	1.86692e-09	A	+	19	32903654	AC007773.2	1
19:32904715:A:C	GTEx/v8	Adipose_Subcutaneous	ENSG00000267213	C	5.5532e-12	0.335917	1.86692e-09	C	+	19	32904715	AC007773.2	1
19:32905195:C:T	GTEx/v8	Adipose_Subcutaneous	ENSG00000267213	T	3.00643e-11	0.327266	1.86692e-09	T	+	19	32905195	AC007773.2	1
19:32906103:A:G	GTEx/v8	Adipose_Subcutaneous	ENSG00000267213	A	2.76416e-11	0.327119	1.86692e-09	A	+	19	32906103	AC007773.2	1
19:32908887:A:C	GTEx/v8	Adipose_Subcutaneous	ENSG00000267213	C	3.46866e-11	0.325376	1.86692e-09	C	+	19	32908887	AC007773.2	1
19:32918557:C:T	GTEx/v8	Adipose_Subcutaneous	ENSG00000267213	T	4.87548e-12	0.338436	1.86692e-09	T	+	19	32918557	AC007773.2	1
19:32921331:A:T	GTEx/v8	Adipose_Subcutaneous	ENSG00000267213	A	4.87548e-12	0.338436	1.86692e-09	A	+	19	32921331	AC007773.2	1
19:32923262:A:G	GTEx/v8	Adipose_Subcutaneous	ENSG00000267213	G	3.00643e-11	0.327266	1.86692e-09	G	+	19	32923262	AC007773.2	1
19:32930069:A:G	GTEx/v8	Adipose_Subcutaneous	ENSG00000267213	A	9.05391e-13	0.347695	1.86692e-09	A	+	19	32930069	AC007773.2	1
19:32931547:C:T	GTEx/v8	Adipose_Subcutaneous	ENSG00000267213	T	6.62183e-11	0.32128	1.86692e-09	T	+	19	32931547	AC007773.2	1
19:32933526:A:G	GTEx/v8	Adipose_Subcutaneous	ENSG00000267213	G	6.62183e-11	0.32128	1.86692e-09	G	+	19	32933526	AC007773.2	1
19:32934397:A:C	GTEx/v8	Adipose_Subcutaneous	ENSG00000267213	A	4.54064e-11	0.324416	1.86692e-09	A	+	19	32934397	AC007773.2	1
19:32938158:A:G	GTEx/v8	Adipose_Subcutaneous	ENSG00000267213	G	3.48359e-12	0.339689	1.86692e-09	G	+	19	32938158	AC007773.2	1
19:32941603:A:G	GTEx/v8	Adipose_Subcutaneous	ENSG00000267213	A	6.85989e-11	0.32262	1.86692e-09	A	+	19	32941603	AC007773.2	1
19:32941841:C:T	GTEx/v8	Adipose_Subcutaneous	ENSG00000267213	T	6.85989e-11	0.32262	1.86692e-09	T	+	19	32941841	AC007773.2	1
19:32946820:A:G	GTEx/v8	Adipose_Subcutaneous	ENSG00000267213	A	6.23814e-11	0.324617	1.86692e-09	A	+	19	32946820	AC007773.2	1
19:32947014:G:GTC	GTEx/v8	Adipose_Subcutaneous	ENSG00000267213	G	6.23814e-11	0.324617	1.86692e-09	NA	NA	19	32947014	AC007773.2	1
19:32947712:A:G	GTEx/v8	Adipose_Subcutaneous	ENSG00000267213	G	5.9523e-12	0.338958	1.86692e-09	G	+	19	32947712	AC007773.2	1
19:32952648:A:G	GTEx/v8	Adipose_Subcutaneous	ENSG00000267213	G	6.62183e-11	0.32128	1.86692e-09	G	+	19	32952648	AC007773.2	1
19:32953205:A:G	GTEx/v8	Adipose_Subcutaneous	ENSG00000267213	G	4.91525e-12	0.338768	1.86692e-09	G	+	19	32953205	AC007773.2	1
19:32954725:A:G	GTEx/v8	Adipose_Subcutaneous	ENSG00000267213	A	2.71537e-12	0.3444	1.86692e-09	A	+	19	32954725	AC007773.2	1
19:32959169:G:T	GTEx/v8	Adipose_Subcutaneous	ENSG00000267213	T	7.87376e-11	0.323487	1.86692e-09	T	+	19	32959169	AC007773.2	1
19:32959453:C:T	GTEx/v8	Adipose_Subcutaneous	ENSG00000267213	T	3.13416e-11	0.32866	1.86692e-09	T	+	19	32959453	AC007773.2	1
19:32960869:C:G	GTEx/v8	Adipose_Subcutaneous	ENSG00000267213	G	2.71537e-12	0.3444	1.86692e-09	G	+	19	32960869	AC007773.2	1
19:32961464:A:G	GTEx/v8	Adipose_Subcutaneous	ENSG00000267213	G	1.69263e-11	0.33083	1.86692e-09	G	+	19	32961464	AC007773.2	1
19:32965050:A:G	GTEx/v8	Adipose_Subcutaneous	ENSG00000267213	G	1.61781e-12	0.347941	1.86692e-09	G	+	19	32965050	AC007773.2	1
19:32968206:C:T	GTEx/v8	Adipose_Subcutaneous	ENSG00000267213	T	3.68409e-11	0.32815	1.86692e-09	T	+	19	32968206	AC007773.2	1
19:32969507:A:G	GTEx/v8	Adipose_Subcutaneous	ENSG00000267213	A	6.85989e-11	0.32262	1.86692e-09	A	+	19	32969507	AC007773.2	1
19:32971608:C:G	GTEx/v8	Adipose_Subcutaneous	ENSG00000267213	G	9.01542e-11	0.328452	1.86692e-09	G	+	19	32971608	AC007773.2	1
19:32972119:A:G	GTEx/v8	Adipose_Subcutaneous	ENSG00000267213	G	1.35381e-10	0.324952	1.86692e-09	G	+	19	32972119	AC007773.2	1
19:32972261:C:T	GTEx/v8	Adipose_Subcutaneous	ENSG00000267213	T	7.59251e-11	0.329855	1.86692e-09	T	+	19	32972261	AC007773.2	1
19:32972531:A:G	GTEx/v8	Adipose_Subcutaneous	ENSG00000267213	G	1.61781e-12	0.347941	1.86692e-09	G	+	19	32972531	AC007773.2	1
19:32974298:C:T	GTEx/v8	Adipose_Subcutaneous	ENSG00000267213	T	6.85989e-11	0.32262	1.86692e-09	T	+	19	32974298	AC007773.2	1
19:32979877:C:G	GTEx/v8	Adipose_Subcutaneous	ENSG00000267213	G	6.72137e-12	0.336694	1.86692e-09	G	+	19	32979877	AC007773.2	1
19:32991390:G:GTA	GTEx/v8	Adipose_Subcutaneous	ENSG00000267213	G	7.96195e-10	-0.307507	1.86692e-09	NA	NA	19	32991390	AC007773.2	1
19:32992193:A:G	GTEx/v8	Adipose_Subcutaneous	ENSG00000267213	A	7.96195e-10	-0.307507	1.86692e-09	NA	NA	19	32992193	AC007773.2	1
19:32992404:A:G	GTEx/v8	Adipose_Subcutaneous	ENSG00000267213	G	1.93085e-09	-0.31024	1.86692e-09	NA	NA	19	32992404	AC007773.2	1
19:32992958:C:T	GTEx/v8	Adipose_Subcutaneous	ENSG00000267213	C	4.65459e-09	-0.302509	1.86692e-09	NA	NA	19	32992958	AC007773.2	1
19:32995845:A:G	GTEx/v8	Adipose_Subcutaneous	ENSG00000267213	G	1.91801e-08	-0.289083	1.86692e-09	NA	NA	19	32995845	AC007773.2	1
19:32901045:A:T	GTEx/v7	Adipose_Subcutaneous	ENSG00000267213	A	2.67208e-05	0.280312	2.01221e-05	A	+	19	32901045	AC007773.2	1
19:32904715:A:C	GTEx/v7	Adipose_Subcutaneous	ENSG00000267213	C	3.82541e-05	0.273132	2.01221e-05	C	+	19	32904715	AC007773.2	1
19:32918557:C:T	GTEx/v7	Adipose_Subcutaneous	ENSG00000267213	T	2.61261e-05	0.280501	2.01221e-05	T	+	19	32918557	AC007773.2	1
19:32921331:A:T	GTEx/v7	Adipose_Subcutaneous	ENSG00000267213	A	2.61261e-05	0.280501	2.01221e-05	A	+	19	32921331	AC007773.2	1
19:32930069:A:G	GTEx/v7	Adipose_Subcutaneous	ENSG00000267213	A	1.56147e-05	0.288361	2.01221e-05	A	+	19	32930069	AC007773.2	1
[truncated: 15,063 more rows]

## Sheet: 4)3DchromatinInteractionMapping
GenomicLocus	region1	region2	FDR	type	DB	tissue/cell	inter/intra	SNPs	genes	ciMapFilt
[truncated: 6,857 more rows]

## Sheet: 5.) PRS for neuroticism
Set	Threshold	R2	P	Coefficient	Standard.Error	Num_SNP	Empirical-P
[truncated: 6,001 more rows]

[truncated: 4 more sheets: 6.) PRS for rumination, 7.) PRS for brooding, 8.) PRS for reflection, 9.) Legend]
