# Supplementary material for: Biology of Perseverative Negative Thinking: The Role of Timing and Folate Intake
Source: Nutrients. 2021 Dec 8;13(12):4396. doi: 10.3390/nu13124396 (PMC8703428; doi:10.3390/nu13124396)
Supplement: Supplementary file 1 [file nutrients-13-04396-s001.zip › SupplementaryFileS3_WorrAllFol.xlsx]

## Sheet: 1.) MAGMA gene-based results
GENE	CHR	START	STOP	NSNPS	NPARAM	N	ZSTAT	P	SYMBOL
ENSG00000149925	16	30054411	30091778	26	5	72472	4.8003	7.9195e-07	ALDOA
ENSG00000149927	16	30006830	30044591	65	7	72492	4.6272	1.8534e-06	DOC2A
ENSG00000149926	16	30025748	30074299	55	5	72468	4.6146	1.9697e-06	FAM57B
ENSG00000149922	16	30087114	30113208	22	5	72432	4.6124	1.99e-06	TBX6
ENSG00000090238	16	30093635	30118236	19	5	72408	4.6067	2.0453e-06	YPEL3
ENSG00000167194	16	30024655	30049057	34	4	72476	4.5342	2.8913e-06	C16orf92
ENSG00000149923	16	30077299	30106698	21	4	72459	4.4458	4.3792e-06	PPP4C
ENSG00000105355	19	4828353	4877780	100	22	72325	4.4245	4.8331e-06	PLIN3
ENSG00000169592	16	29996615	30027114	45	6	72511	4.4232	4.8631e-06	INO80E
ENSG00000149930	16	29974962	30013582	48	5	72495	4.3631	6.4125e-06	TAOK2
ENSG00000149929	16	29993645	30017757	40	6	72527	4.2809	9.3067e-06	HIRIP3
ENSG00000149932	16	29942206	29994373	53	4	72412	4.2083	1.2864e-05	TMEM219
ENSG00000102886	16	30106131	30135177	22	6	72349	4.1637	1.5658e-05	GDPD3
ENSG00000198216	1	181372238	181787219	872	77	72375	4.1336	1.7859e-05	CACNA1E
ENSG00000225190	17	43503266	43578115	160	6	72420	4.0839	2.2144e-05	PLEKHM1
ENSG00000076685	10	104835940	104963056	280	15	72554	4.0786	2.2652e-05	NT5C2
ENSG00000102935	16	49511435	49901830	793	102	72341	4.0741	2.3101e-05	ZNF423
ENSG00000016082	5	50668921	50700564	53	10	72402	4.0299	2.7898e-05	ISL1
ENSG00000270316	10	104604029	104671656	182	17	72528	3.9859	3.361e-05	C10orf32-ASMT
ENSG00000148842	10	104668050	104859978	445	23	72524	3.9745	3.5262e-05	CNNM2
ENSG00000134376	1	197160592	197457585	375	37	72375	3.9216	4.3989e-05	CRB1
ENSG00000214435	10	104619273	104671656	150	14	72530	3.8951	4.9085e-05	AS3MT
ENSG00000185294	17	43912256	43934438	114	4	72499	3.885	5.1174e-05	SPPL2C
ENSG00000120088	17	43689267	43923194	877	8	72527	3.8618	5.6282e-05	CRHR1
ENSG00000164989	9	15542895	16071661	1326	19	72380	3.8562	5.7584e-05	CCDC171
ENSG00000248592	3	52857137	52941578	150	10	72504	3.8405	6.1404e-05	TMEM110-MUSTN1
ENSG00000213533	3	52860235	52941612	146	10	72506	3.8259	6.5137e-05	TMEM110
ENSG00000099864	19	698953	758329	114	29	72363	3.8163	6.7729e-05	PALM
ENSG00000174939	16	29901696	29941185	46	8	72439	3.8139	6.839e-05	ASPHD1
ENSG00000166272	10	104493727	104586021	228	25	72422	3.7988	7.2698e-05	WBP1L
ENSG00000159314	17	43461275	43521787	127	7	72338	3.7935	7.4274e-05	ARHGAP27
ENSG00000120071	17	44097282	44312733	679	5	72457	3.7909	7.5047e-05	KANSL1
ENSG00000186868	17	43961748	44115700	688	4	72536	3.7899	7.5364e-05	MAPT
ENSG00000166275	10	104603980	104634718	68	10	72521	3.7849	7.6877e-05	C10orf32
ENSG00000256762	17	44066616	44087060	96	3	72528	3.7237	9.8151e-05	STH
ENSG00000174943	16	29906333	29948356	50	6	72440	3.7113	0.0001031	KCTD13
ENSG00000141664	18	60180240	60264942	163	22	72415	3.7021	0.00010692	ZCCHC2
ENSG00000105409	19	42460734	42511649	17	7	72358	3.6999	0.00010785	ATP1A3
ENSG00000124786	6	8403301	8445794	159	14	72469	3.6938	0.00011047	SLC35B3
ENSG00000243696	3	52837298	52879745	77	8	72457	3.6716	0.00012052	RP5-966M1.6
ENSG00000261567	16	85381069	85403055	33	10	72315	3.6625	0.00012488	RP11-680G10.1
ENSG00000185269	17	79900388	79929716	37	5	72371	3.6461	0.00013314	NOTUM
ENSG00000164180	5	87475450	87575293	89	16	72466	3.645	0.00013368	TMEM161B
ENSG00000055955	3	52836991	52875495	70	7	72448	3.5991	0.00015969	ITIH4
ENSG00000272573	3	52857130	52879235	49	5	72528	3.5953	0.00016199	MUSTN1
ENSG00000116898	1	36911319	36940038	89	8	72500	3.5834	0.00016955	MRPS15
ENSG00000158747	1	19957048	19994945	89	21	72407	3.5132	0.00022136	NBL1
ENSG00000272414	4	77162874	77242282	187	19	72385	3.5072	0.00022646	FAM47E-STBD1
ENSG00000118804	4	77162886	77242752	189	19	72388	3.5023	0.00023063	FAM47E-STBD1
ENSG00000108379	17	44829872	44920520	99	21	72386	3.4409	0.00028987	WNT3
ENSG00000188342	13	45684650	45868237	299	12	72426	3.4092	0.00032573	GTF2F2
ENSG00000028277	19	42580263	42710737	117	7	72473	3.3966	0.00034116	POU2F2
ENSG00000177706	7	182969	310711	163	34	72382	3.3909	0.00034828	FAM20C
ENSG00000148795	10	104580288	104607290	65	10	72420	3.3762	0.00036744	CYP17A1
ENSG00000248713	4	100547686	100585805	114	20	72438	3.3685	0.0003779	RP11-766F14.2
ENSG00000152377	5	136300987	136944068	1317	98	72385	3.359	0.00039116	SPOCK1
ENSG00000154099	16	84168865	84222373	184	32	72400	3.3565	0.00039475	DNAAF1
ENSG00000116885	1	36871428	36926086	230	12	72521	3.3254	0.00044141	OSCP1
ENSG00000163347	3	190013490	190050264	160	24	72485	3.3064	0.00047248	CLDN1
ENSG00000180332	13	45756988	45785175	44	4	72378	3.2994	0.00048452	KCTD4
ENSG00000122696	9	37869400	37914350	66	10	72424	3.276	0.00052642	SLC25A51
ENSG00000169432	2	167041695	167242503	515	39	72418	3.2623	0.00055251	SCN9A
ENSG00000188641	1	97533299	98396605	1667	94	72374	3.2537	0.00056954	DPYD
ENSG00000169696	17	79924683	79985282	81	10	72437	3.2361	0.00060583	ASPSCR1
ENSG00000092140	14	31018329	31099269	161	21	72470	3.2348	0.00060865	G2E3
ENSG00000213047	1	197463878	197754826	324	14	72382	3.2245	0.00063105	DENND1B
ENSG00000145337	4	89432136	89454964	4	2	72439	3.215	0.00065217	PYURF
ENSG00000255072	4	89432724	89452940	4	2	72439	3.215	0.00065217	PIGY
ENSG00000109906	11	113920315	114131398	429	70	72364	3.2117	0.00065984	ZBTB16
ENSG00000119535	1	36921644	36958879	80	15	72421	3.1881	0.00071594	CSF3R
ENSG00000117906	15	77213960	77252601	51	14	72400	3.1632	0.00078021	RCN2
ENSG00000263711	18	70808476	70941715	258	23	72433	3.1527	0.00080879	RP11-169F17.1
ENSG00000131374	3	17188654	18496309	2438	47	72413	3.1444	0.00083205	TBC1D5
ENSG00000125821	20	18558537	18754561	726	27	72497	3.141	0.0008418	DTD1
ENSG00000092108	14	31081318	31215018	297	19	72518	3.1271	0.00088268	SCFD1
ENSG00000012124	19	35800164	35848258	70	23	72366	3.1159	0.00091684	CD22
ENSG00000160570	19	42692750	42734292	30	3	72481	3.11	0.00093554	DEDD2
ENSG00000176597	3	182961032	183026292	42	10	72393	3.1074	0.0009438	B3GNT5
ENSG00000184650	17	8233182	8259364	111	8	72337	3.1032	0.00095715	ODF4
ENSG00000185897	19	35839362	35861387	26	9	72337	3.1	0.00096747	FFAR3
ENSG00000126266	19	35832445	35853367	51	16	72340	3.0836	0.0010225	FFAR1
ENSG00000148468	10	15243642	15423061	458	46	72347	3.0826	0.001026	FAM171A1
ENSG00000142149	21	33235628	33426946	480	63	72351	3.0821	0.0010279	HUNK
ENSG00000172995	3	35670437	35845988	281	29	72381	3.0769	0.0010457	ARPP21
ENSG00000153487	13	111355083	111383421	72	6	72439	3.0726	0.0010609	ING1
ENSG00000187944	2	197659726	197685000	29	6	72387	3.0595	0.0011087	C2orf66
ENSG00000073711	3	135674515	135876733	250	20	72411	3.028	0.0012307	PPP2R3A
ENSG00000188523	9	135275430	135458704	349	57	72373	3.0255	0.0012411	C9orf171
ENSG00000163935	3	52927588	53090766	276	14	72363	3.0078	0.0013156	SFMBT1
ENSG00000103168	16	84201458	84230669	129	21	72425	3.003	0.0013366	TAF1C
ENSG00000197786	11	58115597	58136542	49	4	72559	3.0011	0.0013452	OR5B17
ENSG00000235531	8	72730402	73040628	959	70	72396	2.9998	0.0013507	RP11-383H13.1
ENSG00000119042	2	200124223	200345989	248	22	72399	2.9992	0.0013535	SATB2
ENSG00000148482	10	18230768	18342221	288	37	72333	2.991	0.0013905	SLC39A12
ENSG00000133115	13	39530062	39575203	154	15	72466	2.9837	0.0014239	STOML3
ENSG00000153064	4	102322443	103005969	1307	74	72385	2.9795	0.0014436	BANK1
ENSG00000185372	5	180541357	180562304	31	6	72389	2.9789	0.0014466	OR2V1
ENSG00000186509	11	57781353	57959088	429	29	72413	2.9717	0.0014806	OR9Q1
ENSG00000155313	21	17092344	17262377	283	10	72485	2.9704	0.0014869	USP25
ENSG00000159556	15	76619065	76644817	43	11	72321	2.9646	0.0015153	ISL2
ENSG00000165325	11	93053137	93181653	387	22	72435	2.9637	0.0015198	CCDC67
ENSG00000169758	15	76342178	76531462	361	39	72391	2.9633	0.0015217	C15orf27
ENSG00000165092	9	75505578	75705358	263	26	72348	2.9598	0.0015392	ALDH1A1
ENSG00000172059	2	10172976	10204963	61	10	72309	2.9585	0.0015456	KLF11
ENSG00000167625	19	42714423	42742353	19	4	72401	2.9584	0.001546	ZNF526
ENSG00000129636	16	47178298	47508060	285	15	72498	2.9534	0.0015712	ITFG1
ENSG00000203795	10	124660217	124682627	39	8	72211	2.9481	0.0015989	FAM24A
ENSG00000091138	7	107395912	107453670	117	18	72358	2.9477	0.0016008	SLC26A3
ENSG00000119965	10	124680419	124723919	68	15	72357	2.9476	0.0016015	C10orf88
ENSG00000158748	1	19981780	20016055	94	11	72417	2.9471	0.0016037	HTR6
ENSG00000183034	17	72910370	72940007	28	8	72461	2.9465	0.0016069	OTOP2
ENSG00000134996	9	77693459	77772181	259	28	72388	2.9447	0.0016164	OSTF1
ENSG00000147905	9	37110536	37368146	266	16	72254	2.9437	0.0016213	ZCCHC7
ENSG00000140553	15	91463410	91507323	95	11	72392	2.9433	0.0016235	UNC45A
ENSG00000164181	5	60037618	60150216	236	26	72424	2.9304	0.0016929	ELOVL7
ENSG00000105371	19	10387643	10409198	42	10	72445	2.9266	0.0017132	ICAM4
ENSG00000197977	6	10970992	11054547	123	11	72413	2.9243	0.0017261	ELOVL2
ENSG00000165966	12	41572250	41978392	945	54	72454	2.9224	0.0017368	PDZRN4
ENSG00000161609	19	49881475	49931251	123	8	72438	2.9152	0.0017771	CCDC155
ENSG00000189051	17	8284022	8311144	28	9	72336	2.9136	0.0017862	RNF222
ENSG00000090339	19	10371511	10407291	50	15	72452	2.9124	0.0017936	ICAM1
ENSG00000162373	1	49183195	49252641	85	16	72378	2.9123	0.0017938	BEND5
ENSG00000073969	17	44658035	44844830	62	6	72495	2.9123	0.0017939	NSF
ENSG00000154229	17	64288754	64816861	1333	104	72358	2.9081	0.0018179	PRKCA
ENSG00000114654	3	128710472	128769585	59	12	72372	2.906	0.0018306	EFCC1
ENSG00000270136	1	19913473	19994549	178	29	72404	2.9041	0.0018415	MINOS1-NBL1
ENSG00000122547	7	36182758	36351152	418	48	72357	2.894	0.0019016	EEPD1
ENSG00000198150	17	8251731	8273538	61	6	72250	2.8852	0.0019556	AC135178.1
ENSG00000106460	7	12240867	12292993	247	14	72387	2.8827	0.0019713	TMEM106B
ENSG00000154639	21	18874700	18975897	161	19	72402	2.8716	0.0020423	CXADR
ENSG00000165813	10	115870621	115943979	121	13	72422	2.8684	0.0020625	C10orf118
ENSG00000120093	17	46616232	46692274	155	26	72380	2.8655	0.0020817	HOXB3
ENSG00000180116	12	40009969	40312102	612	22	72454	2.8548	0.002153	C12orf40
ENSG00000187889	1	57174477	57295369	250	53	72354	2.845	0.0022204	C1orf168
ENSG00000101489	18	34813010	35156000	525	76	72356	2.837	0.0022769	CELF4
ENSG00000136546	2	167250083	167360757	273	21	72462	2.8329	0.0023061	SCN7A
ENSG00000120075	17	46658619	46681323	53	13	72409	2.8304	0.0023248	HOXB5
ENSG00000172377	11	57875972	57896916	22	5	72265	2.8237	0.0023739	OR9I1
ENSG00000206069	22	25321077	25352662	27	6	72310	2.8199	0.0024021	TMEM211
ENSG00000161970	17	8270838	8296531	54	11	72375	2.8154	0.0024358	RPL26
ENSG00000160471	19	55850674	55876182	44	10	72383	2.8123	0.0024595	COX6B2
ENSG00000160202	21	44579118	44602915	26	7	72345	2.8098	0.0024783	CRYAA
ENSG00000263809	17	8261956	8296505	60	12	72361	2.8096	0.0024804	RP11-849F2.7
ENSG00000185105	17	79887521	79915109	21	4	72370	2.8011	0.0025468	MYADML2
ENSG00000173406	1	57450451	59022406	3711	251	72405	2.8002	0.0025532	DAB1
ENSG00000023516	13	42836289	42907396	127	13	72369	2.7999	0.0025561	AKAP11
ENSG00000172769	11	58159937	58180882	101	5	72548	2.797	0.0025787	OR5B3
ENSG00000203871	6	88096840	88119467	94	6	72426	2.7883	0.0026497	C6orf164
ENSG00000171208	16	47101614	47187908	56	7	72481	2.7841	0.0026837	NETO2
ENSG00000105376	19	10390657	10417454	44	10	72418	2.78	0.0027181	ICAM5
ENSG00000140497	15	75126071	75175706	64	10	72458	2.7717	0.0027884	SCAMP2
ENSG00000118363	11	74650292	74700076	81	12	72428	2.7712	0.0027924	SPCS2
ENSG00000178741	15	75202132	75240509	44	8	72479	2.7678	0.0028221	COX5A
ENSG00000176842	16	54954774	54978397	40	6	72394	2.766	0.0028377	IRX5
ENSG00000189157	4	77125193	77214933	270	20	72408	2.764	0.0028549	FAM47E
ENSG00000272514	6	88107701	88184183	232	17	72485	2.7551	0.0029337	C6ORF165
ENSG00000188782	1	26507052	26539459	87	17	72408	2.7544	0.0029402	CATSPER4
ENSG00000100906	14	35860717	35883955	48	8	72349	2.7482	0.0029965	NFKBIA
ENSG00000205476	14	99967603	100080363	292	23	72339	2.7412	0.0030607	CCDC85C
ENSG00000108511	17	46661639	46692354	70	15	72380	2.7401	0.003071	HOXB6
ENSG00000178761	15	75182328	75209462	38	6	72535	2.7383	0.0030876	FAM219B
ENSG00000175104	11	36498577	36541822	58	9	72376	2.7377	0.0030937	TRAF6
ENSG00000164093	4	111528579	111573279	38	7	72240	2.7373	0.0030976	PITX2
ENSG00000184508	15	91464148	91485799	50	5	72363	2.7371	0.0030995	HDDC3
ENSG00000197430	10	98092973	98129092	101	12	72326	2.7324	0.0031438	OPALIN
ENSG00000176697	11	27666440	27753605	114	14	72409	2.7321	0.0031467	BDNF
ENSG00000107371	9	37756975	37811434	133	12	72518	2.7316	0.0031511	EXOSC3
ENSG00000167634	19	55424877	55487680	168	29	72391	2.7316	0.0031517	NLRP7
ENSG00000184903	7	110293110	111212573	1464	68	72403	2.7283	0.0031829	IMMP2L
ENSG00000156398	10	104464295	104513249	72	12	72520	2.728	0.0031859	SFXN2
ENSG00000172348	6	46178475	46469709	444	28	72413	2.7225	0.0032391	RCAN2
ENSG00000119522	9	126131933	126702431	1178	53	72405	2.7136	0.0033283	DENND1A
ENSG00000127249	3	193109866	193320900	443	44	72363	2.7124	0.00334	ATP13A4
ENSG00000205022	16	88918034	88943068	76	6	72473	2.7087	0.003377	PABPN1L
ENSG00000128310	22	38209389	38231502	22	7	72381	2.7045	0.00342	GALR3
ENSG00000167515	16	88912628	88939094	97	10	72451	2.697	0.0034982	TRAPPC2L
ENSG00000166152	16	49397734	49443342	104	9	72376	2.6967	0.0035013	C16orf78
ENSG00000159921	9	36204438	36287053	213	21	72457	2.6918	0.0035532	GNE
ENSG00000150760	10	128583978	129260781	1282	112	72388	2.6907	0.0035649	DOCK1
ENSG00000048740	10	11037259	11388674	834	83	72372	2.6903	0.0035695	CELF2
ENSG00000140386	15	76630526	77207785	1044	21	72518	2.6892	0.0035809	SCAPER
ENSG00000152049	2	223906532	224073117	615	31	72462	2.6779	0.0037046	KCNE4
ENSG00000122705	9	36180853	36314778	326	25	72440	2.6764	0.0037211	CLTA
ENSG00000105737	19	42492473	42583650	42	7	72399	2.6744	0.003743	GRIK5
ENSG00000259040	6	7871755	8074597	593	47	72421	2.6739	0.0037483	BLOC1S5-TXNDC5
ENSG00000079805	19	10818755	10954164	279	25	72439	2.672	0.0037695	DNM2
ENSG00000100124	22	38216862	38255334	37	8	72473	2.6707	0.0037845	ANKRD54
ENSG00000269165	10	52084298	52105876	41	8	72391	2.6651	0.0038478	AC069547.1
ENSG00000220702	22	44751431	44772164	78	21	72359	2.6651	0.0038484	RP1-32I10.10
ENSG00000181072	7	136543416	136715002	366	30	72384	2.6636	0.0038658	CHRM2
ENSG00000204764	5	170278874	170737019	788	15	72492	2.6631	0.0038708	RANBP17
ENSG00000243244	2	48746522	48836025	252	23	72409	2.6611	0.0038939	STON1
ENSG00000230657	12	11450017	11473369	44	8	72373	2.6536	0.0039821	PRB4
ENSG00000205795	2	10186907	10231071	119	20	72367	2.649	0.0040367	CYS1
ENSG00000196482	1	216666588	217321097	1526	134	72385	2.642	0.004121	ESRRG
ENSG00000102893	16	47485034	47745434	195	15	72508	2.6365	0.0041881	PHKB
ENSG00000167384	19	44969854	45014576	192	21	72443	2.6352	0.0042049	ZNF180
ENSG00000233538	2	232306906	232327864	22	6	72229	2.6325	0.0042375	AC017104.2
ENSG00000150712	5	32217100	32323115	247	18	72455	2.6325	0.0042385	MTMR12
ENSG00000109452	4	142934313	143778585	1938	82	72429	2.632	0.0042436	INPP4B
ENSG00000085377	6	105715440	105860959	304	26	72374	2.627	0.004307	PREP
ENSG00000172367	11	119046166	119070932	22	5	72397	2.624	0.0043447	PDZD3
ENSG00000140795	16	46730891	46834319	29	14	72394	2.6177	0.0044268	MYLK3
ENSG00000139428	12	109981542	110021679	148	17	72568	2.6167	0.0044392	MMAB
ENSG00000178904	19	32886449	32986801	187	22	72418	2.6161	0.0044466	DPY19L3
ENSG00000241837	21	35265757	35298284	94	14	72412	2.6146	0.0044661	ATP5O
ENSG00000203783	1	153180060	153201793	6	3	72432	2.6138	0.0044775	PRR9
ENSG00000239264	6	7871483	8036646	505	48	72432	2.612	0.0045001	TXNDC5
ENSG00000167183	17	46019333	46045244	73	15	72325	2.6112	0.0045115	PRR15L
ENSG00000272772	5	133492861	133571762	158	8	72474	2.6093	0.0045366	CTD-2410N18.5
ENSG00000186591	7	129460572	129602789	428	14	72531	2.6093	0.0045369	UBE2H
ENSG00000167244	11	2140342	2180833	73	13	72361	2.6086	0.0045463	IGF2
ENSG00000172375	11	118962908	118999252	67	7	72366	2.6069	0.0045677	C2CD2L
ENSG00000197982	1	38262651	38285126	30	8	72506	2.6062	0.0045775	C1orf122
ENSG00000204444	6	31610193	31635987	81	20	72531	2.6019	0.0046352	APOM
ENSG00000139835	13	113968505	114028446	137	20	72381	2.6009	0.0046496	GRTP1
ENSG00000122741	9	37790499	37877663	226	6	72533	2.5984	0.0046823	DCAF10
ENSG00000009307	1	115249534	115311297	91	11	72490	2.5984	0.0046831	CSDE1
ENSG00000140374	15	76497696	76613813	223	16	72397	2.5971	0.004701	ETFA
ENSG00000174428	7	74498364	74575623	1	1	72148	2.5941	0.004742	GTF2IRD2B
ENSG00000146151	6	55289167	55454012	667	29	72445	2.5919	0.0047724	HMGCLL1
ENSG00000166435	11	74508784	74670245	266	20	72492	2.5909	0.0047865	XRRA1
ENSG00000153774	16	75317596	75477383	488	13	72454	2.5902	0.0047954	CFDP1
ENSG00000110700	11	17085936	17109334	51	11	72450	2.5902	0.004796	RPS13
ENSG00000184995	9	21470841	21492312	42	6	72410	2.5895	0.0048057	IFNE
ENSG00000165985	10	16545742	16574004	60	10	72356	2.5879	0.0048275	C1QL3
ENSG00000161298	19	37085719	37129499	71	10	72528	2.5876	0.0048319	ZNF382
ENSG00000131686	1	8995926	9045151	116	30	72358	2.5873	0.004836	CA6
ENSG00000175806	8	9901778	10296401	1013	79	72314	2.5873	0.0048362	MSRA
ENSG00000144043	2	71203068	71232075	50	8	72464	2.585	0.0048691	TEX261
ENSG00000248712	11	119050347	119077479	27	6	72422	2.584	0.0048829	CCDC153
ENSG00000250038	4	28353901	28414486	200	15	72376	2.5826	0.0049033	RP11-180C1.1
ENSG00000176540	11	48377037	48398017	28	5	72557	2.5825	0.0049044	OR4C5
ENSG00000139668	13	52148644	52346171	239	30	72418	2.5809	0.004927	WDFY2
ENSG00000168795	9	37428111	37475396	66	13	72460	2.5798	0.0049428	ZBTB5
ENSG00000198162	1	117900071	118081494	486	23	72520	2.5797	0.0049443	MAN1A2
ENSG00000111707	12	118804185	118865840	143	10	72376	2.5791	0.0049533	SUDS3
ENSG00000090060	14	96957770	97043448	108	9	72389	2.5788	0.0049565	PAPOLA
ENSG00000114023	3	122093023	122141181	134	17	72343	2.5772	0.0049806	FAM162A
ENSG00000182742	17	46642875	46667473	52	14	72352	2.5754	0.0050066	HOXB4
ENSG00000188517	4	109721877	110233813	1224	73	72433	2.5691	0.0050985	COL25A1
ENSG00000120885	8	27444434	27482548	66	11	72336	2.5689	0.0051007	CLU
ENSG00000160255	21	46295868	46361904	166	42	72382	2.5681	0.0051128	ITGB2
ENSG00000213185	10	124598594	124649157	73	15	72383	2.5673	0.0051246	FAM24B
ENSG00000133247	19	55841221	55869488	50	9	72270	2.567	0.0051298	SUV420H2
ENSG00000121766	1	31759842	31847783	207	12	72480	2.5662	0.0051416	ZCCHC17
ENSG00000002016	12	1011243	1109219	185	35	72354	2.5652	0.0051565	RAD52
ENSG00000138107	10	104228986	104272482	125	7	72545	2.5625	0.0051955	ACTR1A
ENSG00000172273	11	118982297	119016752	70	6	72440	2.5618	0.0052063	HINFP
ENSG00000165630	10	13618927	13682868	149	18	72352	2.5616	0.0052093	PRPF18
ENSG00000119138	9	72989503	73039540	67	16	72317	2.5602	0.0052304	KLF9
ENSG00000213973	19	22929007	22976909	212	9	72589	2.5588	0.005251	ZNF99
ENSG00000166439	11	74449913	74563458	208	18	72478	2.5565	0.0052861	RNF169
ENSG00000074219	19	49833852	49875714	86	6	72511	2.556	0.0052936	TEAD2
ENSG00000174527	12	109775708	109903328	454	30	72412	2.5553	0.0053053	MYO1H
ENSG00000176659	20	58620980	58658008	47	9	72416	2.555	0.0053099	C20orf197
ENSG00000268556	2	105857759	105879601	30	7	72322	2.5519	0.0053561	AC012360.1
ENSG00000077782	8	38258656	38336352	111	19	72379	2.5514	0.005365	FGFR1
ENSG00000196547	15	91435448	91475814	71	12	72475	2.5508	0.005374	MAN2A2
ENSG00000177302	17	18164742	18228321	138	11	72521	2.5506	0.0053764	TOP3A
ENSG00000179546	1	23506993	23531222	87	7	72511	2.5479	0.0054194	HTR1D
ENSG00000197451	5	177621508	177648164	48	11	72285	2.546	0.0054479	HNRNPAB
ENSG00000269093	19	32885915	32906466	33	7	72305	2.542	0.0055104	AC007773.3
ENSG00000140474	15	75118457	75145687	34	7	72414	2.5412	0.0055236	ULK3
ENSG00000113575	5	133520025	133571833	117	5	72469	2.5398	0.0055454	PPP2CA
ENSG00000119041	2	197617756	197674449	55	12	72343	2.5379	0.0055756	GTF3C3
ENSG00000088827	20	3657617	3697775	112	19	72372	2.537	0.0055909	SIGLEC1
ENSG00000151320	14	32788479	33310567	1066	122	72357	2.5362	0.0056038	AKAP6
ENSG00000146733	7	56068744	56129297	136	20	72300	2.5351	0.0056201	PSPH
ENSG00000127603	1	39536988	39962849	751	32	72482	2.5346	0.0056292	MACF1
ENSG00000118217	1	161726084	161943860	621	20	72506	2.5336	0.0056442	ATF6
ENSG00000091704	7	130010180	130037955	53	12	72341	2.5328	0.0056581	CPA1
ENSG00000205835	3	190560666	190620218	99	16	72419	2.5312	0.0056844	GMNC
ENSG00000143867	2	19541246	19568414	53	12	72393	2.5252	0.0057819	OSR1
ENSG00000110921	12	110001060	110045067	133	16	72522	2.5247	0.0057897	MVK
ENSG00000037241	5	172375732	172406774	112	15	72475	2.5244	0.0057954	RPL26L1
ENSG00000204439	6	31616075	31638549	67	17	72540	2.5197	0.0058736	C6orf47
ENSG00000100983	20	33506236	33553620	69	7	72392	2.5186	0.005891	GSS
ENSG00000145723	5	102411704	102465855	162	8	72509	2.5172	0.0059149	GIN1
ENSG00000143226	1	161465220	161503803	39	10	72295	2.5169	0.0059196	FCGR2A
ENSG00000138074	2	27412455	27445826	89	9	72535	2.5138	0.005972	SLC5A6
ENSG00000138111	10	104211149	104246802	98	9	72511	2.5123	0.0059967	TMEM180
ENSG00000103507	16	31107428	31134110	29	4	72411	2.5113	0.0060149	BCKDK
ENSG00000110906	12	109876461	109925349	163	15	72521	2.511	0.0060197	KCTD10
ENSG00000198561	11	57510715	57597018	89	11	72492	2.506	0.0061051	CTNND1
ENSG00000179630	13	44443420	44478068	145	16	72523	2.5022	0.0061711	LACC1
ENSG00000141293	17	46200802	46517637	703	29	72480	2.5006	0.006199	SKAP1
ENSG00000113739	5	172731716	172766506	35	13	72463	2.5	0.0062095	STC2
ENSG00000068781	2	48747064	49013654	685	64	72383	2.4967	0.0062678	STON1-GTF2A1L
ENSG00000104901	19	49855040	49888373	103	4	72554	2.4967	0.006268	DKKL1
ENSG00000105732	19	42562629	42595701	14	4	72343	2.4963	0.0062754	ZNF574
ENSG00000178965	1	75023795	75149422	145	17	72339	2.493	0.006334	C1orf173
ENSG00000176994	17	18208624	18236517	73	7	72544	2.4927	0.0063396	SMCR8
ENSG00000133943	14	91516677	91701976	273	37	72406	2.4917	0.0063562	C14orf159
ENSG00000135018	9	86264878	86333118	181	13	72485	2.4898	0.0063904	UBQLN1
ENSG00000171044	8	10743555	11068875	709	46	72332	2.4896	0.0063935	XKR6
ENSG00000181817	1	36846839	36873493	75	7	72481	2.4894	0.0063972	LSM10
ENSG00000256269	11	118945576	118974259	35	7	72394	2.4851	0.0064766	HMBS
ENSG00000159461	16	56385364	56469450	205	16	72457	2.4847	0.0064822	AMFR
ENSG00000179902	1	109638573	109666479	90	14	72457	2.4829	0.0065166	C1orf194
ENSG00000261717	16	75436582	75508604	254	10	72387	2.4812	0.0065474	RP11-77K12.1
ENSG00000215346	8	10973980	10997745	71	12	72313	2.4767	0.0066297	AF131215.5
ENSG00000178802	15	75172346	75201798	37	7	72538	2.475	0.0066614	MPI
ENSG00000146373	6	125273691	125423779	184	34	72367	2.473	0.0066993	RNF217
ENSG00000213339	19	10802106	10834113	54	7	72438	2.4725	0.0067092	QTRT1
ENSG00000120802	12	98899290	98954157	140	21	72469	2.4722	0.0067136	TMPO
ENSG00000090621	1	40016488	40052462	91	15	72487	2.4717	0.0067237	PABPC4
ENSG00000104970	19	55033909	55067053	62	15	72338	2.4711	0.0067351	KIR3DX1
ENSG00000165275	9	37743804	37788969	125	15	72450	2.4656	0.0068392	TRMT10B
ENSG00000146729	7	56009486	56077874	182	24	72414	2.4618	0.006912	GBAS
ENSG00000131914	1	26727269	26766213	57	9	72376	2.4615	0.0069182	LIN28A
ENSG00000173917	17	46608256	46633441	52	8	72476	2.4614	0.0069198	HOXB2
ENSG00000213204	6	88107730	88231352	377	22	72487	2.4607	0.0069328	C6orf165
ENSG00000060688	1	31722417	31779662	146	9	72487	2.4601	0.0069443	SNRNP40
ENSG00000131069	20	33449949	33525769	110	7	72496	2.4589	0.0069689	ACSS2
ENSG00000187626	6	28202401	28237011	67	12	72569	2.4582	0.0069826	ZKSCAN4
ENSG00000102858	16	4656494	4750975	287	19	72415	2.456	0.0070245	MGRN1
ENSG00000175161	3	84998132	86133579	2456	55	72440	2.4531	0.0070824	CADM2
ENSG00000042753	19	47331393	47364249	25	11	72350	2.4524	0.0070956	AP2S1
ENSG00000109618	4	25111627	25172204	114	19	72486	2.4494	0.0071538	SEPSECS
ENSG00000254732	11	57499635	57570715	83	11	72511	2.4488	0.0071676	RP11-691N7.6
ENSG00000088926	4	187177099	187220835	107	22	72361	2.4445	0.0072532	F11
ENSG00000052344	16	31132756	31157083	22	6	72343	2.4386	0.0073719	PRSS8
ENSG00000143870	2	10913517	10988103	421	21	72475	2.4377	0.0073902	PDIA6
ENSG00000166822	16	75466952	75509395	141	11	72301	2.4327	0.0074936	TMEM170A
ENSG00000135519	12	49922940	49962091	57	8	72508	2.4325	0.0074968	KCNH3
ENSG00000196366	9	139367947	139390518	56	9	72480	2.4318	0.0075126	C9orf163
ENSG00000084774	2	27430258	27476811	123	12	72517	2.4304	0.0075412	CAD
ENSG00000103510	16	31117075	31152714	37	7	72356	2.4264	0.0076252	KAT8
ENSG00000151773	13	44388045	44463827	285	21	72541	2.4263	0.0076266	CCDC122
ENSG00000196449	1	38258616	38283857	29	7	72514	2.426	0.0076327	YRDC
ENSG00000122862	10	70837862	70874567	55	11	72289	2.4242	0.007672	SRGN
ENSG00000185942	8	63151150	63922211	2031	65	72396	2.4227	0.0077032	NKAIN3
ENSG00000138085	2	27424895	27450046	64	8	72546	2.4216	0.0077265	ATRAID
ENSG00000182578	5	149422854	149502935	138	33	72363	2.4215	0.007729	CSF1R
ENSG00000107882	10	104253744	104403292	317	14	72514	2.4205	0.0077501	SUFU
ENSG00000060237	12	851759	1030618	313	21	72442	2.4195	0.0077704	WNK1
ENSG00000119844	2	64741465	64830139	142	7	72433	2.4183	0.0077965	AFTPH
ENSG00000101336	20	30629991	30699659	99	16	72342	2.4167	0.0078304	HCK
ENSG00000006114	17	35864900	35979544	128	21	72386	2.4137	0.0078958	SYNRG
ENSG00000211450	11	57498825	57520986	18	4	72558	2.4128	0.007915	C11orf31
ENSG00000165983	10	16468942	16565736	270	17	72355	2.4107	0.0079602	PTER
ENSG00000204463	6	31596805	31630482	109	22	72536	2.4098	0.0079814	BAG6
ENSG00000156599	11	57425219	57478659	71	11	72443	2.4089	0.0080002	ZDHHC5
ENSG00000197461	7	526895	569933	45	8	72308	2.4088	0.0080034	PDGFA
ENSG00000130669	19	39606410	39683456	152	22	72351	2.408	0.0080207	PAK4
ENSG00000124564	6	25823294	25892514	198	22	72528	2.4079	0.0080217	SLC17A3
ENSG00000184344	12	7832378	7858372	95	20	72429	2.4072	0.0080388	GDF3
ENSG00000197140	8	38954509	39152430	376	15	72395	2.4062	0.008059	ADAM32
ENSG00000227059	12	133784898	133822681	56	8	72270	2.4043	0.0081019	ANHX
ENSG00000166965	15	91488100	91516349	72	14	72398	2.4026	0.0081385	RCCD1
ENSG00000145860	5	158574417	158647061	128	20	72349	2.4012	0.0081709	RNF145
ENSG00000102796	13	52332129	52388293	65	16	72348	2.4005	0.0081858	DHRS12
ENSG00000072422	10	62619196	62771198	238	33	72443	2.3987	0.0082278	RHOBTB1
ENSG00000172817	8	65490320	65721318	401	24	72455	2.3958	0.0082916	CYP7B1
ENSG00000204472	6	31572961	31594798	75	15	72523	2.3928	0.0083602	AIF1
ENSG00000121552	3	122034091	122070819	90	14	72351	2.3926	0.0083653	CSTA
ENSG00000104848	19	49560675	49586198	52	9	72358	2.3912	0.0083967	KCNA7
ENSG00000005844	16	30473979	30544506	57	15	72348	2.3879	0.0084736	ITGAL
ENSG00000186222	4	6707842	6729387	23	8	72326	2.3867	0.0084997	BLOC1S4
ENSG00000174032	13	45957451	46002590	72	10	72475	2.3866	0.0085014	SLC25A30
ENSG00000170265	7	148882577	148933339	99	18	72304	2.3862	0.0085114	ZNF282
ENSG00000174111	17	36498111	36566019	104	9	72462	2.3837	0.0085688	SOCS7
ENSG00000088451	13	95216308	95258511	93	8	72461	2.3817	0.008617	TGDS
ENSG00000099797	19	14617897	14686792	120	22	72394	2.3805	0.0086455	TECR
ENSG00000160124	3	122068438	122112078	123	18	72271	2.3804	0.0086479	CCDC58
ENSG00000184156	8	133123108	133503200	1016	89	72417	2.3803	0.0086503	KCNQ3
ENSG00000152818	6	144596837	145184170	959	77	72400	2.3783	0.0086966	UTRN
ENSG00000267531	19	55841254	55866561	45	8	72256	2.3777	0.0087105	AC020922.1
ENSG00000070214	9	107996903	108211452	421	25	72494	2.3771	0.008724	SLC44A1
ENSG00000250173	5	969480	991415	12	5	72280	2.3764	0.0087417	RP11-661C8.3
ENSG00000254462	11	57470077	57569058	123	12	72518	2.3757	0.0087571	TMX2-CTNND1
ENSG00000129965	11	2143768	2192439	73	16	72326	2.374	0.0087987	INS-IGF2
ENSG00000124568	6	25773125	25842287	198	19	72544	2.3727	0.0088289	SLC17A1
ENSG00000172381	11	57788402	57809403	87	10	72450	2.3708	0.0088754	OR6Q1
ENSG00000092345	3	16618299	16721813	303	42	72399	2.3652	0.009011	DAZL
ENSG00000135577	6	142369467	142419936	83	9	72392	2.3577	0.0091955	NMBR
ENSG00000153827	2	230618554	230797955	199	22	72389	2.3576	0.0091956	TRIP12
ENSG00000103653	15	75064398	75105539	76	10	72469	2.3566	0.0092225	CSK
ENSG00000229676	19	22807126	22860472	291	5	72514	2.3546	0.0092717	ZNF492
ENSG00000035499	5	59882739	60006017	209	19	72505	2.3541	0.009283	DEPDC1B
ENSG00000151148	12	109905207	109984507	221	21	72576	2.354	0.0092854	UBE3B
ENSG00000186094	1	48988527	50499585	1818	49	72439	2.3537	0.0092926	AGBL4
ENSG00000156603	11	57461186	57489693	39	6	72535	2.3532	0.0093065	MED19
ENSG00000224838	5	59716565	59736939	77	9	72435	2.353	0.0093103	FKSG52
ENSG00000169021	19	29688173	29714448	72	10	72484	2.3503	0.0093789	UQCRFS1
ENSG00000100220	22	32773569	32818242	178	28	72505	2.3501	0.0093835	RTCB
ENSG00000181982	4	24797739	24991826	483	42	72426	2.3478	0.0094429	CCDC149
ENSG00000171049	19	52245279	52283779	91	19	72403	2.3473	0.0094563	FPR2
ENSG00000172365	11	58179738	58200786	93	5	72517	2.3442	0.0095329	OR5B2
ENSG00000105928	7	24727972	24819244	202	18	72344	2.342	0.0095895	DFNA5
ENSG00000111911	6	126267927	126311387	47	3	72371	2.3403	0.0096353	HINT3
ENSG00000186212	4	77806082	77829002	57	6	72452	2.3394	0.0096577	SOWAHB
ENSG00000157999	7	6061007	6086017	102	16	72486	2.3384	0.0096833	ANKRD61
ENSG00000205930	21	34134411	34276043	298	22	72349	2.3374	0.0097102	C21orf49
ENSG00000272305	3	52993135	53143469	277	15	72346	2.3362	0.0097398	RP11-894J14.5
ENSG00000139618	13	32879611	32983805	201	23	72448	2.3353	0.0097633	BRCA2
ENSG00000267706	19	55853669	55880884	42	11	72411	2.3348	0.0097777	CTD-2105E13.6
ENSG00000196628	18	52879562	53342018	578	46	72397	2.3341	0.0097955	TCF4
ENSG00000176974	17	18221187	18276856	136	12	72478	2.333	0.0098245	SHMT1
ENSG00000149527	1	2347419	2446969	155	31	72340	2.3322	0.0098455	PLCH2
ENSG00000164151	5	5410777	5500347	122	14	72475	2.3316	0.0098606	KIAA0947
ENSG00000258474	14	32404059	32429588	72	12	72339	2.3293	0.0099215	RP11-187E13.1
ENSG00000196981	3	122120715	122144882	54	9	72480	2.3271	0.0099802	WDR5B
ENSG00000135090	12	118577606	118820750	429	20	72481	2.3267	0.0099897	TAOK3
ENSG00000105723	19	42724338	42756777	34	5	72248	2.3251	0.010034	GSK3A
ENSG00000104368	8	42022236	42075242	45	7	72424	2.3246	0.010047	PLAT
ENSG00000166897	22	37754000	37833505	166	24	72331	2.3238	0.010068	ELFN2
ENSG00000142409	19	56588732	56642649	69	9	72416	2.3227	0.010098	ZNF787
ENSG00000189134	6	28217098	28238736	43	11	72567	2.3201	0.010166	NKAPL
ENSG00000175309	5	177625498	177669792	85	17	72338	2.3178	0.010231	PHYKPL
ENSG00000104894	19	49828428	49856592	41	6	72441	2.3173	0.010244	CD37
ENSG00000105173	19	30292805	30325215	53	11	72344	2.3171	0.010249	CCNE1
ENSG00000113558	5	133474633	133522729	67	7	72515	2.3116	0.010401	SKP1
ENSG00000165621	13	97627973	97656984	47	9	72396	2.3108	0.010421	OXGR1
ENSG00000181751	5	102584403	102624361	87	9	72428	2.3106	0.010427	C5orf30
ENSG00000008083	6	15236527	15532252	617	52	72391	2.3101	0.01044	JARID2
ENSG00000101493	18	74059644	74217146	342	34	72417	2.309	0.01047	ZNF516
ENSG00000196503	4	57361509	57400614	99	13	72500	2.3089	0.010475	ARL9
ENSG00000269879	10	24760273	24780632	32	5	72369	2.3086	0.010484	AL353583.1
ENSG00000170616	8	145544228	145569943	10	2	72465	2.3085	0.010487	SCRT1
ENSG00000130529	19	49650998	49725093	138	21	72436	2.3074	0.010516	TRPM4
ENSG00000183111	5	148921510	149024531	234	27	72359	2.3068	0.010534	ARHGEF37
ENSG00000204469	6	31578497	31615548	130	21	72538	2.305	0.010583	PRRC2A
ENSG00000174227	4	482989	543985	207	10	72411	2.3047	0.010591	PIGG
ENSG00000168528	1	31872412	31917525	149	13	72333	2.3043	0.010602	SERINC2
ENSG00000152601	3	151951617	152193569	307	21	72403	2.2996	0.010736	MBNL1
ENSG00000178796	1	151672909	151712281	60	10	72329	2.2986	0.010765	RIIAD1
ENSG00000113712	5	148861760	148941007	104	13	72470	2.2976	0.010791	CSNK1A1
ENSG00000115306	2	54673422	54906812	542	27	72352	2.2973	0.010802	SPTBN1
ENSG00000187778	12	49940327	49971936	47	5	72535	2.2944	0.010883	MCRS1
ENSG00000185122	8	145505280	145548385	26	3	72384	2.2944	0.010884	HSF1
ENSG00000213782	12	12956250	12992915	55	12	72349	2.293	0.010925	DDX47
ENSG00000168152	4	83811837	83851122	58	6	72496	2.2927	0.010932	THAP9
ENSG00000105404	19	42450833	42473542	14	3	72367	2.2909	0.010984	RABAC1
ENSG00000187824	17	10592332	10643633	120	3	72495	2.29	0.01101	TMEM220
ENSG00000232056	2	10977703	11005081	95	11	72385	2.2896	0.011022	AC092687.4
ENSG00000058804	1	54221133	54314533	107	9	72421	2.2871	0.011096	NDC1
ENSG00000249693	4	57386775	57479673	194	27	72355	2.287	0.011097	THEGL
ENSG00000268400	19	7684682	7717934	77	6	72437	2.2866	0.011109	CTD-3214H19.4
ENSG00000166866	12	57412301	57454982	80	8	72524	2.2865	0.011113	MYO1A
ENSG00000071626	19	1397568	1445719	53	9	72376	2.2863	0.011118	DAZAP1
ENSG00000145734	5	70741442	70873649	277	9	72536	2.2862	0.01112	BDP1
ENSG00000113732	5	172400760	172472448	124	22	72421	2.2836	0.011197	ATP6V0E1
ENSG00000127804	17	2298856	2425185	267	31	72388	2.283	0.011216	METTL16
ENSG00000213593	11	57470072	57518445	59	7	72539	2.2822	0.011238	TMX2
ENSG00000075131	15	66618544	66689084	183	24	72531	2.2815	0.011259	TIPIN
ENSG00000102882	16	30115426	30144827	21	7	72367	2.2794	0.011321	MAPK3
ENSG00000137106	9	37412663	37446987	66	14	72457	2.2763	0.011415	GRHPR
ENSG00000106346	7	6134515	6211195	225	26	72500	2.2761	0.011419	USP42
ENSG00000155085	6	109804059	110022420	570	12	72550	2.276	0.011424	AK9
ENSG00000146233	6	46507541	46630523	279	20	72471	2.2747	0.011463	CYP39A1
ENSG00000064300	17	47562655	47602379	61	22	72358	2.2737	0.011491	NGFR
ENSG00000170381	7	82983222	83288326	912	40	72440	2.2722	0.011536	SEMA3E
ENSG00000171206	10	104394253	104428164	62	11	72489	2.2705	0.011589	TRIM8
ENSG00000133112	13	45901008	45925505	69	9	72483	2.2703	0.011593	TPT1
ENSG00000148444	10	22594903	22619235	6	3	72387	2.2694	0.011623	COMMD3
ENSG00000172362	11	58196593	58217646	61	6	72541	2.2681	0.011661	OR5B12
ENSG00000187416	7	103959104	104559001	1328	91	72362	2.2661	0.011724	LHFPL3
ENSG00000239665	10	13642047	13720299	247	23	72360	2.2656	0.011738	RP11-295P9.3
ENSG00000186834	17	43214684	43239468	26	7	72406	2.2655	0.01174	HEXIM1
ENSG00000162992	2	182527815	182555603	45	8	72364	2.2627	0.011828	NEUROD1
ENSG00000127334	12	68032118	68069186	53	7	72375	2.2602	0.011904	DYRK2
ENSG00000177427	17	18153848	18179866	40	8	72441	2.2602	0.011906	MIEF2
ENSG00000204301	6	32152620	32201844	256	33	72526	2.26	0.011912	NOTCH4
ENSG00000255872	9	37578410	38078684	1169	50	72454	2.2599	0.011912	RP11-613M10.9
ENSG00000095752	19	55865757	55891831	57	12	72414	2.2595	0.011927	IL11
ENSG00000170222	17	10590911	10624550	84	2	72522	2.259	0.011942	ADPRM
ENSG00000099957	22	21354097	21393119	119	23	72355	2.2574	0.011993	P2RX6
ENSG00000205592	12	40777197	40974632	952	30	72525	2.2553	0.012056	MUC19
ENSG00000117020	1	243641535	244024381	460	23	72448	2.2551	0.012065	AKT3
ENSG00000138030	2	27299615	27333640	29	4	72397	2.2541	0.012096	KHK
ENSG00000162924	2	61098656	61168745	100	18	72348	2.2537	0.012107	REL
ENSG00000240510	1	151672909	151712070	59	10	72331	2.253	0.01213	AL589765.1
ENSG00000135973	2	105848200	105869924	41	8	72288	2.2504	0.012213	GPR45
ENSG00000263620	17	8044134	8076293	49	8	72399	2.2491	0.012252	RP11-599B13.6
ENSG00000053438	20	36139617	36162092	28	5	72446	2.2482	0.012281	NNAT
ENSG00000148396	9	139324549	139382141	140	17	72471	2.2476	0.0123	SEC16A
ENSG00000184619	17	8261955	8290029	50	9	72374	2.2476	0.012302	KRBA2
ENSG00000218819	2	21336789	21376144	61	9	72453	2.2465	0.012335	TDRD15
ENSG00000165794	14	21457414	21480030	32	10	72413	2.2453	0.012375	SLC39A2
ENSG00000172269	11	118957213	118989041	47	7	72379	2.2421	0.012478	DPAGT1
ENSG00000169032	15	66669155	66794650	339	21	72495	2.2411	0.01251	MAP2K1
ENSG00000126062	3	50382180	50407041	12	4	72492	2.2403	0.012537	TMEM115
ENSG00000130749	19	47557444	47627009	73	11	72363	2.2389	0.012582	ZC3H4
ENSG00000228474	2	27283340	27304641	21	4	72456	2.2388	0.012586	OST4
ENSG00000174306	20	39797088	39956312	268	18	72491	2.2381	0.012608	ZHX3
ENSG00000124299	19	33867856	34022700	481	34	72408	2.2379	0.012615	PEPD
ENSG00000066651	6	126297576	126370422	56	3	72444	2.2374	0.012629	TRMT11
ENSG00000004846	7	20644830	20826658	417	31	72359	2.2373	0.012633	ABCB5
ENSG00000188786	1	38265239	38335292	114	17	72498	2.2365	0.012659	MTF1
ENSG00000189042	19	37168514	37228603	132	11	72469	2.2338	0.012747	ZNF567
ENSG00000112818	6	46751127	46817515	140	13	72468	2.2337	0.012753	MEP1A
ENSG00000182173	17	73502141	73530820	116	15	72435	2.2334	0.012762	TSEN54
ENSG00000161791	12	50021724	50111948	127	10	72556	2.2325	0.012792	FMNL3
ENSG00000125534	20	62142077	62163559	69	14	72306	2.2318	0.012813	PPDPF
ENSG00000138674	4	83729814	83832319	196	11	72447	2.2312	0.012834	SEC31A
ENSG00000166938	15	66575555	66636236	132	23	72434	2.2298	0.012881	DIS3L
ENSG00000144747	3	69058978	69111484	54	9	72255	2.2292	0.0129	TMF1
ENSG00000142208	14	105225686	105272088	74	15	72357	2.2228	0.013115	AKT1
ENSG00000106009	7	2567511	2605361	87	10	72434	2.222	0.013143	BRAT1
ENSG00000167850	17	72527247	72552282	98	13	72400	2.2212	0.013169	CD300C
ENSG00000218357	22	47847048	47892860	67	12	72412	2.2196	0.013223	LL22NC03-75H12.2
ENSG00000174804	11	86646721	86676433	55	8	72477	2.2188	0.013248	FZD4
ENSG00000255994	14	70027483	70048032	35	7	72549	2.2169	0.013314	CCDC177
ENSG00000176769	10	132880654	133119984	815	103	72345	2.2152	0.013372	TCERG1L
ENSG00000110975	12	33517173	33602754	200	19	72426	2.2145	0.013398	SYT10
ENSG00000070193	5	44293646	44399808	188	13	72436	2.213	0.013448	FGF10
ENSG00000178226	16	31140246	31171415	17	7	72286	2.2096	0.013568	PRSS36
ENSG00000178718	15	75236757	75259805	23	6	72431	2.2089	0.013591	RPP25
ENSG00000080189	20	44968167	45003043	44	9	72312	2.2058	0.013698	SLC35C2
ENSG00000011198	3	43721605	43785863	153	13	72518	2.2055	0.01371	ABHD5
ENSG00000165105	9	85584500	85688092	116	8	72387	2.2054	0.013712	RASEF
ENSG00000169783	15	77895369	78123242	489	39	72360	2.2054	0.013713	LINGO1
ENSG00000172179	6	22277480	22307730	38	13	72443	2.2052	0.01372	PRL
ENSG00000165029	9	107533283	107700518	492	81	72383	2.2047	0.013737	ABCA1
ENSG00000115268	19	1428358	1450583	16	4	72361	2.2037	0.013773	RPS15
ENSG00000155868	5	156554423	156596030	86	10	72457	2.2019	0.013835	MED7
ENSG00000116771	1	15888848	15921605	132	10	72411	2.2012	0.01386	AGMAT
ENSG00000116299	1	109646301	109759401	287	33	72452	2.2005	0.013886	KIAA1324
ENSG00000104852	19	49578676	49621862	69	16	72322	2.1989	0.013944	SNRNP70
ENSG00000138080	2	27291435	27319271	25	3	72439	2.1986	0.013953	EMILIN1
ENSG00000186113	11	55553032	55573976	75	13	72548	2.1969	0.014014	OR5D14
ENSG00000072274	3	195744054	195819060	268	25	72475	2.1956	0.014061	TFRC
ENSG00000187037	7	37713399	37883390	419	35	72388	2.1954	0.014069	GPR141
ENSG00000170385	1	211734910	211762084	51	8	72429	2.1942	0.014111	SLC30A1
ENSG00000166863	12	57393784	57432667	72	8	72507	2.1937	0.01413	TAC3
ENSG00000204306	11	120372511	120395732	44	11	72399	2.1928	0.014161	AP002348.1
ENSG00000005801	11	3350491	3410448	148	11	72427	2.1927	0.014164	ZNF195
ENSG00000114395	3	50378126	50405891	13	4	72481	2.1912	0.01422	CYB561D2
ENSG00000187838	17	7283046	7317416	60	14	72331	2.1908	0.014232	TMEM256-PLSCR3
ENSG00000262481	17	7283053	7317416	60	14	72331	2.1908	0.014232	C17orf61-PLSCR3
ENSG00000036448	8	1983155	2123475	815	70	72387	2.1902	0.014254	MYOM2
ENSG00000220205	17	8052467	8076864	45	6	72412	2.1895	0.014282	VAMP2
ENSG00000148057	9	86227964	86269045	102	14	72411	2.1893	0.014288	IDNK
ENSG00000064012	2	202088166	202162434	174	28	72364	2.1877	0.014345	CASP8
ENSG00000197448	7	142931186	142977947	22	10	72338	2.1875	0.014352	GSTK1
ENSG00000160883	5	176297870	176336333	55	13	72380	2.1852	0.014437	HK3
ENSG00000182533	3	8765486	8893492	399	47	72374	2.1846	0.014458	CAV3
ENSG00000099889	22	19947419	20014331	212	27	72440	2.18	0.014629	ARVCF
ENSG00000179520	12	100740857	100825837	159	24	72416	2.1796	0.014643	SLC17A8
ENSG00000132002	19	14615582	14650582	63	10	72370	2.1793	0.014654	DNAJB1
ENSG00000214866	2	3741453	3846122	244	36	72373	2.1788	0.014674	DCDC2C
ENSG00000131941	19	33459499	33565794	289	28	72321	2.1778	0.014712	RHPN2
ENSG00000062598	20	44984688	45071704	81	7	72376	2.1774	0.014726	ELMO2
ENSG00000144031	2	71195510	71222626	43	11	72415	2.1763	0.014766	ANKRD53
ENSG00000143416	1	151326778	151355209	41	11	72366	2.176	0.014779	SELENBP1
ENSG00000184647	8	10373056	10421676	157	20	72274	2.1743	0.014842	PRSS55
ENSG00000213171	1	151762740	151788630	16	3	72165	2.1741	0.014849	LINGO4
ENSG00000185038	2	234674370	234752069	218	46	72420	2.1734	0.014877	MROH2A
ENSG00000121210	4	154377498	154567863	353	49	72432	2.1704	0.014987	KIAA0922
ENSG00000204104	2	239219082	239319541	254	16	72480	2.1691	0.015036	TRAF3IP1
ENSG00000049167	5	60159658	60250900	206	17	72481	2.1686	0.015055	ERCC8
ENSG00000118007	3	136045077	136481220	655	26	72474	2.1673	0.015104	STAG1
ENSG00000213221	9	139243932	139268241	72	15	72380	2.1669	0.01512	DNLZ
ENSG00000110395	11	119066752	119188859	117	11	72420	2.166	0.015156	CBL
ENSG00000129351	19	10754937	10813093	72	7	72422	2.1657	0.015166	ILF3
ENSG00000189308	4	83821126	83944079	222	9	72522	2.1653	0.015182	LIN54
ENSG00000214860	17	18270976	18302961	35	4	72362	2.1647	0.015207	EVPLL
ENSG00000164074	4	128876461	128970866	124	9	72496	2.1646	0.015209	C4orf29
ENSG00000007171	17	26073792	26137525	99	20	72339	2.1644	0.015215	NOS2
ENSG00000076944	19	7691767	7722759	69	6	72420	2.1638	0.015239	STXBP2
ENSG00000268643	19	42728735	42769284	51	5	72225	2.1635	0.015252	AC006486.9
ENSG00000076928	19	42377228	42444302	23	5	72352	2.1623	0.015299	ARHGEF1
ENSG00000116786	1	16000827	16071264	159	11	72458	2.1621	0.015304	PLEKHM2
ENSG00000181104	5	76001868	76041606	40	10	72343	2.162	0.015308	F2R
ENSG00000115194	2	27466552	27508685	79	11	72506	2.1617	0.015319	SLC30A3
ENSG00000164182	5	60230956	60458853	465	18	72510	2.1593	0.015414	NDUFAF2
ENSG00000174442	15	66787297	66852115	174	18	72531	2.1586	0.015441	ZWILCH
ENSG00000136531	2	166085912	166258818	388	31	72464	2.1584	0.015447	SCN2A
ENSG00000175895	8	96136032	96178912	94	11	72487	2.1583	0.015454	PLEKHF2
ENSG00000179094	17	8033790	8069824	69	9	72399	2.1572	0.015494	PER1
ENSG00000203740	1	170105142	170146931	137	18	72414	2.1562	0.015536	METTL11B
ENSG00000169605	2	69191705	69218106	87	8	72529	2.1556	0.015559	GKN1
ENSG00000130449	5	60618100	60851997	314	21	72463	2.1545	0.015601	ZSWIM6
ENSG00000064651	5	127409458	127535380	166	11	72411	2.1541	0.015617	SLC12A2
ENSG00000104921	19	7743644	7777032	179	13	72413	2.1537	0.015633	FCER2
ENSG00000269103	22	21348030	21370736	75	12	72336	2.1521	0.015696	AC002472.1
ENSG00000156831	8	126093921	126389362	579	40	72450	2.1514	0.015721	NSMCE2
ENSG00000179930	1	182013705	182040847	67	7	72444	2.1512	0.015731	ZNF648
ENSG00000198877	11	55530914	55551858	92	9	72577	2.1507	0.015751	OR5D13
ENSG00000138028	2	27311757	27351995	41	6	72300	2.1499	0.015782	CGREF1
ENSG00000174444	15	66780355	66826870	115	15	72528	2.1473	0.015885	RPL4
ENSG00000063322	19	39871943	39901277	44	9	72447	2.1464	0.015921	MED29
ENSG00000189007	6	143733969	143781810	105	5	72522	2.146	0.015937	ADAT2
ENSG00000121236	11	5607339	5644188	110	26	72348	2.1417	0.016109	TRIM6
ENSG00000226104	19	10741715	10762093	34	4	72455	2.1414	0.016122	AC011475.1
ENSG00000268950	1	31892192	31912614	72	11	72414	2.1403	0.016167	AC114494.1
ENSG00000164142	4	152320368	152594784	539	13	72460	2.1368	0.016309	FAM160A1
ENSG00000197363	8	146014261	146046554	70	9	72346	2.1328	0.016471	ZNF517
ENSG00000170231	5	159604374	159675742	253	20	72374	2.1321	0.016501	FABP6
ENSG00000267909	14	70028216	70050339	41	7	72526	2.1313	0.016533	CCDC177
ENSG00000258588	11	5607955	5675628	194	37	72354	2.1303	0.016575	TRIM6-TRIM34
ENSG00000233436	11	57500986	57529253	27	5	72531	2.1302	0.016577	BTBD18
ENSG00000024862	6	139084657	139124456	93	11	72490	2.1301	0.016583	CCDC28A
ENSG00000167230	17	35722928	35759662	36	10	72374	2.1299	0.016591	C17orf78
ENSG00000188486	11	118954564	118976177	28	6	72341	2.129	0.016629	H2AFX
ENSG00000135334	6	88374790	88421927	107	16	72436	2.1284	0.016653	AKIRIN2
ENSG00000147614	8	86989552	87176457	332	22	72468	2.1283	0.016656	ATP6V0D2
ENSG00000184886	17	34880847	34905159	45	6	72466	2.123	0.016876	PIGW
ENSG00000012963	14	93663401	93705561	109	19	72458	2.1229	0.01688	UBR7
ENSG00000168101	16	4733695	4755860	43	5	72409	2.1223	0.016905	NUDT16L1
ENSG00000240038	1	104086437	104132156	34	10	72325	2.122	0.016917	AMY2B
ENSG00000197808	19	37118094	37167755	103	12	72475	2.1204	0.016985	ZNF461
ENSG00000185000	8	145529954	145560573	9	2	72512	2.1193	0.017033	DGAT1
ENSG00000167618	19	54999100	55031897	96	21	72381	2.1192	0.017036	LAIR2
ENSG00000139644	12	50091508	50168717	187	12	72565	2.1185	0.017067	TMBIM6
ENSG00000108557	17	17574787	17724767	153	25	72316	2.1164	0.017155	RAI1
ENSG00000185090	1	38249474	38276809	45	9	72448	2.1164	0.017157	MANEAL
ENSG00000187398	11	24508516	25114150	1942	74	72403	2.1159	0.017175	LUZP2
ENSG00000204193	9	113055801	113110127	131	26	72463	2.1154	0.017196	TXNDC8
ENSG00000183682	1	39947318	40001607	106	16	72431	2.1147	0.017228	BMP8A
ENSG00000142731	4	128792016	128830350	36	5	72503	2.1103	0.017417	PLK4
ENSG00000181903	11	55422614	55443671	7	4	72439	2.109	0.017474	OR4C6
ENSG00000146221	6	44236480	44275458	124	13	72513	2.1087	0.017486	TCTE1
ENSG00000154914	17	9538015	9643008	164	21	72361	2.1086	0.01749	USP43
ENSG00000128268	22	39843349	39898199	49	17	72314	2.108	0.017517	MGAT3
ENSG00000138496	3	122236771	122293424	103	14	72428	2.1074	0.017541	PARP9
ENSG00000170727	8	145476055	145525082	20	3	72331	2.1072	0.017549	BOP1
ENSG00000164073	4	128828960	128897150	90	8	72466	2.1062	0.017592	MFSD8
ENSG00000188322	16	28293840	28345170	60	14	72462	2.1052	0.017635	SBK1
ENSG00000204438	6	31619006	31644060	75	19	72547	2.1043	0.017676	GPANK1
ENSG00000062822	19	50877461	50931273	92	10	72432	2.1042	0.017681	POLD1
ENSG00000186119	11	55577086	55598073	66	9	72512	2.1038	0.017697	OR5D18
ENSG00000170430	10	131255448	131576271	1004	48	72422	2.1032	0.017722	MGMT
ENSG00000105926	7	24602887	24743812	326	6	72226	2.1031	0.017728	MPP6
ENSG00000022355	5	161264197	161336975	167	17	72420	2.1017	0.017789	GABRA1
ENSG00000084676	2	24704783	25003571	616	27	72451	2.1003	0.017853	NCOA1
ENSG00000225950	19	49549050	49578333	52	9	72354	2.1	0.017866	NTF4
ENSG00000108465	17	46035176	46069140	95	14	72453	2.0996	0.017883	CDK5RAP3
ENSG00000187258	7	34687851	34927944	705	45	72437	2.0988	0.017917	NPSR1
ENSG00000135905	2	225619807	225917162	675	50	72438	2.0954	0.018067	DOCK10
ENSG00000180043	19	55856276	55884628	47	12	72400	2.0946	0.018102	FAM71E2
ENSG00000268402	6	143749575	143774295	62	3	72553	2.0941	0.018128	AL031320.1
ENSG00000259066	14	93641318	93694932	118	20	72449	2.0936	0.018149	RP11-371E8.4
ENSG00000134987	5	110417414	110476200	163	18	72413	2.0927	0.018187	WDR36
ENSG00000239789	7	56009512	56034192	66	14	72430	2.0912	0.018254	MRPS17
ENSG00000070718	8	42000464	42039191	51	5	72469	2.0912	0.018255	AP3M2
ENSG00000170270	14	93659239	93683439	53	10	72454	2.0911	0.018262	C14orf142
ENSG00000013293	3	170167372	170313863	187	31	72350	2.0893	0.01834	SLC7A14
ENSG00000169777	5	9619109	9722490	166	26	72395	2.0892	0.018346	TAS2R1
ENSG00000142538	19	49915671	49936698	18	8	72353	2.0891	0.018351	PTH2
ENSG00000140931	16	66627777	66657795	48	8	72438	2.0887	0.018366	CMTM3
ENSG00000178233	6	44228203	44285243	162	18	72461	2.0846	0.018554	TMEM151B
ENSG00000188916	10	128923694	129004422	141	15	72359	2.0845	0.018557	FAM196A
ENSG00000181991	15	89000684	89032222	5	3	72342	2.083	0.018624	MRPS11
ENSG00000179041	8	67331263	67352966	64	14	72519	2.0816	0.018689	RRS1
ENSG00000084693	2	27255232	27303490	45	6	72449	2.0811	0.01871	AGBL5
ENSG00000166828	16	23184036	23238204	180	13	72399	2.0809	0.01872	SCNN1G
ENSG00000148384	9	139313071	139344274	102	15	72434	2.0809	0.018724	INPP5E
ENSG00000174446	15	66772473	66800151	67	11	72509	2.0771	0.018898	SNAPC5
ENSG00000197312	1	15933995	16005539	151	7	72482	2.0767	0.018917	DDI2
ENSG00000173542	4	71758043	71898166	200	15	72507	2.0766	0.018917	MOB1B
ENSG00000102879	16	30184148	30210397	15	4	72425	2.0752	0.018983	CORO1A
ENSG00000104967	19	46426992	46486804	49	14	72326	2.0743	0.019028	NOVA2
ENSG00000065268	19	973174	1004569	109	16	72367	2.074	0.01904	WDR18
ENSG00000164112	4	122670088	122696582	80	11	72342	2.0734	0.019066	TMEM155
ENSG00000135436	12	49966668	50009422	59	8	72560	2.0734	0.019068	FAM186B
ENSG00000184436	22	21343393	21366485	70	12	72351	2.0727	0.019102	THAP7
ENSG00000011114	14	93693896	93809438	312	17	72540	2.0675	0.019346	BTBD7
ENSG00000120685	13	39574003	39622252	86	8	72510	2.0651	0.019458	PROSER1
ENSG00000159202	17	46975731	47016418	121	8	72552	2.0642	0.019502	UBE2Z
ENSG00000133027	17	17398877	17505022	190	20	72352	2.0641	0.019503	PEMT
ENSG00000164117	4	175147809	175215415	123	18	72406	2.0605	0.019678	FBXO8
ENSG00000185245	17	4825592	4848325	52	10	72517	2.0603	0.019684	GP1BA
ENSG00000229453	3	48338336	48379831	98	4	72538	2.0595	0.019723	SPINK8
ENSG00000120055	10	104199594	104221300	26	11	72363	2.0595	0.019723	C10orf95
ENSG00000163909	1	40079825	40115617	57	18	72379	2.0591	0.019742	HEYL
ENSG00000186117	11	55568854	55589952	73	11	72538	2.0591	0.019744	OR5L1
ENSG00000132622	20	3703314	3743758	68	23	72309	2.059	0.019747	HSPA12B
ENSG00000186854	2	85038774	85144132	264	18	72471	2.0584	0.019777	TRABD2A
ENSG00000165837	13	46098657	46199874	219	29	72426	2.0579	0.019799	FAM194B
ENSG00000268098	21	37392368	37427818	100	14	72488	2.0577	0.01981	AP000688.1
ENSG00000198604	14	35211937	35354853	379	25	72466	2.0566	0.019864	BAZ1A
ENSG00000169813	10	43871065	43914614	135	18	72522	2.0564	0.019871	HNRNPF
ENSG00000116138	1	15843308	15928874	277	11	72487	2.0558	0.0199	DNAJC16
ENSG00000168876	11	94216795	94242749	47	9	72411	2.0556	0.019911	ANKRD49
ENSG00000161647	17	41868167	41920538	70	6	72259	2.0553	0.019925	MPP3
ENSG00000181029	19	7735729	7757744	121	9	72409	2.0541	0.019982	TRAPPC5
ENSG00000137766	15	54295101	54930806	1838	90	72380	2.0541	0.019985	UNC13C
ENSG00000205030	11	55584695	55605630	54	11	72526	2.0533	0.020023	OR5L2
ENSG00000078018	2	210278782	210608842	736	29	72460	2.0532	0.020025	MAP2
ENSG00000160703	11	119027277	119064725	35	7	72325	2.0532	0.020029	NLRX1
ENSG00000114656	3	128618709	128731533	239	27	72480	2.0531	0.020031	KIAA1257
ENSG00000166349	11	36522259	36624706	169	17	72440	2.0528	0.020046	RAG1
ENSG00000112294	6	24485080	24547435	243	31	72460	2.0507	0.020151	ALDH5A1
ENSG00000142065	19	36817162	36880101	117	10	72516	2.0499	0.020186	ZFP14
ENSG00000141503	17	4726683	4811356	179	17	72429	2.0499	0.020189	MINK1
ENSG00000170498	1	204149469	204175614	62	12	72345	2.0497	0.020197	KISS1
ENSG00000174788	19	7686497	7708634	53	5	72440	2.0492	0.020222	PCP2
ENSG00000215695	1	15976364	15998217	37	3	72519	2.0483	0.020263	RSC1A1
ENSG00000227839	1	50449990	50471874	21	7	72483	2.0462	0.020367	AL645730.2
ENSG00000269711	19	7733387	7757740	124	10	72409	2.0458	0.020388	CTD-3214H19.16
ENSG00000056050	4	170640616	170689104	77	19	72319	2.0454	0.02041	C4orf27
ENSG00000147697	8	130750442	130809134	165	23	72446	2.0452	0.020415	GSDMC
ENSG00000161649	17	41914516	41950997	39	7	72321	2.0452	0.020419	CD300LG
ENSG00000125449	17	73096047	73136360	73	9	72431	2.0449	0.020434	ARMC7
ENSG00000104221	8	37690786	37717422	14	7	72380	2.0433	0.02051	BRF2
ENSG00000168137	3	9429299	9530924	169	17	72413	2.0432	0.020519	SETD5
ENSG00000268798	19	1430838	1451937	18	4	72332	2.0424	0.020558	AC027307.3
ENSG00000196152	9	130176661	130217651	81	5	72541	2.0418	0.020585	ZNF79
ENSG00000174938	16	29872480	29920868	21	3	72470	2.04	0.020677	SEZ6L2
ENSG00000118985	5	95210802	95307775	164	8	72444	2.0382	0.020766	ELL2
ENSG00000178343	4	42389856	42414504	39	11	72312	2.0372	0.020814	SHISA3
ENSG00000188428	6	8003800	8074647	263	14	72479	2.0351	0.020923	BLOC1S5
ENSG00000160179	21	43609799	43727354	257	42	72364	2.035	0.020925	ABCG1
ENSG00000262003	17	802872	824452	51	10	72276	2.0331	0.021024	RP11-676J12.7
ENSG00000151475	4	128641533	128705448	55	8	72431	2.0327	0.02104	SLC25A31
ENSG00000269810	15	100028447	100048578	56	9	72249	2.0317	0.021091	AC015660.1
ENSG00000255103	1	39866151	39892154	36	8	72552	2.0308	0.021135	KIAA0754
ENSG00000167414	19	47127333	47147942	52	9	72302	2.0308	0.021139	GNG8
ENSG00000171872	1	44574522	44610812	82	17	72395	2.0301	0.021173	KLF17
ENSG00000166619	20	36110874	36166333	63	7	72369	2.03	0.021177	BLCAP
ENSG00000062194	5	56459775	56570506	188	24	72453	2.0299	0.021183	GPBP1
ENSG00000058063	3	182501288	182649423	262	10	72498	2.0272	0.021321	ATP11B
ENSG00000186566	17	42462652	42590798	159	9	72510	2.0265	0.021357	GPATCH8
ENSG00000147548	8	38117215	38249790	151	11	72461	2.0255	0.021407	WHSC1L1
ENSG00000164070	4	128692976	128771888	75	9	72502	2.0245	0.02146	HSPA4L
ENSG00000179029	17	8066555	8089717	49	8	72443	2.024	0.021484	TMEM107
ENSG00000063660	2	241365088	241417493	120	24	72316	2.0234	0.021516	GPC1
ENSG00000171450	2	219814377	219836876	41	4	72518	2.0213	0.021623	CDK5R2
ENSG00000168615	8	38844388	38972663	186	19	72350	2.0212	0.021631	ADAM9
ENSG00000147535	8	38110648	38136761	24	5	72435	2.0185	0.021769	PPAPDC1B
ENSG00000162461	1	16052900	16077891	28	6	72283	2.0182	0.021786	SLC25A34
ENSG00000254531	4	102258937	102280040	12	3	72243	2.0154	0.021932	AP001816.1
ENSG00000166411	15	78413840	78474291	131	20	72467	2.0148	0.021962	IDH3A
ENSG00000128617	7	128402545	128425844	54	8	72473	2.0142	0.021992	OPN1SW
ENSG00000139547	12	57335219	57363158	64	6	72430	2.0134	0.022036	RDH16
ENSG00000076924	19	7674411	7704451	63	5	72423	2.0127	0.022074	XAB2
ENSG00000196436	16	74401776	74435978	2	1	72028	2.0126	0.022076	NPIPB15
ENSG00000186020	19	37015676	37106178	196	20	72521	2.0125	0.022082	ZNF529
ENSG00000173110	1	161484036	161506681	23	4	72300	2.0123	0.022094	HSPA6
ENSG00000018189	4	71559921	71683032	340	11	72552	2.0122	0.022097	RUFY3
ENSG00000007372	11	31796340	31849509	54	8	72325	2.012	0.022108	PAX6
ENSG00000230610	1	38282232	38303886	44	10	72507	2.0108	0.022171	AL929472.1
ENSG00000163254	2	208982861	209004554	90	12	72315	2.0094	0.022249	CRYGC
ENSG00000187021	10	118339897	118378687	104	18	72444	2.0092	0.022255	PNLIPRP1
ENSG00000182985	11	115029938	115385675	455	55	72330	2.0092	0.022257	CADM1
ENSG00000058091	7	90085738	90849905	2066	71	72427	2.0085	0.022296	CDK14
ENSG00000130707	9	133310316	133386661	118	27	72380	2.0084	0.022298	ASS1
ENSG00000078328	16	6059095	7773340	6378	429	72351	2.0075	0.02235	RBFOX1
ENSG00000086232	7	6051881	6108861	231	26	72490	2.0071	0.022369	EIF2AK1
ENSG00000132142	17	35431923	35776909	404	25	72443	2.0071	0.02237	ACACA
ENSG00000171368	5	650883	703510	120	16	72384	2.0069	0.022379	TPPP
ENSG00000109163	4	68595046	68630078	98	12	72483	2.0068	0.022387	GNRHR
ENSG00000134905	13	111283759	111375950	347	19	72464	2.005	0.022483	CARS2
ENSG00000164548	7	23534399	23581660	90	16	72358	2.0047	0.022498	TRA2A
ENSG00000138161	10	124581665	124649146	109	19	72416	2.0044	0.022514	CUZD1
ENSG00000145703	5	75689074	76013957	795	63	72406	2.0033	0.022572	IQGAP2
ENSG00000226757	4	122675740	122697962	56	9	72357	2.0031	0.022586	AC079341.1
ENSG00000197562	16	629357	689272	164	9	72442	2.0011	0.022691	RAB40C
ENSG00000133028	17	10573654	10611692	45	3	72428	2.001	0.022695	SCO1
ENSG00000168944	5	122670579	122769286	233	16	72424	2	0.022752	CEP120
ENSG00000229833	19	7684623	7706842	53	4	72438	1.9987	0.022822	PET100
ENSG00000153157	6	10738027	10989553	357	49	72362	1.9964	0.022947	SYCP2L
ENSG00000186660	11	58336584	58398515	99	14	72522	1.996	0.022969	ZFP91
ENSG00000151229	12	40138823	40509891	726	57	72375	1.996	0.022969	SLC2A13
ENSG00000139318	12	89731009	89757048	80	11	72540	1.9959	0.022973	DUSP6
ENSG00000164048	3	48272590	48350743	125	7	72488	1.9957	0.022985	ZNF589
ENSG00000172113	3	48324754	48353175	60	3	72508	1.9947	0.023039	NME6
ENSG00000106733	9	77665489	77713133	178	24	72459	1.9927	0.02315	NMRK1
ENSG00000100567	14	58701549	58748730	55	10	72354	1.9926	0.023154	PSMA3
ENSG00000166037	11	95513129	95575857	199	16	72499	1.9922	0.023172	CEP57
ENSG00000129933	19	19421490	19479563	111	10	72486	1.9919	0.023191	MAU2
ENSG00000166860	12	57382618	57410230	37	6	72471	1.9906	0.023265	ZBTB39
ENSG00000167037	22	25192236	25333545	366	47	72435	1.989	0.023351	SGSM1
ENSG00000162929	2	61283006	61401960	222	20	72394	1.9881	0.023398	KIAA1841
ENSG00000213578	15	75108888	75134141	34	8	72429	1.9869	0.023467	CPLX3
ENSG00000198646	20	33274722	33423452	201	14	72382	1.9841	0.023621	NCOA6
ENSG00000125458	17	73116320	73137890	33	5	72444	1.9837	0.023644	NT5C
ENSG00000169641	1	23400516	23514301	218	21	72483	1.9837	0.023645	LUZP1
ENSG00000188818	5	700471	861101	45	6	72308	1.9827	0.023699	ZDHHC11
ENSG00000188997	11	77872295	77909868	48	9	72393	1.9821	0.023734	KCTD21
ENSG00000143252	1	161274047	161342984	281	8	72519	1.9815	0.023768	SDHC
ENSG00000112773	6	82191156	82472491	702	42	72478	1.981	0.023796	FAM46A
ENSG00000163485	1	203049782	203146533	134	25	72391	1.9805	0.023823	ADORA1
ENSG00000156017	9	77585936	77653339	131	16	72394	1.9799	0.023856	C9orf41
ENSG00000172382	16	2752419	2780552	1	1	72484	1.9793	0.02389	PRSS27
ENSG00000166856	12	57378230	57400468	29	5	72439	1.9791	0.023903	GPR182
ENSG00000073910	13	32595437	32880794	564	54	72397	1.979	0.023909	FRY
ENSG00000171195	4	71286209	71358714	287	19	72473	1.9789	0.023915	MUC7
ENSG00000112837	6	85387069	85484237	219	21	72439	1.9783	0.023947	TBX18
ENSG00000180329	17	42740437	42777147	47	14	72454	1.9778	0.023973	CCDC43
ENSG00000141552	17	79838666	79868867	3	2	72070	1.9772	0.024009	ANAPC11
ENSG00000183979	17	79848621	79870781	3	2	72070	1.9772	0.024009	NPB
ENSG00000185813	17	79848841	79879340	3	2	72070	1.9772	0.024009	PCYT2
ENSG00000175911	17	78967135	78988932	77	11	72316	1.9761	0.024073	AC127496.1
ENSG00000146109	6	26587180	26610278	68	11	72554	1.9754	0.024113	ABT1
ENSG00000198794	15	75239560	75323837	168	16	72513	1.9751	0.02413	SCAMP5
ENSG00000170613	5	156578857	156603275	67	10	72440	1.9748	0.024146	FAM71B
ENSG00000197380	19	47140869	47174395	36	11	72331	1.9736	0.024212	DACT3
ENSG00000136830	9	130257618	130351268	165	22	72372	1.9728	0.02426	FAM129B
ENSG00000197958	9	130199953	130223684	58	4	72545	1.9723	0.024287	RPL12
ENSG00000145721	5	96417574	96488576	95	18	72401	1.9722	0.024292	LIX1
ENSG00000148498	10	34388488	35114253	1349	56	72426	1.9714	0.02434	PARD3
ENSG00000123684	1	211906799	212014114	315	21	72473	1.9708	0.024376	LPGAT1
ENSG00000121769	1	31828472	31859697	78	8	72406	1.9695	0.024446	FABP3
ENSG00000268162	12	57380745	57401335	28	5	72447	1.9689	0.02448	HBCBP
ENSG00000052723	1	115302100	115333306	21	8	72311	1.9685	0.024503	SIKE1
ENSG00000068001	3	50345221	50370337	13	5	72518	1.9685	0.024506	HYAL2
ENSG00000176658	17	30809540	31214195	545	45	72395	1.9679	0.024537	MYO1D
ENSG00000129317	12	44112410	44162620	125	10	72555	1.9674	0.024569	PUS7L
ENSG00000161326	17	35839937	35883603	89	14	72433	1.9668	0.024601	DUSP14
ENSG00000064313	8	120733015	120855103	298	16	72532	1.9667	0.024609	TAF2
ENSG00000255073	11	58336645	58402112	104	14	72525	1.9661	0.024644	ZFP91-CNTF
ENSG00000186513	11	57947906	57968990	49	7	72503	1.9655	0.024678	OR9Q2
ENSG00000173077	9	117894097	118174923	765	51	72405	1.9652	0.024697	2020-12-01
ENSG00000124164	20	56954178	57036157	190	18	72407	1.9637	0.024784	VAPB
ENSG00000177303	17	73486342	73521664	119	17	72455	1.9628	0.024834	CASKIN2
ENSG00000164749	8	76310149	76489078	651	37	72441	1.9625	0.024851	HNF4G
ENSG00000140691	16	31459401	31488487	25	10	72217	1.9622	0.024871	ARMC5
ENSG00000160746	3	43386351	43743086	623	33	72467	1.9616	0.024902	ANO10
ENSG00000151881	5	43434354	43493995	130	10	72520	1.961	0.024938	C5orf28
ENSG00000080815	14	73593126	73700399	200	22	72453	1.9597	0.025014	PSEN1
ENSG00000118257	2	206536714	206672857	208	54	72354	1.9596	0.025019	NRP2
ENSG00000197245	1	26475511	26499119	57	11	72379	1.9596	0.02502	FAM110D
ENSG00000100129	22	38234875	38295414	57	7	72531	1.959	0.025055	EIF3L
ENSG00000222004	7	26667490	26696889	57	5	72411	1.9577	0.025135	C7orf71
ENSG00000185946	1	104058313	104107861	44	9	72282	1.9569	0.025178	RNPC3
ENSG00000131067	20	33422523	33470663	67	8	72394	1.9566	0.025195	GGT7
ENSG00000170465	12	52852300	52877569	147	8	72529	1.9565	0.0252	KRT6C
ENSG00000122641	7	41714712	41752706	23	7	72377	1.9556	0.025257	INHBA
ENSG00000159210	17	46996678	47032479	121	9	72551	1.9554	0.02527	SNF8
ENSG00000042781	1	215786236	216606738	1734	132	72411	1.9547	0.025309	USH2A
ENSG00000144395	2	197494278	197638214	257	14	72457	1.954	0.025351	CCDC150
ENSG00000125831	20	23421040	23443494	63	10	72504	1.9537	0.025367	CST11
ENSG00000086289	7	37713446	38001543	903	57	72423	1.9533	0.02539	EPDR1
ENSG00000187581	14	93803537	93824702	90	8	72530	1.953	0.025412	COX8C
ENSG00000028310	5	840406	902939	119	6	72454	1.9524	0.025443	BRD9
ENSG00000124216	20	48589536	48615423	87	9	72377	1.9508	0.025537	SNAI1
ENSG00000221962	3	152047484	152068779	41	9	72450	1.9501	0.025583	TMEM14E
ENSG00000107859	10	103979943	104011231	48	8	72457	1.9501	0.025583	PITX3
ENSG00000213281	1	115237090	115269515	34	8	72443	1.9492	0.025636	NRAS
ENSG00000268846	2	187357219	187377356	38	7	72483	1.9486	0.025674	AC018867.2
ENSG00000006712	19	39866492	39891835	47	11	72485	1.9484	0.025682	PAF1
ENSG00000136710	2	131085814	131109922	22	6	72328	1.9474	0.025746	CCDC115
ENSG00000128016	19	39887453	39910052	24	6	72452	1.9464	0.025804	ZFP36
ENSG00000127870	13	26696253	26806791	267	34	72357	1.9457	0.025845	RNF6
ENSG00000197919	9	21430440	21451315	54	12	72296	1.9449	0.025895	IFNA1
ENSG00000090857	16	70137529	70205203	28	2	72393	1.9437	0.025964	PDPR
ENSG00000172728	8	33218342	33340940	277	17	72497	1.9434	0.025983	FUT10
ENSG00000030419	2	213854429	214027151	373	31	72332	1.9417	0.026085	IKZF2
ENSG00000110844	12	49952001	50048449	108	11	72561	1.9416	0.026093	PRPF40B
ENSG00000160360	9	139211932	139264057	111	22	72374	1.9413	0.02611	GPSM1
ENSG00000226524	6	88022323	88119459	321	17	72416	1.9407	0.026149	RP1-102H19.8
ENSG00000140836	16	72806784	73103597	478	87	72375	1.9406	0.026156	ZFHX3
ENSG00000163933	3	53112499	53174478	127	8	72374	1.9401	0.026186	RFT1
ENSG00000175324	8	38010839	38044248	32	6	72305	1.9396	0.026214	LSM1
ENSG00000175606	8	74874672	74905018	96	10	72373	1.9393	0.026233	TMEM70
ENSG00000165688	9	139295110	139328213	145	19	72443	1.9377	0.026332	PMPCA
ENSG00000108556	17	4791069	4816369	75	10	72373	1.9371	0.026364	CHRNE
ENSG00000205710	17	4792713	4816227	73	10	72374	1.9368	0.026385	C17orf107
ENSG00000237388	11	48500269	48521332	65	10	72554	1.9363	0.026414	OR4A47
ENSG00000122390	16	3483611	3546963	211	18	72435	1.9339	0.026566	NAA60
ENSG00000126261	19	34909257	34970853	122	15	72530	1.9336	0.02658	UBA2
ENSG00000267885	1	33429268	33449642	31	5	72424	1.9328	0.026628	FKSG48
ENSG00000099203	19	10933114	10956994	26	7	72259	1.9319	0.026685	TMED1
ENSG00000167491	19	19486635	19629740	192	13	72517	1.9318	0.026692	GATAD2A
ENSG00000008513	8	134457091	134594183	328	68	72364	1.93	0.026802	ST3GAL1
ENSG00000162542	1	19998706	20136438	284	33	72406	1.9287	0.026886	TMCO4
ENSG00000124181	20	39755600	39821629	92	18	72507	1.928	0.02693	PLCG1
ENSG00000137338	6	28239314	28280326	92	14	72563	1.9275	0.026957	PGBD1
ENSG00000269120	13	41101138	41121323	49	12	72337	1.927	0.026989	AL133318.1
ENSG00000204435	6	31623013	31648120	74	18	72547	1.9265	0.027022	CSNK2B
ENSG00000152495	5	110549351	110840584	549	37	72380	1.9264	0.027028	CAMK4
ENSG00000198570	1	211639864	211676259	78	18	72293	1.9259	0.027056	RD3
ENSG00000154478	10	125415871	125464123	115	23	72456	1.9257	0.027074	GPR26
ENSG00000130640	10	135083135	135135841	125	13	72512	1.9244	0.027153	TUBGCP2
ENSG00000164588	5	45249349	45706253	459	30	72410	1.9234	0.027216	HCN1
ENSG00000198836	3	193300933	193425612	305	14	72494	1.9228	0.027255	OPA1
ENSG00000137331	6	30700976	30722331	82	8	72539	1.9219	0.027311	IER3
ENSG00000204084	1	38316369	38422729	201	20	72361	1.9212	0.027356	INPP5B
ENSG00000120068	17	46678739	46702478	66	16	72343	1.9212	0.027356	HOXB8
ENSG00000178150	19	48665575	48800865	431	36	72381	1.9209	0.027373	ZNF114
ENSG00000140030	14	88461468	88488419	80	12	72532	1.9207	0.027383	GPR65
ENSG00000176244	10	15109522	15140775	120	23	72371	1.9191	0.027484	ACBD7
ENSG00000020922	11	94142895	94237074	185	19	72474	1.9185	0.027526	MRE11A
ENSG00000263020	6	31623879	31651323	76	18	72547	1.918	0.027556	CSNK2B-LY6G5B-1181
ENSG00000172175	18	56328618	56427371	225	21	72474	1.9176	0.027581	MALT1
ENSG00000269570	11	58368589	58388759	45	10	72512	1.9175	0.027584	AP001350.1
ENSG00000153071	5	39361780	39472402	313	29	72417	1.9175	0.027586	DAB2
ENSG00000196090	20	40691392	41828610	2383	206	72381	1.9173	0.027603	PTPRT
ENSG00000181513	17	43199967	43231548	40	10	72379	1.9154	0.027722	ACBD4
ENSG00000126453	19	50158823	50187173	23	6	72442	1.9139	0.02782	BCL2L12
ENSG00000179388	8	22535172	22560815	13	7	72297	1.9115	0.027971	EGR3
ENSG00000070444	17	2277354	2314412	82	11	72399	1.9106	0.028026	MNT
ENSG00000185453	19	48663949	48710877	87	11	72455	1.9096	0.028093	C19orf68
ENSG00000162747	1	161582986	161611753	3	2	72073	1.9096	0.028095	FCGR3B
ENSG00000129282	17	34948001	34975407	40	7	72339	1.9088	0.028143	MRM1
ENSG00000141485	17	6578032	6626886	98	24	72342	1.908	0.028194	SLC13A5
ENSG00000269897	10	22595317	22628471	10	5	72409	1.9077	0.028215	COMMD3-BMI1
ENSG00000153832	2	230777018	230887825	149	21	72327	1.9074	0.028233	FBXO36
ENSG00000109265	4	57026361	57204791	380	61	72365	1.9071	0.028256	KIAA1211
ENSG00000125686	17	37550538	37617539	110	7	72544	1.9068	0.02827	MED1
ENSG00000157734	15	64433914	64459680	43	7	72463	1.9058	0.028338	SNX22
ENSG00000159346	1	202899951	202937700	66	11	72502	1.9045	0.028425	ADIPOR1
ENSG00000167325	11	4105937	4170106	204	12	72519	1.9043	0.028433	RRM1
ENSG00000163535	2	201364731	201458505	163	21	72377	1.9042	0.028444	SGOL2
ENSG00000087206	5	176322006	176459634	389	11	72569	1.9031	0.028517	UIMC1
ENSG00000188931	1	161324521	161347664	110	3	72562	1.9027	0.028539	C1orf192
ENSG00000155749	2	202142994	202232121	216	22	72324	1.9	0.02872	ALS2CR12
ENSG00000139292	12	71823550	71990090	524	24	72495	1.8968	0.028928	LGR5
ENSG00000228300	19	1265026	1289248	11	2	72351	1.8966	0.028939	C19orf24
ENSG00000198844	17	8203559	8235829	84	16	72392	1.8948	0.029057	ARHGEF15
ENSG00000165684	9	139260029	139303249	159	18	72472	1.8936	0.029138	SNAPC4
ENSG00000131966	14	58656798	58711750	39	12	72310	1.8932	0.029165	ACTR10
ENSG00000136021	12	100650918	100745502	141	15	72343	1.8926	0.029208	SCYL2
ENSG00000172409	11	57406465	57439340	35	6	72360	1.8925	0.029216	CLP1
ENSG00000006837	5	133531305	133716738	290	8	72485	1.8922	0.029234	CDKL3
ENSG00000171604	5	139016884	139073467	67	11	72411	1.8908	0.029324	CXXC5
ENSG00000174780	4	57323081	57379839	173	15	72560	1.8896	0.029406	SRP72
ENSG00000060982	12	24954295	25112393	473	53	72401	1.8892	0.029432	BCAT1
ENSG00000171681	12	14508610	14661697	314	19	72514	1.8892	0.029433	ATF7IP
ENSG00000065548	2	187340883	187384090	72	10	72465	1.888	0.029514	ZC3H15
ENSG00000125046	3	8651086	8796726	226	62	72352	1.8878	0.029528	SSUH2
ENSG00000166881	12	57439426	57491846	82	10	72484	1.8873	0.029559	TMEM194A
ENSG00000168447	16	23279552	23402620	200	32	72391	1.8856	0.029671	SCNN1B
ENSG00000099622	19	1249384	1284879	16	3	72391	1.885	0.029715	CIRBP
ENSG00000132958	13	19987017	20120903	254	12	72461	1.8849	0.029723	TPTE2
ENSG00000214212	19	10937251	10990466	62	11	72393	1.8842	0.029767	C19orf38
ENSG00000268941	20	57199828	57220772	48	9	72382	1.8841	0.029778	MGC4294
ENSG00000104863	19	49607581	49631717	46	10	72338	1.8839	0.029792	LIN7B
ENSG00000112053	6	35901291	36002645	230	28	72419	1.8836	0.029807	SLC26A8
ENSG00000165689	9	139286377	139315061	105	17	72459	1.8834	0.02982	SDCCAG3
ENSG00000269690	1	201582013	201602738	23	8	72340	1.8831	0.029841	AC096677.1
ENSG00000168283	10	22600140	22630413	10	5	72411	1.8831	0.029847	BMI1
ENSG00000205981	3	180691497	180717562	22	4	72454	1.8829	0.02986	DNAJC19
ENSG00000179627	14	105256933	105281049	39	8	72331	1.8818	0.029928	ZBTB42
ENSG00000164120	4	175401328	175454305	127	23	72345	1.8812	0.029973	HPGD
ENSG00000162928	2	61234360	61289125	68	13	72340	1.8802	0.030041	PEX13
ENSG00000145743	5	107184736	107727799	851	38	72369	1.88	0.030054	FBXL17
ENSG00000104723	8	15264724	15634158	1195	63	72325	1.8799	0.030058	TUSC3
ENSG00000240053	6	31627944	31651553	69	17	72545	1.8796	0.030082	LY6G5B
ENSG00000116221	1	54639714	54701137	120	22	72410	1.8795	0.03009	MRPL37
ENSG00000105438	19	48875827	48904810	40	10	72290	1.8795	0.030091	KDELR1
ENSG00000184557	17	76342864	76366158	28	6	72405	1.8786	0.030153	SOCS3
ENSG00000198517	7	1560350	1592679	100	5	72284	1.877	0.030258	MAFK
ENSG00000272104	3	50378323	50415354	20	5	72503	1.8769	0.030263	XXcos-LUCA11.5
ENSG00000164649	7	21930518	21995702	151	25	72354	1.8767	0.03028	CDCA7L
ENSG00000158163	3	137770832	137844660	137	9	72437	1.8761	0.030322	DZIP1L
ENSG00000077458	11	95492106	95533573	115	12	72520	1.8757	0.030348	FAM76B
ENSG00000105722	19	42741724	42769309	39	4	72174	1.8756	0.030357	ERF
ENSG00000101746	18	31421064	31814916	649	42	72345	1.8756	0.030358	NOL4
ENSG00000141200	17	51890239	51912573	75	11	72483	1.8741	0.030458	KIF2B
ENSG00000142279	19	34961874	35007258	80	17	72367	1.874	0.030462	WTIP
ENSG00000137185	6	28182664	28211260	69	11	72543	1.8739	0.030471	ZSCAN9
ENSG00000135045	9	77551497	77577802	20	7	72357	1.8735	0.030503	C9orf40
ENSG00000170619	8	146056427	146089121	82	7	72414	1.8733	0.030514	COMMD5
ENSG00000174243	12	49213547	49256625	56	12	72328	1.8729	0.030543	DDX23
ENSG00000178243	9	138225095	138248408	21	6	72315	1.8728	0.030551	C9orf62
ENSG00000184897	3	129023615	129045120	34	4	72384	1.8725	0.030568	H1FX
ENSG00000177731	17	18138150	18172230	42	10	72330	1.8719	0.030608	FLII
ENSG00000183010	17	79880260	79910288	18	4	72338	1.8718	0.030617	PYCR1
ENSG00000206344	6	31155537	31181745	428	26	72557	1.8709	0.030678	HCG27
ENSG00000134830	19	47825404	47856606	98	5	72546	1.8695	0.03078	C5AR2
ENSG00000265818	6	8005959	8112763	347	23	72463	1.8683	0.030859	EEF1E1-BLOC1S5
ENSG00000267545	19	45673080	45715702	72	19	72339	1.8666	0.030982	AC005779.2
ENSG00000054965	11	73101532	73319234	278	15	72469	1.8663	0.030997	FAM168A
ENSG00000259494	15	88992707	89020650	5	2	72437	1.8663	0.030998	MRPL46
ENSG00000188558	1	248674916	248695964	18	2	72384	1.8652	0.031074	OR2G6
ENSG00000118231	2	208976331	208999225	94	14	72326	1.8649	0.031097	CRYGD
ENSG00000232653	15	32875657	32906179	1	1	72420	1.8643	0.03114	GOLGA8N
ENSG00000152208	4	93215550	94705707	3009	111	72427	1.8642	0.031144	GRID2
ENSG00000146360	6	110289514	110311921	43	9	72390	1.8637	0.031181	GPR6
ENSG00000100139	22	38291664	38348829	69	10	72352	1.8624	0.031272	MICALL1
ENSG00000127903	19	57164020	57193151	83	13	72416	1.8623	0.031281	ZNF835
ENSG00000198894	14	77554440	77593630	42	6	72406	1.862	0.031304	CIPC
ENSG00000165046	8	38233725	38277045	46	4	72442	1.8612	0.031359	LETM2
ENSG00000148356	9	130203765	130275780	152	11	72402	1.8611	0.031364	LRSAM1
ENSG00000141140	17	34841477	34909284	116	12	72500	1.8609	0.031382	MYO19
ENSG00000171199	4	71253599	71285911	123	20	72309	1.8606	0.0314	PROL1
ENSG00000074317	5	176037085	176067530	27	7	72348	1.8605	0.031405	SNCB
ENSG00000071539	5	882758	929472	108	5	72525	1.8601	0.031438	TRIP13
ENSG00000163449	2	216936589	216977506	71	10	72418	1.8596	0.031474	TMEM169
ENSG00000121905	1	33341595	33374042	28	9	72282	1.8587	0.031538	HPCA
ENSG00000072135	2	131103580	131142982	28	4	72334	1.8586	0.031545	PTPN18
ENSG00000070669	7	97471430	97511854	113	15	72375	1.856	0.03173	ASNS
ENSG00000090905	16	24731016	24848953	207	22	72472	1.8552	0.031782	TNRC6A
ENSG00000157426	4	57194456	57263666	243	20	72501	1.8552	0.031786	AASDH
ENSG00000159224	17	47025916	47055958	83	10	72379	1.8547	0.031819	GIP
ENSG00000075292	2	71493691	71672199	524	23	72499	1.8544	0.031839	ZNF638
ENSG00000144451	2	214139113	215285225	2708	71	72417	1.8541	0.031864	SPAG16
ENSG00000137941	1	84320711	84474833	405	15	72479	1.8534	0.031914	TTLL7
ENSG00000121900	1	33350195	33377039	23	6	72271	1.8521	0.032003	TMEM54
ENSG00000147789	8	146042849	146082894	97	6	72393	1.8519	0.032017	ZNF7
ENSG00000174099	12	65662423	65892024	283	20	72377	1.8513	0.032061	MSRB3
ENSG00000164985	9	15454064	15521017	137	14	72401	1.8508	0.032099	PSIP1
ENSG00000139793	13	97863688	98056374	244	37	72343	1.8506	0.032111	MBNL2
ENSG00000182870	12	132670924	132915935	252	41	72386	1.8501	0.032148	GALNT9
ENSG00000137312	6	30685486	30720510	140	10	72557	1.85	0.032155	FLOT1
ENSG00000273395	1	48216979	48237290	27	9	72307	1.8499	0.032163	FLJ00388
ENSG00000169676	4	9773258	9795632	47	7	72384	1.8499	0.032163	DRD5
ENSG00000168813	19	32826500	32888573	134	17	72480	1.8497	0.032176	ZNF507
ENSG00000237651	2	61362243	61401964	127	8	72407	1.8481	0.032293	C2orf74
ENSG00000001036	6	143805948	143842827	46	6	72423	1.8481	0.032297	FUCA2
ENSG00000178662	2	166316157	166555917	379	32	72403	1.8477	0.03232	CSRNP3
ENSG00000119285	1	236702305	236777804	432	16	72546	1.8472	0.032361	HEATR1
ENSG00000132405	4	6900969	7044845	423	24	72435	1.846	0.032446	TBC1D14
ENSG00000233493	19	55880613	55905966	76	17	72378	1.8454	0.032492	TMEM238
ENSG00000172244	5	43476803	43525247	87	9	72531	1.8452	0.032505	C5orf34
ENSG00000168546	8	21537915	21679869	138	35	72341	1.8451	0.03251	GFRA2
ENSG00000171530	5	76976991	77174604	648	36	72459	1.8449	0.032528	TBCA
ENSG00000136718	2	131089798	131115383	18	5	72344	1.8436	0.03262	IMP4
ENSG00000138750	4	77025812	77079668	364	10	72487	1.8434	0.032637	NUP54
ENSG00000139597	13	32964861	33012315	70	14	72485	1.8431	0.032657	N4BP2L1
ENSG00000103888	15	81061684	81254117	239	57	72350	1.8427	0.032687	KIAA1199
ENSG00000056097	5	32344456	32454867	273	18	72449	1.8424	0.032707	ZFR
ENSG00000256655	8	128949126	128970591	38	7	72392	1.8424	0.03271	TMEM75
ENSG00000182319	8	8165258	8254008	233	37	72320	1.8421	0.032727	SGK223
ENSG00000166794	15	64438011	64465404	40	7	72438	1.8414	0.032779	PPIB
ENSG00000189159	17	73121343	73174376	83	11	72415	1.8412	0.032799	HN1
ENSG00000184924	2	25002603	25026251	70	13	72471	1.841	0.032812	PTRHD1
ENSG00000162104	16	3993388	4176186	422	68	72332	1.8409	0.032816	ADCY9
ENSG00000145817	5	143527723	143560278	88	8	72532	1.8403	0.032862	YIPF5
ENSG00000125788	20	113010	136392	54	11	72399	1.8385	0.032991	DEFB126
ENSG00000152749	13	95244157	95296899	91	11	72413	1.8373	0.03308	GPR180
ENSG00000230301	3	97973088	97994200	119	7	72393	1.8373	0.033083	OR5H6
ENSG00000162244	3	52017616	52039958	14	6	72311	1.835	0.03325	RPL29
ENSG00000183313	11	5997122	6018215	52	15	72409	1.8339	0.033337	OR52L1
ENSG00000164691	6	159445500	159476184	108	8	72414	1.8336	0.033357	TAGAP
ENSG00000145920	5	175213313	175321023	190	31	72338	1.8279	0.033786	CPLX2
ENSG00000108061	10	112669301	112783425	208	24	72456	1.8276	0.033803	SHOC2
ENSG00000114054	3	135959148	136066738	134	20	72344	1.8275	0.033815	PCCB
ENSG00000186081	12	52898359	52924471	88	9	72476	1.8273	0.033829	KRT5
ENSG00000161682	17	42420583	42451243	25	11	72415	1.8273	0.03383	FAM171A2
ENSG00000228835	18	30339758	30364376	34	6	72474	1.8272	0.033836	AC012123.1
ENSG00000166793	11	57402560	57427417	22	5	72326	1.8271	0.033843	YPEL4
ENSG00000149016	11	62332517	62369649	32	5	72443	1.827	0.033847	TUT1
ENSG00000197345	11	68648744	68681303	70	9	72419	1.8266	0.03388	MRPL21
ENSG00000083168	8	41776997	41919508	169	14	72445	1.8264	0.033893	KAT6A
ENSG00000128595	7	128369346	128421861	119	14	72457	1.8252	0.033985	CALU
ENSG00000089280	16	31181431	31213127	10	3	72362	1.8246	0.034029	FUS
ENSG00000101213	20	62149778	62178723	87	13	72361	1.8227	0.034173	PTK6
ENSG00000186340	6	169605875	169664139	215	39	72360	1.8226	0.034179	THBS2
ENSG00000172893	11	71129239	71173914	130	8	72426	1.8217	0.034253	DHCR7
ENSG00000109220	4	54865956	54940857	67	5	72358	1.821	0.034304	CHIC2
ENSG00000118946	13	58195944	58313445	199	27	72431	1.8205	0.034338	PCDH17
ENSG00000241322	17	15458798	15532826	82	15	72221	1.8204	0.034351	CDRT1
ENSG00000160013	19	47113725	47138375	72	9	72282	1.8195	0.034418	PTGIR
ENSG00000213953	2	187351840	187375393	43	7	72496	1.8187	0.034481	AC018867.1
ENSG00000255508	11	62317075	62369003	48	5	72466	1.8145	0.034799	MIR3654
ENSG00000169217	16	30352087	30376682	12	5	72269	1.8142	0.034824	CD2BP2
ENSG00000229415	14	36932493	36993034	61	19	72310	1.814	0.034838	SFTA3
ENSG00000055609	7	151822010	152143090	288	7	72504	1.8134	0.034883	KMT2C
ENSG00000242689	11	58380146	58403198	42	8	72525	1.8134	0.034886	CNTF
ENSG00000111817	6	116565336	116772424	406	38	72455	1.8129	0.034923	DSE
ENSG00000164330	5	158112928	158536769	676	57	72382	1.8106	0.035105	EBF1
ENSG00000009709	1	18947500	19085360	246	54	72358	1.8082	0.035284	PAX7
ENSG00000066135	1	44105829	44181186	111	13	72394	1.8083	0.035284	KDM4A
ENSG00000197057	4	36273244	36357378	230	38	72453	1.8077	0.035327	DTHD1
ENSG00000001617	3	50182478	50236508	60	11	72284	1.8074	0.035351	SEMA3F
ENSG00000163794	2	27520268	27541313	27	8	72431	1.8072	0.035366	UCN
ENSG00000114030	3	122130796	122243792	237	21	72534	1.8068	0.0354	KPNA1
ENSG00000174579	3	135857764	135926083	52	13	72258	1.8064	0.035427	MSL2
ENSG00000119777	2	27245778	27274563	24	4	72363	1.8062	0.035442	TMEM214
ENSG00000162670	1	190056792	190456759	585	30	72431	1.8058	0.035475	BRINP3
ENSG00000268885	5	657759	678839	56	9	72341	1.8057	0.035482	AC026740.1
ENSG00000099812	19	741126	774319	39	15	72385	1.8054	0.035504	MISP
ENSG00000126391	11	65144070	65190996	48	12	72325	1.8042	0.035601	FRMD8
ENSG00000198374	6	27823034	27843606	34	6	72574	1.8037	0.035636	HIST1H2AL
ENSG00000177694	3	174146363	175533428	3275	196	72366	1.8034	0.035664	NAALADL2
ENSG00000168955	2	228216872	228256711	100	25	72307	1.8025	0.035734	TM4SF20
ENSG00000121417	19	58131761	58164147	126	6	72456	1.8024	0.035741	ZNF211
ENSG00000149480	11	62350686	62379312	29	3	72369	1.8022	0.035757	MTA2
ENSG00000172239	5	43516369	43567860	98	9	72524	1.8017	0.035799	PAIP1
ENSG00000196199	13	20197788	20257599	110	11	72462	1.8012	0.035832	MPHOSPH8
ENSG00000115267	2	163113589	163185213	33	19	72411	1.8007	0.035876	IFIH1
ENSG00000164855	7	1571871	1610457	92	12	72393	1.8	0.035932	TMEM184A
ENSG00000159409	1	151664880	151699290	43	7	72341	1.7989	0.03602	CELF3
ENSG00000112562	6	168831831	169083984	772	73	72420	1.7983	0.036061	SMOC2
ENSG00000131351	19	17150539	17196435	145	17	72412	1.798	0.036087	HAUS8
ENSG00000221886	5	159810155	159837104	56	8	72342	1.7969	0.036176	C5orf54
ENSG00000085433	1	109502836	109594850	170	20	72386	1.7965	0.03621	WDR47
ENSG00000075785	3	128434965	128543639	256	13	72507	1.7961	0.036238	RAB7A
ENSG00000170571	5	49682026	49749082	130	9	72449	1.7959	0.036257	EMB
ENSG00000104093	15	51729908	51925030	422	17	72464	1.7958	0.03626	DMXL2
ENSG00000138100	2	27495260	27540307	59	10	72476	1.7956	0.036275	TRIM54
ENSG00000169627	16	30194255	30215627	4	2	72344	1.7955	0.036285	BOLA2B
ENSG00000007237	17	9803926	10111868	700	121	72367	1.7939	0.036418	GAS7
ENSG00000153936	1	87370331	87612334	444	20	72451	1.7938	0.036426	HS2ST1
ENSG00000179088	12	103621369	103899749	547	28	72438	1.7933	0.036461	C12orf42
ENSG00000119915	10	103976085	103999346	35	7	72439	1.7933	0.036463	ELOVL3
ENSG00000115053	2	232308242	232358352	93	15	72356	1.7932	0.03647	NCL
ENSG00000165733	10	43268249	43340385	222	20	72519	1.7932	0.03647	BMS1
ENSG00000155660	7	148690154	148735733	105	10	72327	1.7924	0.036537	PDIA4
ENSG00000124191	20	42533504	42708256	341	56	72416	1.7923	0.03654	TOX2
ENSG00000167930	16	274545	329942	77	11	72412	1.7919	0.036575	ITFG3
ENSG00000175785	14	94174644	94264827	142	38	72391	1.7919	0.036578	PRIMA1
ENSG00000196544	17	8081652	8103564	44	9	72406	1.7917	0.036591	C17orf59
ENSG00000155111	6	110921181	111147161	427	25	72471	1.7916	0.036598	CDK19
ENSG00000160094	1	33712146	33776320	80	17	72341	1.7915	0.036604	ZNF362
ENSG00000133858	12	71993252	72071505	117	11	72458	1.7908	0.036662	ZFC3H1
ENSG00000158525	7	129974630	130018571	140	18	72347	1.7908	0.036663	CPA5
ENSG00000105939	7	138718266	138804465	205	28	72400	1.7903	0.036701	ZC3HAV1
ENSG00000145832	5	135160338	135234326	245	28	72420	1.79	0.036731	SLC25A48
ENSG00000100207	22	42546019	42749622	376	37	72372	1.7865	0.03701	TCF20
ENSG00000124920	11	61510114	61565990	50	13	72378	1.7844	0.037181	MYRF
ENSG00000163017	2	74109441	74156992	101	14	72367	1.7843	0.037191	ACTG2
ENSG00000101040	20	45827859	45995567	181	31	72385	1.7838	0.037224	ZMYND8
ENSG00000151929	10	121400882	121447331	83	15	72308	1.7836	0.037245	BAG3
ENSG00000131037	19	55573388	55609291	57	10	72326	1.7834	0.03726	EPS8L1
ENSG00000184357	6	27824570	27845359	37	6	72577	1.783	0.037291	HIST1H1B
ENSG00000181908	11	64206546	64229126	12	8	72344	1.7829	0.037304	AP003774.4
ENSG00000071127	4	10065963	10128573	211	20	72241	1.7821	0.037365	WDR1
ENSG00000088882	20	2764715	2791283	54	13	72360	1.7807	0.037484	CPXM1
ENSG00000196588	22	40796285	41042706	360	14	72471	1.7805	0.037499	MKL1
ENSG00000085788	8	38072736	38143076	60	6	72472	1.7803	0.037516	DDHD2
ENSG00000188612	17	73153408	73189078	48	8	72355	1.7793	0.037596	SUMO2
ENSG00000131844	5	70873115	70964531	171	16	72435	1.7781	0.037698	MCCC2
ENSG00000109911	11	31521297	31815546	335	13	72452	1.7777	0.037728	ELP4
ENSG00000183723	16	66638653	66740610	195	12	72496	1.7765	0.037822	CMTM4
ENSG00000147576	8	67332420	67393836	182	24	72420	1.7752	0.037935	ADHFE1
ENSG00000221916	19	49611655	49632397	46	10	72336	1.7749	0.037953	C19orf73
ENSG00000185608	22	19409425	19433598	39	8	72454	1.775	0.037953	MRPL40
ENSG00000069956	15	52234303	52368462	202	17	72433	1.7747	0.037977	MAPK6
ENSG00000126461	19	50135382	50171899	46	11	72422	1.7745	0.037992	SCAF1
ENSG00000148386	9	138545168	138568268	82	14	72466	1.774	0.038028	LCN9
ENSG00000182968	13	112711913	112736020	15	5	72312	1.7729	0.038123	SOX1
ENSG00000169302	5	146604526	146777415	495	38	72369	1.7728	0.038131	STK32A
ENSG00000120094	17	46595888	46618359	57	8	72430	1.7727	0.038142	HOXB1
ENSG00000182572	6	27829623	27850099	37	6	72576	1.7724	0.038167	HIST1H3I
ENSG00000178163	4	10431498	10469034	89	19	72453	1.7722	0.038185	ZNF518B
ENSG00000070882	7	24826158	25031253	421	68	72316	1.772	0.0382	OSBPL3
ENSG00000178951	19	4034362	4076943	61	10	72316	1.7718	0.038216	ZBTB7A
ENSG00000172146	17	3108915	3129844	104	9	72413	1.7698	0.03838	OR1A1
ENSG00000145192	3	186320712	186349107	75	12	72356	1.7697	0.038391	AHSG
ENSG00000140839	16	74432529	74465368	15	3	72200	1.7694	0.038416	CLEC18B
ENSG00000258659	11	5630994	5675628	121	20	72361	1.7692	0.038432	TRIM34
ENSG00000076043	11	114300108	114331001	80	14	72425	1.7686	0.038479	REXO2
ENSG00000204957	19	42736927	42759125	25	3	72195	1.7684	0.038496	AC006486.1
ENSG00000181007	19	36864022	36919558	85	8	72514	1.768	0.03853	ZFP82
ENSG00000124608	6	44257391	44291063	100	14	72440	1.767	0.038614	AARS2
ENSG00000186470	6	26355387	26388546	195	16	72530	1.7664	0.038663	BTN3A2
ENSG00000187695	3	128618717	128700173	191	24	72489	1.7655	0.038738	RP11-723O4.6
ENSG00000073350	17	73511161	73581289	291	28	72397	1.7649	0.038793	LLGL2
ENSG00000108306	17	37405384	37568776	296	11	72563	1.7648	0.038795	FBXL20
ENSG00000164045	3	48188636	48239892	50	10	72456	1.7648	0.038802	CDC25A
ENSG00000105879	7	107374142	107412112	70	9	72398	1.7643	0.038843	CBLL1
ENSG00000124019	2	225233415	225276802	107	12	72422	1.7626	0.038983	FAM124B
ENSG00000169372	12	94061151	94298616	386	59	72346	1.7623	0.039007	CRADD
ENSG00000146731	7	56109323	56141682	76	13	72449	1.7615	0.039077	CCT6A
ENSG00000179399	13	92040929	93529490	3105	177	72388	1.7605	0.039158	GPC5
ENSG00000176771	2	133419374	134336034	1679	149	72383	1.76	0.039207	NCKAP5
ENSG00000204397	11	104902053	104982158	161	12	72491	1.7594	0.039256	CARD16
ENSG00000103490	16	31202806	31224771	9	2	72303	1.7593	0.039262	PYCARD
ENSG00000261359	16	31203206	31224773	9	2	72303	1.7593	0.039262	C16orf98
ENSG00000182938	17	72921814	72956087	52	13	72435	1.7584	0.039337	OTOP3
ENSG00000163659	3	156381024	156434559	96	9	72405	1.7584	0.039339	TIPARP
ENSG00000152454	19	58442201	58469043	51	8	72422	1.7582	0.039353	ZNF256
ENSG00000163902	3	128328817	128409918	224	18	72445	1.7566	0.03949	RPN1
ENSG00000166265	21	27828528	27955603	295	49	72372	1.7564	0.039509	CYYR1
ENSG00000112499	6	160582093	160708670	324	28	72369	1.7558	0.039558	SLC22A2
ENSG00000047315	4	57833888	57907334	208	25	72448	1.7556	0.039577	POLR2B
ENSG00000141905	19	3349561	3479215	214	45	72291	1.7555	0.039587	NFIC
ENSG00000214029	12	133684740	133717059	78	9	72493	1.7553	0.039602	ZNF891
ENSG00000243452	1	148545979	148606267	7	1	72282	1.7546	0.039663	NBPF15
ENSG00000084710	2	25254999	25388243	219	29	72318	1.7538	0.03973	EFR3B
ENSG00000113600	5	39274364	39434970	431	39	72439	1.7536	0.03975	C9
ENSG00000167005	16	56453045	56496111	85	12	72500	1.7535	0.03976	NUDT21
ENSG00000164532	7	35232042	35303758	153	7	72426	1.7534	0.039766	TBX20
ENSG00000158104	12	122267433	122311502	54	9	72337	1.7525	0.039846	HPD
ENSG00000102898	16	67870635	67916470	55	8	72558	1.7519	0.039895	NUTF2
ENSG00000105270	19	36495562	36534245	62	15	72405	1.7516	0.039923	CLIP3
ENSG00000188779	15	68102042	68136899	103	14	72427	1.7513	0.039947	SKOR1
ENSG00000135912	2	219565568	219630139	116	4	72525	1.7508	0.039992	TTLL4
ENSG00000185917	21	37396839	37461687	201	23	72434	1.7504	0.040024	SETD4
ENSG00000141569	17	73866416	73903084	77	10	72423	1.7495	0.040105	TRIM65
ENSG00000115204	2	27522360	27558547	38	10	72426	1.7494	0.040112	MPV17
ENSG00000171532	17	37749789	37776030	37	5	72520	1.7475	0.040275	NEUROD2
ENSG00000101464	20	33138346	33274910	157	10	72386	1.7475	0.040276	PIGU
ENSG00000141258	17	2230792	2294352	131	22	72340	1.7467	0.040344	SGSM2
ENSG00000166750	17	33560055	33610674	155	19	72421	1.7466	0.040354	SLFN5
ENSG00000148218	9	116138597	116173613	61	15	72351	1.746	0.040405	ALAD
ENSG00000205929	21	34152985	34196053	91	8	72447	1.7451	0.040483	C21orf62
ENSG00000105185	19	33061974	33088358	46	8	72249	1.7434	0.040629	PDCD5
ENSG00000159199	17	46960127	46983233	62	7	72462	1.7432	0.040652	ATP5G1
ENSG00000171241	16	46604466	46665538	22	10	72460	1.7414	0.040805	SHCBP1
ENSG00000266996	18	44532731	44554607	29	8	72506	1.7413	0.040815	TCEB3CL2
ENSG00000172150	17	3090813	3111742	37	9	72388	1.7403	0.0409	OR1A2
ENSG00000138495	3	119363360	119406301	141	12	72508	1.7386	0.041048	COX17
ENSG00000173209	2	61394553	61428338	64	11	72339	1.7384	0.041069	AHSA2
ENSG00000153485	14	93641296	93663434	27	11	72392	1.7379	0.041117	TMEM251
ENSG00000047365	4	35939843	36256131	716	58	72379	1.7369	0.041203	ARAP2
ENSG00000187758	4	100187524	100222185	95	14	72510	1.7364	0.041243	ADH1A
ENSG00000126251	19	35851831	35873855	33	9	72225	1.7354	0.041334	GPR42
ENSG00000108932	17	66253167	66297408	52	11	72402	1.7346	0.041406	SLC16A6
ENSG00000100722	14	89019253	89089853	94	16	72349	1.7344	0.04142	ZC3H14
ENSG00000106344	7	127927738	127993962	85	9	72408	1.7338	0.041473	RBM28
ENSG00000117479	1	169423147	169465241	43	13	72242	1.7333	0.041523	SLC19A2
ENSG00000104369	8	75136935	75243563	147	24	72341	1.7333	0.041523	JPH1
ENSG00000175893	9	14601069	14703469	323	38	72331	1.7332	0.041529	ZDHHC21
ENSG00000166948	20	2351554	2423399	234	31	72412	1.7324	0.0416	TGM6
ENSG00000185864	16	21835890	21902148	3	2	72149	1.7323	0.041606	NPIPB4
ENSG00000204632	6	29784744	29808902	369	21	72571	1.7322	0.041618	HLA-G
ENSG00000173436	1	19913477	19966314	118	17	72411	1.7319	0.041646	MINOS1
ENSG00000115138	2	25373722	25401772	43	11	72333	1.7313	0.041695	POMC
ENSG00000111704	12	7930390	7958655	138	11	72422	1.7305	0.041768	NANOG
ENSG00000109684	4	10478019	10696489	653	39	72379	1.7298	0.041832	CLNK
ENSG00000172890	11	71154155	71245153	283	13	72521	1.7297	0.041838	NADSYN1
ENSG00000226124	2	200615267	200725896	154	29	72444	1.7294	0.04187	FTCDNL1
ENSG00000151012	4	139075251	139173503	212	26	72346	1.7292	0.04189	SLC7A11
ENSG00000119689	14	75338594	75380448	99	12	72448	1.7288	0.041918	DLST
ENSG00000038210	4	25152263	25290714	363	27	72442	1.7285	0.041945	PI4K2B
ENSG00000117419	1	44676742	44830932	206	21	72445	1.7282	0.041973	ERI3
ENSG00000152969	4	6017926	6212318	390	77	72384	1.7278	0.042011	JAKMIP1
ENSG00000105483	19	48674027	48769203	311	23	72403	1.7276	0.04203	CARD8
ENSG00000133103	13	40219764	40375802	394	20	72374	1.7274	0.04205	COG6
ENSG00000170891	4	5006313	5031199	69	11	72416	1.7273	0.042058	CYTL1
ENSG00000135913	2	219304974	219443084	212	9	72333	1.7269	0.042091	USP37
ENSG00000114383	3	50347458	50375682	18	6	72513	1.7263	0.042147	TUSC2
ENSG00000267041	19	37195285	37273727	167	17	72383	1.7256	0.04221	ZNF850
ENSG00000198558	6	27830926	27851289	37	6	72576	1.7251	0.042257	HIST1H4L
ENSG00000111445	12	118441393	118480935	70	14	72350	1.7248	0.042285	RFC5
ENSG00000196581	1	4704792	4862594	491	80	72357	1.724	0.042357	AJAP1
ENSG00000168907	15	42423332	42458839	62	15	72374	1.7235	0.042396	PLA2G4F
ENSG00000169688	16	56675811	56697116	101	15	72408	1.7235	0.042401	MT1B
ENSG00000084764	2	27183480	27260064	73	5	72397	1.7218	0.042556	MAPRE3
ENSG00000102901	16	67852060	67891714	51	7	72557	1.7217	0.042565	CENPT
ENSG00000143839	1	204113944	204145465	73	11	72379	1.7215	0.042582	REN
ENSG00000172602	12	49240928	49269681	29	10	72313	1.7207	0.042656	RND1
ENSG00000145965	6	3972909	3994372	53	8	72413	1.7197	0.042744	C6ORF50
ENSG00000178690	18	52244988	52276724	64	10	72452	1.7192	0.04279	DYNAP
ENSG00000151376	11	86142150	86393678	923	55	72387	1.7192	0.042793	ME3
ENSG00000188542	2	241489471	241513431	30	11	72364	1.7188	0.042829	DUSP28
ENSG00000165131	7	142626440	142647955	61	7	72525	1.7186	0.042843	C7orf34
ENSG00000260027	17	46674594	46720934	131	23	72390	1.7184	0.04286	HOXB7
ENSG00000105088	19	9954394	10057228	187	23	72398	1.7182	0.042884	OLFM2
ENSG00000178075	3	113537029	113676021	150	33	72358	1.7179	0.042912	GRAMD1C
ENSG00000187796	9	139246355	139278133	99	15	72441	1.7178	0.042917	CARD9
ENSG00000107902	10	126140403	126316457	547	50	72364	1.7178	0.04292	LHPP
ENSG00000170162	6	117576721	117604728	40	5	72385	1.717	0.042987	VGLL2
ENSG00000087157	17	76364721	76431195	222	16	72419	1.7167	0.043017	PGS1
ENSG00000125656	19	6351463	6378919	124	14	72493	1.7163	0.043057	CLPP
ENSG00000078098	2	163017194	163111661	40	16	72386	1.716	0.043081	FAP
ENSG00000049449	11	31823939	32137301	523	56	72400	1.7149	0.043183	RCN1
ENSG00000077809	7	74061994	74185026	98	12	72500	1.7143	0.043235	GTF2I
ENSG00000176533	19	2501217	2712707	488	77	72355	1.7141	0.043258	GNG7
ENSG00000168005	11	63570860	63605190	44	10	72370	1.7134	0.043322	C11orf84
ENSG00000076650	19	33561786	33631448	175	11	72415	1.7128	0.043374	GPATCH1
ENSG00000129353	19	10703133	10765235	117	11	72326	1.7121	0.043441	SLC44A2
ENSG00000268865	12	25045243	25067615	53	12	72345	1.7113	0.043509	AC026310.1
ENSG00000101190	20	61462467	61503115	122	12	72417	1.711	0.043542	TCFL5
ENSG00000048052	7	18116572	19052039	1619	126	72346	1.7108	0.043563	HDAC9
ENSG00000054967	11	73077309	73118519	56	8	72322	1.7105	0.043582	RELT
ENSG00000143196	1	168654697	168708502	210	30	72391	1.7105	0.043583	DPT
ENSG00000242259	22	19328891	19445755	208	17	72489	1.7105	0.043588	C22orf39
ENSG00000145725	5	102445853	102558500	225	12	72495	1.7104	0.043597	PPIP5K2
ENSG00000133048	1	203138059	203165877	61	16	72450	1.7083	0.043787	CHI3L1
ENSG00000163412	3	71714567	71813924	198	31	72370	1.7076	0.043853	EIF4E3
ENSG00000113761	5	176439697	176518190	205	12	72559	1.7073	0.043884	ZNF346
ENSG00000262664	17	1935327	1956724	41	10	72368	1.7068	0.04393	OVCA2
ENSG00000167195	15	75540940	75572540	4	2	72194	1.7062	0.043986	GOLGA6C
ENSG00000085511	6	161402759	161548417	275	20	72400	1.7051	0.044085	MAP3K4
ENSG00000256223	12	133697161	133746051	105	10	72500	1.705	0.044095	ZNF10
ENSG00000109667	4	9762777	10066560	1184	30	72440	1.705	0.044097	SLC2A9
ENSG00000108264	17	35756965	35849835	225	21	72478	1.705	0.044101	TADA2A
ENSG00000145526	5	19463060	20585982	2194	91	72417	1.7049	0.044104	CDH18
ENSG00000215704	1	15782404	15827895	130	19	72472	1.7045	0.044143	CELA2B
ENSG00000149499	11	62359690	62390237	30	3	72325	1.7041	0.044178	EML3
ENSG00000164736	8	55360495	55383448	35	7	72394	1.703	0.044288	SOX17
ENSG00000114416	3	180575929	180710541	217	17	72450	1.7023	0.04435	FXR1
ENSG00000151651	10	135065907	135100372	95	9	72481	1.7022	0.044356	ADAM8
ENSG00000126464	19	50084900	50139696	142	11	72488	1.7022	0.044362	PRR12
ENSG00000204316	17	73884724	73915899	56	10	72464	1.7015	0.044425	MRPL38
ENSG00000197632	18	61528926	61581124	158	4	72514	1.7014	0.044435	SERPINB2
ENSG00000158887	1	161264525	161289762	52	9	72391	1.6996	0.044602	MPZ
ENSG00000007541	16	606995	644136	80	5	72439	1.699	0.044663	PIGQ
ENSG00000186047	13	51275144	51428075	291	28	72369	1.6975	0.044799	DLEU7
ENSG00000149131	11	57354860	57392326	55	8	72397	1.6965	0.044892	SERPING1
ENSG00000161800	12	50360706	50436919	96	5	72503	1.6961	0.04493	RACGAP1
ENSG00000100335	22	39885437	39924137	44	12	72241	1.6959	0.044949	MIEF1
ENSG00000163793	2	27488289	27514367	37	7	72516	1.6954	0.045002	DNAJC5G
ENSG00000119608	14	75309736	75340537	56	10	72406	1.695	0.045042	PROX2
ENSG00000182263	2	164439906	164602522	223	33	72402	1.6939	0.045139	FIGN
ENSG00000047410	1	186270784	186354825	163	15	72491	1.6935	0.045178	TPR
ENSG00000167862	17	72998765	73027356	53	8	72469	1.6925	0.045278	ICT1
ENSG00000171843	9	20331663	20632542	348	45	72303	1.6923	0.045295	MLLT3
ENSG00000154305	1	222781428	222851354	141	15	72445	1.6922	0.045305	MIA3
ENSG00000187475	6	26097640	26118364	67	10	72551	1.6922	0.045307	HIST1H1T
ENSG00000102904	16	67830668	67876051	52	9	72542	1.6907	0.045447	TSNAXIP1
ENSG00000131508	5	138896016	139018018	173	13	72525	1.6907	0.04545	UBE2D2
ENSG00000186431	19	55375704	55411838	142	12	72405	1.6901	0.045509	FCAR
ENSG00000162923	1	224562845	224634735	102	6	72390	1.69	0.045511	WDR26
ENSG00000105467	19	48857652	48889633	56	13	72323	1.6892	0.045587	SYNGR4
ENSG00000172955	4	100113795	100150694	62	13	72392	1.6886	0.045645	ADH6
ENSG00000269113	1	48216200	48472567	435	35	72425	1.6886	0.045649	TRABD2B
ENSG00000135747	1	247098849	247252113	568	26	72396	1.6884	0.045671	ZNF670
ENSG00000205029	11	55596228	55617214	62	10	72550	1.688	0.045707	OR5D16
ENSG00000241370	6	30302908	30324661	56	15	72503	1.6875	0.045749	RPP21
ENSG00000169393	19	48487908	48538410	202	20	72455	1.6873	0.045774	ELSPBP1
ENSG00000146618	7	19174405	19195044	28	9	72335	1.6869	0.045812	FERD3L
ENSG00000183291	1	87318132	87390107	156	10	72504	1.6864	0.045859	SEP15
ENSG00000176532	7	29593427	29616911	78	18	72316	1.6864	0.045862	PRR15
ENSG00000112659	6	43139913	43202325	118	15	72404	1.6861	0.045891	CUL9
ENSG00000205420	12	52870958	52897041	135	9	72465	1.686	0.0459	KRT6A
ENSG00000184709	9	140053210	140074503	8	2	72394	1.6859	0.045904	LRRC26
ENSG00000109819	4	23746664	23915712	387	65	72381	1.6846	0.046038	PPARGC1A
ENSG00000204590	6	30499154	30534951	50	9	72489	1.6843	0.046061	GNL1
ENSG00000126460	19	50073903	50104272	58	6	72453	1.6842	0.046076	PRRG2
ENSG00000153930	17	54178319	54599020	802	51	72420	1.6839	0.046104	ANKFN1
ENSG00000180573	6	26114373	26149344	85	13	72522	1.6824	0.046241	HIST1H2AC
ENSG00000176108	17	78955398	78993317	123	18	72315	1.6821	0.046276	CHMP6
ENSG00000187531	17	79859815	79889199	2	1	72028	1.6819	0.046293	SIRT7
ENSG00000113048	5	71505236	71626473	146	17	72390	1.6814	0.04634	MRPS27
ENSG00000204814	9	44857571	44880528	33	4	72528	1.6812	0.046361	RP11-160N1.10
ENSG00000114388	3	50374761	50398522	12	4	72494	1.6812	0.046366	NPRL2
ENSG00000105261	19	36592104	36614613	43	9	72395	1.6795	0.046527	OVOL3
ENSG00000162460	1	16058917	16084477	37	8	72283	1.6793	0.046545	TMEM82
ENSG00000081059	5	133440402	133497556	95	11	72496	1.679	0.046574	TCF7
ENSG00000148950	11	31443948	31541192	102	7	72483	1.6784	0.046634	IMMP1L
ENSG00000143376	1	151574541	151681567	128	12	72474	1.6781	0.046663	SNX27
ENSG00000180336	17	42723762	42777676	78	16	72454	1.6778	0.046692	C17orf104
ENSG00000133706	5	145482601	145572223	297	5	72555	1.6776	0.046717	LARS
ENSG00000269506	4	54917213	54937377	13	3	72326	1.6775	0.046722	AC110792.1
ENSG00000196616	4	100216121	100252558	94	19	72514	1.6769	0.046776	ADH1B
ENSG00000122375	10	88404314	88436605	144	19	72321	1.6762	0.046848	OPN4
ENSG00000073792	3	185351527	185552844	255	26	72431	1.6758	0.046884	IGF2BP2
ENSG00000110075	11	68218186	68392802	354	17	72387	1.6753	0.046936	PPP6R3
ENSG00000168096	16	4736513	4794379	161	15	72411	1.675	0.046965	ANKS3
ENSG00000100592	14	59645364	59848123	489	31	72371	1.6745	0.047012	DAAM1
ENSG00000167397	16	31092163	31117301	23	4	72526	1.6743	0.047031	VKORC1
ENSG00000105894	7	136902088	137038611	266	40	72401	1.6741	0.04706	PTN
ENSG00000188522	17	18862102	18918117	59	15	72373	1.6738	0.047082	FAM83G
ENSG00000088808	14	104190089	104323927	266	10	72429	1.672	0.047262	PPP1R13B
ENSG00000189430	19	55407508	55437508	96	18	72439	1.6712	0.04734	NCR1
ENSG00000166839	15	65194101	65261042	130	20	72469	1.6706	0.047403	ANKDD1A
ENSG00000197887	11	57960674	57981653	60	7	72543	1.6705	0.047413	OR1S2
ENSG00000105705	19	19376827	19441653	120	11	72420	1.6704	0.047415	SUGP1
ENSG00000140465	15	75001883	75027951	23	6	72441	1.6696	0.047497	CYP1A1
ENSG00000269881	16	289546	329942	61	8	72382	1.669	0.047555	ITFG3
ENSG00000112394	6	111398781	111562397	206	22	72414	1.6681	0.047649	SLC16A10
ENSG00000162241	11	65132663	65161172	30	10	72281	1.668	0.04766	SLC25A45
ENSG00000180304	15	64969772	65005480	48	9	72512	1.6678	0.047674	OAZ2
ENSG00000197024	7	148813508	148890116	195	14	72452	1.6669	0.047766	ZNF398
ENSG00000169085	8	67362238	67440759	136	22	72387	1.6665	0.047809	C8orf46
ENSG00000214413	10	112648488	112689032	90	16	72480	1.6659	0.047867	BBIP1
ENSG00000127578	16	669239	694116	46	6	72406	1.6654	0.047912	WFIKKN1
ENSG00000173250	5	145882666	145905753	58	10	72462	1.6647	0.047988	GPR151
ENSG00000227124	3	75748794	75844734	113	8	72484	1.6644	0.048017	ZNF717
ENSG00000161973	17	8623252	8658537	96	13	72417	1.6642	0.048032	CCDC42
ENSG00000123989	2	220393669	220418509	32	3	72463	1.6641	0.04805	CHPF
ENSG00000139970	14	60052694	60347684	443	25	72365	1.6636	0.048094	RTN1
ENSG00000167395	16	31075743	31105517	36	5	72516	1.6627	0.048184	ZNF646
ENSG00000185479	12	52830435	52855910	74	7	72459	1.6625	0.048209	KRT6B
ENSG00000081377	9	99242523	99392112	125	14	72437	1.6612	0.048336	CDC14B
ENSG00000126456	19	50152826	50179132	28	7	72425	1.66	0.048454	IRF3
ENSG00000205220	16	67958405	67980990	12	3	72515	1.6591	0.04855	PSMB10
ENSG00000152464	10	15129179	15191817	198	24	72386	1.6589	0.048569	RPP38
ENSG00000155511	5	152859175	153203429	1151	65	72448	1.6581	0.04865	GRIA1
ENSG00000178591	20	57891	87735	20	9	72362	1.6581	0.048653	DEFB125
ENSG00000175643	16	11333476	11455619	425	24	72384	1.6579	0.048672	RMI2
ENSG00000126249	19	34885289	34927073	70	12	72471	1.6574	0.048722	PDCD2L
ENSG00000120696	13	41753969	41778702	21	5	72404	1.6572	0.048737	KBTBD7
ENSG00000113721	5	149483400	149545435	116	24	72307	1.6572	0.048739	PDGFRB
ENSG00000100599	14	92970118	93165339	370	69	72357	1.657	0.048756	RIN3
ENSG00000122042	13	30328508	30434821	229	15	72433	1.6569	0.048773	UBL3
ENSG00000164466	5	174894065	174966745	220	18	72442	1.6568	0.048776	SFXN1
ENSG00000108523	17	4833303	4858517	45	11	72485	1.6559	0.048869	RNF167
ENSG00000145216	4	54233810	55171439	1986	126	72364	1.6556	0.048906	FIP1L1
ENSG00000163788	3	43318004	43476256	175	25	72414	1.6553	0.048929	SNRK
ENSG00000156735	8	38024051	38080819	66	5	72344	1.6552	0.04894	BAG4
ENSG00000140955	16	84214744	84240774	129	20	72374	1.6547	0.04899	ADAD2
ENSG00000025039	6	90064355	90131989	112	20	72357	1.6547	0.048997	RRAGD
ENSG00000197993	7	142628201	142669768	109	13	72504	1.6542	0.049042	KEL
ENSG00000095627	10	115929029	116002063	168	13	72402	1.654	0.049064	TDRD1
ENSG00000198417	16	56681606	56704610	101	17	72416	1.6532	0.049143	MT1F
ENSG00000130717	9	134389188	134416655	50	6	72486	1.6527	0.049197	UCK1
ENSG00000119772	2	25445845	25575459	140	37	72327	1.6517	0.049303	DNMT3A
ENSG00000253207	8	114602539	114639187	85	12	72388	1.6512	0.049351	RP11-67H2.1
ENSG00000185652	12	5531278	5640702	175	42	72380	1.6502	0.049454	NTF3
ENSG00000242173	16	308726	343003	67	16	72364	1.65	0.049471	ARHGDIG
ENSG00000151006	16	31084746	31110949	28	5	72534	1.6497	0.049498	PRSS53
ENSG00000177025	19	58459805	58495902	83	8	72427	1.6481	0.049669	C19orf18
ENSG00000155115	6	111269763	111299093	148	8	72569	1.6474	0.049733	GTF3C6
ENSG00000196150	8	146066632	146137553	109	10	72410	1.6459	0.049891	ZNF250
ENSG00000112972	5	43279497	43323614	91	4	72537	1.645	0.049985	HMGCS1
ENSG00000197472	1	247098849	247181395	240	26	72408	1.6442	0.050064	ZNF695
ENSG00000173163	2	62105859	62384382	473	25	72447	1.6425	0.050242	COMMD1
ENSG00000198925	2	220064494	220104439	57	8	72499	1.6422	0.050273	ATG9A
ENSG00000168228	4	25304407	25382005	204	21	72396	1.6421	0.050281	ZCCHC4
ENSG00000105443	19	48962289	48995571	82	11	72512	1.6421	0.050283	CYTH2
ENSG00000161992	16	600422	625528	30	6	72464	1.642	0.050294	C16orf11
ENSG00000118263	2	207928861	208041991	221	42	72297	1.6413	0.050365	KLF7
ENSG00000134825	11	61525973	61570274	41	8	72421	1.6412	0.050382	TMEM258
ENSG00000175564	11	73701326	73730480	38	7	72445	1.6409	0.05041	UCP3
ENSG00000140612	15	85202775	85269947	122	17	72511	1.6391	0.050596	SEC11A
ENSG00000078674	8	17770349	17895478	532	21	72398	1.6391	0.050598	PCM1
ENSG00000167566	12	50174929	50232533	128	16	72470	1.6376	0.050757	NCKAP5L
ENSG00000117899	15	81229667	81292219	122	8	72372	1.6374	0.050772	MESDC2
ENSG00000140506	15	75095057	75128099	54	7	72445	1.6368	0.050833	LMAN1L
ENSG00000198283	11	58264648	58285578	22	6	72520	1.6359	0.050933	OR5B21
ENSG00000198964	10	52055360	52394923	658	35	72397	1.6346	0.051064	SGMS1
ENSG00000188735	12	122140658	122230907	187	19	72422	1.6346	0.051071	TMEM120B
ENSG00000119707	14	73515144	73598122	148	22	72469	1.634	0.051127	RBM25
ENSG00000269267	5	60401538	60421762	44	9	72495	1.6338	0.051154	AC008498.1
ENSG00000178028	1	44669127	44696353	31	10	72423	1.6326	0.051276	DMAP1
ENSG00000255439	16	31084760	31116277	31	5	72528	1.6324	0.0513	RP11-196G11.1
ENSG00000168748	16	66868282	66898056	41	5	72447	1.6323	0.051312	CA7
ENSG00000149428	11	118904900	118937913	50	7	72394	1.6321	0.051325	HYOU1
ENSG00000133316	11	62589814	62619281	61	4	72535	1.6321	0.051329	WDR74
ENSG00000146530	7	12360511	12453567	353	21	72389	1.6319	0.051346	VWDE
ENSG00000267561	1	87448692	87644884	349	26	72412	1.6315	0.051392	RP5-1052I5.2
ENSG00000143882	2	10851775	10935236	194	26	72427	1.6313	0.051409	ATP6V1C2
ENSG00000131771	17	37772993	37802879	57	8	72474	1.6312	0.051428	PPP1R1B
ENSG00000112658	6	43129037	43159243	68	8	72359	1.6304	0.05151	SRF
ENSG00000104679	8	23117633	23163792	117	20	72443	1.6299	0.051558	R3HCC1
ENSG00000107862	10	103995289	104152656	231	26	72478	1.6297	0.051578	GBF1
ENSG00000185522	11	544855	570779	105	20	72360	1.6297	0.051578	C11orf35
ENSG00000168268	3	52548386	52579070	63	9	72510	1.6295	0.051598	NT5DC2
ENSG00000166025	11	94429597	94619918	330	32	72498	1.629	0.051662	AMOTL1
ENSG00000148204	9	126108449	126152603	79	18	72293	1.6281	0.051752	CRB2
ENSG00000138823	4	100474918	100555156	339	26	72535	1.6275	0.051812	MTTP
ENSG00000035141	2	70513107	70539222	36	3	72365	1.6275	0.051818	FAM136A
ENSG00000108528	17	4830425	4853546	47	11	72490	1.6273	0.05184	SLC25A11
ENSG00000065320	17	8914859	9157317	628	69	72384	1.627	0.051869	NTN1
ENSG00000196099	11	123666043	123687095	61	18	72292	1.627	0.051871	OR6M1
ENSG00000267988	7	45892684	45916045	66	12	72355	1.6266	0.051911	AC096582.1
ENSG00000159086	21	34096210	34154169	85	15	72384	1.6255	0.052033	PAXBP1
ENSG00000243660	10	43922282	44001517	267	17	72562	1.6241	0.052177	ZNF487
ENSG00000267918	14	101285066	101305537	56	13	72311	1.6237	0.052218	AL117190.2
ENSG00000130940	1	10686661	10866707	293	58	72355	1.6236	0.052229	CASZ1
ENSG00000142546	19	50048968	50103519	94	11	72405	1.6235	0.052244	NOSIP
ENSG00000128059	4	57249528	57311781	154	16	72540	1.6224	0.052362	PPAT
ENSG00000099960	22	21373007	21397129	53	10	72375	1.6222	0.052382	SLC7A4
ENSG00000100302	22	35926915	35960048	38	11	72282	1.6222	0.052385	RASD2
ENSG00000251349	9	103194553	103349918	341	17	72468	1.6217	0.052429	MSANTD3-TMEFF1
ENSG00000241697	9	103194560	103349918	341	17	72468	1.6217	0.052429	TMEFF1
ENSG00000164975	9	15412702	15475951	157	15	72448	1.6216	0.052448	SNAPC3
ENSG00000004809	6	110735890	110807844	252	33	72428	1.6209	0.052517	SLC22A16
ENSG00000182580	3	184269572	184310197	102	17	72381	1.6209	0.05252	EPHB3
ENSG00000198001	12	44142747	44193346	110	13	72534	1.6199	0.052632	IRAK4
ENSG00000144580	2	219423303	219471803	95	6	72558	1.6192	0.052697	RQCD1
ENSG00000145740	5	68379473	68436896	55	7	72363	1.6188	0.052745	SLC30A5
ENSG00000272297	4	187337700	187486464	515	50	72405	1.6187	0.052757	RP11-215A19.2
ENSG00000160472	19	55878204	55899612	52	13	72381	1.6186	0.052768	TMEM190
ENSG00000136518	3	179270668	179316196	61	6	72486	1.6183	0.052801	ACTL6A
ENSG00000120907	8	26595667	26734790	538	49	72443	1.6174	0.052895	ADRA1A
ENSG00000149403	11	120372468	120869613	879	116	72380	1.6173	0.052911	GRIK4
ENSG00000100084	22	19308221	19445224	250	20	72485	1.6172	0.052919	HIRA
ENSG00000146678	7	45917956	45943267	52	11	72243	1.6169	0.052947	IGFBP1
ENSG00000153140	5	89678078	89715603	18	7	72343	1.6168	0.052956	CETN3
ENSG00000180525	10	685888	721109	57	6	72512	1.6161	0.053039	PRR26
ENSG00000113734	5	172561445	172601390	89	13	72434	1.6156	0.053089	BNIP1
ENSG00000188738	2	186593355	186708017	252	9	72501	1.6152	0.053133	FSIP2
ENSG00000114378	3	50327320	50359812	26	9	72463	1.6143	0.053229	HYAL1
ENSG00000121680	11	45921220	45950363	26	5	72218	1.6142	0.053247	PEX16
ENSG00000145730	5	102079685	102376809	603	22	72475	1.6137	0.053295	PAM
ENSG00000111701	12	7791996	7828499	143	23	72358	1.6136	0.053303	APOBEC1
ENSG00000254772	11	62317073	62352401	36	4	72506	1.613	0.053377	EEF1G
ENSG00000130382	19	6202966	6289959	278	19	72469	1.6129	0.05338	MLLT1
ENSG00000138794	4	110599785	110634739	54	7	72357	1.6124	0.053435	CASP6
ENSG00000008256	7	6191407	6322275	255	17	72477	1.6118	0.053506	CYTH3
ENSG00000138363	2	216166540	216224487	160	15	72449	1.6115	0.053538	ATIC
ENSG00000168003	11	62613518	62666352	41	5	72473	1.6107	0.053625	SLC3A2
ENSG00000269074	2	11593927	11616274	66	5	72440	1.6104	0.053652	AC099344.1
ENSG00000142920	1	33536705	33596131	72	8	72356	1.6104	0.05366	ADC
ENSG00000224854	9	21957137	21977738	21	7	72268	1.6102	0.053676	C9orf53
ENSG00000005421	7	94916988	95035673	198	30	72356	1.6102	0.053679	PON1
ENSG00000186017	19	36926021	36990804	154	15	72508	1.6101	0.053684	ZNF566
ENSG00000165953	14	94943611	94994181	165	34	72395	1.6099	0.05371	SERPINA12
ENSG00000143153	1	169064935	169111960	129	19	72346	1.6097	0.053732	ATP1B1
ENSG00000068305	15	100007370	100266671	368	46	72359	1.6095	0.053754	MEF2A
ENSG00000237172	16	67172008	67195117	12	5	72364	1.6094	0.053765	B3GNT9
ENSG00000172292	2	169302372	169641644	673	70	72397	1.6092	0.053785	CERS6
ENSG00000205937	16	2293117	2328413	35	6	72394	1.6091	0.053798	RNPS1
ENSG00000129103	7	56121695	56158363	105	16	72466	1.609	0.053804	SUMF2
ENSG00000182687	17	74060875	74083622	18	2	72392	1.6089	0.053821	GALR2
ENSG00000170921	17	61076917	61515060	576	23	72422	1.6075	0.053977	TANC2
ENSG00000101447	20	37544955	37591703	93	8	72283	1.6072	0.054008	FAM83D
ENSG00000205269	6	11527938	11593757	205	20	72473	1.6069	0.054035	TMEM170B
ENSG00000143641	1	230183536	230427870	639	64	72426	1.6066	0.054066	GALNT2
ENSG00000179934	3	39361197	39385171	63	12	72407	1.6066	0.054074	CCR8
ENSG00000105258	19	36594612	36616248	40	9	72367	1.6048	0.054267	POLR2I
ENSG00000139112	12	10355057	10385727	78	13	72407	1.6045	0.054298	GABARAPL1
ENSG00000188760	2	220398385	220425317	46	6	72412	1.6042	0.054337	TMEM198
ENSG00000167394	16	31062164	31095641	40	4	72495	1.6041	0.05435	ZNF668
ENSG00000100116	22	38193912	38223183	52	8	72451	1.6038	0.054375	GCAT
ENSG00000174292	17	7273853	7303093	67	13	72387	1.6032	0.054442	TNK1
ENSG00000170190	17	73073822	73112257	113	12	72391	1.6026	0.05451	SLC16A5
ENSG00000139194	12	7266280	7291538	49	12	72319	1.6023	0.054545	RBP5
ENSG00000180596	6	26105101	26134154	101	13	72540	1.6021	0.054571	HIST1H2BC
ENSG00000161277	19	36515887	36555664	75	13	72461	1.602	0.054578	THAP8
ENSG00000099290	10	51817648	51903269	34	3	72395	1.6012	0.054665	FAM21A
ENSG00000129696	8	33320904	33381119	171	12	72538	1.6011	0.054682	TTI2
ENSG00000156345	9	90571356	90599668	44	8	72441	1.6001	0.054784	CDK20
ENSG00000156030	14	74171825	74266988	185	35	72369	1.5997	0.054832	ELMSAN1
ENSG00000189052	19	49537141	49558568	27	4	72243	1.5996	0.054846	CGB5
ENSG00000112246	6	100822891	100922805	224	28	72485	1.5991	0.054904	SIM1
ENSG00000105851	7	106495723	106557590	77	17	72424	1.5989	0.054925	PIK3CG
ENSG00000125899	20	10998408	11020014	16	6	72421	1.5988	0.054937	C20orf187
ENSG00000169918	15	31765329	32172992	871	31	72457	1.5986	0.054951	OTUD7A
ENSG00000162267	3	52818784	52853025	57	7	72305	1.5984	0.054975	ITIH3
ENSG00000168993	4	768745	829986	189	24	72357	1.5984	0.054977	CPLX1
ENSG00000130202	19	45339432	45402485	82	21	72383	1.5982	0.055001	PVRL2
ENSG00000135535	6	109677717	109713762	99	10	72451	1.598	0.055019	CD164
ENSG00000140057	14	96848448	96965764	194	29	72463	1.598	0.055022	AK7
ENSG00000158769	1	160955001	161001138	113	11	72398	1.5976	0.055065	F11R
ENSG00000075702	19	36535783	36606008	161	18	72469	1.5974	0.055092	WDR62
ENSG00000107554	10	101625334	101779676	424	22	72427	1.5966	0.055183	DNMBP
ENSG00000268465	19	48959094	48985688	64	8	72530	1.5965	0.055184	CTC-273B12.7
ENSG00000156136	4	71848255	71906631	77	7	72476	1.5962	0.055218	DCK
ENSG00000213995	13	111257881	111302340	122	12	72371	1.5961	0.05523	CARKD
ENSG00000182134	1	151732583	151773892	99	8	72374	1.5956	0.055287	TDRKH
ENSG00000073584	17	38771214	38814760	51	10	72281	1.5946	0.055404	SMARCE1
ENSG00000122025	13	28567411	28684729	350	19	72391	1.5941	0.055455	FLT3
ENSG00000214239	6	159037471	159059322	69	9	72493	1.594	0.055462	AL591025.1
ENSG00000183696	7	48118225	48158330	49	11	72374	1.5939	0.055483	UPP1
ENSG00000168538	4	184570420	184644745	185	20	72427	1.5932	0.055563	TRAPPC11
ENSG00000156931	3	184519931	184780402	450	23	72507	1.5931	0.055574	VPS8
ENSG00000134539	12	10368657	10479850	208	14	72453	1.5921	0.055677	KLRD1
ENSG00000163623	4	85403140	85429603	34	6	72437	1.5921	0.055681	NKX6-1
ENSG00000135604	6	144461663	144519507	78	15	72454	1.5921	0.055682	STX11
ENSG00000101337	20	30687309	30765061	137	10	72511	1.592	0.055691	TM9SF4
ENSG00000168286	16	67866213	67888097	29	5	72573	1.5918	0.055713	THAP11
ENSG00000241839	15	65124088	65170206	131	11	72470	1.5917	0.055725	PLEKHO2
ENSG00000205078	16	77223294	77257112	150	20	72520	1.5913	0.055775	SYCE1L
ENSG00000196660	1	219848769	220141989	837	37	72427	1.5899	0.055932	SLC30A10
ENSG00000150201	10	43857090	43881783	64	13	72437	1.5894	0.055982	FXYD4
ENSG00000196787	6	27090832	27113070	28	11	72526	1.5892	0.056011	HIST1H2AG
ENSG00000034693	6	143761944	143821147	89	9	72401	1.5891	0.056023	PEX3
ENSG00000164366	5	186986	228330	155	10	72476	1.5887	0.056069	CCDC127
ENSG00000080224	3	96523425	97481304	1080	51	72463	1.5885	0.056092	EPHA6
ENSG00000162337	11	68070077	68226743	263	27	72340	1.5884	0.0561	LRP5
ENSG00000033178	4	68468370	68576897	301	13	72527	1.588	0.056145	UBA6
ENSG00000140406	15	81283295	81306342	49	5	72294	1.5877	0.056174	MESDC1
ENSG00000178502	17	39999797	40031684	86	7	72511	1.5866	0.056307	KLHL11
ENSG00000127616	19	11061598	11186071	310	21	72454	1.586	0.056374	SMARCA4
ENSG00000182473	17	74067087	74127657	90	8	72438	1.5859	0.056384	EXOC7
ENSG00000158553	6	27243682	27289949	143	16	72524	1.5857	0.056408	POM121L2
ENSG00000186184	13	28184903	28251548	194	33	72405	1.5852	0.056462	POLR1D
ENSG00000164609	5	159818648	159858718	73	12	72446	1.5848	0.056504	SLU7
ENSG00000254709	22	23219960	23248287	10	2	72406	1.5841	0.056583	IGLL5
ENSG00000127831	2	219273815	219328018	42	7	72253	1.5836	0.056648	VIL1
ENSG00000250510	12	6920711	6949136	74	18	72352	1.5835	0.056648	GPR162
ENSG00000101210	20	62109366	62140505	103	16	72380	1.583	0.056712	EEF1A2
ENSG00000173261	5	145453949	145493932	96	4	72563	1.5824	0.056785	PLAC8L1
ENSG00000147419	8	27580835	27640170	193	12	72289	1.5821	0.056816	CCDC25
ENSG00000156453	5	141222938	141268811	57	17	72433	1.5811	0.056923	PCDH1
ENSG00000168906	2	85756288	85782403	75	11	72509	1.5809	0.056946	MAT2A
ENSG00000130643	10	135128927	135160475	61	11	72450	1.5808	0.056957	CALY
ENSG00000056291	4	72887521	73023784	296	9	72489	1.5807	0.056969	NPFFR2
ENSG00000174652	19	9513272	9556254	99	6	72504	1.5807	0.056969	ZNF266
ENSG00000127124	1	41962036	42511596	1128	60	72377	1.5802	0.057034	HIVEP3
ENSG00000142539	19	50909056	50941666	51	14	72380	1.5787	0.057208	CTD-2545M3.6
ENSG00000103404	16	23062727	23170591	231	14	72475	1.5784	0.057232	USP31
ENSG00000196387	12	133646424	133694130	24	4	72520	1.5783	0.05725	ZNF140
ENSG00000178573	16	79609740	79644611	62	22	72339	1.5776	0.057325	MAF
ENSG00000161558	19	48825613	48877494	124	17	72310	1.5776	0.057326	TMEM143
ENSG00000176903	14	74168494	74191128	61	12	72364	1.5774	0.057352	PNMA1
ENSG00000123352	12	49750367	49931205	330	16	72517	1.5773	0.057364	SPATS2
ENSG00000149380	11	73936846	74032702	207	18	72508	1.5772	0.057378	P4HA3
ENSG00000091527	3	133282574	133319105	82	12	72380	1.5767	0.057435	CDV3
ENSG00000108239	10	96152261	96305687	212	18	72417	1.5762	0.05749	TBC1D12
ENSG00000173545	5	16441628	16475901	61	11	72437	1.5759	0.057526	ZNF622
ENSG00000096070	6	36154521	36210567	65	13	72411	1.5759	0.057527	BRPF3
ENSG00000113649	5	145816874	145901524	201	15	72450	1.5758	0.057531	TCERG1
ENSG00000197061	6	26094104	26114518	69	12	72551	1.5757	0.057553	HIST1H4C
ENSG00000268882	10	135182720	135203102	47	5	72334	1.575	0.057623	AL360181.1
ENSG00000006534	11	67766048	67806744	57	8	72333	1.5748	0.057655	ALDH3B1
ENSG00000148400	9	139378896	139450314	141	35	72344	1.5747	0.057663	NOTCH1
ENSG00000242550	18	61554408	61613345	237	8	72553	1.5745	0.057686	SERPINB10
ENSG00000143158	1	167875967	167916278	53	5	72496	1.5735	0.057797	MPC2
ENSG00000127412	7	142595267	142640905	114	10	72547	1.5732	0.057837	TRPV5
ENSG00000005955	17	34890737	34956278	106	10	72501	1.5729	0.057871	GGNBP2
ENSG00000090376	12	66572659	66658402	101	20	72344	1.5728	0.057882	IRAK3
ENSG00000158417	2	99943816	100027789	196	18	72529	1.5724	0.057928	EIF5B
ENSG00000087053	11	95556046	95668479	260	16	72449	1.5713	0.058053	MTMR2
ENSG00000255221	11	104953196	104982158	74	6	72498	1.5705	0.058152	CARD17
ENSG00000120868	12	99028919	99139204	188	19	72465	1.57	0.058207	APAF1
ENSG00000130731	16	674429	696358	29	6	72362	1.5698	0.058229	C16orf13
ENSG00000132463	4	71671499	71715662	116	9	72555	1.5693	0.058291	GRSF1
ENSG00000213398	16	67963653	67988034	17	4	72534	1.5692	0.058299	LCAT
ENSG00000121542	3	122910774	123002977	259	6	72535	1.5686	0.058367	SEC22A
ENSG00000128346	22	38329528	38359676	22	4	72379	1.5683	0.058408	C22orf23
ENSG00000182851	8	144285068	144309044	79	11	72432	1.5683	0.058411	GPIHBP1
ENSG00000184032	21	31997555	32017938	31	5	72441	1.5682	0.058417	KRTAP20-2
ENSG00000204345	17	72565504	72598422	110	13	72425	1.5674	0.058516	CD300LD
ENSG00000178997	15	41464923	41532941	249	13	72450	1.5668	0.058576	EXD1
ENSG00000128050	4	57291907	57337534	116	14	72545	1.5661	0.05866	PAICS
ENSG00000176092	1	26638350	26690621	161	22	72464	1.566	0.05868	AIM1L
ENSG00000055208	6	149529777	149742749	529	35	72401	1.5659	0.058681	TAB2
ENSG00000064393	7	139236316	139487577	334	33	72414	1.5659	0.058686	HIPK2
ENSG00000203942	10	99339450	99360690	31	6	72370	1.5659	0.058691	C10orf62
ENSG00000124406	4	42400390	42669122	473	37	72382	1.5652	0.058765	ATP8A1
ENSG00000141627	18	46560039	46997717	1127	26	72487	1.5643	0.058875	DYM
ENSG00000174567	1	204157288	204193220	80	18	72335	1.5639	0.058917	GOLT1A
ENSG00000108861	17	41833489	41866356	68	6	72424	1.5638	0.058928	DUSP3
ENSG00000159403	12	7177513	7255203	51	14	72457	1.5633	0.058985	C1R
ENSG00000136522	3	179296073	179332442	55	5	72525	1.5632	0.059003	MRPL47
ENSG00000124795	6	18214099	18275054	115	15	72470	1.5628	0.059044	DEK
ENSG00000133704	12	30771922	30858920	234	13	72499	1.5628	0.059047	IPO8
ENSG00000112062	6	35985488	36089013	236	20	72430	1.5621	0.059136	MAPK14
ENSG00000183092	14	100993486	101063750	88	15	72307	1.562	0.059141	BEGAIN
ENSG00000130479	19	17820051	17855325	106	12	72528	1.5601	0.059371	MAP1S
ENSG00000125944	1	23620264	23680829	23	10	72348	1.56	0.059384	HNRNPR
ENSG00000172967	22	17254302	17312589	105	11	72344	1.5595	0.059435	XKR3
ENSG00000131375	3	15237659	15304425	72	12	72472	1.5592	0.059469	CAPN7
ENSG00000184029	21	39313728	39503454	318	37	72422	1.5592	0.059479	DSCR4
ENSG00000197063	17	79866146	79895590	3	1	72080	1.5591	0.059487	MAFG
ENSG00000187902	19	55930107	55964230	53	14	72364	1.559	0.059495	SHISA7
ENSG00000159593	16	66826778	66917159	143	12	72466	1.5586	0.059546	NAE1
ENSG00000179242	20	59817482	60525673	1965	211	72372	1.5584	0.059565	CDH4
ENSG00000087589	20	54977168	55044396	144	17	72400	1.5579	0.059631	CASS4
ENSG00000187726	11	73651364	73691411	101	14	72455	1.5574	0.059689	DNAJB13
ENSG00000143164	1	167895021	168055081	179	11	72495	1.557	0.059733	DCAF6
ENSG00000136051	12	105491102	105572912	198	19	72374	1.557	0.059738	KIAA1033
ENSG00000196171	1	158659369	158680486	40	7	72272	1.5553	0.059941	OR6K2
ENSG00000163359	2	238222646	238333018	225	38	72431	1.5551	0.059956	COL6A3
ENSG00000263812	18	74230612	74332925	305	47	72369	1.5547	0.06001	LINC00908
ENSG00000112367	6	110002499	110156631	276	22	72473	1.5546	0.060021	FIG4
ENSG00000185056	5	173390782	173443143	121	11	72370	1.5544	0.060042	C5orf47
ENSG00000143436	1	151722119	151746040	54	6	72348	1.5543	0.060058	MRPL9
ENSG00000156689	11	58591542	58681688	385	12	72523	1.5542	0.060067	GLYATL2
ENSG00000114353	3	50253724	50306787	53	10	72480	1.5539	0.060105	GNAI2
ENSG00000149972	11	98881683	100239616	4043	201	72362	1.5529	0.060221	CNTN5
ENSG00000144283	2	159303476	159549391	639	24	72450	1.5509	0.060459	PKP4
ENSG00000162236	11	62564369	62609560	73	4	72526	1.5508	0.060472	STX5
ENSG00000203668	1	241782155	241809232	62	13	72430	1.5507	0.060491	CHML
ENSG00000116001	2	70426576	70485792	101	5	72454	1.5497	0.060607	TIA1
ENSG00000198176	13	114229013	114305785	81	8	72320	1.5495	0.060632	TFDP1
ENSG00000163516	2	220084479	220111391	56	9	72503	1.5491	0.060682	ANKZF1
ENSG00000141179	17	53818340	53930191	272	11	72424	1.5491	0.060684	PCTP
ENSG00000172985	2	109735804	110272207	896	64	72406	1.5483	0.06077	SH3RF3
ENSG00000080819	3	98229976	98322567	161	29	72431	1.548	0.060808	CPOX
ENSG00000140511	15	89410519	89448857	118	16	72380	1.5476	0.060865	HAPLN3
ENSG00000140750	16	24920706	25036987	158	12	72381	1.5473	0.060892	ARHGAP17
ENSG00000196118	16	30758744	30784031	14	6	72461	1.5471	0.060925	C16orf93
ENSG00000103043	16	70711342	70845064	225	25	72415	1.5471	0.060925	VAC14
ENSG00000267426	17	73884726	73936210	81	12	72492	1.546	0.061048	RP11-552F3.12
ENSG00000266953	19	34877220	34910269	60	11	72467	1.5456	0.061096	RP11-618P17.4
ENSG00000121964	2	144685635	145100135	473	32	72467	1.5444	0.061243	GTDC1
ENSG00000198246	10	73069015	73133142	168	25	72368	1.5444	0.061246	SLC29A3
ENSG00000170604	19	46376866	46399376	48	7	72409	1.5435	0.061353	IRF2BP1
ENSG00000203757	1	158676958	158697953	49	6	72418	1.5434	0.061367	OR6K3
ENSG00000136238	7	6404154	6453608	166	23	72401	1.5428	0.061439	RAC1
ENSG00000183654	5	16057248	16190871	171	28	72392	1.5427	0.061454	MARCH11
ENSG00000221823	2	68395989	68493369	167	10	72490	1.5425	0.061474	PPP3R1
ENSG00000137393	6	18358779	18479105	485	38	72455	1.5424	0.061494	RNF144B
ENSG00000108666	17	30641584	30687042	62	11	72361	1.5417	0.061577	C17orf75
ENSG00000168936	4	1707679	1733085	117	12	72484	1.5403	0.061746	TMEM129
ENSG00000270149	1	160957747	161018752	146	15	72415	1.5396	0.061825	RP11-544M22.13
ENSG00000148826	10	134588297	134609556	31	8	72338	1.5391	0.061888	NKX6-2
ENSG00000196357	19	36663188	36747159	201	15	72457	1.539	0.061901	ZNF565
ENSG00000232748	16	31062813	31083451	25	4	72461	1.5383	0.06199	ZNF668
ENSG00000196724	19	58423252	58456761	41	6	72272	1.5382	0.062003	ZNF418
ENSG00000169989	4	153680506	153710916	65	10	72474	1.537	0.062142	TIGD4
ENSG00000157851	2	27060615	27183219	183	12	72336	1.5368	0.062171	DPYSL5
ENSG00000145777	5	110395760	110423722	49	13	72344	1.5368	0.062171	TSLP
ENSG00000149328	11	134191768	134258235	106	36	72328	1.5365	0.062205	GLB1L2
ENSG00000159648	16	58000339	58032020	72	12	72274	1.5363	0.062232	TEPP
ENSG00000167258	17	37607764	37731160	222	13	72517	1.5363	0.062236	CDK12
ENSG00000100385	22	37511878	37581094	125	34	72370	1.5353	0.062359	IL2RB
ENSG00000189241	6	116587741	116611066	71	9	72505	1.5351	0.062384	TSPYL1
ENSG00000004487	1	23335941	23420182	98	8	72421	1.535	0.062387	KDM1A
ENSG00000105254	19	36595191	36626849	53	12	72341	1.5345	0.062448	TBCB
ENSG00000197467	10	71551644	71734031	573	102	72360	1.534	0.062517	COL13A1
ENSG00000166896	12	58325324	58361052	90	8	72439	1.5336	0.06256	XRCC6BP1
ENSG00000273452	17	12616199	12671542	57	18	72330	1.5336	0.062567	AC005358.1
ENSG00000103496	16	31034210	31064296	32	4	72557	1.5334	0.062585	STX4
ENSG00000167323	11	3865757	4124439	502	28	72395	1.5333	0.062595	STIM1
ENSG00000173825	11	65112238	65135084	22	5	72337	1.5332	0.062614	TIGD3
ENSG00000141030	17	17140141	17194607	142	12	72496	1.5328	0.062658	COPS3
ENSG00000157404	4	55514085	55616881	181	27	72318	1.5315	0.062822	KIT
ENSG00000155729	2	201343675	201394507	74	21	72329	1.5314	0.062839	KCTD18
ENSG00000084734	2	27709709	27756554	63	8	72399	1.5309	0.062897	GCKR
ENSG00000108963	17	1923404	1956724	52	12	72348	1.5301	0.063002	DPH1
ENSG00000182253	15	99628420	99685798	192	27	72358	1.53	0.063007	SYNM
ENSG00000140563	15	94764767	95033632	484	65	72294	1.5295	0.063072	MCTP2
ENSG00000091542	17	18076392	18123268	91	9	72532	1.5295	0.063073	ALKBH5
ENSG00000159228	21	37432239	37455464	81	15	72416	1.5291	0.063123	CBR1
ENSG00000203857	1	120039821	120067681	36	2	72490	1.5281	0.063242	HSD3B1
ENSG00000116062	2	47912669	48047240	291	27	72366	1.5273	0.063338	MSH6
ENSG00000122958	10	70873268	70942617	162	13	72538	1.5273	0.063347	VPS26A
ENSG00000107742	10	73808793	73858790	76	11	72311	1.5266	0.063425	SPOCK2
ENSG00000197405	19	47783280	47835323	134	10	72440	1.5266	0.063426	C5AR1
ENSG00000135596	6	109755265	109797171	80	15	72506	1.5253	0.063587	MICAL1
ENSG00000105866	7	21457652	21564440	230	33	72374	1.5248	0.063654	SP4
ENSG00000174307	1	201424620	201448365	42	11	72343	1.5246	0.063684	PHLDA3
ENSG00000136682	2	114185268	114263766	10	1	72155	1.5245	0.063692	CBWD2
ENSG00000022277	20	55033647	55103943	153	9	72423	1.5244	0.063705	RTFDC1
ENSG00000013810	4	1713227	1756898	205	16	72504	1.5237	0.063791	TACC3
ENSG00000169126	10	28054115	28297977	427	27	72380	1.5236	0.0638	ARMC4
ENSG00000249773	7	55944970	56032932	215	26	72476	1.5234	0.063832	MRPS17
ENSG00000198339	6	27097076	27118418	26	8	72554	1.5232	0.063859	HIST1H4I
ENSG00000105707	19	35521410	35567475	110	14	72458	1.5225	0.063941	HPN
ENSG00000115657	2	220064490	220093712	34	6	72529	1.5222	0.063982	ABCB6
ENSG00000110955	12	57021959	57049798	42	7	72492	1.5216	0.064049	ATP5B
ENSG00000165861	14	73426159	73503920	304	18	72464	1.5216	0.064051	ZFYVE1
ENSG00000161594	17	39981937	40014636	102	6	72512	1.5214	0.064074	KLHL10
ENSG00000136152	13	46029060	46120765	207	15	72495	1.521	0.064136	COG3
ENSG00000156502	10	70929988	70978855	136	16	72492	1.5206	0.064182	SUPV3L1
ENSG00000099365	16	30990577	31031949	26	5	72415	1.5204	0.06421	STX1B
ENSG00000149489	11	62369194	62392592	18	3	72318	1.5201	0.064242	ROM1
ENSG00000197502	14	50290810	50321552	16	4	72272	1.519	0.064378	AL627171.1
ENSG00000168412	4	187444809	187486721	117	20	72405	1.5186	0.064432	MTNR1A
ENSG00000113248	5	140615147	140637799	49	7	72475	1.5184	0.064463	PCDHB15
ENSG00000172137	16	71382616	71434341	87	13	72347	1.5168	0.06466	CALB2
ENSG00000032219	14	58755103	58850605	124	12	72364	1.5167	0.064668	ARID4A
ENSG00000006695	17	13962813	14121994	347	39	72382	1.5167	0.064672	COX10
ENSG00000130748	19	47539165	47561888	29	4	72220	1.5165	0.0647	TMEM160
ENSG00000166387	11	7524529	7688358	512	57	72384	1.5163	0.064722	PPFIBP2
ENSG00000135587	6	109751966	109775122	49	11	72482	1.5156	0.064808	SMPD2
ENSG00000188811	13	39602443	39634246	56	9	72453	1.5154	0.064835	NHLRC3
ENSG00000144481	2	234816043	234938166	354	44	72455	1.515	0.064886	TRPM8
ENSG00000131013	6	149815869	149877174	52	2	72242	1.5149	0.064898	PPIL4
ENSG00000215021	12	7064490	7089988	29	6	72494	1.5148	0.064909	PHB2
ENSG00000126457	19	50169043	50202286	29	8	72308	1.5142	0.064985	PRMT1
ENSG00000176083	1	26678125	26711013	112	15	72460	1.5142	0.064986	ZNF683
ENSG00000165527	14	50349810	50371490	20	2	72213	1.5132	0.065117	ARF6
ENSG00000187051	22	39915098	39938860	25	5	72290	1.513	0.065139	RPS19BP1
ENSG00000186063	1	222831355	222896552	106	17	72471	1.5126	0.065197	AIDA
ENSG00000011405	11	17089277	17239530	230	22	72495	1.5123	0.065231	PIK3C2A
ENSG00000126749	12	7062408	7115520	59	7	72512	1.5123	0.065231	EMG1
ENSG00000103528	16	19169293	19289652	119	34	72360	1.5114	0.065341	SYT17
ENSG00000103126	16	327440	412673	204	24	72287	1.5111	0.065384	AXIN1
ENSG00000149084	11	43567986	43888167	614	32	72434	1.5107	0.065431	HSD17B12
ENSG00000119326	9	111694851	111785809	257	20	72487	1.5089	0.065667	CTNNAL1
ENSG00000117620	1	100425345	100502535	232	15	72580	1.5088	0.065673	SLC35A3
ENSG00000227868	1	23327327	23352343	32	4	72286	1.5086	0.065699	C1orf234
ENSG00000146039	6	25744927	25791419	161	17	72448	1.5086	0.0657	SLC17A4
ENSG00000140044	14	75884419	75950814	109	23	72380	1.5074	0.065849	JDP2
ENSG00000196230	6	30677978	30703203	99	10	72582	1.5072	0.065873	TUBB
ENSG00000075336	18	71805746	71836197	114	7	72527	1.5072	0.065877	TIMM21
ENSG00000177380	19	49612646	49664283	118	21	72354	1.5064	0.065985	PPFIA3
ENSG00000133393	16	15949577	15992482	235	7	72497	1.5062	0.06601	FOPNL
ENSG00000196428	3	150116122	150194218	172	20	72406	1.5054	0.066112	TSC22D2
ENSG00000121577	3	119345304	119394171	139	15	72471	1.5053	0.066125	POPDC2
ENSG00000197302	16	31714550	31816190	197	10	72503	1.5051	0.066152	ZNF720
ENSG00000058404	7	44246749	44384176	258	28	72336	1.5041	0.066281	CAMK2B
ENSG00000138688	4	123063488	123293913	317	22	72493	1.5038	0.066311	KIAA1109
ENSG00000196562	20	46275092	46425360	328	74	72349	1.5035	0.066353	SULF2
ENSG00000048405	7	126976844	127081978	273	20	72390	1.5034	0.066366	ZNF800
ENSG00000076826	19	7650788	7693190	62	8	72381	1.5032	0.066399	CAMSAP3
ENSG00000100196	22	38854067	38889452	47	15	72407	1.5028	0.066443	KDELR3
ENSG00000099381	16	30958615	31006437	40	5	72476	1.5026	0.066467	SETD1A
ENSG00000128510	7	129922974	129974020	111	18	72326	1.5024	0.066502	CPA4
ENSG00000175567	11	73675712	73704352	60	7	72466	1.5012	0.066657	UCP2
ENSG00000135063	9	71929488	72017371	259	27	72404	1.5007	0.066717	FAM189A2
ENSG00000183421	21	43149529	43197266	150	20	72428	1.5006	0.06673	RIPK4
ENSG00000132321	2	237222794	237426185	303	21	72410	1.5006	0.066733	IQCA1
ENSG00000243772	19	55239980	55305776	1	1	72420	1.5004	0.06675	KIR2DL3
ENSG00000105227	19	40889675	40929273	46	14	72290	1.5001	0.066795	PRX
ENSG00000162927	2	61157357	61255394	116	24	72325	1.4999	0.066816	PUS10
ENSG00000132005	19	14062350	14127851	29	11	72334	1.4998	0.066828	RFX1
ENSG00000173714	17	48902011	48929709	54	8	72380	1.4998	0.066838	WFIKKN2
ENSG00000132793	20	39959560	39999222	90	16	72417	1.4993	0.066895	LPIN3
ENSG00000160216	21	45275067	45416417	266	26	72363	1.4988	0.06696	AGPAT3
ENSG00000154143	11	124471386	124500252	26	5	72486	1.4986	0.066983	PANX3
ENSG00000198711	1	54693710	54714736	27	8	72373	1.4981	0.067048	SSBP3-AS1
ENSG00000268863	16	30986808	31007533	18	3	72465	1.498	0.06707	AC135048.1
ENSG00000198785	9	104321635	104510862	609	27	72397	1.4977	0.067108	GRIN3A
ENSG00000111684	12	7075348	7135814	74	6	72533	1.4972	0.067177	LPCAT3
ENSG00000108439	17	46008872	46035654	70	13	72395	1.497	0.067195	PNPO
ENSG00000115073	2	98262431	98290570	31	5	72505	1.4962	0.067298	ACTR1B
ENSG00000149311	11	108083211	108249829	215	10	72494	1.4959	0.067335	ATM
ENSG00000188501	15	66829517	66868317	97	15	72469	1.4959	0.067336	LCTL
ENSG00000113763	5	176227478	176317897	141	30	72422	1.4957	0.067368	UNC5A
ENSG00000164299	5	79605444	79627661	94	13	72441	1.495	0.067454	SPZ1
ENSG00000070159	9	112127746	112270590	287	24	72404	1.4949	0.067468	PTPN3
ENSG00000126091	1	44161495	44406831	477	25	72463	1.4948	0.067485	ST3GAL3
ENSG00000257108	16	606996	629495	30	4	72491	1.4946	0.067508	NHLRC4
ENSG00000124557	6	26491449	26520650	64	10	72545	1.4943	0.067545	BTN1A1
ENSG00000005073	7	27211129	27234842	24	9	72372	1.4939	0.067602	HOXA11
ENSG00000175497	2	115189876	116613328	2916	124	72396	1.4924	0.067795	DPP10
ENSG00000132207	16	30195208	30218882	2	1	72306	1.4913	0.067938	SLX1A
ENSG00000261052	16	30195754	30225631	2	1	72306	1.4913	0.067938	SULT1A3
ENSG00000130598	11	1850219	1872910	17	9	72434	1.4911	0.067965	TNNI2
ENSG00000143248	1	163070911	163301577	780	47	72461	1.4911	0.067968	RGS5
ENSG00000112763	6	26448150	26486849	102	15	72560	1.4911	0.067968	BTN2A1
ENSG00000003056	12	9082959	9112551	68	7	72429	1.4892	0.068215	M6PR
ENSG00000102780	13	42604176	42840714	635	34	72378	1.4876	0.068432	DGKH
ENSG00000257046	12	20958608	21253179	1257	24	72495	1.4875	0.068443	LST3
ENSG00000149541	11	62372768	62399647	17	4	72389	1.4868	0.068538	B3GAT3
ENSG00000150593	10	112621565	112669764	93	15	72462	1.4867	0.068548	PDCD4
ENSG00000150471	4	62056976	62954053	1506	108	72404	1.4866	0.068558	LPHN3
ENSG00000255307	11	6180560	6201638	61	10	72432	1.4865	0.068574	OR52B2
ENSG00000170054	14	94919054	94956026	147	23	72475	1.4865	0.06858	SERPINA9
ENSG00000198739	10	68675764	68869588	336	34	72315	1.4861	0.068624	LRRTM3
ENSG00000135916	2	231719354	231753963	98	24	72333	1.486	0.068639	ITM2C
ENSG00000135898	2	231762033	231835781	156	30	72405	1.4859	0.068659	GPR55
ENSG00000116032	19	990418	1019731	144	28	72379	1.4859	0.068659	GRIN3B
ENSG00000115353	2	75263590	75436826	299	45	72381	1.4851	0.068756	TACR1
ENSG00000116977	1	236671300	236726281	284	10	72503	1.4848	0.068801	LGALS8
ENSG00000170509	4	88214941	88254058	82	14	72307	1.4845	0.068835	HSD17B13
ENSG00000172986	3	72927224	73057289	288	23	72357	1.4845	0.068843	GXYLT2
ENSG00000165462	11	71940121	71966708	34	7	72424	1.4835	0.068975	PHOX2A
ENSG00000232013	3	145772358	145794156	53	8	72548	1.4833	0.068996	AC107021.1
ENSG00000115020	2	209120991	209233475	308	11	72538	1.4831	0.069023	PIKFYVE
ENSG00000133958	14	93789565	94184222	768	24	72465	1.483	0.069035	UNC79
ENSG00000249961	16	66778879	66845523	109	8	72503	1.4828	0.069061	CCDC79
ENSG00000145863	5	160964069	161139599	279	22	72391	1.4824	0.069119	GABRA6
ENSG00000188379	9	21374254	21395396	27	7	72375	1.4818	0.069194	IFNA2
ENSG00000198042	8	33332268	33368778	104	9	72544	1.4812	0.069277	MAK16
ENSG00000130638	22	46057678	46251187	391	23	72386	1.4807	0.069338	ATXN10
ENSG00000116984	1	236948610	237077281	297	15	72425	1.4806	0.069352	MTR
ENSG00000189056	7	103102231	103639963	1630	100	72397	1.4803	0.069393	RELN
ENSG00000106948	9	117086436	117166685	109	17	72428	1.4803	0.069399	AKNA
ENSG00000164961	8	126026502	126114082	279	10	72472	1.4801	0.069429	KIAA0196
ENSG00000154025	17	18843658	18935908	103	27	72394	1.4797	0.069482	SLC5A10
ENSG00000133884	11	65091225	65130720	48	9	72392	1.4796	0.069487	DPF2
ENSG00000131355	19	14719929	14810839	196	29	72384	1.4794	0.06951	EMR3
ENSG00000136044	12	105557074	105640016	227	22	72405	1.4787	0.069608	APPL2
ENSG00000157087	3	10355707	10759716	894	105	72382	1.4783	0.069657	ATP2B2
ENSG00000167612	12	52271744	52295448	63	14	72385	1.478	0.069702	ANKRD33
ENSG00000112139	6	37590284	37677082	270	35	72391	1.4774	0.069781	MDGA1
ENSG00000114850	3	156247929	156282973	76	10	72406	1.4773	0.069798	SSR3
ENSG00000049323	2	33162039	33634576	1528	82	72382	1.4773	0.069799	LTBP1
ENSG00000024526	1	68929835	68972904	122	15	72385	1.477	0.069838	DEPDC1
ENSG00000233670	17	10715792	10751762	46	9	72282	1.4769	0.069853	PIRT
ENSG00000196159	4	126227554	126424087	444	37	72415	1.4766	0.069895	FAT4
ENSG00000174482	9	27938076	28680283	1974	167	72392	1.4763	0.069936	LINGO2
ENSG00000269042	11	108120255	108146480	25	4	72523	1.4762	0.06995	AP001925.1
ENSG00000113716	5	149369884	149442386	144	12	72474	1.476	0.069971	HMGXB3
ENSG00000233822	6	27796323	27833487	49	8	72549	1.4758	0.070001	HIST1H2BN
ENSG00000143977	2	70498494	70530903	51	4	72401	1.4757	0.070009	SNRPG
ENSG00000167633	19	55225969	55388448	148	11	72418	1.4757	0.070013	KIR3DL1
ENSG00000066933	15	72104632	72420918	457	19	72498	1.4752	0.070077	MYO9A
ENSG00000178372	10	5530658	5551533	34	12	72353	1.4739	0.070249	CALML5
ENSG00000157181	1	186334890	186400510	115	17	72478	1.4739	0.070253	C1orf27
ENSG00000173409	1	231104727	231146341	143	14	72437	1.4738	0.070273	ARV1
ENSG00000179909	19	58198735	58230579	56	13	72394	1.4737	0.070281	ZNF154
ENSG00000182187	2	208997297	209020892	78	12	72369	1.4735	0.070306	CRYGB
ENSG00000139178	12	7232183	7271869	66	13	72397	1.4732	0.07035	C1RL
ENSG00000175203	12	57913885	57951114	43	5	72510	1.4729	0.07039	DCTN2
ENSG00000113645	5	167708656	167909308	352	60	72366	1.4725	0.070449	WWC1
ENSG00000261949	19	49917006	49942075	23	9	72349	1.4723	0.070476	GFY
ENSG00000175938	16	30950387	30977782	16	4	72451	1.4722	0.070484	ORAI3
ENSG00000169604	2	69230310	69486459	516	59	72385	1.4721	0.070496	ANTXR1
ENSG00000159398	16	55870066	55999943	272	30	72387	1.4713	0.070607	CES5A
ENSG00000130956	9	99202483	99263618	106	7	72476	1.4708	0.070667	HABP4
ENSG00000081320	2	196988290	197051227	165	11	72450	1.4707	0.070686	STK17B
ENSG00000128585	7	130784855	131191395	779	85	72386	1.4706	0.070693	MKLN1
ENSG00000124635	6	27083676	27110541	38	12	72507	1.4705	0.070713	HIST1H2BJ
ENSG00000099377	16	30986519	31010473	19	4	72459	1.4687	0.070961	HSD3B7
ENSG00000134852	4	56284070	56423305	480	16	72514	1.4686	0.070977	CLOCK
ENSG00000268179	1	851264	876445	68	11	72442	1.4685	0.070985	AL645608.1
ENSG00000167236	17	34330096	34355005	91	9	72488	1.4685	0.07099	CCL23
ENSG00000188888	17	36471413	36509730	46	11	72341	1.4685	0.07099	GPR179
ENSG00000080709	5	113686642	113842337	296	38	72339	1.4683	0.071011	KCNN2
ENSG00000164265	5	147240245	147271754	102	8	72384	1.4682	0.07102	SCGB3A2
ENSG00000115998	2	70367012	70485747	206	14	72460	1.4682	0.071028	C2orf42
ENSG00000198355	22	50344161	50367728	16	4	72361	1.4675	0.071123	PIM3
ENSG00000137040	9	6001043	6025618	23	5	72345	1.4672	0.071157	RANBP6
ENSG00000140451	15	65097831	65127867	81	10	72412	1.4663	0.071286	PIF1
ENSG00000182326	12	7086351	7188336	131	10	72484	1.4661	0.07131	C1S
ENSG00000169992	17	7298193	7333179	47	14	72374	1.466	0.07132	NLGN2
ENSG00000268421	10	131298884	131319525	131	9	72447	1.4658	0.071356	AL355531.2
ENSG00000167080	17	47199822	47257351	153	17	72461	1.4654	0.071406	B4GALNT2
ENSG00000269396	7	292918	314070	1	1	72454	1.4654	0.07141	AC187652.1
ENSG00000146955	7	140093843	140136050	94	18	72373	1.4653	0.071418	RAB19
ENSG00000185640	12	53205194	53238079	69	14	72375	1.4652	0.071432	KRT79
ENSG00000205754	12	20958673	21255679	1263	23	72494	1.4651	0.071441	SLCO1B7
ENSG00000115159	2	157281802	157480247	346	22	72425	1.4647	0.071504	GPD2
ENSG00000197903	6	27096073	27124619	39	12	72542	1.4635	0.071665	HIST1H2BK
ENSG00000198286	7	2935775	3093579	364	70	72348	1.4634	0.071679	CARD11
ENSG00000037897	12	58152254	58176576	23	3	72501	1.4633	0.071697	METTL1
ENSG00000111700	12	20953636	21253040	1267	24	72493	1.4632	0.071709	SLCO1B3
ENSG00000206077	5	700475	777067	10	3	72190	1.4632	0.071713	ZDHHC11B
ENSG00000149346	20	10405951	10627477	513	28	72395	1.4627	0.071769	SLX4IP
ENSG00000177047	9	21130631	21152144	35	10	72345	1.4627	0.071771	IFNW1
ENSG00000122367	10	88418206	88505825	251	42	72391	1.4623	0.071824	LDB3
ENSG00000178665	7	55945169	56019918	183	23	72486	1.4623	0.071831	ZNF713
ENSG00000162878	2	42265160	42295668	87	7	72480	1.4622	0.07185	PKDCC
ENSG00000243955	6	52646462	52678708	76	5	72524	1.4619	0.07188	GSTA1
ENSG00000204592	6	30447244	30471982	59	10	72422	1.4617	0.071916	HLA-E
ENSG00000227450	17	36895613	36916969	31	9	72303	1.4613	0.071966	CTB-58E17.5
ENSG00000196455	3	130387779	130475673	131	3	72516	1.4605	0.072072	PIK3R4
ENSG00000186792	3	50320262	50346899	19	6	72453	1.4605	0.072083	HYAL3
ENSG00000161692	17	42775976	42839632	103	19	72436	1.4602	0.072119	DBF4B
ENSG00000168830	6	87637024	87736349	205	22	72412	1.4599	0.07216	HTR1E
ENSG00000186795	10	118947000	118979810	91	7	72501	1.4598	0.072175	KCNK18
ENSG00000135185	7	86815478	86859903	109	9	72469	1.4592	0.072255	TMEM243
ENSG00000205309	17	17196649	17260977	131	23	72369	1.4582	0.072392	NT5M
ENSG00000115556	2	219462488	219511907	81	5	72524	1.4581	0.072401	PLCD4
ENSG00000110090	11	68512088	68621878	196	25	72395	1.4569	0.072575	CPT1A
ENSG00000162231	11	62549595	62583774	37	5	72495	1.4566	0.072607	NXF1
ENSG00000123427	12	58155275	58186324	34	3	72510	1.4565	0.072621	METTL21B
ENSG00000028528	15	64376322	64448289	115	11	72487	1.4565	0.072634	SNX1
ENSG00000198211	16	89975573	90012500	117	18	72316	1.4562	0.072669	TUBB3
ENSG00000138092	2	25006005	25055245	157	19	72467	1.4558	0.072718	CENPO
ENSG00000137674	11	102437566	102506063	304	20	72415	1.4557	0.072737	MMP20
ENSG00000214325	16	75718367	75744089	75	9	72494	1.4556	0.072752	AC025287.1
ENSG00000197959	1	171800621	172397606	1133	62	72438	1.4555	0.072764	DNM3
ENSG00000135324	6	84733475	84810600	141	16	72424	1.4555	0.072765	MRAP2
ENSG00000154222	1	52801395	52841865	33	7	72517	1.4553	0.072792	CC2D1B
ENSG00000125900	20	1504897	1549489	131	20	72457	1.4542	0.072946	SIRPD
ENSG00000270011	19	9424850	9503293	180	10	72531	1.4541	0.072957	ZNF559-ZNF177
ENSG00000187642	1	900579	927497	63	13	72368	1.4541	0.072964	C1orf170
ENSG00000186111	19	3620181	3710477	147	22	72376	1.4537	0.073017	PIP5K1C
ENSG00000188629	19	9425021	9503293	179	10	72531	1.4535	0.073045	ZNF177
ENSG00000185274	7	70587155	71188585	1631	123	72404	1.4529	0.073132	WBSCR17
ENSG00000165972	12	96250826	96346752	304	29	72430	1.4528	0.073146	CCDC38
ENSG00000243480	1	104149999	104178402	1	1	72323	1.4527	0.07316	AMY2A
ENSG00000150681	1	192117587	192164945	56	8	72292	1.4523	0.073216	RGS18
ENSG00000090661	19	8261620	8337305	199	37	72365	1.452	0.073257	CERS4
ENSG00000183196	16	75500949	75539282	71	17	72384	1.4517	0.073293	CHST6
ENSG00000164729	17	33509539	33531412	47	8	72181	1.4516	0.073305	SLC35G3
ENSG00000160961	19	14790613	14854558	154	22	72377	1.4514	0.07333	ZNF333
ENSG00000118508	6	146854829	146886101	34	5	72299	1.4514	0.073336	RAB32
ENSG00000136874	9	102658915	102742618	123	12	72306	1.4513	0.073346	STX17
ENSG00000005961	17	42439548	42476873	28	8	72373	1.4509	0.073398	ITGA2B
ENSG00000205853	22	32745893	32788039	277	21	72525	1.4507	0.073431	RFPL3S
ENSG00000155761	1	118486484	118737846	379	16	72459	1.4503	0.073482	SPAG17
ENSG00000159182	17	46789084	46809884	32	9	72400	1.4495	0.073597	PRAC1
ENSG00000260869	16	30535548	30579600	26	7	72353	1.4495	0.073604	AC002310.13
ENSG00000170312	10	62528089	62564610	98	12	72421	1.4494	0.073609	CDK1
ENSG00000110717	11	67788084	67814111	43	5	72380	1.4485	0.073734	NDUFS8
ENSG00000146425	6	159047506	159075771	67	9	72429	1.4485	0.073738	DYNLT1
ENSG00000099364	16	30924376	30970104	43	5	72456	1.448	0.073808	FBXL19
ENSG00000129993	16	88931266	89053612	362	30	72434	1.447	0.073951	CBFA2T3
ENSG00000115464	2	61404598	61707904	592	24	72375	1.4469	0.073968	USP34
ENSG00000111886	6	89956927	90035018	178	37	72386	1.4464	0.074038	GABRR2
ENSG00000116005	2	70474518	70518323	76	5	72477	1.4462	0.074059	PCYOX1
ENSG00000186354	9	91595778	91621055	45	13	72452	1.4461	0.074077	C9orf47
ENSG00000113905	3	186368005	186406029	70	13	72354	1.4454	0.074175	HRG
ENSG00000115946	2	68374976	68413370	78	10	72523	1.445	0.07423	PNO1
ENSG00000183640	21	32175016	32195570	58	7	72433	1.4445	0.074301	KRTAP8-1
ENSG00000112299	6	132992729	133045188	136	17	72410	1.4443	0.074332	VNN1
ENSG00000147316	8	6254113	6511144	1037	73	72373	1.4438	0.074394	MCPH1
ENSG00000232838	20	18108517	18133813	53	15	72343	1.4429	0.074531	PET117
ENSG00000147883	9	21992902	22019362	38	7	72420	1.442	0.074658	CDKN2B
ENSG00000137563	8	63917638	63961730	144	15	72447	1.4419	0.074663	GGH
ENSG00000205362	16	56662578	56683999	95	14	72425	1.4417	0.074695	MT1A
ENSG00000137752	11	104886170	104982158	224	15	72495	1.4417	0.0747	CASP1
ENSG00000152430	2	198581603	198661486	104	11	72446	1.4416	0.074703	BOLL
ENSG00000138039	2	48849428	48992880	383	44	72381	1.4415	0.074721	LHCGR
ENSG00000189120	17	45912279	45943240	45	13	72360	1.4415	0.074723	SP6
ENSG00000156564	6	40349325	40565204	657	52	72411	1.4414	0.074742	LRFN2
ENSG00000204576	6	30514663	30541500	39	6	72480	1.4411	0.074784	PRR3
ENSG00000135164	7	86771677	86835653	172	10	72480	1.4407	0.074829	DMTF1
ENSG00000184845	5	174857042	174881211	56	14	72415	1.4402	0.0749	DRD1
ENSG00000113448	5	58254865	59827947	2856	148	72393	1.4395	0.075011	PDE4D
ENSG00000204947	7	148789876	148833438	111	8	72502	1.4384	0.075154	ZNF425
ENSG00000234776	11	45918085	45938833	16	4	72211	1.4384	0.075154	C11orf94
ENSG00000162869	2	48657737	48752525	244	23	72376	1.438	0.075223	PPP1R21
ENSG00000178776	5	147250289	147296101	138	16	72342	1.4376	0.075268	C5orf46
ENSG00000187045	22	37451476	37515603	146	20	72412	1.4365	0.075435	TMPRSS6
ENSG00000119596	14	75220069	75332244	187	14	72494	1.4362	0.075471	YLPM1
ENSG00000099949	22	21323751	21363327	90	21	72360	1.4361	0.075493	LZTR1
ENSG00000126003	20	30770306	30805594	26	4	72322	1.4355	0.075571	PLAGL2
ENSG00000004468	4	15769898	15864853	269	19	72424	1.4353	0.075595	CD38
ENSG00000146376	6	129887277	130041370	324	47	72275	1.4353	0.075605	ARHGAP18
ENSG00000128271	22	24803847	24848328	92	15	72504	1.4352	0.075611	ADORA2A
ENSG00000231256	17	41847803	41874980	57	5	72410	1.435	0.075647	C17orf105
ENSG00000106605	7	43788279	43856939	137	14	72424	1.4349	0.075657	BLVRA
ENSG00000189114	19	45672003	45695059	30	6	72412	1.4348	0.075673	BLOC1S3
ENSG00000010610	12	6886024	6939974	106	16	72357	1.4347	0.075683	CD4
ENSG00000101460	20	33124658	33158149	27	5	72164	1.4346	0.075699	MAP1LC3A
ENSG00000038358	16	67896926	67928406	33	7	72561	1.4342	0.075757	EDC4
ENSG00000108294	17	36898989	36930484	53	12	72336	1.434	0.075787	PSMB3
ENSG00000177383	3	184418156	184439836	30	6	72311	1.4338	0.075818	MAGEF1
ENSG00000166130	12	98997183	99048891	103	16	72398	1.4335	0.07586	IKBIP
ENSG00000198390	21	31758392	31779136	26	6	72296	1.4334	0.075876	KRTAP13-1
ENSG00000123739	4	110621145	110661233	53	8	72396	1.4333	0.075893	PLA2G12A
ENSG00000134323	2	16070686	16097129	56	10	72369	1.433	0.075926	MYCN
ENSG00000157423	16	70831281	71274625	218	18	72375	1.4328	0.075951	HYDIN
ENSG00000188996	6	645939	666963	40	9	72477	1.4328	0.075964	HUS1B
ENSG00000146433	6	158947468	159066460	263	20	72436	1.4312	0.076188	TMEM181
ENSG00000148943	11	27506123	27538320	23	5	72388	1.4308	0.076249	LIN7C
ENSG00000257921	12	58156811	58190829	41	3	72509	1.4307	0.076265	RP11-571M6.15
ENSG00000136895	9	129976544	130165939	248	28	72333	1.429	0.076505	GARNL3
ENSG00000172724	9	34679564	34701274	44	8	72368	1.4289	0.076518	CCL19
ENSG00000152465	10	15134583	15220692	233	31	72390	1.4286	0.07656	NMT2
ENSG00000175215	12	58203710	58250522	27	9	72331	1.4276	0.076703	CTDSP2
ENSG00000164776	7	56138440	56170689	104	17	72475	1.4275	0.076712	PHKG1
ENSG00000135424	12	56068352	56119827	58	7	72365	1.4273	0.076743	ITGA7
ENSG00000122406	1	93287582	93317481	36	4	72409	1.4273	0.076746	RPL5
ENSG00000185621	3	197677071	197780591	255	15	72496	1.4268	0.07682	LMLN
ENSG00000145555	5	16655395	16946372	633	91	72394	1.4258	0.076958	MYO10
ENSG00000240403	19	55351898	55388662	92	4	72446	1.4253	0.077038	KIR3DL2
ENSG00000176236	10	15127384	15149318	104	17	72435	1.4251	0.077061	C10orf111
ENSG00000153162	6	7717030	7891655	405	59	72412	1.425	0.077082	BMP6
ENSG00000179195	12	124446392	124509986	95	9	72358	1.4248	0.077105	ZNF664
ENSG00000081237	1	198597801	198736545	305	22	72456	1.4245	0.077146	PTPRC
ENSG00000182077	10	27677116	27713297	161	14	72469	1.4245	0.077151	PTCHD3
ENSG00000186051	9	108414738	108435367	34	6	72450	1.4244	0.077168	TAL2
ENSG00000127325	12	70027140	70103256	277	19	72350	1.4239	0.077233	BEST3
ENSG00000087263	16	56475402	56523012	96	12	72526	1.4231	0.077355	OGFOD1
ENSG00000105697	19	35761619	35786046	42	6	72328	1.4228	0.077403	HAMP
ENSG00000004838	3	50368541	50394283	15	3	72526	1.4227	0.077411	ZMYND10
ENSG00000110660	11	107651717	107809019	505	26	72439	1.4224	0.077452	SLC35F2
ENSG00000175766	5	176047683	176083642	39	10	72407	1.4219	0.07753	EIF4E1B
ENSG00000163714	3	142673339	142789567	178	16	72418	1.4217	0.077552	U2SURP
ENSG00000239704	17	15329332	15416922	226	29	72436	1.4212	0.077627	CDRT4
ENSG00000160695	11	118928403	118962688	60	5	72473	1.4211	0.077641	VPS11
ENSG00000104818	19	49525169	49546495	43	5	72207	1.4209	0.077668	CGB2
ENSG00000004700	12	21611845	21664603	167	21	72464	1.4206	0.07771	RECQL
ENSG00000250733	8	140933416	140956190	41	7	72364	1.4204	0.077748	C8orf17
ENSG00000157470	15	59654892	59825748	388	44	72364	1.4204	0.077749	FAM81A
ENSG00000196329	7	150409341	150457121	105	13	72396	1.4203	0.077767	GIMAP5
ENSG00000130528	19	49644455	49668681	58	14	72390	1.4198	0.077833	HRC
ENSG00000137507	11	76358568	76391791	36	14	72277	1.4196	0.077867	LRRC32
ENSG00000152952	3	145777227	145891440	291	11	72472	1.4194	0.077895	PLOD2
ENSG00000173451	12	72046789	72084419	43	8	72396	1.4193	0.077899	THAP2
ENSG00000161016	8	146005150	146027972	51	7	72285	1.419	0.077943	RPL8
ENSG00000213030	19	49540895	49562400	32	8	72256	1.4182	0.078068	CGB8
ENSG00000165905	11	45933172	45960647	35	8	72314	1.4178	0.078127	GYLTL1B
ENSG00000116525	1	33601003	33657660	59	7	72433	1.4178	0.078132	TRIM62
ENSG00000134014	8	27937190	28058673	217	19	72344	1.4171	0.078222	ELP3
[truncated: 17,108 more rows]

## Sheet: 2.) MAGMA geneset-based results
VARIABLE	TYPE	NGENES	BETA	BETA_STD	SE	P	FULL_NAME
GO_bp:go_regionalization	SET	332	0.19934	0.026048	0.048384	1.9049e-05	GO_bp:go_regionalization
Curated_gene_sets:onder_cdh1...7	SET	15	0.93957	0.026316	0.24285	5.4871e-05	Curated_gene_sets:onder_cdh1_targets_3_up
GO_bp:go_mesoderm_development	SET	118	0.29061	0.022768	0.078908	0.00011567	GO_bp:go_mesoderm_development
GO_bp:go_anterior_posterior_...3	SET	202	0.22417	0.022928	0.062468	0.00016681	GO_bp:go_anterior_posterior_pattern_specification
GO_bp:go_peripheral_nervous_...2	SET	75	0.34975	0.02187	0.098877	0.00020278	GO_bp:go_peripheral_nervous_system_development
Curated_gene_sets:hollern_mi...2	SET	43	0.44375	0.021028	0.12917	0.00029673	Curated_gene_sets:hollern_microacinar_breast_tumor_up
GO_bp:go_spinal_cord_motor_n...1	SET	13	0.78772	0.020541	0.23194	0.00034255	GO_bp:go_spinal_cord_motor_neuron_cell_fate_specification
GO_bp:go_negative_regulation...602	SET	23	0.57203	0.019835	0.16887	0.00035374	GO_bp:go_negative_regulation_of_rna_splicing
GO_bp:go_spinal_cord_motor_n...2	SET	32	0.51504	0.02106	0.15249	0.00036668	GO_bp:go_spinal_cord_motor_neuron_differentiation
GO_bp:go_thrombin_activated_...	SET	12	0.95318	0.023881	0.28421	0.00039946	GO_bp:go_thrombin_activated_receptor_signaling_pathway
GO_bp:go_positive_regulation...643	SET	10	1.0818	0.024742	0.32718	0.00047366	GO_bp:go_positive_regulation_of_production_of_mirnas_involved_in_gene_silencing_by_mirna
GO_bp:go_negative_regulation...459	SET	288	0.15988	0.01948	0.049042	0.00055828	GO_bp:go_negative_regulation_of_nervous_system_development
GO_bp:go_positive_regulation...30	SET	11	0.86756	0.020811	0.26674	0.00057315	GO_bp:go_positive_regulation_of_amyloid_beta_formation
GO_bp:go_ventral_spinal_cord...1	SET	46	0.41743	0.020458	0.12854	0.00058321	GO_bp:go_ventral_spinal_cord_development
GO_bp:go_pattern_specificati...2	SET	421	0.13877	0.020371	0.0429	0.00060995	GO_bp:go_pattern_specification_process
Curated_gene_sets:roylance_b...1	SET	24	0.74851	0.026512	0.23408	0.00069396	Curated_gene_sets:roylance_breast_cancer_16q_copy_number_dn
Curated_gene_sets:sheth_live...4	SET	267	0.16577	0.019459	0.052409	0.00078231	Curated_gene_sets:sheth_liver_cancer_vs_txnip_loss_pam4
GO_bp:go_negative_regulation...552	SET	12	0.88247	0.022109	0.27998	0.00081276	GO_bp:go_negative_regulation_of_protein_localization_to_cell_surface
Curated_gene_sets:yao_tempor...16	SET	70	0.31402	0.018973	0.099872	0.00083419	Curated_gene_sets:yao_temporal_response_to_progesterone_cluster_7
GO_bp:go_regulation_of_neuro...5	SET	613	0.10612	0.018701	0.034117	0.00093564	GO_bp:go_regulation_of_neuron_differentiation
Curated_gene_sets:reactome_m...41	SET	15	0.67072	0.018786	0.22261	0.0012957	Curated_gene_sets:reactome_metabolism_of_porphyrins
GO_bp:go_glial_cell_differen...	SET	202	0.1735	0.017745	0.058449	0.0014991	GO_bp:go_glial_cell_differentiation
GO_mf:go_thrombin_activated_...	SET	5	1.2778	0.020669	0.43177	0.0015432	GO_mf:go_thrombin_activated_receptor_activity
GO_mf:go_serine_type_exopept...	SET	9	0.83589	0.018138	0.28405	0.0016288	GO_mf:go_serine_type_exopeptidase_activity
GO_bp:go_forebrain_developme...	SET	363	0.13208	0.018032	0.044895	0.0016327	GO_bp:go_forebrain_development
GO_bp:go_spinal_cord_develop...	SET	102	0.24798	0.018071	0.084949	0.0017571	GO_bp:go_spinal_cord_development
GO_bp:go_central_nervous_sys...1	SET	923	0.082253	0.017637	0.028341	0.0018551	GO_bp:go_central_nervous_system_development
GO_bp:go_negative_regulation...440	SET	1127	0.073834	0.017395	0.025728	0.0020561	GO_bp:go_negative_regulation_of_multicellular_organismal_process
Curated_gene_sets:podar_resp...1	SET	18	0.58483	0.017942	0.20394	0.0020702	Curated_gene_sets:podar_response_to_adaphostin_dn
GO_cc:go_radial_spoke	SET	6	1.0383	0.018397	0.36224	0.0020787	GO_cc:go_radial_spoke
GO_bp:go_secondary_heart_fie...	SET	9	0.88548	0.019214	0.3115	0.00224	GO_bp:go_secondary_heart_field_specification
Curated_gene_sets:smid_breas...15	SET	11	0.76443	0.018337	0.27021	0.0023376	Curated_gene_sets:smid_breast_cancer_relapse_in_liver_dn
GO_bp:go_neurogenesis	SET	1523	0.063008	0.017066	0.02237	0.0024293	GO_bp:go_neurogenesis
GO_cc:go_atg1_ulk1_kinase_co...	SET	8	0.83474	0.017077	0.29661	0.0024476	GO_cc:go_atg1_ulk1_kinase_complex
Curated_gene_sets:reactome_r...24	SET	41	0.36296	0.016796	0.12927	0.0024966	Curated_gene_sets:reactome_regulation_of_beta_cell_development
GO_bp:go_negative_regulation...466	SET	210	0.15936	0.016615	0.056755	0.0024967	GO_bp:go_negative_regulation_of_neuron_differentiation
GO_bp:go_schwann_cell_differ...	SET	36	0.40379	0.017511	0.14395	0.0025182	GO_bp:go_schwann_cell_differentiation
Curated_gene_sets:yao_tempor...11	SET	50	0.32683	0.016698	0.11653	0.0025216	Curated_gene_sets:yao_temporal_response_to_progesterone_cluster_2
Curated_gene_sets:kegg_neuro...2	SET	121	0.2075	0.01646	0.074051	0.002542	Curated_gene_sets:kegg_neurotrophin_signaling_pathway
GO_bp:go_cell_differentiatio...2	SET	52	0.33536	0.017472	0.12045	0.0026869	GO_bp:go_cell_differentiation_in_spinal_cord
GO_mf:go_connexin_binding	SET	5	1.1158	0.018049	0.40088	0.0026924	GO_mf:go_connexin_binding
GO_bp:go_synapsis	SET	45	0.36232	0.017563	0.13073	0.0027932	GO_bp:go_synapsis
GO_bp:go_regulation_of_rna_s...	SET	122	0.20033	0.015957	0.072512	0.0028693	GO_bp:go_regulation_of_rna_splicing
GO_bp:go_positive_regulation...724	SET	66	0.28117	0.016497	0.10188	0.0028945	GO_bp:go_positive_regulation_of_rna_metabolic_process
GO_bp:go_regulation_of_sarco...	SET	7	0.93934	0.017977	0.34043	0.0028998	GO_bp:go_regulation_of_sarcomere_organization
GO_bp:go_zinc_ion_transport	SET	27	0.41253	0.015497	0.15006	0.0029906	GO_bp:go_zinc_ion_transport
Curated_gene_sets:zhou_pancr...2	SET	12	0.68213	0.01709	0.24879	0.0030593	Curated_gene_sets:zhou_pancreatic_endocrine_progenitor
Curated_gene_sets:reactome_r...32	SET	21	0.47561	0.015759	0.17373	0.0030969	Curated_gene_sets:reactome_regulation_of_gene_expression_in_beta_cells
Curated_gene_sets:zhou_pancr...1	SET	11	0.67739	0.016249	0.2489	0.0032521	Curated_gene_sets:zhou_pancreatic_beta_cell
GO_bp:go_glial_cell_fate_spe...	SET	5	1.1298	0.018275	0.41679	0.0033598	GO_bp:go_glial_cell_fate_specification
GO_mf:go_procollagen_proline...1	SET	5	1.1868	0.019196	0.43915	0.0034458	GO_mf:go_procollagen_proline_4_dioxygenase_activity
GO_bp:go_multi_ciliated_epit...	SET	8	0.80342	0.016437	0.29956	0.0036625	GO_bp:go_multi_ciliated_epithelial_cell_differentiation
Curated_gene_sets:wang_lmo4_...2	SET	328	0.12762	0.016577	0.047736	0.0037577	Curated_gene_sets:wang_lmo4_targets_up
Curated_gene_sets:suzuki_res...1	SET	16	0.61419	0.017766	0.22974	0.0037579	Curated_gene_sets:suzuki_response_to_tsa
Curated_gene_sets:pid_ptp1b_...	SET	53	0.30448	0.016014	0.11419	0.003836	Curated_gene_sets:pid_ptp1b_pathway
GO_bp:go_regulation_of_branc...4	SET	9	0.75321	0.016344	0.28334	0.0039311	GO_bp:go_regulation_of_branching_involved_in_salivary_gland_morphogenesis
GO_bp:go_somatotropin_secret...	SET	5	0.74235	0.012008	0.27933	0.0039387	GO_bp:go_somatotropin_secreting_cell_differentiation
Curated_gene_sets:pacher_tar...	SET	35	0.37558	0.01606	0.14241	0.0041824	Curated_gene_sets:pacher_targets_of_igf1_and_igf2_up
Curated_gene_sets:reactome_s...177	SET	12	0.63342	0.015869	0.2413	0.0043371	Curated_gene_sets:reactome_synthesis_secretion_and_inactivation_of_glucose_dependent_insulinotropic_polypeptide_gip
GO_bp:go_regulation_of_guany...1	SET	7	0.75279	0.014407	0.28737	0.0044057	GO_bp:go_regulation_of_guanyl_nucleotide_exchange_factor_activity
GO_bp:go_negative_regulation...437	SET	18	0.52983	0.016255	0.20304	0.0045387	GO_bp:go_negative_regulation_of_mrna_splicing_via_spliceosome
Curated_gene_sets:reactome_n...11	SET	8	0.8527	0.017445	0.32717	0.0045809	Curated_gene_sets:reactome_nef_and_signal_transduction
Curated_gene_sets:pid_cd8_tc...2	SET	51	0.32334	0.016683	0.1241	0.0045905	Curated_gene_sets:pid_cd8_tcr_pathway
Curated_gene_sets:biocarta_n...2	SET	7	0.8636	0.016527	0.33269	0.0047231	Curated_gene_sets:biocarta_neutrophil_pathway
GO_cc:go_sperm_head	SET	10	0.67046	0.015335	0.25856	0.0047605	GO_cc:go_sperm_head
Curated_gene_sets:ouyang_pro...1	SET	20	0.49247	0.015925	0.19072	0.004914	Curated_gene_sets:ouyang_prostate_cancer_markers
GO_bp:go_vesicle_docking	SET	65	0.27176	0.015824	0.10568	0.005066	GO_bp:go_vesicle_docking
Curated_gene_sets:biocarta_l...7	SET	12	0.62515	0.015662	0.24348	0.0051255	Curated_gene_sets:biocarta_lym_pathway
Curated_gene_sets:reactome_p...21	SET	11	0.7397	0.017744	0.28895	0.0052385	Curated_gene_sets:reactome_pervasive_developmental_disorders
GO_bp:go_udp_n_acetylglucosa...2	SET	6	1.0537	0.018669	0.4118	0.005258	GO_bp:go_udp_n_acetylglucosamine_metabolic_process
Curated_gene_sets:riggi_ewin...2	SET	413	0.11066	0.016093	0.043261	0.0052692	Curated_gene_sets:riggi_ewing_sarcoma_progenitor_up
Curated_gene_sets:li_wilms_t...4	SET	162	0.16364	0.015004	0.064019	0.0052972	Curated_gene_sets:li_wilms_tumor_vs_fetal_kidney_1_dn
GO_bp:go_positive_regulation...786	SET	13	0.61537	0.016046	0.24075	0.0052975	GO_bp:go_positive_regulation_of_systemic_arterial_blood_pressure
GO_bp:go_histone_h3_s10_phos...	SET	5	0.91911	0.014867	0.36002	0.0053461	GO_bp:go_histone_h3_s10_phosphorylation
Curated_gene_sets:reactome_r...2	SET	84	0.23123	0.015298	0.090592	0.0053535	Curated_gene_sets:reactome_rab_gefs_exchange_gtp_for_gdp_on_rabs
GO_bp:go_mitotic_nuclear_env...2	SET	9	0.68391	0.01484	0.2695	0.0055838	GO_bp:go_mitotic_nuclear_envelope_reassembly
GO_bp:go_gonadotropin_secret...	SET	15	0.52939	0.014828	0.20889	0.0056383	GO_bp:go_gonadotropin_secretion
GO_bp:go_vesicle_organization	SET	308	0.11964	0.015068	0.047233	0.0056586	GO_bp:go_vesicle_organization
GO_bp:go_arginine_biosynthet...	SET	4	1.1823	0.017105	0.46691	0.0056741	GO_bp:go_arginine_biosynthetic_process
GO_bp:go_dorsal_ventral_patt...	SET	88	0.22313	0.015108	0.08829	0.0057531	GO_bp:go_dorsal_ventral_pattern_formation
Curated_gene_sets:reactome_r...45	SET	11	0.5887	0.014122	0.23396	0.0059356	Curated_gene_sets:reactome_regulation_of_localization_of_foxo_transcription_factors
GO_bp:go_positive_regulation...689	SET	115	0.18663	0.014435	0.074305	0.0060139	GO_bp:go_positive_regulation_of_proteolysis_involved_in_cellular_protein_catabolic_process
GO_bp:go_positive_regulation...773	SET	16	0.56909	0.016462	0.22682	0.0060588	GO_bp:go_positive_regulation_of_superoxide_anion_generation
Curated_gene_sets:kegg_chemo...	SET	182	0.1632	0.015853	0.065122	0.0061087	Curated_gene_sets:kegg_chemokine_signaling_pathway
GO_cc:go_cortical_endoplasmi...	SET	5	1.1975	0.019369	0.47792	0.0061178	GO_cc:go_cortical_endoplasmic_reticulum
GO_bp:go_regulation_of_nervo...	SET	860	0.072513	0.015034	0.029113	0.0063784	GO_bp:go_regulation_of_nervous_system_development
GO_bp:go_odontogenesis	SET	125	0.19336	0.015588	0.077682	0.0064094	GO_bp:go_odontogenesis
GO_bp:go_proximal_distal_pat...2	SET	5	0.84364	0.013646	0.33922	0.0064468	GO_bp:go_proximal_distal_pattern_formation_involved_in_nephron_development
GO_bp:go_retinal_blood_vesse...	SET	6	0.93898	0.016637	0.37863	0.0065757	GO_bp:go_retinal_blood_vessel_morphogenesis
GO_bp:go_regulation_of_cell_...23	SET	27	0.42173	0.015843	0.1701	0.0065878	GO_bp:go_regulation_of_cell_fate_commitment
Curated_gene_sets:boylan_mul...4	SET	132	0.18128	0.015015	0.073185	0.0066304	Curated_gene_sets:boylan_multiple_myeloma_c_d_up
GO_bp:go_sperm_capacitation	SET	29	0.38018	0.0148	0.1535	0.0066353	GO_bp:go_sperm_capacitation
GO_bp:go_regulation_of_super...1	SET	20	0.51164	0.016545	0.20669	0.0066599	GO_bp:go_regulation_of_superoxide_anion_generation
Curated_gene_sets:hedenfalk_...2	SET	16	0.45898	0.013277	0.18555	0.0066933	Curated_gene_sets:hedenfalk_breast_cancer_bracx_up
Curated_gene_sets:reactome_r...18	SET	4	1.1676	0.016892	0.4726	0.0067518	Curated_gene_sets:reactome_reelin_signalling_pathway
Curated_gene_sets:reactome_r...4	SET	113	0.19051	0.014607	0.077128	0.0067614	Curated_gene_sets:reactome_rab_regulation_of_trafficking
GO_bp:go_negative_regulation...436	SET	27	0.4106	0.015424	0.16645	0.0068214	GO_bp:go_negative_regulation_of_mrna_processing
Curated_gene_sets:reactome_h...13	SET	10	0.62635	0.014326	0.25419	0.0068736	Curated_gene_sets:reactome_heme_biosynthesis
GO_bp:go_immature_t_cell_pro...2	SET	6	0.82757	0.014663	0.33605	0.0069021	GO_bp:go_immature_t_cell_proliferation_in_thymus
GO_bp:go_telencephalon_devel...	SET	240	0.13577	0.015121	0.055223	0.0069801	GO_bp:go_telencephalon_development
Curated_gene_sets:yanagisawa...	SET	7	0.85317	0.016328	0.34787	0.0070973	Curated_gene_sets:yanagisawa_lung_cancer_recurrence
GO_bp:go_regulation_of_water...	SET	24	0.43893	0.015547	0.17897	0.0070976	GO_bp:go_regulation_of_water_loss_via_skin
Curated_gene_sets:ludwiczek_...	SET	7	0.81256	0.01555	0.33151	0.0071269	Curated_gene_sets:ludwiczek_treating_iron_overload
Curated_gene_sets:liu_common...	SET	61	0.24648	0.013905	0.10063	0.0071606	Curated_gene_sets:liu_common_cancer_genes
GO_mf:go_sodium_ion_binding	SET	8	0.75693	0.015485	0.3091	0.0071724	GO_mf:go_sodium_ion_binding
GO_cc:go_signal_peptidase_co...	SET	5	0.97577	0.015783	0.3985	0.0071762	GO_cc:go_signal_peptidase_complex
Curated_gene_sets:cui_tcf21_...2	SET	395	0.10686	0.015205	0.043718	0.0072631	Curated_gene_sets:cui_tcf21_targets_2_up
Curated_gene_sets:krige_resp...4	SET	855	0.070301	0.014535	0.028822	0.0073662	Curated_gene_sets:krige_response_to_tosedostat_6hr_up
GO_bp:go_regulation_of_mesod...4	SET	7	0.73017	0.013974	0.29947	0.0073855	GO_bp:go_regulation_of_mesodermal_cell_fate_specification
GO_bp:go_regulation_of_mesod...3	SET	7	0.73017	0.013974	0.29947	0.0073855	GO_bp:go_regulation_of_mesodermal_cell_differentiation
GO_bp:go_regulation_of_mesod...2	SET	7	0.73017	0.013974	0.29947	0.0073855	GO_bp:go_regulation_of_mesoderm_formation
Curated_gene_sets:reactome_b...17	SET	43	0.31006	0.014693	0.1273	0.0074388	Curated_gene_sets:reactome_bile_acid_and_bile_salt_metabolism
GO_bp:go_developmental_induc...	SET	32	0.33423	0.013667	0.13732	0.0074719	GO_bp:go_developmental_induction
Curated_gene_sets:reactome_s...146	SET	34	0.33998	0.014329	0.13974	0.0074953	Curated_gene_sets:reactome_synthesis_of_bile_acids_and_bile_salts
Curated_gene_sets:ferrando_t...3	SET	17	0.47558	0.01418	0.19552	0.0075053	Curated_gene_sets:ferrando_tal1_neighbors
GO_bp:go_regulation_of_rna_m...	SET	207	0.14047	0.014542	0.057793	0.0075422	GO_bp:go_regulation_of_rna_metabolic_process
GO_mf:go_cyclin_dependent_pr...3	SET	12	0.5808	0.014551	0.24	0.0077657	GO_mf:go_cyclin_dependent_protein_serine_threonine_kinase_inhibitor_activity
Curated_gene_sets:vecchi_gas...2	SET	167	0.16476	0.015337	0.06821	0.007862	Curated_gene_sets:vecchi_gastric_cancer_advanced_vs_early_up
Curated_gene_sets:osawa_tnf_...	SET	10	0.53513	0.012239	0.2219	0.0079488	Curated_gene_sets:osawa_tnf_targets
Curated_gene_sets:biocarta_t...5	SET	12	0.66158	0.016575	0.27476	0.0080287	Curated_gene_sets:biocarta_tcytotoxic_pathway
GO_cc:go_axolemma	SET	15	0.5346	0.014973	0.22306	0.0082772	GO_cc:go_axolemma
GO_bp:go_pallium_development	SET	162	0.15894	0.014573	0.066352	0.008309	GO_bp:go_pallium_development
GO_bp:go_negative_regulation...274	SET	6	0.68991	0.012224	0.28805	0.0083133	GO_bp:go_negative_regulation_of_gonad_development
Curated_gene_sets:kyng_werne...2	SET	79	0.2126	0.013642	0.088851	0.0083681	Curated_gene_sets:kyng_werner_syndrom_and_normal_aging_up
Curated_gene_sets:cui_tcf21_...4	SET	33	0.34946	0.014511	0.14622	0.0084303	Curated_gene_sets:cui_tcf21_targets_up
GO_bp:go_regulation_of_male_...	SET	8	0.63799	0.013052	0.26694	0.0084309	GO_bp:go_regulation_of_male_gonad_development
GO_bp:go_zinc_ion_transmembr...	SET	22	0.40255	0.013652	0.16875	0.0085345	GO_bp:go_zinc_ion_transmembrane_transport
GO_cc:go_neuron_projection_m...	SET	57	0.2723	0.014851	0.11428	0.0085971	GO_cc:go_neuron_projection_membrane
GO_bp:go_regulation_of_organ...1	SET	87	0.21863	0.01472	0.091861	0.0086619	GO_bp:go_regulation_of_organ_growth
GO_bp:go_plasma_membrane_org...	SET	88	0.21105	0.01429	0.08868	0.0086638	GO_bp:go_plasma_membrane_organization
Curated_gene_sets:seki_infla...1	SET	22	0.38856	0.013178	0.16332	0.0086835	Curated_gene_sets:seki_inflammatory_response_lps_dn
GO_bp:go_regulation_of_prote...33	SET	37	0.33073	0.01454	0.13927	0.0087866	GO_bp:go_regulation_of_protein_localization_to_cell_surface
GO_bp:go_response_to_mycotox...	SET	7	0.74376	0.014234	0.31332	0.0088101	GO_bp:go_response_to_mycotoxin
GO_bp:go_peptide_metabolic_p...	SET	103	0.20393	0.014933	0.085932	0.0088253	GO_bp:go_peptide_metabolic_process
Curated_gene_sets:nguyen_not...1	SET	81	0.23325	0.015155	0.098413	0.0088968	Curated_gene_sets:nguyen_notch1_targets_dn
GO_bp:go_vitamin_d_metabolic...	SET	14	0.49549	0.013408	0.2092	0.0089359	GO_bp:go_vitamin_d_metabolic_process
GO_bp:go_respiratory_gaseous...	SET	60	0.24869	0.013914	0.10506	0.0089715	GO_bp:go_respiratory_gaseous_exchange
GO_bp:go_protein_lipoylation	SET	7	0.72522	0.013879	0.30664	0.0090206	GO_bp:go_protein_lipoylation
GO_bp:go_negative_regulation...45	SET	63	0.23463	0.013451	0.099564	0.0092275	GO_bp:go_negative_regulation_of_axonogenesis
Curated_gene_sets:whiteside_...1	SET	12	0.68775	0.017231	0.29297	0.0094556	Curated_gene_sets:whiteside_cisplatin_resistance_dn
Curated_gene_sets:huang_dasa...1	SET	69	0.24786	0.014868	0.10569	0.0095194	Curated_gene_sets:huang_dasatinib_resistance_dn
GO_mf:go_zinc_ion_transmembr...	SET	20	0.4104	0.013271	0.17514	0.009563	GO_mf:go_zinc_ion_transmembrane_transporter_activity
Curated_gene_sets:matzuk_emb...	SET	19	0.4822	0.015198	0.20581	0.0095747	Curated_gene_sets:matzuk_embryonic_germ_cell
GO_bp:go_positive_regulation...72	SET	2	1.2064	0.012342	0.51529	0.0096171	GO_bp:go_positive_regulation_of_blood_vessel_remodeling
GO_bp:go_spinal_cord_pattern...	SET	24	0.40474	0.014336	0.17309	0.0096925	GO_bp:go_spinal_cord_patterning
GO_bp:go_metanephric_glomeru...1	SET	5	0.93387	0.015105	0.39969	0.0097392	GO_bp:go_metanephric_glomerular_mesangium_development
GO_bp:go_regulation_of_trans...13	SET	49	0.27599	0.013959	0.11814	0.009752	GO_bp:go_regulation_of_transcription_regulatory_region_dna_binding
GO_bp:go_myelin_maintenance	SET	13	0.51307	0.013379	0.2197	0.0097696	GO_bp:go_myelin_maintenance
GO_bp:go_hematopoietic_stem_...2	SET	6	0.7686	0.013618	0.32916	0.0097773	GO_bp:go_hematopoietic_stem_cell_migration
GO_bp:go_cellular_response_t...64	SET	4	0.95667	0.013841	0.41026	0.0098604	GO_bp:go_cellular_response_to_lead_ion
GO_bp:go_metanephric_glomeru...3	SET	8	0.75857	0.015519	0.32543	0.0098835	GO_bp:go_metanephric_glomerulus_vasculature_development
Curated_gene_sets:gryder_pax...1	SET	989	0.067446	0.014943	0.028961	0.0099396	Curated_gene_sets:gryder_pax3foxo1_enhancers_in_tads
GO_bp:go_glial_cell_developm...	SET	104	0.20238	0.014891	0.087005	0.010013	GO_bp:go_glial_cell_development
Curated_gene_sets:reactome_g...15	SET	25	0.34838	0.012594	0.14988	0.010057	Curated_gene_sets:reactome_g_beta:gamma_signalling_through_pi3kgamma
GO_bp:go_negative_regulation...267	SET	16	0.46615	0.013484	0.20077	0.010127	GO_bp:go_negative_regulation_of_gluconeogenesis
GO_bp:go_negative_regulation...575	SET	21	0.4639	0.015371	0.19998	0.010185	GO_bp:go_negative_regulation_of_receptor_mediated_endocytosis
GO_bp:go_negative_regulation...121	SET	167	0.14441	0.013442	0.062426	0.010358	GO_bp:go_negative_regulation_of_cell_projection_organization
GO_bp:go_homologous_chromoso...	SET	53	0.27566	0.014498	0.1192	0.010378	GO_bp:go_homologous_chromosome_segregation
GO_mf:go_n_acetyllactosamini...	SET	8	0.73401	0.015017	0.31799	0.010498	GO_mf:go_n_acetyllactosaminide_beta_1_3_n_acetylglucosaminyltransferase_activity
GO_bp:go_signal_peptide_proc...	SET	11	0.65607	0.015738	0.28452	0.010564	GO_bp:go_signal_peptide_processing
GO_bp:go_response_to_metal_i...	SET	355	0.10303	0.013913	0.044688	0.010576	GO_bp:go_response_to_metal_ion
Curated_gene_sets:liu_sox4_t...1	SET	295	0.11052	0.013627	0.04795	0.010593	Curated_gene_sets:liu_sox4_targets_dn
GO_bp:go_response_to_zinc_ion	SET	52	0.25945	0.013517	0.11258	0.010605	GO_bp:go_response_to_zinc_ion
GO_bp:go_cohesin_loading	SET	5	0.71657	0.011591	0.31102	0.01062	GO_bp:go_cohesin_loading
Curated_gene_sets:abe_inner_...	SET	41	0.28833	0.013342	0.12525	0.010673	Curated_gene_sets:abe_inner_ear
GO_bp:go_endothelial_cell_de...	SET	55	0.26865	0.014393	0.11684	0.010749	GO_bp:go_endothelial_cell_development
GO_bp:go_nucleosome_position...	SET	15	0.50264	0.014078	0.21908	0.010892	GO_bp:go_nucleosome_positioning
GO_mf:go_polysome_binding	SET	6	0.80514	0.014266	0.3515	0.011001	GO_mf:go_polysome_binding
GO_bp:go_regulation_of_mamma...	SET	17	0.4696	0.014002	0.20544	0.011139	GO_bp:go_regulation_of_mammary_gland_epithelial_cell_proliferation
Curated_gene_sets:yao_tempor...2	SET	64	0.2328	0.013451	0.10187	0.011155	Curated_gene_sets:yao_temporal_response_to_progesterone_cluster_1
GO_bp:go_regulation_of_notch...	SET	94	0.19655	0.013753	0.086119	0.011242	GO_bp:go_regulation_of_notch_signaling_pathway
GO_mf:go_dicarboxylic_acid_t...	SET	39	0.31896	0.014396	0.14003	0.011377	GO_mf:go_dicarboxylic_acid_transmembrane_transporter_activity
Curated_gene_sets:wamunyokol...2	SET	134	0.16484	0.013756	0.07255	0.011549	Curated_gene_sets:wamunyokoli_ovarian_cancer_grades_1_2_up
GO_bp:go_positive_regulation...585	SET	48	0.28194	0.014114	0.12421	0.011614	GO_bp:go_positive_regulation_of_notch_signaling_pathway
GO_bp:go_iris_morphogenesis	SET	9	0.70767	0.015356	0.31186	0.011635	GO_bp:go_iris_morphogenesis
GO_mf:go_oxidoreductase_acti...11	SET	13	0.51921	0.013539	0.22895	0.01168	GO_mf:go_oxidoreductase_activity_acting_on_nad_p_h_heme_protein_as_acceptor
Curated_gene_sets:reactome_c...3	SET	61	0.23827	0.013442	0.10508	0.011689	Curated_gene_sets:reactome_ca2plus_pathway
GO_bp:go_poly_n_acetyllactos...	SET	9	0.68514	0.014867	0.30218	0.011691	GO_bp:go_poly_n_acetyllactosamine_biosynthetic_process
GO_mf:go_immunoglobulin_bind...	SET	22	0.37049	0.012565	0.16346	0.011718	GO_mf:go_immunoglobulin_binding
GO_bp:go_endoplasmic_reticul...6	SET	201	0.126	0.012855	0.055621	0.011753	GO_bp:go_endoplasmic_reticulum_to_golgi_vesicle_mediated_transport
Curated_gene_sets:reactome_n...66	SET	6	0.69685	0.012347	0.30764	0.011758	Curated_gene_sets:reactome_nrcam_interactions
Curated_gene_sets:pujana_brc...3	SET	114	0.1624	0.012507	0.071714	0.011775	Curated_gene_sets:pujana_brca_centered_network
GO_cc:go_golgi_apparatus	SET	1471	0.051228	0.013656	0.022625	0.011788	GO_cc:go_golgi_apparatus
GO_bp:go_regulation_of_coagu...	SET	79	0.22137	0.014205	0.09785	0.011846	GO_bp:go_regulation_of_coagulation
GO_mf:go_phosphatidylinosito...1	SET	34	0.33854	0.014269	0.14966	0.011853	GO_mf:go_phosphatidylinositol_3_4_5_trisphosphate_binding
Curated_gene_sets:bafna_muc4...2	SET	7	0.71201	0.013626	0.31477	0.011855	Curated_gene_sets:bafna_muc4_targets_up
Curated_gene_sets:biocarta_t...12	SET	12	0.62468	0.01565	0.27619	0.011862	Curated_gene_sets:biocarta_thelper_pathway
GO_cc:go_neurofibrillary_tan...	SET	5	0.98828	0.015985	0.43713	0.011891	GO_cc:go_neurofibrillary_tangle
GO_bp:go_organ_induction	SET	21	0.40586	0.013448	0.17956	0.011911	GO_bp:go_organ_induction
Curated_gene_sets:kegg_n_gly...	SET	46	0.28355	0.013896	0.12588	0.012151	Curated_gene_sets:kegg_n_glycan_biosynthesis
Curated_gene_sets:reactome_n...77	SET	36	0.345	0.014962	0.15319	0.012164	Curated_gene_sets:reactome_nucleobase_catabolism
GO_mf:go_procollagen_proline...2	SET	7	0.86798	0.016611	0.38599	0.012273	GO_mf:go_procollagen_proline_dioxygenase_activity
GO_bp:go_neuron_migration	SET	145	0.1596	0.013851	0.071074	0.012374	GO_bp:go_neuron_migration
GO_bp:go_positive_regulation...739	SET	6	0.7893	0.013985	0.35171	0.012417	GO_bp:go_positive_regulation_of_skeletal_muscle_cell_differentiation
Curated_gene_sets:zheng_il22...1	SET	30	0.31361	0.012417	0.13983	0.012461	Curated_gene_sets:zheng_il22_signaling_dn
GO_bp:go_negative_regulation...712	SET	12	0.63206	0.015835	0.28185	0.012471	GO_bp:go_negative_regulation_of_vascular_endothelial_growth_factor_receptor_signaling_pathway
Curated_gene_sets:reactome_f...15	SET	12	0.53229	0.013336	0.23793	0.012645	Curated_gene_sets:reactome_fcgr_activation
GO_cc:go_endosomal_part	SET	490	0.084963	0.013431	0.038002	0.012692	GO_cc:go_endosomal_part
Curated_gene_sets:biocarta_p...17	SET	9	0.64178	0.013926	0.28709	0.0127	Curated_gene_sets:biocarta_plc_pathway
GO_bp:go_amyloid_beta_metabo...	SET	40	0.30454	0.01392	0.13647	0.01283	GO_bp:go_amyloid_beta_metabolic_process
GO_mf:go_divalent_inorganic_...	SET	24	0.3584	0.012695	0.16068	0.012865	GO_mf:go_divalent_inorganic_cation_transmembrane_transporter_activity
GO_bp:go_transition_metal_io...2	SET	115	0.16764	0.012967	0.075304	0.013008	GO_bp:go_transition_metal_ion_transport
Curated_gene_sets:biocarta_f...8	SET	9	0.59486	0.012908	0.26793	0.01321	Curated_gene_sets:biocarta_free_pathway
GO_bp:go_regulation_of_l_glu...	SET	5	0.73725	0.011925	0.33219	0.013237	GO_bp:go_regulation_of_l_glutamate_import_across_plasma_membrane
Curated_gene_sets:smid_breas...5	SET	16	0.40651	0.011759	0.1832	0.013252	Curated_gene_sets:smid_breast_cancer_luminal_a_dn
GO_cc:go_perinuclear_region_...	SET	662	0.073759	0.01349	0.033285	0.013353	GO_cc:go_perinuclear_region_of_cytoplasm
GO_bp:go_embryonic_skeletal_...1	SET	14	0.50323	0.013617	0.22736	0.013445	GO_bp:go_embryonic_skeletal_joint_development
GO_bp:go_negative_regulation...138	SET	9	0.57161	0.012403	0.25885	0.01362	GO_bp:go_negative_regulation_of_cellular_response_to_vascular_endothelial_growth_factor_stimulus
GO_bp:go_iron_coordination_e...	SET	12	0.50863	0.012743	0.23055	0.013692	GO_bp:go_iron_coordination_entity_transport
GO_bp:go_schwann_cell_develo...	SET	28	0.38924	0.01489	0.17678	0.013849	GO_bp:go_schwann_cell_development
Curated_gene_sets:gryder_pax...3	SET	438	0.091867	0.013749	0.041804	0.013998	Curated_gene_sets:gryder_pax3foxo1_top_enhancers
GO_bp:go_positive_regulation...527	SET	28	0.34445	0.013177	0.15679	0.01402	GO_bp:go_positive_regulation_of_mrna_processing
GO_bp:go_negative_regulation...538	SET	98	0.18128	0.01295	0.082606	0.014105	GO_bp:go_negative_regulation_of_protein_binding
GO_bp:go_lacrimal_gland_deve...	SET	7	0.82176	0.015726	0.37473	0.014164	GO_bp:go_lacrimal_gland_development
Curated_gene_sets:greshock_c...	SET	323	0.10178	0.013122	0.04642	0.014172	Curated_gene_sets:greshock_cancer_copy_number_up
Curated_gene_sets:bonome_ova...2	SET	29	0.32828	0.01278	0.1498	0.014219	Curated_gene_sets:bonome_ovarian_cancer_poor_survival_up
GO_bp:go_positive_regulation...360	SET	11	0.53712	0.012884	0.24524	0.014262	GO_bp:go_positive_regulation_of_hormone_biosynthetic_process
GO_bp:go_luteinizing_hormone...	SET	10	0.52273	0.011956	0.23909	0.014402	GO_bp:go_luteinizing_hormone_secretion
GO_bp:go_positive_regulation...274	SET	5	0.74267	0.012013	0.33976	0.01442	GO_bp:go_positive_regulation_of_exit_from_mitosis
Curated_gene_sets:chuang_oxi...1	SET	11	0.57548	0.013804	0.26341	0.014461	Curated_gene_sets:chuang_oxidative_stress_response_dn
GO_bp:go_positive_regulation...186	SET	18	0.40663	0.012475	0.18628	0.014528	GO_bp:go_positive_regulation_of_creb_transcription_factor_activity
Curated_gene_sets:boyerinas_...	SET	10	0.67869	0.015523	0.31113	0.014585	Curated_gene_sets:boyerinas_oncofetal_targets_of_let7a1
GO_bp:go_negative_regulation...191	SET	97	0.18292	0.013	0.083895	0.014624	GO_bp:go_negative_regulation_of_developmental_growth
GO_bp:go_heme_transport	SET	8	0.59502	0.012173	0.27345	0.014784	GO_bp:go_heme_transport
Curated_gene_sets:fevr_ctnnb...2	SET	678	0.069259	0.012813	0.031834	0.014799	Curated_gene_sets:fevr_ctnnb1_targets_up
GO_bp:go_regulation_of_prote...7	SET	207	0.12259	0.012691	0.056361	0.014821	GO_bp:go_regulation_of_protein_binding
GO_bp:go_specification_of_an...	SET	33	0.31769	0.013191	0.1461	0.014846	GO_bp:go_specification_of_animal_organ_identity
GO_bp:go_cofactor_biosynthet...	SET	200	0.12246	0.012463	0.05637	0.014922	GO_bp:go_cofactor_biosynthetic_process
GO_bp:go_regulation_of_lipop...5	SET	19	0.46297	0.014593	0.21322	0.014959	GO_bp:go_regulation_of_lipoprotein_particle_clearance
Curated_gene_sets:smid_breas...14	SET	35	0.27276	0.011664	0.12585	0.015111	Curated_gene_sets:smid_breast_cancer_relapse_in_brain_up
Curated_gene_sets:jazaeri_br...1	SET	41	0.28103	0.013004	0.12969	0.015126	Curated_gene_sets:jazaeri_breast_cancer_brca1_vs_brca2_dn
GO_bp:go_mesenchyme_morphoge...	SET	49	0.2631	0.013307	0.12142	0.015133	GO_bp:go_mesenchyme_morphogenesis
GO_mf:go_amyloid_beta_binding	SET	73	0.21598	0.013325	0.099822	0.015252	GO_mf:go_amyloid_beta_binding
GO_cc:go_endocytic_vesicle_m...	SET	153	0.14388	0.012824	0.066583	0.01536	GO_cc:go_endocytic_vesicle_membrane
GO_bp:go_regulation_of_neuro...9	SET	460	0.084326	0.012926	0.039032	0.015377	GO_bp:go_regulation_of_neuron_projection_development
Curated_gene_sets:jiang_agin...4	SET	43	0.26625	0.012617	0.12327	0.015397	Curated_gene_sets:jiang_aging_hypothalamus_up
GO_bp:go_metal_ion_homeostas...	SET	617	0.076144	0.013461	0.035295	0.015498	GO_bp:go_metal_ion_homeostasis
GO_bp:go_negative_regulation...273	SET	11	0.48129	0.011545	0.22318	0.015528	GO_bp:go_negative_regulation_of_glycoprotein_biosynthetic_process
GO_bp:go_positive_regulation...31	SET	15	0.51842	0.01452	0.2404	0.015532	GO_bp:go_positive_regulation_of_amyloid_precursor_protein_catabolic_process
Curated_gene_sets:dazard_uv_...1	SET	55	0.24608	0.013184	0.11425	0.015636	Curated_gene_sets:dazard_uv_response_cluster_g1
GO_bp:go_golgi_vesicle_trans...	SET	350	0.094401	0.012659	0.043906	0.015784	GO_bp:go_golgi_vesicle_transport
GO_bp:go_golgi_disassembly	SET	6	0.90312	0.016002	0.42007	0.015787	GO_bp:go_golgi_disassembly
GO_cc:go_hfe_transferrin_rec...	SET	8	0.55142	0.011281	0.25648	0.015788	GO_cc:go_hfe_transferrin_receptor_complex
GO_bp:go_mammary_gland_epith...3	SET	70	0.21436	0.012951	0.099915	0.015967	GO_bp:go_mammary_gland_epithelium_development
GO_bp:go_spermatid_nucleus_d...	SET	21	0.37759	0.012511	0.1761	0.016018	GO_bp:go_spermatid_nucleus_differentiation
GO_mf:go_histone_acetyltrans...2	SET	27	0.36078	0.013553	0.16827	0.016022	GO_mf:go_histone_acetyltransferase_binding
GO_bp:go_dicarboxylic_acid_t...	SET	94	0.18456	0.012913	0.086098	0.016041	GO_bp:go_dicarboxylic_acid_transport
GO_bp:go_vesicle_docking_inv...	SET	44	0.26969	0.012927	0.12588	0.016091	GO_bp:go_vesicle_docking_involved_in_exocytosis
GO_bp:go_positive_regulation...857	SET	90	0.18301	0.012531	0.085601	0.01627	GO_bp:go_positive_regulation_of_ubiquitin_dependent_protein_catabolic_process
GO_bp:go_negative_regulation...109	SET	11	0.55944	0.01342	0.26168	0.016271	GO_bp:go_negative_regulation_of_cell_fate_commitment
GO_cc:go_pam_complex_tim23_a...	SET	5	0.86072	0.013922	0.40318	0.016396	GO_cc:go_pam_complex_tim23_associated_import_motor
GO_bp:go_negative_regulation...106	SET	311	0.10078	0.012753	0.047278	0.016525	GO_bp:go_negative_regulation_of_cell_development
GO_bp:go_neuron_fate_commitm...	SET	68	0.22836	0.013599	0.10716	0.016551	GO_bp:go_neuron_fate_commitment
GO_bp:go_regulation_of_synap...7	SET	6	0.90412	0.01602	0.42429	0.016557	GO_bp:go_regulation_of_synaptic_transmission_cholinergic
GO_bp:go_branching_involved_...5	SET	23	0.3973	0.013776	0.18669	0.016673	GO_bp:go_branching_involved_in_salivary_gland_morphogenesis
GO_bp:go_negative_regulation...70	SET	56	0.24587	0.013292	0.11557	0.016696	GO_bp:go_negative_regulation_of_calcium_ion_transport
GO_cc:go_intrinsic_component...17	SET	7	0.65582	0.012551	0.30846	0.016755	GO_cc:go_intrinsic_component_of_the_cytoplasmic_side_of_the_plasma_membrane
GO_bp:go_gliogenesis	SET	272	0.10622	0.012583	0.050006	0.016835	GO_bp:go_gliogenesis
Curated_gene_sets:reactome_c...91	SET	66	0.21663	0.01271	0.10202	0.016865	Curated_gene_sets:reactome_copii_mediated_vesicle_transport
Curated_gene_sets:hernandez_...3	SET	6	0.84723	0.015012	0.39933	0.016941	Curated_gene_sets:hernandez_aberrant_mitosis_by_docetacel_4nm_dn
GO_bp:go_regulation_of_amino...2	SET	10	0.55214	0.012628	0.26072	0.017106	GO_bp:go_regulation_of_amino_acid_transmembrane_transport
GO_bp:go_golgi_vesicle_buddi...	SET	77	0.19779	0.012531	0.093481	0.017187	GO_bp:go_golgi_vesicle_budding
Curated_gene_sets:krige_resp...2	SET	694	0.067757	0.012677	0.032034	0.017216	Curated_gene_sets:krige_response_to_tosedostat_24hr_up
GO_cc:go_clathrin_vesicle_co...	SET	28	0.32842	0.012563	0.15529	0.017228	GO_cc:go_clathrin_vesicle_coat
GO_bp:go_negative_regulation...468	SET	141	0.14362	0.012292	0.067937	0.017268	GO_bp:go_negative_regulation_of_neuron_projection_development
GO_bp:go_exocrine_system_dev...	SET	47	0.27997	0.013869	0.13262	0.017388	GO_bp:go_exocrine_system_development
GO_bp:go_chromosome_organiza...2	SET	61	0.23643	0.013338	0.11208	0.017459	GO_bp:go_chromosome_organization_involved_in_meiotic_cell_cycle
GO_cc:go_transcription_elong...	SET	55	0.23772	0.012736	0.1127	0.017469	GO_cc:go_transcription_elongation_factor_complex
GO_bp:go_regulation_of_gtp_b...	SET	12	0.49071	0.012294	0.23287	0.017559	GO_bp:go_regulation_of_gtp_binding
Curated_gene_sets:kegg_melan...1	SET	100	0.17255	0.01245	0.081901	0.017576	Curated_gene_sets:kegg_melanogenesis
GO_bp:go_positive_regulation...68	SET	6	0.82013	0.014531	0.38928	0.017577	GO_bp:go_positive_regulation_of_blood_pressure_by_epinephrine_norepinephrine
GO_bp:go_proximal_distal_pat...1	SET	32	0.34605	0.01415	0.16438	0.017646	GO_bp:go_proximal_distal_pattern_formation
GO_cc:go_presynapse	SET	467	0.083373	0.012874	0.039621	0.017686	GO_cc:go_presynapse
GO_bp:go_negative_regulation...43	SET	39	0.25678	0.011589	0.12207	0.017718	GO_bp:go_negative_regulation_of_axon_extension
Curated_gene_sets:whiteside_...2	SET	11	0.58704	0.014082	0.27922	0.017768	Curated_gene_sets:whiteside_cisplatin_resistance_up
GO_bp:go_regulation_of_iron_...	SET	4	0.66663	0.0096446	0.31753	0.017899	GO_bp:go_regulation_of_iron_ion_transport
Curated_gene_sets:biocarta_g...10	SET	14	0.48404	0.013098	0.23079	0.017993	Curated_gene_sets:biocarta_granulocytes_pathway
Curated_gene_sets:reactome_a...8	SET	23	0.43902	0.015223	0.20935	0.018001	Curated_gene_sets:reactome_abortive_elongation_of_hiv_1_transcript_in_the_absence_of_tat
Curated_gene_sets:biocarta_p...18	SET	5	0.76751	0.012414	0.36616	0.018044	Curated_gene_sets:biocarta_plcd_pathway
Curated_gene_sets:shepard_cr...1	SET	186	0.12922	0.012688	0.061675	0.018084	Curated_gene_sets:shepard_crush_and_burn_mutant_dn
Curated_gene_sets:hummel_bur...1	SET	16	0.40773	0.011794	0.19469	0.018125	Curated_gene_sets:hummel_burkitts_lymphoma_dn
GO_bp:go_inflammatory_respon...3	SET	9	0.58584	0.012712	0.27973	0.018126	GO_bp:go_inflammatory_response_to_wounding
Curated_gene_sets:reactome_e...26	SET	153	0.13644	0.012161	0.065195	0.018191	Curated_gene_sets:reactome_er_to_golgi_anterograde_transport
Curated_gene_sets:turashvili...5	SET	62	0.23218	0.013205	0.11103	0.018261	Curated_gene_sets:turashvili_breast_ductal_carcinoma_vs_lobular_normal_dn
GO_bp:go_copii_coated_vesicl...1	SET	69	0.2054	0.012321	0.09826	0.018302	GO_bp:go_copii_coated_vesicle_budding
GO_bp:go_regulation_of_lyase...	SET	46	0.26677	0.013074	0.12769	0.018355	GO_bp:go_regulation_of_lyase_activity
GO_bp:go_regulation_of_adeny...3	SET	30	0.33832	0.013396	0.16206	0.018424	GO_bp:go_regulation_of_adenylate_cyclase_activity
GO_bp:go_neuron_differentiat...	SET	1283	0.050969	0.012757	0.024421	0.018448	GO_bp:go_neuron_differentiation
Curated_gene_sets:reactome_v...5	SET	26	0.32595	0.012016	0.1563	0.018521	Curated_gene_sets:reactome_vegfr2_mediated_vascular_permeability
GO_bp:go_positive_regulation...126	SET	32	0.29158	0.011923	0.13993	0.018599	GO_bp:go_positive_regulation_of_cell_junction_assembly
Curated_gene_sets:hatada_met...1	SET	30	0.3016	0.011942	0.14479	0.018633	Curated_gene_sets:hatada_methylated_in_lung_cancer_dn
GO_bp:go_reactive_oxygen_spe...1	SET	96	0.16933	0.011973	0.081297	0.018639	GO_bp:go_reactive_oxygen_species_biosynthetic_process
Curated_gene_sets:reactome_b...5	SET	147	0.14664	0.012813	0.070405	0.018644	Curated_gene_sets:reactome_beta_catenin_independent_wnt_signaling
GO_bp:go_male_genitalia_deve...	SET	20	0.41236	0.013335	0.19798	0.018644	GO_bp:go_male_genitalia_development
GO_bp:go_cell_proliferation_...7	SET	9	0.62794	0.013626	0.3018	0.018742	GO_bp:go_cell_proliferation_involved_in_metanephros_development
GO_bp:go_positive_regulation...610	SET	47	0.2743	0.013588	0.13241	0.019164	GO_bp:go_positive_regulation_of_pathway_restricted_smad_protein_phosphorylation
GO_bp:go_cytoplasmic_sequest...1	SET	4	1.1075	0.016023	0.53525	0.019272	GO_bp:go_cytoplasmic_sequestering_of_nf_kappab
GO_bp:go_neuroendocrine_cell...	SET	8	0.56979	0.011657	0.27545	0.019301	GO_bp:go_neuroendocrine_cell_differentiation
GO_bp:go_positive_regulation...719	SET	25	0.32766	0.011845	0.15848	0.01935	GO_bp:go_positive_regulation_of_rho_protein_signal_transduction
GO_bp:go_germ_cell_developme...	SET	235	0.11125	0.012263	0.053837	0.019399	GO_bp:go_germ_cell_development
Curated_gene_sets:whitfield_...4	SET	42	0.25348	0.011872	0.12277	0.019483	Curated_gene_sets:whitfield_cell_cycle_literature
Curated_gene_sets:sa_trka_re...	SET	16	0.38754	0.01121	0.18778	0.019526	Curated_gene_sets:sa_trka_receptor
Curated_gene_sets:camps_colo...1	SET	57	0.25302	0.013799	0.12264	0.01956	Curated_gene_sets:camps_colon_cancer_copy_number_dn
GO_cc:go_coated_vesicle_memb...	SET	171	0.12933	0.01218	0.062739	0.019644	GO_cc:go_coated_vesicle_membrane
GO_cc:go_dynactin_complex	SET	8	0.64798	0.013257	0.31477	0.019777	GO_cc:go_dynactin_complex
GO_bp:go_female_mating_behav...	SET	9	0.6558	0.01423	0.31938	0.020028	GO_bp:go_female_mating_behavior
Curated_gene_sets:frasor_res...2	SET	37	0.3206	0.014095	0.15629	0.020126	Curated_gene_sets:frasor_response_to_estradiol_up
Curated_gene_sets:vecchi_gas...3	SET	321	0.099801	0.012827	0.048652	0.020127	Curated_gene_sets:vecchi_gastric_cancer_early_dn
Curated_gene_sets:takeda_tar...8	SET	82	0.21102	0.013795	0.10294	0.020199	Curated_gene_sets:takeda_targets_of_nup98_hoxa9_fusion_6hr_up
GO_bp:go_positive_regulation...600	SET	79	0.20113	0.012907	0.098161	0.020238	GO_bp:go_positive_regulation_of_ossification
Curated_gene_sets:gouyer_tat...2	SET	10	0.61022	0.013957	0.29874	0.020552	Curated_gene_sets:gouyer_tati_targets_up
Curated_gene_sets:reactome_a...64	SET	28	0.31327	0.011984	0.15362	0.020723	Curated_gene_sets:reactome_adrenaline_noradrenaline_inhibits_insulin_secretion
GO_bp:go_regulation_of_cycla...	SET	45	0.26382	0.012789	0.12947	0.020799	GO_bp:go_regulation_of_cyclase_activity
GO_bp:go_response_to_growth_...1	SET	669	0.067862	0.012474	0.033315	0.020834	GO_bp:go_response_to_growth_factor
GO_bp:go_regulation_of_long_...4	SET	42	0.26039	0.012195	0.128	0.020968	GO_bp:go_regulation_of_long_term_synaptic_potentiation
GO_bp:go_amyloid_precursor_p...3	SET	53	0.24859	0.013075	0.12241	0.021146	GO_bp:go_amyloid_precursor_protein_metabolic_process
GO_bp:go_rna_splicing	SET	393	0.086403	0.012264	0.04262	0.021325	GO_bp:go_rna_splicing
Curated_gene_sets:reactome_a...26	SET	15	0.40832	0.011436	0.20143	0.021332	Curated_gene_sets:reactome_activation_of_bad_and_translocation_to_mitochondria
GO_bp:go_regulation_of_nk_t_...3	SET	5	0.61711	0.0099818	0.30461	0.021395	GO_bp:go_regulation_of_nk_t_cell_proliferation
GO_bp:go_mesodermal_cell_mig...	SET	4	0.83756	0.012118	0.41376	0.021481	GO_bp:go_mesodermal_cell_migration
Curated_gene_sets:xu_hgf_tar...2	SET	13	0.40505	0.010562	0.20017	0.021517	Curated_gene_sets:xu_hgf_targets_induced_by_akt1_48hr_up
GO_bp:go_bile_acid_biosynthe...	SET	35	0.27061	0.011572	0.13383	0.021597	GO_bp:go_bile_acid_biosynthetic_process
GO_bp:go_regulation_of_anima...1	SET	36	0.28316	0.01228	0.14018	0.021702	GO_bp:go_regulation_of_animal_organ_formation
Curated_gene_sets:shaffer_ir...5	SET	64	0.21882	0.012644	0.10842	0.021789	Curated_gene_sets:shaffer_irf4_targets_in_plasma_cell_vs_mature_b_lymphocyte
GO_bp:go_chromosome_condensa...	SET	41	0.27281	0.012624	0.13517	0.021789	GO_bp:go_chromosome_condensation
GO_bp:go_respiratory_burst_i...1	SET	13	0.44349	0.011564	0.21976	0.0218	GO_bp:go_respiratory_burst_involved_in_defense_response
Curated_gene_sets:reactome_a...33	SET	29	0.30121	0.011726	0.14926	0.021802	Curated_gene_sets:reactome_activation_of_kainate_receptors_upon_glutamate_binding
Curated_gene_sets:ikeda_mir3...2	SET	110	0.16874	0.012767	0.083666	0.021865	Curated_gene_sets:ikeda_mir30_targets_up
GO_mf:go_calcium_activated_c...	SET	28	0.33702	0.012892	0.16711	0.021869	GO_mf:go_calcium_activated_cation_channel_activity
Curated_gene_sets:reactome_t...112	SET	23	0.36408	0.012625	0.18063	0.021932	Curated_gene_sets:reactome_triglyceride_catabolism
GO_bp:go_radial_glia_guided_...	SET	5	0.87292	0.014119	0.4331	0.021935	GO_bp:go_radial_glia_guided_migration_of_purkinje_cell
GO_bp:go_protein_hexamerizat...	SET	13	0.46947	0.012242	0.23308	0.022002	GO_bp:go_protein_hexamerization
GO_bp:go_cellular_response_t...55	SET	206	0.11719	0.012103	0.058231	0.022092	GO_bp:go_cellular_response_to_inorganic_substance
GO_mf:go_neuropilin_binding	SET	18	0.35151	0.010784	0.17467	0.022094	GO_mf:go_neuropilin_binding
GO_bp:go_metanephros_develop...	SET	87	0.17975	0.012102	0.089443	0.022243	GO_bp:go_metanephros_development
Curated_gene_sets:biocarta_c...32	SET	13	0.44353	0.011565	0.22089	0.022335	Curated_gene_sets:biocarta_ctl_pathway
Curated_gene_sets:hummerich_...6	SET	81	0.17522	0.011385	0.087312	0.02239	Curated_gene_sets:hummerich_skin_cancer_progression_up
GO_bp:go_regulation_of_saliv...	SET	8	0.78522	0.016064	0.39164	0.022493	GO_bp:go_regulation_of_saliva_secretion
GO_bp:go_regulation_of_prote...20	SET	14	0.42718	0.011559	0.21312	0.02252	GO_bp:go_regulation_of_protein_glycosylation
GO_bp:go_thioester_biosynthe...	SET	50	0.22452	0.011471	0.11204	0.022548	GO_bp:go_thioester_biosynthetic_process
GO_mf:go_vinculin_binding	SET	9	0.55445	0.012031	0.27676	0.022578	GO_mf:go_vinculin_binding
GO_bp:go_amacrine_cell_diffe...	SET	8	0.66481	0.013601	0.33202	0.022634	GO_bp:go_amacrine_cell_differentiation
GO_cc:go_lateral_element	SET	13	0.42171	0.010996	0.2107	0.022681	GO_cc:go_lateral_element
GO_bp:go_segmentation	SET	100	0.1604	0.011574	0.080164	0.02271	GO_bp:go_segmentation
Curated_gene_sets:kegg_valin...1	SET	10	0.56876	0.013009	0.28442	0.022775	Curated_gene_sets:kegg_valine_leucine_and_isoleucine_biosynthesis
Curated_gene_sets:reactome_r...65	SET	14	0.44017	0.011911	0.22026	0.022844	Curated_gene_sets:reactome_regulation_of_tp53_activity_through_association_with_co_factors
GO_bp:go_bile_acid_metabolic...	SET	44	0.24386	0.011689	0.12219	0.022992	GO_bp:go_bile_acid_metabolic_process
Curated_gene_sets:tarte_plas...4	SET	369	0.088159	0.012133	0.044252	0.023184	Curated_gene_sets:tarte_plasma_cell_vs_plasmablast_up
GO_mf:go_cullin_family_prote...	SET	17	0.4139	0.012341	0.20781	0.023207	GO_mf:go_cullin_family_protein_binding
GO_bp:go_negative_regulation...192	SET	885	0.057648	0.012116	0.028968	0.023303	GO_bp:go_negative_regulation_of_developmental_process
GO_bp:go_cellular_response_t...70	SET	30	0.29977	0.011869	0.15065	0.023311	GO_bp:go_cellular_response_to_lipoprotein_particle_stimulus
Curated_gene_sets:kang_fluor...2	SET	21	0.35651	0.011813	0.17927	0.023376	Curated_gene_sets:kang_fluorouracil_resistance_up
GO_bp:go_heterochromatin_org...	SET	18	0.4356	0.013364	0.21905	0.023379	GO_bp:go_heterochromatin_organization
Curated_gene_sets:lee_calori...3	SET	67	0.19391	0.011463	0.097553	0.02343	Curated_gene_sets:lee_calorie_restriction_neocortex_dn
GO_bp:go_cell_migration_invo...2	SET	17	0.40322	0.012022	0.20292	0.023466	GO_bp:go_cell_migration_involved_in_heart_development
GO_bp:go_regulation_of_isome...	SET	8	0.62214	0.012728	0.31327	0.023529	GO_bp:go_regulation_of_isomerase_activity
GO_bp:go_cerebral_cortex_cel...	SET	41	0.24428	0.011304	0.12301	0.02353	GO_bp:go_cerebral_cortex_cell_migration
GO_bp:go_macrophage_prolifer...	SET	6	0.60843	0.01078	0.30753	0.023949	GO_bp:go_macrophage_proliferation
GO_bp:go_microglial_cell_pro...	SET	6	0.60843	0.01078	0.30753	0.023949	GO_bp:go_microglial_cell_proliferation
Curated_gene_sets:biocarta_r...13	SET	7	0.63724	0.012195	0.32223	0.023997	Curated_gene_sets:biocarta_reelin_pathway
GO_bp:go_iron_import_into_ce...	SET	5	0.74667	0.012077	0.3776	0.024008	GO_bp:go_iron_import_into_cell
GO_bp:go_positive_regulation...661	SET	10	0.53086	0.012142	0.26863	0.024076	GO_bp:go_positive_regulation_of_protein_homooligomerization
GO_bp:go_somite_rostral_caud...	SET	8	0.59317	0.012135	0.30028	0.024119	GO_bp:go_somite_rostral_caudal_axis_specification
GO_bp:go_regulation_of_mrna_...7	SET	89	0.1677	0.011419	0.08492	0.024153	GO_bp:go_regulation_of_mrna_splicing_via_spliceosome
Curated_gene_sets:biocarta_h...2	SET	17	0.35937	0.010715	0.18199	0.024161	Curated_gene_sets:biocarta_hcmv_pathway
Curated_gene_sets:reactome_u...10	SET	9	0.49193	0.010674	0.24913	0.024166	Curated_gene_sets:reactome_urea_cycle
Curated_gene_sets:holleman_a...1	SET	24	0.31414	0.011127	0.1591	0.024175	Curated_gene_sets:holleman_asparaginase_resistance_all_dn
GO_mf:go_beta_tubulin_binding	SET	33	0.27694	0.011499	0.14027	0.02418	GO_mf:go_beta_tubulin_binding
GO_bp:go_regulation_of_cell_...20	SET	879	0.056105	0.011754	0.028453	0.024323	GO_bp:go_regulation_of_cell_development
GO_bp:go_positive_regulation...214	SET	16	0.4278	0.012375	0.2172	0.024451	GO_bp:go_positive_regulation_of_dendritic_spine_morphogenesis
Curated_gene_sets:shaffer_ir...1	SET	33	0.29996	0.012456	0.15236	0.024497	Curated_gene_sets:shaffer_irf4_multiple_myeloma_program
GO_bp:go_immature_t_cell_pro...1	SET	8	0.62147	0.012714	0.31573	0.024523	GO_bp:go_immature_t_cell_proliferation
GO_bp:go_regulation_of_t_cel...7	SET	23	0.38296	0.013279	0.19457	0.024531	GO_bp:go_regulation_of_t_cell_differentiation_in_thymus
GO_bp:go_positive_regulation...321	SET	18	0.41798	0.012823	0.2124	0.02455	GO_bp:go_positive_regulation_of_glycogen_metabolic_process
Curated_gene_sets:pid_integr...2	SET	28	0.31639	0.012103	0.16079	0.024561	Curated_gene_sets:pid_integrin2_pathway
GO_cc:go_transport_vesicle	SET	375	0.086365	0.01198	0.043936	0.024677	GO_cc:go_transport_vesicle
Curated_gene_sets:kegg_long_...2	SET	66	0.21044	0.012347	0.10711	0.024738	Curated_gene_sets:kegg_long_term_potentiation
Curated_gene_sets:reactome_a...63	SET	22	0.33592	0.011392	0.17112	0.024828	Curated_gene_sets:reactome_adp_signalling_through_p2y_purinoceptor_12
Curated_gene_sets:pid_pi3k_p...	SET	36	0.27665	0.011997	0.14105	0.024924	Curated_gene_sets:pid_pi3k_plc_trk_pathway
Curated_gene_sets:bafna_muc4...1	SET	5	1.0266	0.016606	0.52373	0.024995	Curated_gene_sets:bafna_muc4_targets_dn
GO_bp:go_somite_development	SET	89	0.1707	0.011623	0.087088	0.025001	GO_bp:go_somite_development
GO_bp:go_regulation_of_ubiqu...1	SET	138	0.13486	0.01142	0.068856	0.025087	GO_bp:go_regulation_of_ubiquitin_dependent_protein_catabolic_process
Curated_gene_sets:stearman_t...	SET	34	0.25352	0.010685	0.12951	0.025154	Curated_gene_sets:stearman_tumor_field_effect_up
Curated_gene_sets:teramoto_o...3	SET	13	0.53026	0.013827	0.27092	0.025166	Curated_gene_sets:teramoto_opn_targets_cluster_4
Curated_gene_sets:mcclung_co...2	SET	72	0.19941	0.012218	0.10191	0.025201	Curated_gene_sets:mcclung_cocaine_reward_5d
Curated_gene_sets:pid_syndec...3	SET	16	0.43658	0.012629	0.22344	0.025368	Curated_gene_sets:pid_syndecan_3_pathway
GO_bp:go_regulation_of_bindi...1	SET	354	0.086563	0.011673	0.044321	0.025413	GO_bp:go_regulation_of_binding
Curated_gene_sets:donato_cel...	SET	6	0.61827	0.010955	0.3166	0.025429	Curated_gene_sets:donato_cell_cycle_tretinoin
Curated_gene_sets:mikkelsen_...29	SET	340	0.094816	0.012535	0.048568	0.025465	Curated_gene_sets:mikkelsen_npc_hcp_with_h3k27me3
Curated_gene_sets:gaussmann_...10	SET	93	0.16961	0.011804	0.0869	0.025494	Curated_gene_sets:gaussmann_mll_af4_fusion_targets_e_up
GO_bp:go_regulation_of_micro...8	SET	44	0.21315	0.010217	0.10926	0.025548	GO_bp:go_regulation_of_microtubule_polymerization
Curated_gene_sets:reactome_n...68	SET	5	0.80534	0.013026	0.41293	0.025577	Curated_gene_sets:reactome_ntrk2_activates_rac1
Curated_gene_sets:amit_serum...6	SET	56	0.23249	0.012569	0.11923	0.025599	Curated_gene_sets:amit_serum_response_60_mcf10a
GO_bp:go_hindlimb_morphogene...	SET	35	0.2985	0.012764	0.15317	0.025668	GO_bp:go_hindlimb_morphogenesis
GO_bp:go_neuron_projection_m...	SET	9	0.44335	0.0096201	0.22755	0.025695	GO_bp:go_neuron_projection_maintenance
GO_bp:go_interkinetic_nuclea...	SET	5	0.76829	0.012427	0.39433	0.025696	GO_bp:go_interkinetic_nuclear_migration
GO_bp:go_nucleoside_bisphosp...1	SET	65	0.18935	0.011026	0.097194	0.025705	GO_bp:go_nucleoside_bisphosphate_biosynthetic_process
GO_bp:go_regulation_of_amino...1	SET	8	0.54806	0.011212	0.28186	0.025931	GO_bp:go_regulation_of_amino_acid_import_across_plasma_membrane
Curated_gene_sets:yamazaki_t...2	SET	157	0.13188	0.011905	0.067834	0.025949	Curated_gene_sets:yamazaki_tceb3_targets_up
Curated_gene_sets:lee_aging_...3	SET	36	0.25983	0.011268	0.13373	0.026022	Curated_gene_sets:lee_aging_muscle_dn
Curated_gene_sets:reactome_s...165	SET	16	0.39449	0.011411	0.20305	0.026029	Curated_gene_sets:reactome_synthesis_of_pips_at_the_early_endosome_membrane
GO_bp:go_positive_regulation...478	SET	5	0.65092	0.010529	0.33509	0.026046	GO_bp:go_positive_regulation_of_mapkkk_cascade_by_fibroblast_growth_factor_receptor_signaling_pathway
Curated_gene_sets:kokkinakis...3	SET	68	0.20042	0.011936	0.10319	0.026066	Curated_gene_sets:kokkinakis_methionine_deprivation_96hr_dn
GO_bp:go_l_glutamate_transme...	SET	21	0.36127	0.011971	0.18606	0.026099	GO_bp:go_l_glutamate_transmembrane_transport
GO_bp:go_negative_regulation...580	SET	18	0.40108	0.012305	0.20658	0.026103	GO_bp:go_negative_regulation_of_release_of_cytochrome_c_from_mitochondria
Curated_gene_sets:reactome_v...15	SET	6	0.79766	0.014133	0.41208	0.026461	Curated_gene_sets:reactome_vitamins
GO_cc:go_golgi_apparatus_part	SET	918	0.054525	0.011661	0.028206	0.026621	GO_cc:go_golgi_apparatus_part
GO_bp:go_mrna_splice_site_se...	SET	31	0.30193	0.012152	0.15621	0.026637	GO_bp:go_mrna_splice_site_selection
GO_bp:go_neurotransmitter_bi...	SET	86	0.17081	0.011434	0.088395	0.026668	GO_bp:go_neurotransmitter_biosynthetic_process
GO_bp:go_snrna_modification	SET	4	1.1909	0.01723	0.61654	0.026714	GO_bp:go_snrna_modification
Curated_gene_sets:lein_oligo...	SET	74	0.18879	0.011727	0.097751	0.026728	Curated_gene_sets:lein_oligodendrocyte_markers
GO_bp:go_regulation_of_trans...20	SET	17	0.45279	0.0135	0.23463	0.026822	GO_bp:go_regulation_of_translational_fidelity
GO_mf:go_g_quadruplex_rna_bi...	SET	5	0.69051	0.011169	0.35785	0.026838	GO_mf:go_g_quadruplex_rna_binding
GO_bp:go_microtubule_polymer...2	SET	103	0.14924	0.010928	0.077368	0.026876	GO_bp:go_microtubule_polymerization_or_depolymerization
GO_bp:go_hippocampus_develop...	SET	78	0.18382	0.011721	0.095321	0.02691	GO_bp:go_hippocampus_development
Curated_gene_sets:zhan_multi...16	SET	42	0.25265	0.011832	0.13105	0.026946	Curated_gene_sets:zhan_multiple_myeloma_ms_dn
GO_bp:go_l_glutamate_import	SET	13	0.43677	0.011389	0.22678	0.027062	GO_bp:go_l_glutamate_import
Curated_gene_sets:kegg_prima...1	SET	16	0.37267	0.01078	0.19355	0.0271	Curated_gene_sets:kegg_primary_bile_acid_biosynthesis
Curated_gene_sets:browne_hcm...18	SET	36	0.25776	0.011178	0.13395	0.027171	Curated_gene_sets:browne_hcmv_infection_2hr_up
Curated_gene_sets:rodrigues_...10	SET	624	0.066738	0.011862	0.034687	0.027187	Curated_gene_sets:rodrigues_thyroid_carcinoma_poorly_differentiated_up
Curated_gene_sets:biocarta_r...14	SET	14	0.4251	0.011503	0.22104	0.02724	Curated_gene_sets:biocarta_rela_pathway
Curated_gene_sets:pujana_xpr...	SET	162	0.11463	0.01051	0.059627	0.027286	Curated_gene_sets:pujana_xprss_int_network
Curated_gene_sets:nikolsky_b...17	SET	8	0.80745	0.016519	0.42004	0.027293	Curated_gene_sets:nikolsky_breast_cancer_20p13_amplicon
Curated_gene_sets:gargalovic...2	SET	33	0.27177	0.011285	0.14151	0.027402	Curated_gene_sets:gargalovic_response_to_oxidized_phospholipids_black_up
Curated_gene_sets:reactome_p...98	SET	19	0.35847	0.011299	0.18671	0.027442	Curated_gene_sets:reactome_prostacyclin_signalling_through_prostacyclin_receptor
GO_bp:go_positive_regulation...485	SET	13	0.47735	0.012447	0.24885	0.027552	GO_bp:go_positive_regulation_of_meiotic_nuclear_division
Curated_gene_sets:benporath_...3	SET	355	0.080417	0.010859	0.04193	0.02757	Curated_gene_sets:benporath_es_1
GO_bp:go_cellular_response_t...88	SET	10	0.47133	0.01078	0.24576	0.027575	GO_bp:go_cellular_response_to_oxidised_low_density_lipoprotein_particle_stimulus
GO_mf:go_potassium_ion_bindi...	SET	11	0.44998	0.010794	0.2349	0.027716	GO_mf:go_potassium_ion_binding
GO_bp:go_forebrain_ventricul...	SET	6	0.70267	0.01245	0.36692	0.027751	GO_bp:go_forebrain_ventricular_zone_progenitor_cell_division
Curated_gene_sets:reactome_v...6	SET	646	0.062597	0.011314	0.03269	0.027764	Curated_gene_sets:reactome_vesicle_mediated_transport
Curated_gene_sets:kegg_basal...1	SET	55	0.20661	0.011069	0.10795	0.027818	Curated_gene_sets:kegg_basal_cell_carcinoma
GO_bp:go_embryonic_hindlimb_...	SET	27	0.33577	0.012614	0.17557	0.027918	GO_bp:go_embryonic_hindlimb_morphogenesis
GO_mf:go_phosphatidylethanol...	SET	11	0.40871	0.009804	0.21378	0.02796	GO_mf:go_phosphatidylethanolamine_binding
Curated_gene_sets:reactome_t...57	SET	19	0.38026	0.011985	0.19901	0.028028	Curated_gene_sets:reactome_tp53_regulates_transcription_of_genes_involved_in_g2_cell_cycle_arrest
GO_bp:go_regulation_of_phosp...5	SET	7	0.76526	0.014645	0.40063	0.028067	GO_bp:go_regulation_of_phosphatidylinositol_biosynthetic_process
GO_bp:go_positive_regulation...697	SET	47	0.22951	0.011369	0.12024	0.028162	GO_bp:go_positive_regulation_of_receptor_mediated_endocytosis
GO_bp:go_regulation_of_blood...3	SET	8	0.66719	0.01365	0.34999	0.028314	GO_bp:go_regulation_of_blood_vessel_remodeling
Curated_gene_sets:weinmann_a...2	SET	26	0.32188	0.011866	0.16886	0.028324	Curated_gene_sets:weinmann_adaptation_to_hypoxia_up
GO_bp:go_amyloid_beta_format...	SET	27	0.31973	0.012011	0.16774	0.028329	GO_bp:go_amyloid_beta_formation
GO_mf:go_carbon_nitrogen_lig...	SET	10	0.50337	0.011513	0.26437	0.02846	GO_mf:go_carbon_nitrogen_ligase_activity_with_glutamine_as_amido_n_donor
Curated_gene_sets:reactome_r...43	SET	16	0.37979	0.010986	0.19965	0.028576	Curated_gene_sets:reactome_regulation_of_kit_signaling
Curated_gene_sets:petrova_en...2	SET	132	0.1401	0.011605	0.073678	0.028625	Curated_gene_sets:petrova_endothelium_lymphatic_vs_blood_up
GO_bp:go_neutrophil_migration	SET	105	0.17654	0.013051	0.092896	0.028698	GO_bp:go_neutrophil_migration
GO_cc:go_synapse	SET	1119	0.049526	0.011629	0.026082	0.0288	GO_cc:go_synapse
Curated_gene_sets:reactome_p...85	SET	21	0.33729	0.011176	0.17782	0.028933	Curated_gene_sets:reactome_presynaptic_function_of_kainate_receptors
Curated_gene_sets:blum_respo...1	SET	324	0.086016	0.011106	0.045388	0.029046	Curated_gene_sets:blum_response_to_salirasib_dn
GO_bp:go_endothelium_develop...	SET	109	0.15953	0.012015	0.084191	0.029069	GO_bp:go_endothelium_development
GO_bp:go_transferrin_transpo...	SET	35	0.25665	0.010975	0.13545	0.02907	GO_bp:go_transferrin_transport
GO_bp:go_pyrimidine_ribonucl...4	SET	5	0.55352	0.0089532	0.2923	0.029146	GO_bp:go_pyrimidine_ribonucleotide_salvage
Curated_gene_sets:reactome_i...64	SET	50	0.21422	0.010945	0.11317	0.029188	Curated_gene_sets:reactome_intrinsic_pathway_for_apoptosis
GO_cc:go_anchored_component_...3	SET	56	0.20634	0.011155	0.10905	0.029238	GO_cc:go_anchored_component_of_plasma_membrane
Curated_gene_sets:pid_nfkapp...1	SET	16	0.39389	0.011394	0.20823	0.029284	Curated_gene_sets:pid_nfkappab_atypical_pathway
GO_bp:go_establishment_of_en...2	SET	9	0.59363	0.012881	0.31392	0.029318	GO_bp:go_establishment_of_endothelial_intestinal_barrier
Curated_gene_sets:boyault_li...10	SET	51	0.20855	0.01076	0.11028	0.029319	Curated_gene_sets:boyault_liver_cancer_subclass_g3_dn
GO_bp:go_wound_healing_invol...	SET	6	0.76146	0.013492	0.40272	0.029335	GO_bp:go_wound_healing_involved_in_inflammatory_response
GO_bp:go_positive_regulation...789	SET	10	0.55723	0.012745	0.29515	0.029524	GO_bp:go_positive_regulation_of_t_cell_differentiation_in_thymus
GO_bp:go_phagolysosome_assem...	SET	11	0.46497	0.011153	0.24671	0.029746	GO_bp:go_phagolysosome_assembly
GO_bp:go_aminoacyl_trna_meta...	SET	11	0.57456	0.013782	0.3049	0.029764	GO_bp:go_aminoacyl_trna_metabolism_involved_in_translational_fidelity
GO_mf:go_aminoacyl_trna_edit...	SET	11	0.57456	0.013782	0.3049	0.029764	GO_mf:go_aminoacyl_trna_editing_activity
Curated_gene_sets:reactome_c...68	SET	6	0.57549	0.010197	0.30545	0.029788	Curated_gene_sets:reactome_clec7a_inflammasome_pathway
GO_bp:go_positive_regulation...361	SET	15	0.39323	0.011014	0.20897	0.029947	GO_bp:go_positive_regulation_of_hormone_metabolic_process
Curated_gene_sets:zhou_infla...1	SET	266	0.0955	0.01119	0.050805	0.030081	Curated_gene_sets:zhou_inflammatory_response_fima_dn
Curated_gene_sets:rodrigues_...5	SET	14	0.43588	0.011795	0.23224	0.030278	Curated_gene_sets:rodrigues_ntn1_targets_up
GO_bp:go_cell_fate_specifica...2	SET	11	0.49754	0.011935	0.26511	0.030287	GO_bp:go_cell_fate_specification_involved_in_pattern_specification
GO_bp:go_positive_regulation...687	SET	54	0.22692	0.012047	0.12098	0.030359	GO_bp:go_positive_regulation_of_protein_tyrosine_kinase_activity
GO_bp:go_porphyrin_containin...	SET	8	0.55062	0.011265	0.29362	0.030387	GO_bp:go_porphyrin_containing_compound_metabolic_process
GO_bp:go_de_novo_centriole_a...	SET	5	0.68531	0.011085	0.36568	0.03047	GO_bp:go_de_novo_centriole_assembly
GO_bp:go_detection_of_temper...2	SET	15	0.38779	0.010862	0.20713	0.0306	GO_bp:go_detection_of_temperature_stimulus_involved_in_sensory_perception
GO_bp:go_negative_regulation...262	SET	23	0.3061	0.010614	0.16353	0.030626	GO_bp:go_negative_regulation_of_glial_cell_differentiation
Curated_gene_sets:reactome_h...21	SET	35	0.27658	0.011827	0.14781	0.030667	Curated_gene_sets:reactome_hiv_elongation_arrest_and_recovery
Curated_gene_sets:reactome_a...18	SET	9	0.65448	0.014201	0.34983	0.030692	Curated_gene_sets:reactome_activated_ntrk2_signals_through_ras
GO_bp:go_endocrine_process	SET	79	0.18033	0.011572	0.096402	0.030709	GO_bp:go_endocrine_process
GO_bp:go_canonical_wnt_signa...1	SET	310	0.090681	0.011457	0.048487	0.030736	GO_bp:go_canonical_wnt_signaling_pathway
Curated_gene_sets:iglesias_e...1	SET	12	0.46237	0.011584	0.24723	0.030741	Curated_gene_sets:iglesias_e2f_targets_dn
GO_bp:go_positive_regulation...454	SET	8	0.58904	0.012051	0.31505	0.030772	GO_bp:go_positive_regulation_of_lipopolysaccharide_mediated_signaling_pathway
GO_mf:go_g_protein_coupled_a...2	SET	6	0.604	0.010702	0.3232	0.030835	GO_mf:go_g_protein_coupled_adenosine_receptor_activity
GO_bp:go_protein_cofactor_li...	SET	11	0.47984	0.01151	0.25696	0.030932	GO_bp:go_protein_cofactor_linkage
Curated_gene_sets:reactome_m...86	SET	181	0.11616	0.011252	0.0623	0.031134	Curated_gene_sets:reactome_mrna_splicing
Curated_gene_sets:verrecchia...4	SET	20	0.39058	0.01263	0.2095	0.031146	Curated_gene_sets:verrecchia_response_to_tgfb1_c2
GO_bp:go_embryonic_skeletal_...2	SET	11	0.46671	0.011195	0.25064	0.031308	GO_bp:go_embryonic_skeletal_joint_morphogenesis
GO_bp:go_positive_regulation...10	SET	10	0.56618	0.01295	0.30411	0.031329	GO_bp:go_positive_regulation_of_action_potential
Curated_gene_sets:reactome_t...108	SET	184	0.11178	0.010917	0.060049	0.031346	Curated_gene_sets:reactome_transport_to_the_golgi_and_subsequent_modification
GO_bp:go_forelimb_morphogene...	SET	40	0.25706	0.011749	0.13819	0.031445	GO_bp:go_forelimb_morphogenesis
GO_bp:go_response_to_fluid_s...	SET	33	0.2814	0.011685	0.15132	0.031474	GO_bp:go_response_to_fluid_shear_stress
GO_cc:go_synapse_part	SET	892	0.054531	0.011504	0.029329	0.031503	GO_cc:go_synapse_part
Curated_gene_sets:rodwell_ag...4	SET	460	0.075891	0.011633	0.040845	0.031594	Curated_gene_sets:rodwell_aging_kidney_up
GO_bp:go_regulation_of_prote...8	SET	347	0.081611	0.010898	0.043926	0.031598	GO_bp:go_regulation_of_protein_catabolic_process
Curated_gene_sets:reactome_v...14	SET	11	0.56854	0.013638	0.30604	0.031613	Curated_gene_sets:reactome_vitamin_d_calciferol_metabolism
Curated_gene_sets:lui_thyroi...5	SET	15	0.34631	0.0096997	0.18664	0.031769	Curated_gene_sets:lui_thyroid_cancer_cluster_5
Curated_gene_sets:qi_plasmac...2	SET	245	0.097904	0.011015	0.052841	0.031965	Curated_gene_sets:qi_plasmacytoma_up
GO_bp:go_response_to_laminar...	SET	14	0.45323	0.012264	0.24463	0.031974	GO_bp:go_response_to_laminar_fluid_shear_stress
Curated_gene_sets:reactome_d...47	SET	6	0.67209	0.011908	0.36312	0.032102	Curated_gene_sets:reactome_digestion_of_dietary_lipid
Curated_gene_sets:reactome_i...26	SET	30	0.28152	0.011147	0.15211	0.032113	Curated_gene_sets:reactome_interaction_between_l1_and_ankyrins
GO_bp:go_head_development	SET	728	0.058593	0.011217	0.031691	0.032247	GO_bp:go_head_development
GO_bp:go_positive_regulation...448	SET	22	0.31554	0.010701	0.17068	0.032259	GO_bp:go_positive_regulation_of_lipid_catabolic_process
GO_bp:go_iron_ion_transport	SET	69	0.17638	0.01058	0.095484	0.032371	GO_bp:go_iron_ion_transport
Curated_gene_sets:reactome_v...8	SET	44	0.27293	0.013082	0.14796	0.032559	Curated_gene_sets:reactome_viral_messenger_rna_synthesis
Curated_gene_sets:krieg_hypo...2	SET	51	0.22426	0.011571	0.12165	0.032638	Curated_gene_sets:krieg_hypoxia_via_kdm3a
GO_bp:go_histone_h3_k9_modif...	SET	44	0.25399	0.012174	0.13778	0.032639	GO_bp:go_histone_h3_k9_modification
GO_bp:go_histone_h3_k9_dimet...	SET	6	0.58384	0.010345	0.31687	0.032711	GO_bp:go_histone_h3_k9_dimethylation
Curated_gene_sets:schmidt_po...1	SET	7	0.5774	0.01105	0.3134	0.03272	Curated_gene_sets:schmidt_por_targets_in_limb_bud_dn
GO_bp:go_salivary_gland_deve...	SET	36	0.28708	0.01245	0.15583	0.032727	GO_bp:go_salivary_gland_development
GO_bp:go_vitamin_d3_metaboli...	SET	5	0.58133	0.0094029	0.31585	0.032855	GO_bp:go_vitamin_d3_metabolic_process
GO_cc:go_catsper_complex	SET	10	0.4439	0.010153	0.24152	0.033046	GO_cc:go_catsper_complex
GO_bp:go_adenosine_receptor_...	SET	12	0.42173	0.010566	0.22962	0.033142	GO_bp:go_adenosine_receptor_signaling_pathway
GO_bp:go_antigen_processing_...4	SET	14	0.3728	0.010088	0.20321	0.033299	GO_bp:go_antigen_processing_and_presentation_of_endogenous_peptide_antigen
GO_bp:go_paraxial_mesoderm_d...	SET	17	0.37486	0.011177	0.20468	0.033527	GO_bp:go_paraxial_mesoderm_development
Curated_gene_sets:biocarta_t...3	SET	43	0.2286	0.010833	0.12485	0.033558	Curated_gene_sets:biocarta_tcr_pathway
Curated_gene_sets:matzuk_cen...	SET	28	0.27891	0.01067	0.15233	0.033562	Curated_gene_sets:matzuk_central_for_female_fertility
GO_bp:go_regulation_of_prote...39	SET	171	0.11159	0.010509	0.060987	0.033658	GO_bp:go_regulation_of_protein_localization_to_membrane
GO_cc:go_phagocytic_vesicle_...	SET	65	0.18023	0.010495	0.098525	0.033685	GO_cc:go_phagocytic_vesicle_membrane
Curated_gene_sets:bernard_pp...2	SET	36	0.27486	0.01192	0.15029	0.033718	Curated_gene_sets:bernard_ppapdc1b_targets_up
GO_bp:go_protein_localizatio...29	SET	139	0.12375	0.010516	0.067705	0.033804	GO_bp:go_protein_localization_to_mitochondrion
GO_bp:go_regulation_of_histo...9	SET	22	0.32344	0.010969	0.17702	0.033845	GO_bp:go_regulation_of_histone_h3_k9_methylation
GO_bp:go_regulation_of_organ...5	SET	54	0.19299	0.010246	0.10563	0.033851	GO_bp:go_regulation_of_organic_acid_transport
GO_bp:go_regulation_of_recep...7	SET	91	0.164	0.011291	0.089782	0.033888	GO_bp:go_regulation_of_receptor_mediated_endocytosis
GO_bp:go_alternative_mrna_sp...	SET	68	0.18241	0.010863	0.099929	0.033976	GO_bp:go_alternative_mrna_splicing_via_spliceosome
GO_bp:go_positive_regulation...528	SET	18	0.33407	0.010249	0.18302	0.033987	GO_bp:go_positive_regulation_of_mrna_splicing_via_spliceosome
GO_bp:go_cell_fate_commitment	SET	246	0.09867	0.011124	0.054056	0.033987	GO_bp:go_cell_fate_commitment
Curated_gene_sets:benporath_...10	SET	951	0.051732	0.011251	0.02835	0.034029	Curated_gene_sets:benporath_nanog_targets
GO_mf:go_nitric_oxide_syntha...1	SET	14	0.36408	0.0098517	0.19978	0.034211	GO_mf:go_nitric_oxide_synthase_binding
Curated_gene_sets:gabriely_m...	SET	275	0.092271	0.01099	0.050642	0.034235	Curated_gene_sets:gabriely_mir21_targets
GO_bp:go_regulation_of_glyco...4	SET	37	0.24448	0.010748	0.13424	0.034298	GO_bp:go_regulation_of_glycoprotein_biosynthetic_process
GO_bp:go_ires_dependent_vira...	SET	9	0.47546	0.010317	0.26116	0.034348	GO_bp:go_ires_dependent_viral_translational_initiation
GO_bp:go_central_nervous_sys...5	SET	175	0.11906	0.011342	0.065434	0.034426	GO_bp:go_central_nervous_system_neuron_differentiation
GO_bp:go_determination_of_do...	SET	10	0.47173	0.010789	0.25932	0.034459	GO_bp:go_determination_of_dorsal_ventral_asymmetry
GO_bp:go_keratinocyte_migrat...	SET	20	0.33791	0.010927	0.18577	0.034467	GO_bp:go_keratinocyte_migration
GO_cc:go_exocytic_vesicle	SET	201	0.10731	0.010948	0.059018	0.034524	GO_cc:go_exocytic_vesicle
GO_bp:go_histone_h3_k9_methy...	SET	35	0.27152	0.01161	0.14955	0.034733	GO_bp:go_histone_h3_k9_methylation
GO_bp:go_regulation_of_histo...15	SET	12	0.42893	0.010746	0.23639	0.034814	GO_bp:go_regulation_of_histone_phosphorylation
GO_bp:go_negative_regulation...210	SET	39	0.25286	0.011412	0.13953	0.034986	GO_bp:go_negative_regulation_of_endocytosis
GO_bp:go_regulation_of_recep...9	SET	131	0.13692	0.011298	0.075553	0.034987	GO_bp:go_regulation_of_receptor_signaling_pathway_via_stat
Curated_gene_sets:beier_glio...2	SET	37	0.2401	0.010556	0.13249	0.034988	Curated_gene_sets:beier_glioma_stem_cell_up
Curated_gene_sets:boyault_li...14	SET	27	0.2801	0.010522	0.15461	0.035024	Curated_gene_sets:boyault_liver_cancer_subclass_g5_dn
Curated_gene_sets:kegg_b_cel...	SET	74	0.17782	0.011045	0.098155	0.035035	Curated_gene_sets:kegg_b_cell_receptor_signaling_pathway
Curated_gene_sets:reactome_p...118	SET	10	0.39128	0.0089494	0.21615	0.035142	Curated_gene_sets:reactome_pyrimidine_salvage
GO_mf:go_phospholipase_c_act...	SET	28	0.28586	0.010935	0.15795	0.035169	GO_mf:go_phospholipase_c_activity
GO_bp:go_negative_regulation...279	SET	5	0.71187	0.011515	0.39339	0.03519	GO_bp:go_negative_regulation_of_guanyl_nucleotide_exchange_factor_activity
Curated_gene_sets:weston_veg...4	SET	50	0.23093	0.011798	0.12769	0.035267	Curated_gene_sets:weston_vegfa_targets_6hr
GO_bp:go_response_to_l_gluta...	SET	8	0.50782	0.010389	0.28085	0.0353	GO_bp:go_response_to_l_glutamate
Curated_gene_sets:iwanaga_ca...2	SET	335	0.083618	0.010975	0.046334	0.035572	Curated_gene_sets:iwanaga_carcinogenesis_by_kras_pten_dn
GO_bp:go_neuronal_stem_cell_...	SET	22	0.35096	0.011902	0.19448	0.035576	GO_bp:go_neuronal_stem_cell_population_maintenance
Curated_gene_sets:biocarta_p...14	SET	16	0.36985	0.010699	0.20495	0.03558	Curated_gene_sets:biocarta_pitx2_pathway
Curated_gene_sets:pal_prmt5_...2	SET	185	0.10718	0.010496	0.059399	0.035592	Curated_gene_sets:pal_prmt5_targets_up
GO_bp:go_positive_regulation...201	SET	10	0.44504	0.010179	0.24682	0.035698	GO_bp:go_positive_regulation_of_cytoplasmic_translation
GO_bp:go_limbic_system_devel...	SET	104	0.14737	0.010843	0.081759	0.035748	GO_bp:go_limbic_system_development
GO_bp:go_positive_regulation...459	SET	22	0.30565	0.010366	0.1697	0.035849	GO_bp:go_positive_regulation_of_long_term_synaptic_potentiation
GO_bp:go_regulation_of_syste...8	SET	4	0.85014	0.0123	0.47225	0.035924	GO_bp:go_regulation_of_systemic_arterial_blood_pressure_by_vasopressin
Curated_gene_sets:nakamura_c...1	SET	45	0.23107	0.011201	0.12837	0.035937	Curated_gene_sets:nakamura_cancer_microenvironment_dn
GO_bp:go_antigen_receptor_me...	SET	228	0.10527	0.011431	0.058485	0.035948	GO_bp:go_antigen_receptor_mediated_signaling_pathway
GO_bp:go_establishment_of_si...	SET	7	0.50869	0.009735	0.28274	0.036008	GO_bp:go_establishment_of_sister_chromatid_cohesion
GO_bp:go_intestine_smooth_mu...	SET	7	0.63458	0.012144	0.35282	0.036052	GO_bp:go_intestine_smooth_muscle_contraction
GO_bp:go_dendritic_spine_dev...	SET	81	0.16611	0.010792	0.092376	0.036087	GO_bp:go_dendritic_spine_development
GO_bp:go_cardiac_cell_fate_c...	SET	12	0.4518	0.011319	0.25132	0.03612	GO_bp:go_cardiac_cell_fate_commitment
GO_bp:go_wnt_signaling_pathw...1	SET	38	0.23557	0.010496	0.13114	0.036225	GO_bp:go_wnt_signaling_pathway_calcium_modulating_pathway
GO_bp:go_erythrocyte_develop...	SET	28	0.28734	0.010992	0.16005	0.036312	GO_bp:go_erythrocyte_development
GO_bp:go_vesicle_budding_fro...	SET	98	0.15152	0.010824	0.084437	0.036375	GO_bp:go_vesicle_budding_from_membrane
GO_bp:go_negative_regulation...54	SET	157	0.11652	0.010519	0.065034	0.036606	GO_bp:go_negative_regulation_of_binding
GO_bp:go_nitric_oxide_biosyn...	SET	64	0.18077	0.010445	0.10094	0.036667	GO_bp:go_nitric_oxide_biosynthetic_process
GO_bp:go_cellular_response_t...119	SET	52	0.19725	0.010276	0.1102	0.036742	GO_bp:go_cellular_response_to_vascular_endothelial_growth_factor_stimulus
Curated_gene_sets:berenjeno_...3	SET	375	0.074146	0.010285	0.041515	0.037059	Curated_gene_sets:berenjeno_transformed_by_rhoa_dn
GO_bp:go_positive_regulation...834	SET	26	0.3089	0.011387	0.1733	0.037351	GO_bp:go_positive_regulation_of_transcription_regulatory_region_dna_binding
GO_mf:go_snare_binding	SET	101	0.15518	0.011253	0.087115	0.037436	GO_mf:go_snare_binding
GO_cc:go_node_of_ranvier	SET	15	0.41535	0.011633	0.23337	0.037568	GO_cc:go_node_of_ranvier
Curated_gene_sets:hoebeke_ly...2	SET	90	0.15875	0.01087	0.089221	0.037606	Curated_gene_sets:hoebeke_lymphoid_stem_cell_up
Curated_gene_sets:ross_aml_w...3	SET	75	0.17555	0.010978	0.098755	0.037738	Curated_gene_sets:ross_aml_with_mll_fusions
GO_bp:go_zinc_ion_import_acr...	SET	8	0.4708	0.0096317	0.26486	0.037752	GO_bp:go_zinc_ion_import_across_plasma_membrane
GO_bp:go_receptor_signaling_...	SET	152	0.12662	0.011249	0.071306	0.037901	GO_bp:go_receptor_signaling_pathway_via_stat
GO_bp:go_regulation_of_cellu...26	SET	18	0.35009	0.01074	0.19724	0.037962	GO_bp:go_regulation_of_cellular_response_to_vascular_endothelial_growth_factor_stimulus
Curated_gene_sets:kegg_drug_...2	SET	50	0.24517	0.012526	0.13816	0.037991	Curated_gene_sets:kegg_drug_metabolism_other_enzymes
GO_bp:go_positive_regulation...692	SET	9	0.45701	0.0099164	0.2576	0.038033	GO_bp:go_positive_regulation_of_receptor_binding
GO_bp:go_sex_determination	SET	19	0.33392	0.010525	0.18847	0.038229	GO_bp:go_sex_determination
GO_mf:go_igg_binding	SET	10	0.5052	0.011555	0.28517	0.038244	GO_mf:go_igg_binding
GO_bp:go_negative_regulation...463	SET	21	0.31518	0.010444	0.17801	0.038326	GO_bp:go_negative_regulation_of_neurological_system_process
Curated_gene_sets:reactome_h...14	SET	5	0.81667	0.01321	0.46132	0.038349	Curated_gene_sets:reactome_heme_degradation
Curated_gene_sets:biocarta_p...15	SET	7	0.5187	0.0099265	0.29323	0.038463	Curated_gene_sets:biocarta_pkc_pathway
Curated_gene_sets:biocarta_f...5	SET	8	0.61549	0.012592	0.34814	0.038545	Curated_gene_sets:biocarta_flumazenil_pathway
GO_bp:go_superoxide_metaboli...	SET	61	0.19043	0.010743	0.10772	0.038551	GO_bp:go_superoxide_metabolic_process
Curated_gene_sets:yauch_hedg...1	SET	232	0.099603	0.010909	0.056342	0.038556	Curated_gene_sets:yauch_hedgehog_signaling_paracrine_dn
GO_bp:go_positive_regulation...882	SET	41	0.24092	0.011148	0.13629	0.038567	GO_bp:go_positive_regulation_of_viral_transcription
Curated_gene_sets:mori_pre_b...2	SET	76	0.16448	0.010353	0.093071	0.038604	Curated_gene_sets:mori_pre_bi_lymphocyte_up
GO_bp:go_pattern_specificati...1	SET	9	0.48295	0.010479	0.27337	0.038655	GO_bp:go_pattern_specification_involved_in_kidney_development
Curated_gene_sets:mccabe_hox...2	SET	26	0.3034	0.011185	0.17179	0.0387	Curated_gene_sets:mccabe_hoxc6_targets_cancer_up
GO_bp:go_chemical_homeostasis	SET	1107	0.046445	0.010851	0.0263	0.038709	GO_bp:go_chemical_homeostasis
GO_bp:go_urea_cycle	SET	10	0.42585	0.0097399	0.24125	0.038777	GO_bp:go_urea_cycle
GO_mf:go_alkali_metal_ion_bi...	SET	16	0.35402	0.01024	0.2006	0.038811	GO_mf:go_alkali_metal_ion_binding
GO_bp:go_regulation_of_prote...5	SET	47	0.21204	0.010504	0.12016	0.038821	GO_bp:go_regulation_of_protein_autophosphorylation
Curated_gene_sets:biocarta_l...8	SET	8	0.53237	0.010891	0.30169	0.038824	Curated_gene_sets:biocarta_lymphocyte_pathway
GO_bp:go_antigen_processing_...11	SET	9	0.4263	0.0092501	0.24169	0.038888	GO_bp:go_antigen_processing_and_presentation_of_peptide_antigen_via_mhc_class_ib
Curated_gene_sets:martinelli...1	SET	13	0.33223	0.0086632	0.18847	0.038984	Curated_gene_sets:martinelli_immature_neutrophil_dn
Curated_gene_sets:reactome_f...32	SET	16	0.32355	0.0093591	0.18356	0.038992	Curated_gene_sets:reactome_formation_of_atp_by_chemiosmotic_coupling
Curated_gene_sets:davies_mul...2	SET	13	0.40614	0.01059	0.23073	0.039193	Curated_gene_sets:davies_multiple_myeloma_vs_mgus_up
GO_bp:go_androgen_metabolic_...	SET	14	0.42626	0.011535	0.24221	0.039225	GO_bp:go_androgen_metabolic_process
Curated_gene_sets:demagalhae...2	SET	53	0.20106	0.010575	0.1143	0.039303	Curated_gene_sets:demagalhaes_aging_up
Curated_gene_sets:west_adren...3	SET	501	0.064969	0.010382	0.036942	0.039328	Curated_gene_sets:west_adrenocortical_tumor_dn
GO_bp:go_cytoplasm_organizat...	SET	9	0.44592	0.0096758	0.25364	0.039376	GO_bp:go_cytoplasm_organization
GO_bp:go_plasma_membrane_raf...1	SET	5	0.6409	0.010367	0.36472	0.039449	GO_bp:go_plasma_membrane_raft_assembly
GO_bp:go_sperm_ejaculation	SET	5	0.63388	0.010253	0.36081	0.039486	GO_bp:go_sperm_ejaculation
Curated_gene_sets:stearman_l...1	SET	58	0.19042	0.010476	0.10846	0.039591	Curated_gene_sets:stearman_lung_cancer_early_vs_late_dn
GO_bp:go_embryonic_axis_spec...	SET	33	0.25217	0.010471	0.14376	0.039714	GO_bp:go_embryonic_axis_specification
GO_mf:go_gdp_dissociation_in...	SET	12	0.41079	0.010292	0.23421	0.039729	GO_mf:go_gdp_dissociation_inhibitor_activity
Curated_gene_sets:natsume_re...2	SET	68	0.17695	0.010538	0.10101	0.039905	Curated_gene_sets:natsume_response_to_interferon_beta_up
Curated_gene_sets:yao_tempor...10	SET	178	0.10546	0.010132	0.060201	0.039907	Curated_gene_sets:yao_temporal_response_to_progesterone_cluster_17
GO_bp:go_neuron_fate_specifi...	SET	34	0.25891	0.010912	0.14789	0.040004	GO_bp:go_neuron_fate_specification
GO_bp:go_smad_protein_signal...	SET	68	0.19095	0.011372	0.10911	0.040058	GO_bp:go_smad_protein_signal_transduction
GO_bp:go_vesicle_targeting_t...	SET	71	0.17362	0.010564	0.099238	0.040113	GO_bp:go_vesicle_targeting_to_from_or_within_golgi
Curated_gene_sets:biocarta_i...21	SET	19	0.33041	0.010414	0.18894	0.040177	Curated_gene_sets:biocarta_intrinsic_pathway
Curated_gene_sets:sarrio_epi...1	SET	145	0.12491	0.01084	0.071458	0.040244	Curated_gene_sets:sarrio_epithelial_mesenchymal_transition_dn
Curated_gene_sets:reactome_a...27	SET	30	0.25235	0.0099916	0.14438	0.040261	Curated_gene_sets:reactome_activation_of_bh3_only_proteins
GO_bp:go_animal_organ_format...	SET	63	0.18784	0.010768	0.10757	0.040404	GO_bp:go_animal_organ_formation
GO_bp:go_macropinocytosis	SET	10	0.48325	0.011053	0.27682	0.040439	GO_bp:go_macropinocytosis
GO_bp:go_positive_regulation...573	SET	3	0.67627	0.0084735	0.38755	0.040505	GO_bp:go_positive_regulation_of_neutrophil_activation
Curated_gene_sets:biocarta_p...10	SET	15	0.35371	0.0099068	0.20281	0.040589	Curated_gene_sets:biocarta_pdzs_pathway
GO_bp:go_antigen_processing_...7	SET	8	0.44218	0.0090462	0.2536	0.040625	GO_bp:go_antigen_processing_and_presentation_of_exogenous_peptide_antigen_via_mhc_class_i_tap_independent
GO_bp:go_positive_regulation...601	SET	56	0.20349	0.011	0.11673	0.040652	GO_bp:go_positive_regulation_of_osteoblast_differentiation
GO_bp:go_immune_response_reg...1	SET	376	0.078338	0.010881	0.044981	0.0408	GO_bp:go_immune_response_regulating_cell_surface_receptor_signaling_pathway
GO_bp:go_positive_regulation...741	SET	24	0.3233	0.011451	0.18575	0.040893	GO_bp:go_positive_regulation_of_skeletal_muscle_tissue_development
Curated_gene_sets:reactome_t...1	SET	5	0.67157	0.010863	0.38589	0.040912	Curated_gene_sets:reactome_tachykinin_receptors_bind_tachykinins
GO_bp:go_regulation_of_amino...3	SET	31	0.25475	0.010253	0.1464	0.040931	GO_bp:go_regulation_of_amino_acid_transport
GO_bp:go_forebrain_cell_migr...	SET	57	0.18633	0.010162	0.10724	0.041154	GO_bp:go_forebrain_cell_migration
GO_bp:go_response_to_leucine	SET	14	0.40221	0.010884	0.23149	0.041159	GO_bp:go_response_to_leucine
GO_bp:go_membrane_docking	SET	173	0.10752	0.010185	0.061894	0.041185	GO_bp:go_membrane_docking
Curated_gene_sets:hofmann_my...2	SET	8	0.55659	0.011387	0.32049	0.04123	Curated_gene_sets:hofmann_myelodysplastic_syndrom_high_risk_up
Curated_gene_sets:reactome_g...13	SET	48	0.21572	0.010799	0.1243	0.041337	Curated_gene_sets:reactome_g_alpha_z_signalling_events
GO_bp:go_cristae_formation	SET	28	0.2721	0.010409	0.15685	0.041405	GO_bp:go_cristae_formation
Curated_gene_sets:gross_elk3...2	SET	26	0.30509	0.011247	0.17591	0.041433	Curated_gene_sets:gross_elk3_targets_up
GO_bp:go_zinc_ion_homeostasis	SET	37	0.25388	0.011161	0.14642	0.041482	GO_bp:go_zinc_ion_homeostasis
GO_bp:go_peptidyl_tyrosine_m...	SET	350	0.078441	0.010519	0.045267	0.04157	GO_bp:go_peptidyl_tyrosine_modification
Curated_gene_sets:matzuk_pos...	SET	13	0.39788	0.010375	0.22968	0.041616	Curated_gene_sets:matzuk_postimplantation_and_postpartum
Curated_gene_sets:kong_e2f3_...	SET	95	0.14671	0.010319	0.084688	0.041619	Curated_gene_sets:kong_e2f3_targets
GO_mf:go_syntaxin_1_binding	SET	22	0.30764	0.010433	0.17762	0.041651	GO_mf:go_syntaxin_1_binding
Curated_gene_sets:pid_cerami...	SET	43	0.20837	0.0098739	0.12038	0.041747	Curated_gene_sets:pid_ceramide_pathway
Curated_gene_sets:reactome_a...69	SET	9	0.47851	0.010383	0.2765	0.041769	Curated_gene_sets:reactome_akt_phosphorylates_targets_in_the_nucleus
GO_bp:go_organelle_localizat...	SET	660	0.055884	0.010206	0.032299	0.041806	GO_bp:go_organelle_localization
Curated_gene_sets:papaspyrid...2	SET	52	0.19211	0.010009	0.11108	0.041873	Curated_gene_sets:papaspyridonos_unstable_aterosclerotic_plaque_up
GO_bp:go_transition_metal_io...1	SET	128	0.12975	0.010585	0.075052	0.04193	GO_bp:go_transition_metal_ion_homeostasis
GO_bp:go_protein_localizatio...6	SET	58	0.18814	0.01035	0.10889	0.042021	GO_bp:go_protein_localization_to_cell_surface
GO_bp:go_regulation_of_dna_b...1	SET	120	0.135	0.010665	0.078139	0.042033	GO_bp:go_regulation_of_dna_binding
GO_bp:go_negative_regulation...148	SET	8	0.60375	0.012352	0.34946	0.042033	GO_bp:go_negative_regulation_of_cholesterol_storage
GO_bp:go_response_to_nitric_...	SET	19	0.31804	0.010024	0.18421	0.042139	GO_bp:go_response_to_nitric_oxide
Curated_gene_sets:jackson_dn...2	SET	79	0.1521	0.0097599	0.088105	0.042156	Curated_gene_sets:jackson_dnmt1_targets_up
GO_mf:go_adenyl_nucleotide_e...	SET	9	0.54444	0.011814	0.31548	0.042204	GO_mf:go_adenyl_nucleotide_exchange_factor_activity
Curated_gene_sets:conrad_ste...	SET	38	0.22588	0.010063	0.13094	0.04227	Curated_gene_sets:conrad_stem_cell
GO_bp:go_formation_of_anatom...	SET	5	0.7548	0.012209	0.43763	0.042297	GO_bp:go_formation_of_anatomical_boundary
Curated_gene_sets:wunder_inf...2	SET	60	0.17038	0.0095331	0.098818	0.042345	Curated_gene_sets:wunder_inflammatory_response_and_cholesterol_up
Curated_gene_sets:bandres_re...8	SET	18	0.34185	0.010488	0.19828	0.042359	Curated_gene_sets:bandres_response_to_carmustin_without_mgmt_48hr_up
Curated_gene_sets:cadwell_at...1	SET	60	0.17111	0.009574	0.099277	0.042399	Curated_gene_sets:cadwell_atg16l1_targets_dn
GO_bp:go_cell_proliferation_...2	SET	25	0.29631	0.010711	0.17194	0.042421	GO_bp:go_cell_proliferation_in_forebrain
GO_bp:go_renal_system_proces...1	SET	14	0.42346	0.011459	0.24574	0.042437	GO_bp:go_renal_system_process_involved_in_regulation_of_blood_volume
GO_mf:go_voltage_gated_sodiu...1	SET	19	0.36829	0.011608	0.21375	0.042456	GO_mf:go_voltage_gated_sodium_channel_activity
Curated_gene_sets:tseng_irs1...2	SET	104	0.13366	0.0098345	0.077633	0.042572	Curated_gene_sets:tseng_irs1_targets_up
GO_bp:go_adenylate_cyclase_i...5	SET	84	0.16168	0.010697	0.093925	0.042604	GO_bp:go_adenylate_cyclase_inhibiting_g_protein_coupled_receptor_signaling_pathway
GO_mf:go_androgen_receptor_b...	SET	43	0.23515	0.011143	0.13666	0.042664	GO_mf:go_androgen_receptor_binding
GO_bp:go_negative_regulation...75	SET	42	0.21143	0.0099021	0.12289	0.042681	GO_bp:go_negative_regulation_of_carbohydrate_metabolic_process
GO_bp:go_oligodendrocyte_dev...	SET	40	0.2343	0.010709	0.13621	0.042717	GO_bp:go_oligodendrocyte_development
Curated_gene_sets:ding_lung_...3	SET	13	0.42391	0.011054	0.24647	0.042732	Curated_gene_sets:ding_lung_cancer_mutated_frequently
GO_bp:go_viral_translation	SET	13	0.41786	0.010896	0.2431	0.042828	GO_bp:go_viral_translation
Curated_gene_sets:rickman_tu...6	SET	232	0.09347	0.010237	0.05438	0.042831	Curated_gene_sets:rickman_tumor_differentiated_well_vs_poorly_up
GO_bp:go_outflow_tract_septu...	SET	27	0.31363	0.011782	0.18249	0.042857	GO_bp:go_outflow_tract_septum_morphogenesis
GO_bp:go_regulation_of_vascu...3	SET	2	0.93653	0.0095814	0.54509	0.042898	GO_bp:go_regulation_of_vascular_smooth_muscle_cell_dedifferentiation
Curated_gene_sets:coller_myc...2	SET	24	0.30207	0.010699	0.17585	0.04293	Curated_gene_sets:coller_myc_targets_up
GO_bp:go_response_to_amino_a...1	SET	105	0.13062	0.0096564	0.076069	0.042989	GO_bp:go_response_to_amino_acid
GO_mf:go_peptidase_activator...2	SET	17	0.36804	0.010973	0.21439	0.043029	GO_mf:go_peptidase_activator_activity_involved_in_apoptotic_process
Curated_gene_sets:visala_agi...2	SET	7	0.65598	0.012554	0.38248	0.043179	Curated_gene_sets:visala_aging_lymphocyte_up
Curated_gene_sets:tesar_alk_...6	SET	5	0.59235	0.0095813	0.34545	0.04321	Curated_gene_sets:tesar_alk_targets_human_es_5d_up
GO_bp:go_negative_regulation...349	SET	87	0.1566	0.010543	0.091428	0.043386	GO_bp:go_negative_regulation_of_ion_transmembrane_transport
Curated_gene_sets:rashi_resp...5	SET	131	0.12987	0.010717	0.075878	0.043499	Curated_gene_sets:rashi_response_to_ionizing_radiation_5
Curated_gene_sets:reactome_m...37	SET	15	0.34186	0.0095749	0.19975	0.043515	Curated_gene_sets:reactome_metabolism_of_nitric_oxide:_enos_activation_and_regulation
GO_bp:go_ectopic_germ_cell_p...	SET	7	0.52735	0.010092	0.30838	0.043636	GO_bp:go_ectopic_germ_cell_programmed_cell_death
Curated_gene_sets:onder_cdh1...3	SET	131	0.1238	0.010216	0.072404	0.043661	Curated_gene_sets:onder_cdh1_targets_1_up
GO_bp:go_negative_regulation...600	SET	45	0.21274	0.010312	0.12454	0.043806	GO_bp:go_negative_regulation_of_rna_metabolic_process
GO_mf:go_trna_adenine_methyl...	SET	5	0.476	0.0076993	0.27865	0.043809	GO_mf:go_trna_adenine_methyltransferase_activity
GO_bp:go_regulation_of_lysos...1	SET	13	0.45356	0.011827	0.26562	0.043868	GO_bp:go_regulation_of_lysosomal_lumen_ph
Curated_gene_sets:kim_germin...1	SET	12	0.39268	0.0098379	0.22997	0.043871	Curated_gene_sets:kim_germinal_center_t_helper_dn
GO_bp:go_g2_dna_damage_check...	SET	29	0.30864	0.012016	0.18077	0.043885	GO_bp:go_g2_dna_damage_checkpoint
GO_bp:go_negative_regulation...129	SET	640	0.057513	0.010348	0.033688	0.043897	GO_bp:go_negative_regulation_of_cellular_component_organization
GO_cc:go_postsynaptic_specia...1	SET	19	0.35715	0.011257	0.20922	0.043914	GO_cc:go_postsynaptic_specialization_intracellular_component
GO_bp:go_outflow_tract_morph...	SET	76	0.17858	0.011241	0.10471	0.04407	GO_bp:go_outflow_tract_morphogenesis
GO_bp:go_peripheral_nervous_...3	SET	7	0.56588	0.01083	0.33184	0.044079	GO_bp:go_peripheral_nervous_system_myelin_maintenance
GO_bp:go_regulation_of_trans...28	SET	1726	0.036102	0.010349	0.021172	0.044088	GO_bp:go_regulation_of_transport
GO_cc:go_spectrin_associated...	SET	9	0.45279	0.009825	0.26554	0.044092	GO_cc:go_spectrin_associated_cytoskeleton
GO_bp:go_membrane_raft_local...	SET	6	0.5117	0.0090665	0.30022	0.044159	GO_bp:go_membrane_raft_localization
Curated_gene_sets:biocarta_c...20	SET	18	0.33979	0.010425	0.19957	0.044334	Curated_gene_sets:biocarta_chemical_pathway
GO_bp:go_regulation_of_mrna_...6	SET	126	0.12708	0.010286	0.074641	0.044337	GO_bp:go_regulation_of_mrna_processing
GO_bp:go_peripheral_nervous_...4	SET	12	0.42098	0.010547	0.24728	0.044346	GO_bp:go_peripheral_nervous_system_neuron_differentiation
Curated_gene_sets:eppert_pro...	SET	131	0.12594	0.010392	0.074041	0.04449	Curated_gene_sets:eppert_progenitor
GO_bp:go_insemination	SET	12	0.43742	0.010959	0.25719	0.044504	GO_bp:go_insemination
GO_bp:go_endothelial_cell_ch...	SET	26	0.2624	0.0096732	0.15432	0.044541	GO_bp:go_endothelial_cell_chemotaxis
GO_bp:go_metanephric_glomeru...2	SET	15	0.36377	0.010189	0.21395	0.044553	GO_bp:go_metanephric_glomerulus_development
Curated_gene_sets:reactome_a...16	SET	7	0.59449	0.011377	0.34993	0.04468	Curated_gene_sets:reactome_activated_ntrk2_signals_through_fyn
GO_bp:go_extraembryonic_memb...	SET	9	0.46685	0.01013	0.27491	0.044745	GO_bp:go_extraembryonic_membrane_development
Curated_gene_sets:seiden_onc...	SET	84	0.15557	0.010293	0.091633	0.044788	Curated_gene_sets:seiden_oncogenesis_by_met
Curated_gene_sets:abdulrahma...	SET	13	0.40223	0.010488	0.23698	0.044828	Curated_gene_sets:abdulrahman_kidney_cancer_vhl_dn
Curated_gene_sets:mody_hippo...1	SET	32	0.23604	0.0096519	0.13913	0.044903	Curated_gene_sets:mody_hippocampus_neonatal
GO_bp:go_regulation_of_micro...9	SET	71	0.15229	0.0092663	0.089783	0.044935	GO_bp:go_regulation_of_microtubule_polymerization_or_depolymerization
Curated_gene_sets:phesse_tar...1	SET	10	0.45756	0.010465	0.26982	0.044974	Curated_gene_sets:phesse_targets_of_apc_and_mbd2_dn
Curated_gene_sets:reactome_s...47	SET	19	0.39679	0.012506	0.23433	0.045213	Curated_gene_sets:reactome_signaling_by_fgfr2_iiia_tm
GO_bp:go_photoperiodism	SET	24	0.26962	0.00955	0.15927	0.045252	GO_bp:go_photoperiodism
Curated_gene_sets:nikolsky_b...25	SET	37	0.33837	0.014876	0.20002	0.045365	Curated_gene_sets:nikolsky_breast_cancer_7p22_amplicon
Curated_gene_sets:ishikawa_s...	SET	10	0.50393	0.011526	0.29796	0.045403	Curated_gene_sets:ishikawa_sting_signaling
GO_bp:go_tubulin_complex_ass...	SET	6	0.57519	0.010191	0.34051	0.045603	GO_bp:go_tubulin_complex_assembly
Curated_gene_sets:izadpanah_...2	SET	125	0.12582	0.010144	0.074506	0.045647	Curated_gene_sets:izadpanah_stem_cell_adipose_vs_bone_up
GO_bp:go_protein_desumoylati...	SET	7	0.51023	0.0097645	0.30217	0.045661	GO_bp:go_protein_desumoylation
GO_bp:go_pinocytosis	SET	21	0.31528	0.010447	0.1868	0.045734	GO_bp:go_pinocytosis
GO_bp:go_positive_regulation...649	SET	199	0.097872	0.0099363	0.057995	0.045755	GO_bp:go_positive_regulation_of_protein_catabolic_process
Curated_gene_sets:yao_hoxa10...2	SET	80	0.15622	0.010087	0.09267	0.045933	Curated_gene_sets:yao_hoxa10_targets_via_progesterone_up
GO_bp:go_positive_regulation...472	SET	14	0.44946	0.012162	0.26668	0.045969	GO_bp:go_positive_regulation_of_macrophage_differentiation
GO_bp:go_negative_regulation...718	SET	6	0.67203	0.011907	0.39879	0.04599	GO_bp:go_negative_regulation_of_vesicle_fusion
GO_bp:go_positive_regulation...582	SET	7	0.58375	0.011171	0.34646	0.046015	GO_bp:go_positive_regulation_of_nlrp3_inflammasome_complex_assembly
Curated_gene_sets:mori_immat...1	SET	88	0.14573	0.0098676	0.086517	0.046058	Curated_gene_sets:mori_immature_b_lymphocyte_dn
Curated_gene_sets:naderi_bre...1	SET	18	0.34086	0.010457	0.20237	0.046074	Curated_gene_sets:naderi_breast_cancer_prognosis_dn
Curated_gene_sets:hsiao_hous...	SET	375	0.07237	0.010039	0.04297	0.046082	Curated_gene_sets:hsiao_housekeeping_genes
GO_bp:go_cell_fate_specifica...1	SET	82	0.15371	0.010048	0.091291	0.046124	GO_bp:go_cell_fate_specification
GO_cc:go_pericentric_heteroc...	SET	19	0.33774	0.010645	0.20059	0.046126	GO_cc:go_pericentric_heterochromatin
GO_cc:go_trapp_complex	SET	11	0.41213	0.009886	0.24486	0.046183	GO_cc:go_trapp_complex
GO_bp:go_regulation_of_potas...4	SET	91	0.15042	0.010357	0.089377	0.046196	GO_bp:go_regulation_of_potassium_ion_transport
GO_bp:go_common_myeloid_prog...	SET	7	0.57507	0.011005	0.34169	0.046196	GO_bp:go_common_myeloid_progenitor_cell_proliferation
Curated_gene_sets:lein_cereb...	SET	79	0.15685	0.010065	0.09321	0.046222	Curated_gene_sets:lein_cerebellum_markers
Curated_gene_sets:kegg_panto...	SET	16	0.35172	0.010174	0.20903	0.046235	Curated_gene_sets:kegg_pantothenate_and_coa_biosynthesis
Curated_gene_sets:lin_tumor_...	SET	18	0.32561	0.0099895	0.19361	0.046313	Curated_gene_sets:lin_tumor_escape_from_immune_attack
GO_bp:go_retina_vasculature_...2	SET	10	0.45892	0.010496	0.2731	0.046453	GO_bp:go_retina_vasculature_morphogenesis_in_camera_type_eye
Curated_gene_sets:reactome_c...11	SET	33	0.24565	0.0102	0.1462	0.046465	Curated_gene_sets:reactome_cargo_concentration_in_the_er
Curated_gene_sets:benporath_...4	SET	36	0.20322	0.0088129	0.12096	0.04649	Curated_gene_sets:benporath_es_2
GO_mf:go_coreceptor_activity...2	SET	5	0.76122	0.012313	0.45351	0.046634	GO_mf:go_coreceptor_activity_involved_in_wnt_signaling_pathway_planar_cell_polarity_pathway
Curated_gene_sets:reactome_n...70	SET	12	0.43962	0.011014	0.26195	0.046659	Curated_gene_sets:reactome_nuclear_envelope_reassembly
Curated_gene_sets:mikkelsen_...37	SET	10	0.4473	0.010231	0.26659	0.046695	Curated_gene_sets:mikkelsen_pluripotent_state_up
Curated_gene_sets:verhaak_am...2	SET	183	0.11074	0.010786	0.066057	0.046837	Curated_gene_sets:verhaak_aml_with_npm1_mutated_up
GO_bp:go_mrna_3_splice_site_...	SET	6	0.57997	0.010276	0.34616	0.046931	GO_bp:go_mrna_3_splice_site_recognition
GO_bp:go_amyloid_precursor_p...2	SET	38	0.24157	0.010763	0.14419	0.046936	GO_bp:go_amyloid_precursor_protein_catabolic_process
GO_bp:go_regulation_of_super...3	SET	30	0.27559	0.010912	0.16457	0.047016	GO_bp:go_regulation_of_superoxide_metabolic_process
Curated_gene_sets:climent_br...2	SET	23	0.29736	0.010311	0.17759	0.047038	Curated_gene_sets:climent_breast_cancer_copy_number_up
GO_bp:go_regulation_of_cohes...	SET	4	0.60736	0.0087872	0.36277	0.047053	GO_bp:go_regulation_of_cohesin_loading
Curated_gene_sets:reactome_r...34	SET	5	0.62777	0.010154	0.37518	0.047148	Curated_gene_sets:reactome_regulation_of_gene_expression_in_endocrine_committed_neurog3plus_progenitor_cells
Curated_gene_sets:brown_myel...2	SET	159	0.10901	0.0099031	0.06515	0.047152	Curated_gene_sets:brown_myeloid_cell_development_up
GO_bp:go_embryonic_forelimb_...	SET	33	0.25593	0.010627	0.15311	0.047318	GO_bp:go_embryonic_forelimb_morphogenesis
GO_cc:go_endoplasmic_reticul...11	SET	18	0.34633	0.010625	0.20721	0.047331	GO_cc:go_endoplasmic_reticulum_tubular_network
GO_bp:go_reelin_mediated_sig...	SET	7	0.50107	0.0095893	0.2998	0.047335	GO_bp:go_reelin_mediated_signaling_pathway
GO_bp:go_pyrimidine_nucleosi...1	SET	14	0.32945	0.0089147	0.19721	0.04742	GO_bp:go_pyrimidine_nucleoside_biosynthetic_process
GO_bp:go_neurotransmitter_me...	SET	119	0.12578	0.0098957	0.075297	0.047425	GO_bp:go_neurotransmitter_metabolic_process
Curated_gene_sets:reactome_g...9	SET	75	0.16665	0.010421	0.099771	0.047439	Curated_gene_sets:reactome_g_alpha_12_13_signalling_events
Curated_gene_sets:bandres_re...4	SET	18	0.34015	0.010435	0.20365	0.047442	Curated_gene_sets:bandres_response_to_carmustin_mgmt_48hr_up
GO_cc:go_golgi_membrane	SET	713	0.052948	0.010036	0.031711	0.047501	GO_cc:go_golgi_membrane
Curated_gene_sets:gargalovic...23	SET	24	0.30471	0.010793	0.18253	0.04753	Curated_gene_sets:gargalovic_response_to_oxidized_phospholipids_yellow_dn
GO_mf:go_n_formyl_peptide_re...	SET	4	0.95523	0.01382	0.57238	0.047581	GO_mf:go_n_formyl_peptide_receptor_activity
Curated_gene_sets:pid_tcr_ca...	SET	27	0.27132	0.010192	0.16259	0.047595	Curated_gene_sets:pid_tcr_calcium_pathway
Curated_gene_sets:bild_src_o...	SET	58	0.17724	0.0097505	0.10623	0.047628	Curated_gene_sets:bild_src_oncogenic_signature
GO_bp:go_embryonic_pattern_s...	SET	57	0.18639	0.010165	0.11175	0.047674	GO_bp:go_embryonic_pattern_specification
Curated_gene_sets:reactome_c...27	SET	64	0.19421	0.011221	0.1165	0.047765	Curated_gene_sets:reactome_cell_cell_junction_organization
GO_bp:go_negative_regulation...281	SET	23	0.277	0.0096051	0.16619	0.047785	GO_bp:go_negative_regulation_of_heart_contraction
Curated_gene_sets:gaussmann_...13	SET	28	0.26061	0.0099694	0.15638	0.047811	Curated_gene_sets:gaussmann_mll_af4_fusion_targets_g_dn
Curated_gene_sets:turjanski_...4	SET	8	0.52293	0.010698	0.31389	0.047867	Curated_gene_sets:turjanski_mapk7_targets
GO_bp:go_negative_regulation...350	SET	132	0.12531	0.01038	0.075221	0.047872	GO_bp:go_negative_regulation_of_ion_transport
Curated_gene_sets:roeth_tert...1	SET	9	0.4197	0.0091069	0.25208	0.047972	Curated_gene_sets:roeth_tert_targets_dn
GO_bp:go_fc_receptor_signali...	SET	177	0.10944	0.010484	0.06577	0.048074	GO_bp:go_fc_receptor_signaling_pathway
GO_bp:go_regulation_of_prote...35	SET	5	0.58058	0.0093909	0.34899	0.048106	GO_bp:go_regulation_of_protein_localization_to_chromatin
GO_bp:go_regulation_of_core_...	SET	8	0.46052	0.0094214	0.27698	0.048202	GO_bp:go_regulation_of_core_promoter_binding
Curated_gene_sets:korkola_em...1	SET	9	0.43327	0.0094014	0.26073	0.048288	Curated_gene_sets:korkola_embryonal_carcinoma
Curated_gene_sets:creighton_...6	SET	276	0.08803	0.010504	0.053021	0.048438	Curated_gene_sets:creighton_endocrine_therapy_resistance_4
Curated_gene_sets:reactome_w...2	SET	13	0.35423	0.0092368	0.21341	0.048485	Curated_gene_sets:reactome_wnt5a_dependent_internalization_of_fzd2_fzd5_and_ror2
GO_bp:go_regulation_of_respi...2	SET	21	0.28855	0.0095612	0.17398	0.048612	GO_bp:go_regulation_of_respiratory_gaseous_exchange
GO_bp:go_spermatid_different...	SET	141	0.11269	0.0096449	0.068054	0.048885	GO_bp:go_spermatid_differentiation
GO_mf:go_purine_nucleotide_t...	SET	12	0.44714	0.011202	0.27004	0.048889	GO_mf:go_purine_nucleotide_transmembrane_transporter_activity
Curated_gene_sets:takayama_b...	SET	10	0.45206	0.010339	0.27327	0.049047	Curated_gene_sets:takayama_bound_by_ar
GO_bp:go_amino_sugar_biosynt...	SET	12	0.39622	0.0099268	0.23963	0.049126	GO_bp:go_amino_sugar_biosynthetic_process
Curated_gene_sets:hummerich_...4	SET	16	0.33531	0.0096992	0.20287	0.049193	Curated_gene_sets:hummerich_malignant_skin_tumor_up
GO_bp:go_purine_nucleotide_t...	SET	13	0.44043	0.011485	0.26647	0.049194	GO_bp:go_purine_nucleotide_transport
Curated_gene_sets:milicic_fa...2	SET	9	0.51697	0.011217	0.31286	0.049237	Curated_gene_sets:milicic_familial_adenomatous_polyposis_up
GO_bp:go_saliva_secretion	SET	13	0.39759	0.010367	0.24067	0.049279	GO_bp:go_saliva_secretion
Curated_gene_sets:steiner_er...	SET	14	0.35458	0.0095948	0.21465	0.049286	Curated_gene_sets:steiner_erythrocyte_membrane_genes
GO_mf:go_single_thymine_inse...	SET	5	0.61387	0.0099293	0.37174	0.049343	GO_mf:go_single_thymine_insertion_binding
GO_cc:go_beta_catenin_tcf_co...	SET	11	0.4659	0.011176	0.28243	0.049519	GO_cc:go_beta_catenin_tcf_complex
GO_bp:go_cellular_response_t...123	SET	12	0.47801	0.011976	0.28986	0.049572	GO_bp:go_cellular_response_to_x_ray
GO_mf:go_vasopressin_recepto...	SET	6	0.64659	0.011456	0.39219	0.049619	GO_mf:go_vasopressin_receptor_activity
Curated_gene_sets:hummerich_...2	SET	13	0.38815	0.010121	0.23568	0.049798	Curated_gene_sets:hummerich_benign_skin_tumor_up
Curated_gene_sets:lein_local...1	SET	17	0.31632	0.0094315	0.19212	0.049842	Curated_gene_sets:lein_localized_to_distal_and_proximal_dendrites
GO_bp:go_endoplasmic_reticul...2	SET	6	0.52796	0.0093546	0.321	0.050022	GO_bp:go_endoplasmic_reticulum_localization
Curated_gene_sets:biocarta_d...3	SET	27	0.25775	0.0096827	0.15676	0.05007	Curated_gene_sets:biocarta_death_pathway
Curated_gene_sets:mcbryan_pu...5	SET	120	0.11746	0.0092795	0.071448	0.0501	Curated_gene_sets:mcbryan_pubertal_breast_5_6wk_dn
GO_bp:go_positive_regulation...396	SET	6	0.51665	0.0091542	0.31431	0.050124	GO_bp:go_positive_regulation_of_interleukin_18_production
GO_bp:go_glycosylation	SET	257	0.089337	0.010291	0.054364	0.050168	GO_bp:go_glycosylation
GO_bp:go_protein_sumoylation	SET	74	0.16736	0.010395	0.10187	0.050221	GO_bp:go_protein_sumoylation
GO_bp:go_monovalent_inorgani...3	SET	486	0.063657	0.010023	0.038757	0.050258	GO_bp:go_monovalent_inorganic_cation_transport
GO_bp:go_positive_regulation...596	SET	46	0.20579	0.010085	0.12538	0.050373	GO_bp:go_positive_regulation_of_organ_growth
GO_cc:go_endocytic_vesicle	SET	280	0.080857	0.0097164	0.049268	0.050394	GO_cc:go_endocytic_vesicle
GO_bp:go_regulation_of_pepti...11	SET	243	0.089631	0.010044	0.054617	0.050399	GO_bp:go_regulation_of_peptidyl_tyrosine_phosphorylation
Curated_gene_sets:lien_breas...3	SET	77	0.16603	0.010519	0.10135	0.0507	Curated_gene_sets:lien_breast_carcinoma_metaplastic_vs_ductal_up
Curated_gene_sets:gilmore_co...	SET	12	0.37491	0.0093928	0.22887	0.050709	Curated_gene_sets:gilmore_core_nfkb_pathway
GO_bp:go_mitotic_sister_chro...1	SET	19	0.32004	0.010087	0.19543	0.050759	GO_bp:go_mitotic_sister_chromatid_cohesion
GO_bp:go_establishment_of_en...1	SET	38	0.23048	0.010268	0.14077	0.050793	GO_bp:go_establishment_of_endothelial_barrier
GO_bp:go_endocardium_morphog...	SET	6	0.57878	0.010255	0.35358	0.050836	GO_bp:go_endocardium_morphogenesis
GO_bp:go_negative_regulation...158	SET	53	0.19215	0.010106	0.11757	0.051107	GO_bp:go_negative_regulation_of_coagulation
GO_bp:go_organic_acid_metabo...	SET	864	0.047821	0.0099367	0.029261	0.051108	GO_bp:go_organic_acid_metabolic_process
Curated_gene_sets:reactome_l...1	SET	113	0.12777	0.0097974	0.078192	0.051128	Curated_gene_sets:reactome_l1cam_interactions
GO_bp:go_cell_cell_junction_...2	SET	10	0.4556	0.01042	0.27894	0.05121	GO_bp:go_cell_cell_junction_maintenance
Curated_gene_sets:nikolsky_b...2	SET	156	0.18758	0.016881	0.11487	0.051244	Curated_gene_sets:nikolsky_breast_cancer_11q12_q14_amplicon
GO_bp:go_progesterone_biosyn...	SET	7	0.60614	0.0116	0.3713	0.0513	GO_bp:go_progesterone_biosynthetic_process
GO_bp:go_positive_regulation...634	SET	6	0.59446	0.010533	0.36432	0.051383	GO_bp:go_positive_regulation_of_plasminogen_activation
GO_mf:go_microtubule_severin...	SET	7	0.48772	0.0093338	0.29918	0.051539	GO_mf:go_microtubule_severing_atpase_activity
Curated_gene_sets:biocarta_f...6	SET	33	0.21285	0.0088385	0.1307	0.051708	Curated_gene_sets:biocarta_fmlp_pathway
GO_bp:go_protein_localizatio...7	SET	27	0.25139	0.0094438	0.15437	0.051718	GO_bp:go_protein_localization_to_chromatin
GO_cc:go_late_endosome_lumen	SET	9	0.50511	0.01096	0.31019	0.051727	GO_cc:go_late_endosome_lumen
Curated_gene_sets:su_pancreas	SET	40	0.21647	0.0098944	0.13294	0.051739	Curated_gene_sets:su_pancreas
Curated_gene_sets:pid_mapk_t...	SET	33	0.23915	0.0099303	0.14696	0.051849	Curated_gene_sets:pid_mapk_trk_pathway
GO_bp:go_determination_of_li...	SET	5	0.54399	0.0087989	0.33448	0.051946	GO_bp:go_determination_of_liver_left_right_asymmetry
Curated_gene_sets:reactome_r...3	SET	57	0.16769	0.0091458	0.10311	0.05195	Curated_gene_sets:reactome_rab_geranylgeranylation
GO_bp:go_lung_secretory_cell...	SET	10	0.47754	0.010922	0.29367	0.051975	GO_bp:go_lung_secretory_cell_differentiation
Curated_gene_sets:reactome_n...44	SET	12	0.37004	0.0092709	0.22784	0.052181	Curated_gene_sets:reactome_nf_kb_is_activated_and_signals_survival
GO_bp:go_regulation_of_t_cel...9	SET	64	0.16793	0.0097028	0.10341	0.052208	GO_bp:go_regulation_of_t_cell_mediated_immunity
Curated_gene_sets:markey_rb1...1	SET	220	0.092932	0.0099147	0.057237	0.052236	Curated_gene_sets:markey_rb1_acute_lof_dn
GO_cc:go_death_inducing_sign...	SET	9	0.48552	0.010535	0.29904	0.052243	GO_cc:go_death_inducing_signaling_complex
GO_cc:go_synaptonemal_struct...	SET	35	0.24773	0.010593	0.15271	0.052391	GO_cc:go_synaptonemal_structure
GO_bp:go_endocrine_hormone_s...	SET	45	0.20076	0.0097317	0.12377	0.052403	GO_bp:go_endocrine_hormone_secretion
Curated_gene_sets:graessmann...3	SET	225	0.08952	0.0096573	0.055211	0.052475	Curated_gene_sets:graessmann_apoptosis_by_serum_deprivation_dn
GO_bp:go_protein_targeting	SET	406	0.066469	0.0095859	0.041014	0.05256	GO_bp:go_protein_targeting
GO_bp:go_regulation_of_cardi...9	SET	70	0.17512	0.01058	0.10807	0.052578	GO_bp:go_regulation_of_cardiac_muscle_contraction
GO_bp:go_divalent_inorganic_...2	SET	481	0.065239	0.01022	0.04026	0.05258	GO_bp:go_divalent_inorganic_cation_homeostasis
Curated_gene_sets:smirnov_re...2	SET	53	0.1752	0.0092146	0.10812	0.052587	Curated_gene_sets:smirnov_response_to_ir_2hr_up
Curated_gene_sets:lund_silen...	SET	15	0.36819	0.010312	0.22723	0.052588	Curated_gene_sets:lund_silenced_by_methylation
GO_cc:go_mhc_class_i_protein...	SET	8	0.39393	0.008059	0.24311	0.052588	GO_cc:go_mhc_class_i_protein_complex
Curated_gene_sets:korkola_te...2	SET	17	0.31211	0.0093059	0.19262	0.052589	Curated_gene_sets:korkola_teratoma_up
Curated_gene_sets:firestein_...3	SET	153	0.11255	0.010031	0.069481	0.052642	Curated_gene_sets:firestein_proliferation
Curated_gene_sets:marciniak_...	SET	21	0.32284	0.010697	0.19931	0.052644	Curated_gene_sets:marciniak_er_stress_response_via_chop
Curated_gene_sets:reactome_p...87	SET	231	0.091023	0.0099478	0.056195	0.05265	Curated_gene_sets:reactome_processing_of_capped_intron_containing_pre_mrna
Curated_gene_sets:biocarta_b...10	SET	12	0.43874	0.010992	0.27109	0.052793	Curated_gene_sets:biocarta_blymphocyte_pathway
GO_bp:go_t_cell_receptor_sig...	SET	186	0.10485	0.010294	0.064786	0.052803	GO_bp:go_t_cell_receptor_signaling_pathway
Curated_gene_sets:biocarta_a...7	SET	11	0.36264	0.0086989	0.22408	0.052806	Curated_gene_sets:biocarta_ahsp_pathway
Curated_gene_sets:safford_t_...	SET	85	0.15134	0.010072	0.093565	0.052891	Curated_gene_sets:safford_t_lymphocyte_anergy
GO_bp:go_negative_regulation...692	SET	444	0.064622	0.009736	0.039954	0.052908	GO_bp:go_negative_regulation_of_transport
GO_bp:go_positive_regulation...137	SET	8	0.44976	0.0092013	0.27809	0.052913	GO_bp:go_positive_regulation_of_cell_proliferation_involved_in_kidney_development
GO_mf:go_proton_channel_acti...	SET	7	0.48101	0.0092054	0.29746	0.052943	GO_mf:go_proton_channel_activity
Curated_gene_sets:reactome_z...4	SET	17	0.30027	0.0089528	0.18581	0.053056	Curated_gene_sets:reactome_zinc_transporters
GO_bp:go_positive_regulation...391	SET	5	0.53887	0.0087163	0.3335	0.05308	GO_bp:go_positive_regulation_of_interleukin_12_biosynthetic_process
Curated_gene_sets:reactome_g...66	SET	437	0.066806	0.0099873	0.041375	0.053205	Curated_gene_sets:reactome_gpcr_ligand_binding
Curated_gene_sets:reactome_s...63	SET	5	0.6236	0.010087	0.38629	0.053239	Curated_gene_sets:reactome_signaling_by_mst1
Curated_gene_sets:reactome_f...21	SET	27	0.28112	0.010561	0.17415	0.053242	Curated_gene_sets:reactome_fgfr2_alternative_splicing
Curated_gene_sets:scian_inve...2	SET	11	0.46425	0.011136	0.28763	0.053268	Curated_gene_sets:scian_inversed_targets_of_tp53_and_tp73_up
GO_bp:go_somatic_motor_neuro...	SET	5	0.4861	0.0078627	0.30132	0.053357	GO_bp:go_somatic_motor_neuron_differentiation
Curated_gene_sets:berenjeno_...5	SET	21	0.34867	0.011553	0.21619	0.053403	Curated_gene_sets:berenjeno_transformed_by_rhoa_forever_up
GO_bp:go_nucleoside_salvage	SET	14	0.32318	0.0087451	0.20054	0.053543	GO_bp:go_nucleoside_salvage
GO_cc:go_plasma_membrane_raft	SET	108	0.12878	0.0096546	0.079974	0.053683	GO_cc:go_plasma_membrane_raft
GO_mf:go_g_protein_coupled_c...	SET	25	0.27358	0.0098898	0.16994	0.053726	GO_mf:go_g_protein_coupled_chemoattractant_receptor_activity
GO_bp:go_regulation_of_trigl...2	SET	11	0.39014	0.0093586	0.24236	0.053738	GO_bp:go_regulation_of_triglyceride_catabolic_process
Curated_gene_sets:johansson_...2	SET	8	0.55853	0.011427	0.34709	0.053799	Curated_gene_sets:johansson_brain_cancer_early_vs_late_up
Curated_gene_sets:reactome_n...25	SET	19	0.2916	0.009191	0.18124	0.05383	Curated_gene_sets:reactome_negative_regulation_of_nmda_receptor_mediated_neuronal_transmission
GO_bp:go_ribosomal_small_sub...1	SET	16	0.31108	0.0089984	0.19355	0.054016	GO_bp:go_ribosomal_small_subunit_assembly
GO_bp:go_placenta_blood_vess...	SET	29	0.22423	0.0087294	0.13952	0.054017	GO_bp:go_placenta_blood_vessel_development
GO_bp:go_negative_regulation...501	SET	22	0.29872	0.010131	0.18613	0.054264	GO_bp:go_negative_regulation_of_oxidoreductase_activity
GO_bp:go_heart_formation	SET	29	0.25516	0.0099333	0.1591	0.054392	GO_bp:go_heart_formation
GO_bp:go_superoxide_anion_ge...	SET	30	0.25382	0.01005	0.15827	0.054399	GO_bp:go_superoxide_anion_generation
GO_bp:go_heart_field_specifi...	SET	15	0.37222	0.010425	0.23211	0.054406	GO_bp:go_heart_field_specification
Curated_gene_sets:holleman_a...2	SET	24	0.26158	0.0092651	0.16313	0.054427	Curated_gene_sets:holleman_asparaginase_resistance_all_up
Curated_gene_sets:lee_calori...4	SET	67	0.16024	0.0094721	0.099938	0.054439	Curated_gene_sets:lee_calorie_restriction_neocortex_up
GO_bp:go_response_to_acid_ch...	SET	324	0.073258	0.0094586	0.045693	0.05445	GO_bp:go_response_to_acid_chemical
Curated_gene_sets:reactome_t...91	SET	71	0.15689	0.0095463	0.097871	0.054473	Curated_gene_sets:reactome_translocation_of_slc2a4_glut4_to_the_plasma_membrane
GO_bp:go_positive_regulation...639	SET	23	0.30836	0.010692	0.19245	0.054558	GO_bp:go_positive_regulation_of_posttranscriptional_gene_silencing
GO_bp:go_endocardial_cushion...2	SET	23	0.29945	0.010383	0.18702	0.054681	GO_bp:go_endocardial_cushion_formation
GO_bp:go_cellular_response_t...80	SET	16	0.32239	0.0093257	0.20137	0.054694	GO_bp:go_cellular_response_to_nitric_oxide
GO_bp:go_protein_localizatio...14	SET	6	0.64326	0.011398	0.40183	0.054717	GO_bp:go_protein_localization_to_cytoplasmic_stress_granule
GO_bp:go_regulation_of_fc_re...	SET	11	0.41995	0.010074	0.26234	0.054724	GO_bp:go_regulation_of_fc_receptor_mediated_stimulatory_signaling_pathway
GO_bp:go_t_cell_cytokine_pro...	SET	37	0.19953	0.0087722	0.12466	0.05474	GO_bp:go_t_cell_cytokine_production
GO_cc:go_copii_coated_er_to_...	SET	87	0.14209	0.0095663	0.08886	0.054919	GO_cc:go_copii_coated_er_to_golgi_transport_vesicle
Curated_gene_sets:wierenga_s...4	SET	192	0.098006	0.0097752	0.061299	0.054941	Curated_gene_sets:wierenga_stat5a_targets_up
GO_cc:go_ap_1_adaptor_complex	SET	7	0.47516	0.0090934	0.2972	0.054945	GO_cc:go_ap_1_adaptor_complex
GO_mf:go_microtubule_minus_e...	SET	10	0.45186	0.010335	0.28263	0.054946	GO_mf:go_microtubule_minus_end_binding
Curated_gene_sets:lee_differ...	SET	181	0.097652	0.0094595	0.06109	0.054979	Curated_gene_sets:lee_differentiating_t_lymphocyte
GO_bp:go_regulation_of_meios...	SET	8	0.53241	0.010892	0.33322	0.055058	GO_bp:go_regulation_of_meiosis_i
GO_bp:go_skin_morphogenesis	SET	9	0.4458	0.0096734	0.27907	0.055091	GO_bp:go_skin_morphogenesis
Curated_gene_sets:sig_pip3_s...1	SET	34	0.23158	0.0097603	0.14497	0.055098	Curated_gene_sets:sig_pip3_signaling_in_b_lymphocytes
GO_bp:go_positive_regulation...669	SET	7	0.58229	0.011144	0.36466	0.055166	GO_bp:go_positive_regulation_of_protein_localization_to_centrosome
Curated_gene_sets:scian_cell...2	SET	9	0.48725	0.010573	0.30521	0.055203	Curated_gene_sets:scian_cell_cycle_targets_of_tp53_and_tp73_up
GO_bp:go_tetrapyrrole_catabo...	SET	8	0.5413	0.011074	0.33919	0.055273	GO_bp:go_tetrapyrrole_catabolic_process
GO_bp:go_axon_ensheathment_i...	SET	19	0.29616	0.0093349	0.18572	0.055403	GO_bp:go_axon_ensheathment_in_central_nervous_system
Curated_gene_sets:halmos_ceb...2	SET	47	0.20995	0.0104	0.13177	0.055553	Curated_gene_sets:halmos_cebpa_targets_up
GO_bp:go_lysosomal_lumen_aci...	SET	9	0.50696	0.011	0.31857	0.055771	GO_bp:go_lysosomal_lumen_acidification
GO_bp:go_beta_catenin_destru...1	SET	4	0.53849	0.0077907	0.33863	0.055907	GO_bp:go_beta_catenin_destruction_complex_assembly
GO_bp:go_negative_regulation...128	SET	221	0.085748	0.0091688	0.053955	0.056011	GO_bp:go_negative_regulation_of_cellular_catabolic_process
GO_bp:go_long_chain_fatty_ac...3	SET	5	0.54831	0.0088689	0.34549	0.056264	GO_bp:go_long_chain_fatty_acid_import_across_plasma_membrane
GO_mf:go_atp_dependent_pepti...	SET	5	0.61969	0.010024	0.39049	0.056269	GO_mf:go_atp_dependent_peptidase_activity
GO_cc:go_dendritic_spine_mem...	SET	13	0.3329	0.0086806	0.20987	0.056356	GO_cc:go_dendritic_spine_membrane
Curated_gene_sets:reactome_n...33	SET	8	0.46281	0.0094682	0.29181	0.056383	Curated_gene_sets:reactome_netrin_mediated_repulsion_signals
GO_bp:go_pancreas_development	SET	77	0.14934	0.0094616	0.094171	0.056397	GO_bp:go_pancreas_development
GO_bp:go_negative_regulation...84	SET	272	0.077493	0.0091801	0.048872	0.056423	GO_bp:go_negative_regulation_of_catabolic_process
Curated_gene_sets:jiang_tip3...1	SET	23	0.32523	0.011277	0.20516	0.056472	Curated_gene_sets:jiang_tip30_targets_dn
Curated_gene_sets:guo_target...	SET	91	0.13854	0.0095383	0.087419	0.05652	Curated_gene_sets:guo_targets_of_irs1_and_irs2
GO_bp:go_regulation_of_dendr...8	SET	37	0.21584	0.0094891	0.13623	0.056571	GO_bp:go_regulation_of_dendritic_spine_morphogenesis
GO_cc:go_ribose_phosphate_di...	SET	3	0.74252	0.0093035	0.46881	0.056624	GO_cc:go_ribose_phosphate_diphosphokinase_complex
GO_mf:go_ribose_phosphate_di...	SET	3	0.74252	0.0093035	0.46881	0.056624	GO_mf:go_ribose_phosphate_diphosphokinase_activity
GO_bp:go_positive_regulation...167	SET	20	0.29183	0.0094371	0.18432	0.056685	GO_bp:go_positive_regulation_of_chondrocyte_differentiation
GO_bp:go_regulation_of_t_cel...5	SET	28	0.2218	0.0084848	0.14011	0.056717	GO_bp:go_regulation_of_t_cell_cytokine_production
GO_mf:go_wd40_repeat_domain_...	SET	4	0.55489	0.008028	0.35056	0.056737	GO_mf:go_wd40_repeat_domain_binding
Curated_gene_sets:dorn_adeno...7	SET	40	0.19322	0.0088318	0.12209	0.056767	Curated_gene_sets:dorn_adenovirus_infection_48hr_dn
Curated_gene_sets:chassot_sk...	SET	11	0.42748	0.010254	0.27019	0.056821	Curated_gene_sets:chassot_skin_wound
GO_bp:go_positive_regulation...538	SET	68	0.17305	0.010305	0.10942	0.056886	GO_bp:go_positive_regulation_of_muscle_tissue_development
Curated_gene_sets:weng_por_t...4	SET	37	0.2094	0.0092062	0.13248	0.056985	Curated_gene_sets:weng_por_targets_liver_up
GO_bp:go_positive_regulation...146	SET	132	0.1119	0.0092692	0.070808	0.057021	GO_bp:go_positive_regulation_of_cellular_protein_catabolic_process
GO_bp:go_positive_regulation...829	SET	21	0.27338	0.0090584	0.173	0.057035	GO_bp:go_positive_regulation_of_transcription_from_rna_polymerase_ii_promoter_involved_in_cellular_response_to_chemical_stimulus
GO_bp:go_positive_regulation...270	SET	57	0.17029	0.0092875	0.10777	0.057053	GO_bp:go_positive_regulation_of_establishment_of_protein_localization_to_mitochondrion
GO_bp:go_regulation_of_axono...	SET	169	0.10078	0.0094367	0.06383	0.057185	GO_bp:go_regulation_of_axonogenesis
Curated_gene_sets:reactome_p...117	SET	12	0.41512	0.0104	0.26296	0.057221	Curated_gene_sets:reactome_pyrimidine_catabolism
GO_bp:go_cerebral_cortex_rad...	SET	29	0.24712	0.0096202	0.1566	0.057294	GO_bp:go_cerebral_cortex_radially_oriented_cell_migration
GO_bp:go_positive_regulation...398	SET	34	0.219	0.0092302	0.13882	0.057346	GO_bp:go_positive_regulation_of_interleukin_1_secretion
GO_bp:go_negative_regulation...576	SET	20	0.27873	0.0090133	0.17692	0.05759	GO_bp:go_negative_regulation_of_receptor_signaling_pathway_via_stat
GO_bp:go_negative_regulation...574	SET	11	0.42665	0.010234	0.27106	0.057749	GO_bp:go_negative_regulation_of_receptor_internalization
Curated_gene_sets:dazard_res...4	SET	96	0.12833	0.0090736	0.081564	0.05783	Curated_gene_sets:dazard_response_to_uv_scc_up
Curated_gene_sets:reactome_r...146	SET	7	0.66795	0.012783	0.42498	0.058021	Curated_gene_sets:reactome_runx3_regulates_cdkn1a_transcription
Curated_gene_sets:pid_tcr_ra...	SET	13	0.4074	0.010623	0.25942	0.058169	Curated_gene_sets:pid_tcr_ras_pathway
GO_bp:go_cell_adhesion_media...	SET	68	0.15217	0.0090617	0.0969	0.058178	GO_bp:go_cell_adhesion_mediated_by_integrin
Curated_gene_sets:reactome_o...18	SET	284	0.080089	0.0096916	0.051021	0.058248	Curated_gene_sets:reactome_other_interleukin_signaling
Curated_gene_sets:su_kidney	SET	12	0.38044	0.0095315	0.24255	0.058391	Curated_gene_sets:su_kidney
GO_bp:go_positive_regulation...299	SET	25	0.23998	0.0086753	0.15303	0.058427	GO_bp:go_positive_regulation_of_focal_adhesion_assembly
GO_bp:go_glycerol_transport	SET	6	0.59943	0.010621	0.38228	0.058445	GO_bp:go_glycerol_transport
GO_mf:go_glycerol_transmembr...	SET	6	0.59943	0.010621	0.38228	0.058445	GO_mf:go_glycerol_transmembrane_transporter_activity
GO_bp:go_negative_regulation...103	SET	235	0.086732	0.0095596	0.055355	0.05859	GO_bp:go_negative_regulation_of_cell_cycle_phase_transition
Curated_gene_sets:reactome_m...92	SET	5	0.5858	0.0094753	0.37393	0.058615	Curated_gene_sets:reactome_muscarinic_acetylcholine_receptors
GO_bp:go_positive_regulation...287	SET	5	0.62473	0.010105	0.39895	0.058694	GO_bp:go_positive_regulation_of_fc_gamma_receptor_signaling_pathway_involved_in_phagocytosis
Curated_gene_sets:pid_mtor_4...	SET	67	0.152	0.0089856	0.097101	0.058751	Curated_gene_sets:pid_mtor_4pathway
GO_bp:go_fibrinolysis	SET	27	0.24454	0.0091864	0.15631	0.058861	GO_bp:go_fibrinolysis
Curated_gene_sets:naishiro_c...	SET	8	0.54707	0.011192	0.34982	0.058932	Curated_gene_sets:naishiro_ctnnb1_targets_with_lef1_motif
GO_bp:go_ncrna_export_from_n...	SET	39	0.21855	0.0098641	0.13975	0.058936	GO_bp:go_ncrna_export_from_nucleus
GO_bp:go_regulation_of_recep...4	SET	11	0.3755	0.0090072	0.24017	0.058985	GO_bp:go_regulation_of_receptor_clustering
GO_mf:go_nadph_hemoprotein_r...	SET	6	0.59319	0.01051	0.37942	0.058985	GO_mf:go_nadph_hemoprotein_reductase_activity
GO_mf:go_catalytic_activity_...2	SET	21	0.27708	0.009181	0.17732	0.05908	GO_mf:go_catalytic_activity_acting_on_a_rrna
GO_bp:go_cellular_response_t...66	SET	10	0.40045	0.009159	0.25642	0.059193	GO_bp:go_cellular_response_to_leucine
Curated_gene_sets:reactome_o...15	SET	11	0.41014	0.0098382	0.26282	0.059327	Curated_gene_sets:reactome_organic_anion_transporters
GO_bp:go_polyphosphate_catab...	SET	5	0.58654	0.0094872	0.37594	0.059368	GO_bp:go_polyphosphate_catabolic_process
GO_mf:go_exopolyphosphatase_...	SET	5	0.58654	0.0094872	0.37594	0.059368	GO_mf:go_exopolyphosphatase_activity
GO_bp:go_dicarboxylic_acid_m...	SET	59	0.16755	0.0092966	0.1074	0.059372	GO_bp:go_dicarboxylic_acid_metabolic_process
GO_bp:go_chorion_development	SET	7	0.46757	0.0089482	0.29997	0.059541	GO_bp:go_chorion_development
Curated_gene_sets:kumamoto_r...1	SET	10	0.35587	0.0081395	0.22846	0.059661	Curated_gene_sets:kumamoto_response_to_nutlin_3a_dn
GO_mf:go_cytochrome_b5_reduc...	SET	7	0.4401	0.0084224	0.28256	0.05968	GO_mf:go_cytochrome_b5_reductase_activity_acting_on_nad_p_h
GO_bp:go_snrna_transcription	SET	71	0.16854	0.010255	0.10824	0.059732	GO_bp:go_snrna_transcription
Curated_gene_sets:ceballos_t...2	SET	20	0.25517	0.0082515	0.1639	0.059757	Curated_gene_sets:ceballos_targets_of_tp53_and_myc_up
GO_cc:go_coated_vesicle	SET	274	0.078931	0.0093843	0.050707	0.059794	GO_cc:go_coated_vesicle
GO_bp:go_pyrimidine_containi...4	SET	11	0.32097	0.0076992	0.20627	0.059856	GO_bp:go_pyrimidine_containing_compound_salvage
GO_bp:go_rab_protein_signal_...	SET	64	0.15195	0.0087799	0.097663	0.059876	GO_bp:go_rab_protein_signal_transduction
GO_bp:go_positive_regulation...75	SET	36	0.21894	0.0094948	0.14072	0.059881	GO_bp:go_positive_regulation_of_bone_mineralization
GO_cc:go_trans_golgi_network...3	SET	15	0.30731	0.0086074	0.19754	0.059897	GO_cc:go_trans_golgi_network_transport_vesicle_membrane
GO_bp:go_coenzyme_biosynthet...	SET	141	0.10574	0.0090499	0.067989	0.059957	GO_bp:go_coenzyme_biosynthetic_process
Curated_gene_sets:pid_fra_pa...	SET	36	0.19346	0.0083899	0.12444	0.060018	Curated_gene_sets:pid_fra_pathway
GO_cc:go_alveolar_lamellar_b...	SET	6	0.55679	0.0098653	0.35823	0.060068	GO_cc:go_alveolar_lamellar_body
Curated_gene_sets:reactome_l...14	SET	21	0.28764	0.0095308	0.18514	0.060147	Curated_gene_sets:reactome_long_term_potentiation
GO_bp:go_branching_involved_...1	SET	30	0.23022	0.0091153	0.1482	0.060177	GO_bp:go_branching_involved_in_blood_vessel_morphogenesis
Curated_gene_sets:torchia_ta...1	SET	300	0.079286	0.0098568	0.051057	0.060237	Curated_gene_sets:torchia_targets_of_ewsr1_fli1_fusion_dn
GO_cc:go_u5_snrnp	SET	16	0.36698	0.010615	0.23642	0.060311	GO_cc:go_u5_snrnp
Curated_gene_sets:biocarta_n...4	SET	19	0.31325	0.0098733	0.20183	0.060334	Curated_gene_sets:biocarta_nfkb_pathway
Curated_gene_sets:plasari_tg...6	SET	195	0.097393	0.0097889	0.062754	0.060342	Curated_gene_sets:plasari_tgfb1_targets_10hr_up
GO_mf:go_hyaluronic_acid_bin...	SET	20	0.29269	0.0094647	0.18861	0.060364	GO_mf:go_hyaluronic_acid_binding
GO_bp:go_organic_acid_biosyn...	SET	280	0.075968	0.0091289	0.048957	0.060372	GO_bp:go_organic_acid_biosynthetic_process
GO_bp:go_positive_regulation...18	SET	9	0.57067	0.012383	0.36778	0.060381	GO_bp:go_positive_regulation_of_adenylate_cyclase_activity
Curated_gene_sets:gregory_sy...	SET	135	0.11614	0.0097276	0.074851	0.060396	Curated_gene_sets:gregory_synthetic_lethal_with_imatinib
Curated_gene_sets:reactome_t...96	SET	85	0.13678	0.0091031	0.088174	0.060428	Curated_gene_sets:reactome_transport_of_bile_salts_and_organic_acids_metal_ions_and_amine_compounds
Curated_gene_sets:marshall_v...1	SET	28	0.24338	0.0093104	0.15696	0.060506	Curated_gene_sets:marshall_viral_infection_response_dn
Curated_gene_sets:wnt_signal...	SET	87	0.13502	0.0090901	0.087159	0.060691	Curated_gene_sets:wnt_signaling
GO_bp:go_positive_regulation...19	SET	31	0.21801	0.0087746	0.14081	0.06078	GO_bp:go_positive_regulation_of_adherens_junction_organization
GO_bp:go_cellular_response_t...16	SET	80	0.15161	0.0097896	0.097926	0.060801	GO_bp:go_cellular_response_to_calcium_ion
Curated_gene_sets:biocarta_p...9	SET	27	0.25817	0.0096983	0.16678	0.060821	Curated_gene_sets:biocarta_pdgf_pathway
Curated_gene_sets:gargalovic...17	SET	26	0.23783	0.0087676	0.1537	0.060893	Curated_gene_sets:gargalovic_response_to_oxidized_phospholipids_red_dn
GO_bp:go_translational_readt...	SET	9	0.35654	0.0077364	0.23053	0.060987	GO_bp:go_translational_readthrough
GO_cc:go_sperm_annulus	SET	5	0.48657	0.0078703	0.31464	0.061011	GO_cc:go_sperm_annulus
GO_bp:go_cardiac_muscle_cell...3	SET	7	0.5312	0.010166	0.34367	0.061101	GO_bp:go_cardiac_muscle_cell_cardiac_muscle_cell_adhesion
GO_bp:go_negative_regulation...627	SET	28	0.25681	0.0098238	0.16627	0.061241	GO_bp:go_negative_regulation_of_smoothened_signaling_pathway
Curated_gene_sets:biocarta_h...7	SET	54	0.16754	0.0088943	0.10849	0.061272	Curated_gene_sets:biocarta_hivnef_pathway
GO_bp:go_response_to_hydrope...	SET	19	0.29341	0.0092481	0.19005	0.061318	GO_bp:go_response_to_hydroperoxide
Curated_gene_sets:mcclung_cr...1	SET	51	0.18717	0.0096574	0.12126	0.061365	Curated_gene_sets:mcclung_creb1_targets_dn
Curated_gene_sets:kim_wt1_ta...3	SET	119	0.1223	0.009622	0.079266	0.061433	Curated_gene_sets:kim_wt1_targets_8hr_dn
Curated_gene_sets:reactome_t...73	SET	52	0.18267	0.0095171	0.11849	0.06159	Curated_gene_sets:reactome_transcriptional_activation_of_mitochondrial_biogenesis
GO_bp:go_negative_regulation...107	SET	664	0.051581	0.0094473	0.033459	0.061596	GO_bp:go_negative_regulation_of_cell_differentiation
GO_bp:go_cation_transport	SET	1080	0.040806	0.0094236	0.026473	0.06162	GO_bp:go_cation_transport
GO_bp:go_regulation_of_hormo...3	SET	38	0.20989	0.0093512	0.13622	0.061686	GO_bp:go_regulation_of_hormone_metabolic_process
Curated_gene_sets:reactome_v...16	SET	5	0.72946	0.011799	0.47342	0.061688	Curated_gene_sets:reactome_vldl_assembly
Curated_gene_sets:theilgaard...2	SET	75	0.16097	0.010065	0.10447	0.061697	Curated_gene_sets:theilgaard_neutrophil_at_skin_wound_up
Curated_gene_sets:boyault_li...5	SET	39	0.21982	0.0099213	0.14267	0.061704	Curated_gene_sets:boyault_liver_cancer_subclass_g1_dn
GO_bp:go_positive_regulation...482	SET	5	0.71506	0.011566	0.46422	0.061748	GO_bp:go_positive_regulation_of_meiosis_i
GO_mf:go_chaperone_binding	SET	100	0.11784	0.0085028	0.076566	0.061908	GO_mf:go_chaperone_binding
Curated_gene_sets:wagschal_e...	SET	14	0.34895	0.0094424	0.22677	0.061937	Curated_gene_sets:wagschal_ehmt2_targets_up
Curated_gene_sets:amit_egf_r...12	SET	37	0.22707	0.0099827	0.14774	0.062167	Curated_gene_sets:amit_egf_response_60_mcf10a
Curated_gene_sets:pid_hedgeh...1	SET	22	0.29191	0.0098998	0.18996	0.062191	Curated_gene_sets:pid_hedgehog_2pathway
GO_cc:go_sperm_principal_pie...	SET	20	0.28169	0.0091091	0.18336	0.062249	GO_cc:go_sperm_principal_piece
Curated_gene_sets:browne_hcm...24	SET	50	0.18573	0.0094889	0.12095	0.062327	Curated_gene_sets:browne_hcmv_infection_4hr_up
GO_bp:go_negative_regulation...488	SET	28	0.24465	0.0093589	0.15938	0.062402	GO_bp:go_negative_regulation_of_organ_growth
Curated_gene_sets:kegg_color...	SET	62	0.16492	0.0093797	0.10748	0.062474	Curated_gene_sets:kegg_colorectal_cancer
GO_cc:go_paranode_region_of_...	SET	12	0.41935	0.010506	0.27335	0.062509	GO_cc:go_paranode_region_of_axon
Curated_gene_sets:reactome_g...17	SET	30	0.20525	0.0081268	0.13382	0.062556	Curated_gene_sets:reactome_g_protein_beta:gamma_signalling
GO_cc:go_vesicle_membrane	SET	755	0.047291	0.0092133	0.030844	0.062621	GO_cc:go_vesicle_membrane
GO_bp:go_regulation_of_skele...7	SET	11	0.47212	0.011325	0.30801	0.06267	GO_bp:go_regulation_of_skeletal_muscle_fiber_development
Curated_gene_sets:doane_brea...3	SET	45	0.17945	0.0086989	0.1171	0.062715	Curated_gene_sets:doane_breast_cancer_esr1_dn
GO_bp:go_cardiac_neural_cres...3	SET	7	0.52229	0.0099953	0.34094	0.062782	GO_bp:go_cardiac_neural_crest_cell_migration_involved_in_outflow_tract_morphogenesis
GO_bp:go_positive_regulation...875	SET	29	0.24839	0.0096697	0.16223	0.062884	GO_bp:go_positive_regulation_of_vasoconstriction
GO_bp:go_ribonucleoprotein_c...3	SET	233	0.08209	0.0090099	0.053617	0.062889	GO_bp:go_ribonucleoprotein_complex_subunit_organization
GO_bp:go_dna_packaging	SET	183	0.10466	0.010193	0.068375	0.062938	GO_bp:go_dna_packaging
GO_bp:go_vascular_endothelia...4	SET	35	0.21803	0.0093235	0.14246	0.06296	GO_bp:go_vascular_endothelial_growth_factor_signaling_pathway
GO_bp:go_somitogenesis	SET	70	0.14913	0.0090099	0.097479	0.063038	GO_bp:go_somitogenesis
GO_bp:go_positive_regulation...726	SET	32	0.20711	0.0084688	0.13563	0.063384	GO_bp:go_positive_regulation_of_rna_splicing
GO_bp:go_negative_regulation...228	SET	27	0.22637	0.0085037	0.14826	0.063413	GO_bp:go_negative_regulation_of_epithelial_to_mesenchymal_transition
GO_mf:go_growth_factor_activ...	SET	158	0.10664	0.0096572	0.069852	0.063437	GO_mf:go_growth_factor_activity
Curated_gene_sets:park_osteo...1	SET	6	0.65571	0.011618	0.42965	0.063496	Curated_gene_sets:park_osteoblast_differentiation_by_phenylamil_dn
Curated_gene_sets:reactome_r...71	SET	8	0.49147	0.010055	0.32204	0.063502	Curated_gene_sets:reactome_release_of_hh_np_from_the_secreting_cell
GO_bp:go_inner_mitochondrial...	SET	41	0.18318	0.0084766	0.1201	0.063608	GO_bp:go_inner_mitochondrial_membrane_organization
Curated_gene_sets:reactome_s...85	SET	44	0.19539	0.0093659	0.12829	0.063875	Curated_gene_sets:reactome_signaling_by_scf_kit
GO_bp:go_mesoderm_morphogene...	SET	70	0.1556	0.0094011	0.10217	0.063901	GO_bp:go_mesoderm_morphogenesis
GO_bp:go_neuron_projection_o...	SET	78	0.14136	0.0090138	0.092825	0.063902	GO_bp:go_neuron_projection_organization
GO_mf:go_translation_activat...	SET	9	0.40337	0.0087526	0.26495	0.063962	GO_mf:go_translation_activator_activity
GO_bp:go_microtubule_polymer...1	SET	68	0.14036	0.008359	0.092221	0.064009	GO_bp:go_microtubule_polymerization
GO_bp:go_detection_of_temper...1	SET	19	0.28904	0.0091103	0.18993	0.064037	GO_bp:go_detection_of_temperature_stimulus
GO_bp:go_vesicle_fusion_with...2	SET	6	0.60078	0.010645	0.39486	0.064076	GO_bp:go_vesicle_fusion_with_golgi_apparatus
GO_bp:go_recombinational_rep...	SET	119	0.11588	0.0091166	0.076206	0.064192	GO_bp:go_recombinational_repair
GO_bp:go_pyrimidine_nucleoti...4	SET	6	0.40909	0.0072484	0.26914	0.064266	GO_bp:go_pyrimidine_nucleotide_salvage
GO_mf:go_g_protein_coupled_a...1	SET	7	0.46999	0.0089945	0.30928	0.064309	GO_mf:go_g_protein_coupled_acetylcholine_receptor_activity
GO_bp:go_regulation_of_trans...1	SET	422	0.061161	0.0089886	0.040272	0.064433	GO_bp:go_regulation_of_trans_synaptic_signaling
GO_bp:go_positive_regulation...762	SET	18	0.27784	0.008524	0.18296	0.064442	GO_bp:go_positive_regulation_of_steroid_biosynthetic_process
GO_bp:go_antigen_processing_...5	SET	6	0.50205	0.0088955	0.33065	0.064473	GO_bp:go_antigen_processing_and_presentation_of_endogenous_peptide_antigen_via_mhc_class_i_via_er_pathway
Curated_gene_sets:ballif_dev...	SET	14	0.39234	0.010616	0.25853	0.06457	Curated_gene_sets:ballif_developmental_disability_p16_p12_deletion
Curated_gene_sets:biocarta_a...11	SET	20	0.28551	0.0092326	0.18816	0.064596	Curated_gene_sets:biocarta_akt_pathway
GO_bp:go_epithelial_cell_pro...1	SET	356	0.068838	0.0093086	0.045372	0.064617	GO_bp:go_epithelial_cell_proliferation
GO_bp:go_energy_coupled_prot...2	SET	23	0.24668	0.0085535	0.16261	0.064648	GO_bp:go_energy_coupled_proton_transport_down_electrochemical_gradient
Curated_gene_sets:krasnosels...1	SET	43	0.17616	0.0083477	0.11615	0.06469	Curated_gene_sets:krasnoselskaya_ilf3_targets_dn
GO_bp:go_cell_surface_recept...1	SET	585	0.054041	0.0093104	0.035667	0.064877	GO_bp:go_cell_surface_receptor_signaling_pathway_involved_in_cell_cell_signaling
GO_mf:go_peptide_receptor_ac...	SET	143	0.10883	0.00938	0.071838	0.064904	GO_mf:go_peptide_receptor_activity
GO_bp:go_positive_regulation...169	SET	95	0.12341	0.0086807	0.081492	0.06497	GO_bp:go_positive_regulation_of_chromatin_organization
Curated_gene_sets:kegg_hedge...	SET	55	0.16748	0.0089728	0.1106	0.064985	Curated_gene_sets:kegg_hedgehog_signaling_pathway
Curated_gene_sets:burton_adi...6	SET	98	0.1248	0.0089153	0.082443	0.065048	Curated_gene_sets:burton_adipogenesis_3
Curated_gene_sets:rutella_re...2	SET	320	0.070511	0.0090486	0.046583	0.065064	Curated_gene_sets:rutella_response_to_csf2rb_and_il4_up
GO_bp:go_regulation_of_amylo...2	SET	21	0.28469	0.0094333	0.1881	0.065084	GO_bp:go_regulation_of_amyloid_beta_formation
GO_bp:go_cellular_response_t...17	SET	53	0.18387	0.0096706	0.12158	0.065231	GO_bp:go_cellular_response_to_camp
GO_bp:go_regulation_of_aspar...2	SET	12	0.39351	0.0098589	0.26031	0.065311	GO_bp:go_regulation_of_aspartic_type_peptidase_activity
Curated_gene_sets:reactome_r...20	SET	11	0.33458	0.0080258	0.22139	0.06537	Curated_gene_sets:reactome_regulated_proteolysis_of_p75ntr
GO_bp:go_cardiovascular_syst...	SET	672	0.050087	0.0092267	0.033147	0.0654	GO_bp:go_cardiovascular_system_development
Curated_gene_sets:reactome_c...100	SET	27	0.22337	0.0083909	0.14783	0.065404	Curated_gene_sets:reactome_cristae_formation
Curated_gene_sets:radaeva_re...1	SET	10	0.41919	0.0095877	0.27772	0.06561	Curated_gene_sets:radaeva_response_to_ifna1_dn
GO_bp:go_gonadal_mesoderm_de...	SET	2	0.92002	0.0094125	0.60961	0.065633	GO_bp:go_gonadal_mesoderm_development
GO_mf:go_isocitrate_dehydrog...	SET	4	0.58776	0.0085035	0.38975	0.065781	GO_mf:go_isocitrate_dehydrogenase_activity
Curated_gene_sets:zhong_secr...1	SET	62	0.16611	0.0094473	0.11016	0.0658	Curated_gene_sets:zhong_secretome_of_lung_cancer_and_endothelium
GO_bp:go_taxis	SET	606	0.052935	0.0092767	0.035112	0.065839	GO_bp:go_taxis
GO_bp:go_regulation_of_prote...1	SET	171	0.091951	0.00866	0.06106	0.066056	GO_bp:go_regulation_of_proteasomal_protein_catabolic_process
Curated_gene_sets:pid_circad...	SET	15	0.33629	0.009419	0.22349	0.066206	Curated_gene_sets:pid_circadian_pathway
GO_bp:go_gamma_delta_t_cell_...1	SET	15	0.28299	0.007926	0.18809	0.066238	GO_bp:go_gamma_delta_t_cell_activation
Curated_gene_sets:astier_int...	SET	53	0.16669	0.0087673	0.11081	0.066255	Curated_gene_sets:astier_integrin_signaling
GO_cc:go_clathrin_coated_ves...2	SET	110	0.12335	0.0093322	0.082	0.066272	GO_cc:go_clathrin_coated_vesicle_membrane
Curated_gene_sets:reactome_z...2	SET	7	0.40348	0.0077215	0.2683	0.066327	Curated_gene_sets:reactome_zinc_efflux_and_compartmentalization_by_the_slc30_family
Curated_gene_sets:wilcox_res...2	SET	146	0.10273	0.0089459	0.068317	0.066336	Curated_gene_sets:wilcox_response_to_progesterone_up
GO_bp:go_cytosolic_transport	SET	146	0.10686	0.009306	0.071105	0.06644	GO_bp:go_cytosolic_transport
GO_bp:go_fatty_acyl_coa_bios...	SET	30	0.21915	0.0086773	0.14583	0.066459	GO_bp:go_fatty_acyl_coa_biosynthetic_process
GO_bp:go_regulation_of_hormo...1	SET	27	0.26141	0.0098198	0.17414	0.066671	GO_bp:go_regulation_of_hormone_biosynthetic_process
GO_bp:go_acetyl_coa_biosynth...1	SET	19	0.2601	0.0081983	0.17335	0.066759	GO_bp:go_acetyl_coa_biosynthetic_process
GO_bp:go_positive_regulation...273	SET	14	0.32151	0.0086999	0.2143	0.066781	GO_bp:go_positive_regulation_of_execution_phase_of_apoptosis
GO_bp:go_regulation_of_cellu...14	SET	228	0.080459	0.0087368	0.05363	0.066784	GO_bp:go_regulation_of_cellular_protein_catabolic_process
Curated_gene_sets:nemeth_inf...2	SET	82	0.13471	0.0088062	0.089848	0.066908	Curated_gene_sets:nemeth_inflammatory_response_lps_up
Curated_gene_sets:yih_respon...3	SET	28	0.2284	0.0087372	0.15236	0.066935	Curated_gene_sets:yih_response_to_arsenite_c3
GO_bp:go_negative_regulation...628	SET	6	0.55285	0.0097955	0.36887	0.066977	GO_bp:go_negative_regulation_of_smoothened_signaling_pathway_involved_in_dorsal_ventral_neural_tube_patterning
GO_bp:go_response_to_phenylp...	SET	5	0.37922	0.0061339	0.25319	0.067105	GO_bp:go_response_to_phenylpropanoid
Curated_gene_sets:benporath_...12	SET	276	0.074745	0.0089185	0.049911	0.067135	Curated_gene_sets:benporath_oct4_targets
Curated_gene_sets:dorn_adeno...5	SET	39	0.18347	0.0082805	0.12261	0.06729	Curated_gene_sets:dorn_adenovirus_infection_32hr_dn
Curated_gene_sets:nikolsky_b...4	SET	15	0.44951	0.01259	0.30045	0.067321	Curated_gene_sets:nikolsky_breast_cancer_12q24_amplicon
Curated_gene_sets:kegg_neuro...1	SET	254	0.08214	0.0094076	0.05491	0.06735	Curated_gene_sets:kegg_neuroactive_ligand_receptor_interaction
GO_bp:go_microtubule_depolym...	SET	40	0.20343	0.0092981	0.13603	0.067404	GO_bp:go_microtubule_depolymerization
Curated_gene_sets:mccabe_hox...3	SET	21	0.28835	0.0095544	0.19299	0.067579	Curated_gene_sets:mccabe_hoxc6_targets_dn
GO_bp:go_regulation_of_ion_t...2	SET	633	0.051272	0.0091766	0.034326	0.06764	GO_bp:go_regulation_of_ion_transport
GO_bp:go_negative_regulation...568	SET	311	0.07339	0.0092868	0.049144	0.06768	GO_bp:go_negative_regulation_of_proteolysis
Curated_gene_sets:reactome_s...101	SET	7	0.46178	0.0088373	0.30923	0.067686	Curated_gene_sets:reactome_smac_xiap_regulated_apoptotic_response
GO_bp:go_microtubule_nucleat...2	SET	6	0.48314	0.0085604	0.32355	0.067696	GO_bp:go_microtubule_nucleation_by_interphase_microtubule_organizing_center
GO_bp:go_water_homeostasis	SET	70	0.15884	0.0095971	0.10638	0.067714	GO_bp:go_water_homeostasis
Curated_gene_sets:saenz_deto...	SET	12	0.32497	0.0081417	0.21768	0.067744	Curated_gene_sets:saenz_detox_pathway_and_carcinogenesis_dn
Curated_gene_sets:khetchoumi...2	SET	44	0.18969	0.0090926	0.12711	0.067813	Curated_gene_sets:khetchoumian_trim24_targets_up
GO_bp:go_cellular_response_t...61	SET	10	0.3737	0.0085471	0.25053	0.067913	GO_bp:go_cellular_response_to_iron_ion
GO_bp:go_positive_regulation...757	SET	7	0.50058	0.0095799	0.33594	0.068111	GO_bp:go_positive_regulation_of_spindle_checkpoint
Curated_gene_sets:bilanges_s...5	SET	29	0.26665	0.010381	0.17895	0.06812	Curated_gene_sets:bilanges_serum_sensitive_via_tsc2
Curated_gene_sets:reactome_r...107	SET	73	0.15938	0.0098327	0.10699	0.068171	Curated_gene_sets:reactome_rna_polymerase_ii_transcribes_snrna_genes
GO_bp:go_cofactor_metabolic_...	SET	424	0.060204	0.0088685	0.040416	0.068175	GO_bp:go_cofactor_metabolic_process
Curated_gene_sets:lindvall_i...1	SET	73	0.1566	0.0096614	0.10514	0.068189	Curated_gene_sets:lindvall_immortalized_by_tert_dn
GO_mf:go_rna_polymerase_ii_a...2	SET	9	0.52968	0.011493	0.35574	0.068257	GO_mf:go_rna_polymerase_ii_activity
Curated_gene_sets:pid_hiv_ne...	SET	34	0.2097	0.008838	0.14089	0.068334	Curated_gene_sets:pid_hiv_nef_pathway
GO_mf:go_mrna_5_utr_binding	SET	23	0.22321	0.00774	0.15003	0.068414	GO_mf:go_mrna_5_utr_binding
GO_bp:go_regulation_of_devel...2	SET	303	0.072812	0.0090964	0.048965	0.068516	GO_bp:go_regulation_of_developmental_growth
GO_bp:go_odontoblast_differe...	SET	6	0.4778	0.0084659	0.32136	0.068541	GO_bp:go_odontoblast_differentiation
GO_bp:go_negative_regulation...127	SET	6	0.48837	0.008653	0.32852	0.068577	GO_bp:go_negative_regulation_of_cellular_amine_metabolic_process
GO_bp:go_thyroid_hormone_med...	SET	5	0.64033	0.010357	0.43083	0.068612	GO_bp:go_thyroid_hormone_mediated_signaling_pathway
GO_bp:go_nk_t_cell_prolifera...	SET	6	0.43196	0.0076536	0.29067	0.068636	GO_bp:go_nk_t_cell_proliferation
GO_cc:go_box_h_aca_telomeras...	SET	3	0.80868	0.010133	0.5443	0.068684	GO_cc:go_box_h_aca_telomerase_rnp_complex
Curated_gene_sets:lee_sp4_th...	SET	15	0.37102	0.010392	0.24983	0.068771	Curated_gene_sets:lee_sp4_thymocyte
GO_bp:go_regulation_of_amylo...3	SET	8	0.50451	0.010321	0.33973	0.068779	GO_bp:go_regulation_of_amyloid_fibril_formation
GO_bp:go_negative_regulation...172	SET	15	0.30398	0.0085141	0.20495	0.069023	GO_bp:go_negative_regulation_of_cytokine_production_involved_in_inflammatory_response
Curated_gene_sets:enk_uv_res...4	SET	509	0.056058	0.0090272	0.037797	0.069026	Curated_gene_sets:enk_uv_response_keratinocyte_up
GO_mf:go_gamma_tubulin_bindi...	SET	24	0.25203	0.0089267	0.16996	0.069065	GO_mf:go_gamma_tubulin_binding
GO_bp:go_negative_regulation...68	SET	7	0.62325	0.011927	0.42037	0.069098	GO_bp:go_negative_regulation_of_calcium_ion_import
Curated_gene_sets:pid_bcr_5p...	SET	60	0.14939	0.0083584	0.10079	0.069158	Curated_gene_sets:pid_bcr_5pathway
GO_bp:go_positive_regulation...564	SET	340	0.066811	0.008833	0.045091	0.06922	GO_bp:go_positive_regulation_of_neuron_differentiation
GO_bp:go_toxin_metabolic_pro...	SET	21	0.24876	0.0082426	0.1679	0.069233	GO_bp:go_toxin_metabolic_process
Curated_gene_sets:kegg_wnt_s...	SET	146	0.098307	0.0085607	0.066371	0.069289	Curated_gene_sets:kegg_wnt_signaling_pathway
Curated_gene_sets:reactome_f...10	SET	131	0.11347	0.0093632	0.076614	0.069312	Curated_gene_sets:reactome_fc_epsilon_receptor_fceri_signaling
GO_bp:go_neuron_death	SET	328	0.06952	0.0090302	0.046951	0.069355	GO_bp:go_neuron_death
Curated_gene_sets:martens_tr...2	SET	812	0.044332	0.0089429	0.029948	0.069408	Curated_gene_sets:martens_tretinoin_response_up
GO_bp:go_response_to_folic_a...	SET	10	0.47961	0.01097	0.32423	0.06955	GO_bp:go_response_to_folic_acid
Curated_gene_sets:mikkelsen_...2	SET	7	0.50746	0.0097115	0.34315	0.069606	Curated_gene_sets:mikkelsen_dedifferentiated_state_up
Curated_gene_sets:kegg_porph...	SET	39	0.23613	0.010658	0.15972	0.069666	Curated_gene_sets:kegg_porphyrin_and_chlorophyll_metabolism
GO_bp:go_regulation_of_ryano...	SET	24	0.29486	0.010444	0.19946	0.069673	GO_bp:go_regulation_of_ryanodine_sensitive_calcium_release_channel_activity
Curated_gene_sets:gentile_uv...3	SET	60	0.16277	0.0091072	0.11027	0.069964	Curated_gene_sets:gentile_uv_low_dose_dn
GO_cc:go_golgi_associated_ve...1	SET	165	0.092187	0.0085299	0.062499	0.070114	GO_cc:go_golgi_associated_vesicle
Curated_gene_sets:hwang_pros...	SET	26	0.2202	0.0081175	0.14929	0.070117	Curated_gene_sets:hwang_prostate_cancer_markers
GO_bp:go_negative_regulation...264	SET	40	0.19705	0.0090065	0.13372	0.070309	GO_bp:go_negative_regulation_of_gliogenesis
GO_bp:go_plasma_membrane_rep...	SET	8	0.50575	0.010347	0.34323	0.070317	GO_bp:go_plasma_membrane_repair
GO_bp:go_coenzyme_metabolic_...	SET	245	0.076816	0.0086426	0.052134	0.070327	GO_bp:go_coenzyme_metabolic_process
GO_cc:go_endoplasmic_reticul...1	SET	1783	0.030255	0.0088006	0.020559	0.070578	GO_cc:go_endoplasmic_reticulum
GO_bp:go_ventral_spinal_cord...2	SET	17	0.31747	0.0094656	0.21576	0.070599	GO_bp:go_ventral_spinal_cord_interneuron_differentiation
GO_bp:go_secretory_granule_o...	SET	33	0.2086	0.008662	0.14179	0.070628	GO_bp:go_secretory_granule_organization
Curated_gene_sets:abbud_lif_...2	SET	42	0.19765	0.0092568	0.13441	0.07073	Curated_gene_sets:abbud_lif_signaling_1_up
Curated_gene_sets:reactome_g...7	SET	5	0.71808	0.011615	0.48855	0.070817	Curated_gene_sets:reactome_g2_m_dna_replication_checkpoint
GO_bp:go_hindbrain_radial_gl...	SET	9	0.38861	0.0084324	0.26445	0.07086	GO_bp:go_hindbrain_radial_glia_guided_cell_migration
GO_mf:go_pre_mrna_binding	SET	32	0.22655	0.0092636	0.15421	0.070911	GO_mf:go_pre_mrna_binding
GO_cc:go_clathrin_adaptor_co...	SET	28	0.21991	0.0084126	0.1497	0.070926	GO_cc:go_clathrin_adaptor_complex
Curated_gene_sets:pid_il23_p...	SET	37	0.18437	0.0081054	0.12552	0.070959	Curated_gene_sets:pid_il23_pathway
Curated_gene_sets:biocarta_i...9	SET	29	0.24144	0.0093992	0.16443	0.071021	Curated_gene_sets:biocarta_il1r_pathway
Curated_gene_sets:smirnov_ci...2	SET	152	0.10066	0.0089427	0.068594	0.071131	Curated_gene_sets:smirnov_circulating_endotheliocytes_in_cancer_up
GO_bp:go_chromatin_remodeling	SET	161	0.097091	0.008875	0.066167	0.071148	GO_bp:go_chromatin_remodeling
GO_bp:go_regulation_of_prote...22	SET	19	0.25766	0.0081212	0.17563	0.071187	GO_bp:go_regulation_of_protein_homodimerization_activity
GO_bp:go_translational_elong...	SET	134	0.10533	0.0087903	0.071832	0.071282	GO_bp:go_translational_elongation
Curated_gene_sets:chiaradonn...6	SET	119	0.11269	0.0088655	0.076876	0.071358	Curated_gene_sets:chiaradonna_neoplastic_transformation_kras_up
Curated_gene_sets:lim_mammar...3	SET	13	0.31608	0.008242	0.21579	0.07151	Curated_gene_sets:lim_mammary_luminal_progenitor_dn
GO_bp:go_regulation_of_lipop...3	SET	21	0.28649	0.0094928	0.19561	0.071525	GO_bp:go_regulation_of_lipoprotein_lipase_activity
GO_mf:go_gdp_binding	SET	57	0.15308	0.0083486	0.10452	0.071536	GO_mf:go_gdp_binding
GO_bp:go_negative_regulation...250	SET	5	0.5381	0.0087038	0.36758	0.071623	GO_bp:go_negative_regulation_of_female_gonad_development
Curated_gene_sets:reactome_e...18	SET	11	0.33069	0.0079325	0.22596	0.071672	Curated_gene_sets:reactome_enos_activation
GO_mf:go_fmn_binding	SET	14	0.36604	0.0099049	0.25013	0.071684	GO_mf:go_fmn_binding
Curated_gene_sets:amit_egf_r...2	SET	40	0.19184	0.0087687	0.13112	0.071736	Curated_gene_sets:amit_egf_response_120_mcf10a
Curated_gene_sets:graham_cml...2	SET	12	0.37102	0.0092955	0.25366	0.07179	Curated_gene_sets:graham_cml_dividing_vs_normal_dividing_up
Curated_gene_sets:reactome_v...1	SET	5	0.69039	0.011167	0.47208	0.071822	Curated_gene_sets:reactome_vasopressin_like_receptors
GO_bp:go_regulation_of_neutr...1	SET	10	0.36978	0.0084575	0.25287	0.071836	GO_bp:go_regulation_of_neutrophil_activation
GO_bp:go_semicircular_canal_...2	SET	7	0.47527	0.0090954	0.3251	0.071892	GO_bp:go_semicircular_canal_morphogenesis
GO_bp:go_positive_regulation...364	SET	5	0.59407	0.0096091	0.40642	0.071918	GO_bp:go_positive_regulation_of_humoral_immune_response_mediated_by_circulating_immunoglobulin
Curated_gene_sets:pid_bard1_...	SET	29	0.20797	0.0080965	0.14231	0.071955	Curated_gene_sets:pid_bard1_pathway
Curated_gene_sets:fischer_dr...	SET	952	0.040996	0.0089202	0.028063	0.07204	Curated_gene_sets:fischer_dream_targets
GO_bp:go_cell_migration_invo...1	SET	12	0.37965	0.0095116	0.25992	0.072069	GO_bp:go_cell_migration_involved_in_gastrulation
Curated_gene_sets:reactome_t...53	SET	12	0.32137	0.0080515	0.22012	0.072156	Curated_gene_sets:reactome_tp53_regulates_transcription_of_death_receptors_and_ligands
GO_cc:go_exon_exon_junction_...	SET	19	0.22792	0.0071838	0.15612	0.072177	GO_cc:go_exon_exon_junction_complex
GO_bp:go_positive_regulation...67	SET	35	0.21555	0.0092173	0.14766	0.07218	GO_bp:go_positive_regulation_of_blood_pressure
Curated_gene_sets:demagalhae...1	SET	14	0.2931	0.0079311	0.20079	0.072198	Curated_gene_sets:demagalhaes_aging_dn
GO_bp:go_positive_regulation...731	SET	399	0.061195	0.0087505	0.041928	0.072224	GO_bp:go_positive_regulation_of_secretion
GO_bp:go_positive_regulation...843	SET	913	0.041468	0.0088458	0.028417	0.072253	GO_bp:go_positive_regulation_of_transport
GO_bp:go_respiratory_burst	SET	29	0.23234	0.0090452	0.15922	0.072259	GO_bp:go_respiratory_burst
Curated_gene_sets:biocarta_a...15	SET	18	0.26642	0.0081736	0.18269	0.07239	Curated_gene_sets:biocarta_ami_pathway
GO_bp:go_protein_localizatio...22	SET	5	0.57553	0.0093093	0.39481	0.072465	GO_bp:go_protein_localization_to_juxtaparanode_region_of_axon
Curated_gene_sets:lee_aging_...6	SET	75	0.13821	0.0086423	0.094858	0.072568	Curated_gene_sets:lee_aging_neocortex_up
GO_bp:go_commitment_of_neuro...	SET	7	0.47609	0.0091111	0.32689	0.072647	GO_bp:go_commitment_of_neuronal_cell_to_specific_neuron_type_in_forebrain
Curated_gene_sets:fontaine_p...2	SET	61	0.1536	0.0086654	0.10552	0.072746	Curated_gene_sets:fontaine_papillary_thyroid_carcinoma_up
Curated_gene_sets:khetchoumi...1	SET	7	0.51859	0.0099245	0.35634	0.0728	Curated_gene_sets:khetchoumian_trim24_targets_dn
GO_bp:go_ribosomal_large_sub...2	SET	68	0.14257	0.0084902	0.097968	0.072809	GO_bp:go_ribosomal_large_subunit_biogenesis
Curated_gene_sets:hahtola_my...4	SET	26	0.22756	0.0083889	0.15638	0.072819	Curated_gene_sets:hahtola_mycosis_fungoides_skin_dn
GO_bp:go_regulation_of_prote...2	SET	113	0.11054	0.0084761	0.075978	0.072856	GO_bp:go_regulation_of_proteasomal_ubiquitin_dependent_protein_catabolic_process
GO_bp:go_germ_cell_migration	SET	9	0.45186	0.0098048	0.31089	0.073062	GO_bp:go_germ_cell_migration
Curated_gene_sets:pid_p38_ga...	SET	11	0.36781	0.0088228	0.25307	0.073067	Curated_gene_sets:pid_p38_gamma_delta_pathway
GO_bp:go_glial_cell_activati...	SET	43	0.18319	0.008681	0.12606	0.073094	GO_bp:go_glial_cell_activation
Curated_gene_sets:oswald_hem...2	SET	216	0.078887	0.0083402	0.054286	0.073098	Curated_gene_sets:oswald_hematopoietic_stem_cell_in_collagen_gel_up
GO_bp:go_dorsal_ventral_axis...	SET	10	0.39034	0.0089278	0.26867	0.073142	GO_bp:go_dorsal_ventral_axis_specification
GO_bp:go_endonucleolytic_cle...2	SET	8	0.36508	0.007469	0.25133	0.073178	GO_bp:go_endonucleolytic_cleavage_in_its1_to_separate_ssu_rrna_from_5_8s_rrna_and_lsu_rrna_from_tricistronic_rrna_transcript_ssu_rrna_5_8s_rrna_lsu_rrna_
Curated_gene_sets:maina_vhl_...2	SET	10	0.41749	0.0095488	0.28748	0.073225	Curated_gene_sets:maina_vhl_targets_up
Curated_gene_sets:reactome_m...47	SET	25	0.22653	0.0081891	0.15603	0.073277	Curated_gene_sets:reactome_metal_ion_slc_transporters
GO_bp:go_locomotion	SET	1694	0.031229	0.0088772	0.021517	0.073352	GO_bp:go_locomotion
GO_bp:go_embryonic_heart_tub...	SET	70	0.14797	0.0089401	0.10208	0.07361	GO_bp:go_embryonic_heart_tube_development
GO_bp:go_regulation_of_prote...30	SET	937	0.039909	0.0086186	0.027534	0.073619	GO_bp:go_regulation_of_protein_localization
GO_cc:go_sodium_channel_comp...	SET	23	0.26839	0.0093063	0.18527	0.07373	GO_cc:go_sodium_channel_complex
GO_bp:go_chorionic_trophobla...	SET	5	0.46402	0.0075054	0.32035	0.073755	GO_bp:go_chorionic_trophoblast_cell_differentiation
Curated_gene_sets:sasai_targ...1	SET	8	0.54148	0.011078	0.37384	0.073759	Curated_gene_sets:sasai_targets_of_cxcr6_and_ptch1_dn
GO_cc:go_tethering_complex	SET	65	0.14701	0.0085599	0.10151	0.073782	GO_cc:go_tethering_complex
GO_mf:go_intramolecular_oxid...2	SET	8	0.41659	0.0085228	0.28795	0.073991	GO_mf:go_intramolecular_oxidoreductase_activity_interconverting_aldoses_and_ketoses
GO_bp:go_cellular_response_t...72	SET	18	0.29404	0.0090211	0.2033	0.074054	GO_bp:go_cellular_response_to_low_density_lipoprotein_particle_stimulus
Curated_gene_sets:biocarta_s...13	SET	11	0.31408	0.0075341	0.21736	0.074244	Curated_gene_sets:biocarta_srcrptp_pathway
Curated_gene_sets:heller_sil...1	SET	107	0.12024	0.0089728	0.083266	0.074379	Curated_gene_sets:heller_silenced_by_methylation_dn
GO_bp:go_regulation_of_glome...1	SET	9	0.43173	0.009368	0.29899	0.074387	GO_bp:go_regulation_of_glomerular_filtration
GO_bp:go_positive_regulation...587	SET	66	0.15134	0.0088797	0.10481	0.074389	GO_bp:go_positive_regulation_of_nuclear_division
Curated_gene_sets:reactome_p...114	SET	18	0.3315	0.01017	0.22962	0.074428	Curated_gene_sets:reactome_purine_catabolism
GO_bp:go_synaptonemal_comple...	SET	22	0.28381	0.0096251	0.1966	0.074435	GO_bp:go_synaptonemal_complex_organization
Curated_gene_sets:basso_hair...1	SET	5	0.4727	0.0076459	0.32772	0.074605	Curated_gene_sets:basso_hairy_cell_leukemia_dn
GO_bp:go_flavonoid_metabolic...	SET	15	0.35929	0.010063	0.24921	0.074702	GO_bp:go_flavonoid_metabolic_process
Curated_gene_sets:ren_alveol...2	SET	96	0.12952	0.0091579	0.089869	0.074773	Curated_gene_sets:ren_alveolar_rhabdomyosarcoma_up
GO_cc:go_chromaffin_granule	SET	8	0.50051	0.01024	0.34738	0.074828	GO_cc:go_chromaffin_granule
GO_bp:go_positive_regulation...589	SET	218	0.082038	0.008713	0.056945	0.074851	GO_bp:go_positive_regulation_of_nucleobase_containing_compound_metabolic_process
GO_bp:go_regulation_of_spind...3	SET	39	0.197	0.0088914	0.13674	0.074853	GO_bp:go_regulation_of_spindle_organization
Curated_gene_sets:reactome_u...4	SET	18	0.28358	0.0087	0.19687	0.074887	Curated_gene_sets:reactome_unblocking_of_nmda_receptors_glutamate_binding_and_activation
Curated_gene_sets:reactome_g...26	SET	10	0.30043	0.0068714	0.20864	0.074949	Curated_gene_sets:reactome_gamma_carboxylation_transport_and_amino_terminal_cleavage_of_proteins
GO_cc:go_cohesin_complex	SET	11	0.32371	0.007765	0.22483	0.074968	GO_cc:go_cohesin_complex
GO_cc:go_early_phagosome	SET	12	0.38405	0.0096217	0.26681	0.075031	GO_cc:go_early_phagosome
Curated_gene_sets:bild_e2f3_...	SET	233	0.079608	0.0087375	0.055311	0.075047	Curated_gene_sets:bild_e2f3_oncogenic_signature
GO_bp:go_response_to_interle...6	SET	11	0.30681	0.0073595	0.21322	0.075096	GO_bp:go_response_to_interleukin_18
GO_mf:go_syntaxin_binding	SET	67	0.14912	0.0088153	0.10365	0.075135	GO_mf:go_syntaxin_binding
GO_bp:go_regulation_of_retin...1	SET	7	0.50024	0.0095733	0.34775	0.075157	GO_bp:go_regulation_of_retina_development_in_camera_type_eye
GO_bp:go_viral_gene_expressi...	SET	184	0.091869	0.008972	0.063871	0.075179	GO_bp:go_viral_gene_expression
GO_bp:go_establishment_of_pr...4	SET	309	0.066706	0.0084143	0.0464	0.075277	GO_bp:go_establishment_of_protein_localization_to_membrane
GO_cc:go_neuromuscular_junct...	SET	72	0.14511	0.0088914	0.10097	0.07535	GO_cc:go_neuromuscular_junction
Curated_gene_sets:martinez_t...2	SET	573	0.05006	0.0085383	0.034846	0.075426	Curated_gene_sets:martinez_tp53_targets_up
Curated_gene_sets:reactome_a...103	SET	301	0.069203	0.0086174	0.048185	0.075486	Curated_gene_sets:reactome_asparagine_n_linked_glycosylation
GO_bp:go_positive_regulation...5	SET	3	0.88448	0.011082	0.61588	0.075495	GO_bp:go_positive_regulation_of_actin_filament_based_movement
GO_cc:go_organelle_subcompar...	SET	355	0.067065	0.0090564	0.0467	0.075498	GO_cc:go_organelle_subcompartment
GO_mf:go_tetrapyrrole_binding	SET	137	0.10349	0.0087316	0.072084	0.075564	GO_mf:go_tetrapyrrole_binding
Curated_gene_sets:ichiba_gra...1	SET	54	0.16404	0.0087085	0.11435	0.075727	Curated_gene_sets:ichiba_graft_versus_host_disease_35d_dn
Curated_gene_sets:valk_aml_c...7	SET	25	0.24742	0.0089441	0.17248	0.075731	Curated_gene_sets:valk_aml_cluster_16
Curated_gene_sets:biocarta_r...4	SET	25	0.21097	0.0076265	0.14711	0.075775	Curated_gene_sets:biocarta_raccycd_pathway
Curated_gene_sets:yagi_aml_w...3	SET	346	0.06361	0.0084823	0.04437	0.07585	Curated_gene_sets:yagi_aml_with_t_8_21_translocation
Curated_gene_sets:reactome_u...8	SET	11	0.396	0.009499	0.27628	0.075898	Curated_gene_sets:reactome_uptake_and_function_of_anthrax_toxins
GO_bp:go_protoporphyrinogen_...	SET	8	0.39543	0.0080898	0.27594	0.075935	GO_bp:go_protoporphyrinogen_ix_biosynthetic_process
GO_cc:go_nuclear_pore_centra...	SET	6	0.61758	0.010942	0.43108	0.075992	GO_cc:go_nuclear_pore_central_transport_channel
GO_bp:go_coenzyme_a_metaboli...	SET	5	0.47483	0.0076803	0.33158	0.076078	GO_bp:go_coenzyme_a_metabolic_process
Curated_gene_sets:terao_aox4...4	SET	25	0.2672	0.0096592	0.18662	0.076105	Curated_gene_sets:terao_aox4_targets_skin_up
Curated_gene_sets:zerbini_re...1	SET	6	0.64236	0.011381	0.44892	0.076242	Curated_gene_sets:zerbini_response_to_sulindac_dn
GO_bp:go_bone_resorption	SET	58	0.15881	0.0087367	0.111	0.076268	GO_bp:go_bone_resorption
GO_bp:go_metanephric_mesench...2	SET	15	0.31047	0.0086959	0.21713	0.076386	GO_bp:go_metanephric_mesenchyme_development
GO_bp:go_regulation_of_muscl...5	SET	132	0.10978	0.0090933	0.076813	0.076484	GO_bp:go_regulation_of_muscle_organ_development
GO_bp:go_regulation_of_lutei...	SET	7	0.41166	0.0078781	0.28808	0.076518	GO_bp:go_regulation_of_luteinizing_hormone_secretion
Curated_gene_sets:reactome_d...3	SET	29	0.21987	0.0085595	0.15387	0.07652	Curated_gene_sets:reactome_dap12_signaling
GO_bp:go_negative_regulation...716	SET	112	0.1119	0.0085423	0.078326	0.076565	GO_bp:go_negative_regulation_of_vasculature_development
GO_bp:go_regulation_of_cell_...3	SET	45	0.16752	0.0081203	0.11733	0.076691	GO_bp:go_regulation_of_cell_adhesion_mediated_by_integrin
GO_mf:go_potassium_channel_i...	SET	8	0.3863	0.007903	0.27062	0.076733	GO_mf:go_potassium_channel_inhibitor_activity
GO_cc:go_apical_dendrite	SET	15	0.34215	0.009583	0.23971	0.076749	GO_cc:go_apical_dendrite
GO_cc:go_proton_transporting...1	SET	21	0.2441	0.0080881	0.17111	0.076867	GO_cc:go_proton_transporting_atp_synthase_complex
GO_bp:go_positive_regulation...729	SET	4	0.64389	0.0093156	0.45191	0.077116	GO_bp:go_positive_regulation_of_sarcomere_organization
GO_bp:go_regulation_of_nucle...6	SET	478	0.054754	0.0085516	0.038442	0.077185	GO_bp:go_regulation_of_nucleobase_containing_compound_metabolic_process
GO_bp:go_negative_regulation...691	SET	6	0.44385	0.0078644	0.31165	0.077201	GO_bp:go_negative_regulation_of_transmission_of_nerve_impulse
GO_bp:go_lateral_mesoderm_de...	SET	15	0.32926	0.0092221	0.23127	0.077276	GO_bp:go_lateral_mesoderm_development
GO_bp:go_fat_soluble_vitamin...3	SET	43	0.18549	0.0087896	0.13028	0.077276	GO_bp:go_fat_soluble_vitamin_metabolic_process
Curated_gene_sets:zhan_multi...21	SET	31	0.21995	0.0088524	0.1545	0.077292	Curated_gene_sets:zhan_multiple_myeloma_subgroups
GO_bp:go_regulation_of_mesen...1	SET	34	0.21711	0.0091504	0.15256	0.077359	GO_bp:go_regulation_of_mesenchymal_cell_proliferation
GO_bp:go_adenohypophysis_dev...	SET	14	0.27693	0.0074935	0.1946	0.077371	GO_bp:go_adenohypophysis_development
GO_bp:go_mesonephros_develop...	SET	98	0.1264	0.0090294	0.088946	0.077656	GO_bp:go_mesonephros_development
GO_mf:go_guanine_thymine_mis...	SET	6	0.51619	0.0091461	0.36324	0.077658	GO_mf:go_guanine_thymine_mispair_binding
Curated_gene_sets:reactome_u...7	SET	29	0.2417	0.0094095	0.17016	0.077744	Curated_gene_sets:reactome_uptake_and_actions_of_bacterial_toxins
Curated_gene_sets:zhang_brea...1	SET	133	0.10125	0.0084183	0.071304	0.077814	Curated_gene_sets:zhang_breast_cancer_progenitors_dn
GO_bp:go_regulation_of_guany...2	SET	12	0.34285	0.0085897	0.2418	0.078114	GO_bp:go_regulation_of_guanylate_cyclase_activity
GO_bp:go_regulation_of_gonad...2	SET	11	0.35334	0.0084757	0.24921	0.078134	GO_bp:go_regulation_of_gonadotropin_secretion
GO_mf:go_proteasome_binding	SET	16	0.2847	0.0082353	0.20098	0.078314	GO_mf:go_proteasome_binding
GO_bp:go_toll_like_receptor_...5	SET	20	0.27809	0.0089928	0.19643	0.07844	GO_bp:go_toll_like_receptor_9_signaling_pathway
GO_cc:go_spectrin	SET	8	0.34768	0.0071129	0.24572	0.078552	GO_cc:go_spectrin
GO_bp:go_tetrapyrrole_biosyn...	SET	27	0.20028	0.0075236	0.14157	0.078593	GO_bp:go_tetrapyrrole_biosynthetic_process
GO_mf:go_calmodulin_binding	SET	191	0.084645	0.0084208	0.059836	0.0786	GO_mf:go_calmodulin_binding
GO_bp:go_regulation_of_non_m...1	SET	8	0.47147	0.0096454	0.33329	0.078606	GO_bp:go_regulation_of_non_membrane_spanning_protein_tyrosine_kinase_activity
Curated_gene_sets:reactome_r...143	SET	8	0.4109	0.0084063	0.29062	0.078706	Curated_gene_sets:reactome_runx2_regulates_genes_involved_in_cell_migration
GO_bp:go_neuroinflammatory_r...	SET	54	0.1609	0.0085418	0.1138	0.078713	GO_bp:go_neuroinflammatory_response
GO_bp:go_growth_involved_in_...1	SET	4	0.61917	0.008958	0.4381	0.078793	GO_bp:go_growth_involved_in_heart_morphogenesis
GO_bp:go_regulation_of_smoot...4	SET	76	0.14113	0.0088833	0.09989	0.07886	GO_bp:go_regulation_of_smoothened_signaling_pathway
GO_bp:go_positive_regulation...17	SET	5	0.61762	0.0099899	0.43721	0.078894	GO_bp:go_positive_regulation_of_adenylate_cyclase_activating_g_protein_coupled_receptor_signaling_pathway
GO_bp:go_regulation_of_low_d...1	SET	13	0.35029	0.0091341	0.24802	0.078938	GO_bp:go_regulation_of_low_density_lipoprotein_particle_clearance
GO_bp:go_regulation_of_prote...57	SET	86	0.13087	0.0087606	0.092667	0.078944	GO_bp:go_regulation_of_protein_tyrosine_kinase_activity
GO_bp:go_adult_locomotory_be...	SET	76	0.12537	0.0078914	0.088861	0.079153	GO_bp:go_adult_locomotory_behavior
Curated_gene_sets:bredemeyer...1	SET	56	0.15556	0.0084097	0.11028	0.079186	Curated_gene_sets:bredemeyer_rag_signaling_not_via_atm_dn
GO_mf:go_carbohydrate_deriva...	SET	40	0.20139	0.009205	0.14279	0.079219	GO_mf:go_carbohydrate_derivative_transmembrane_transporter_activity
GO_bp:go_positive_regulation...285	SET	16	0.30373	0.0087858	0.21546	0.079325	GO_bp:go_positive_regulation_of_fatty_acid_metabolic_process
Curated_gene_sets:reactome_d...37	SET	14	0.35944	0.0097261	0.25505	0.079387	Curated_gene_sets:reactome_depolymerisation_of_the_nuclear_lamina
Curated_gene_sets:biocarta_t...19	SET	14	0.30465	0.0082438	0.2162	0.079411	Curated_gene_sets:biocarta_trka_pathway
Curated_gene_sets:park_osteo...2	SET	10	0.32287	0.0073847	0.22913	0.079411	Curated_gene_sets:park_osteoblast_differentiation_by_phenylamil_up
GO_bp:go_positive_regulation...283	SET	9	0.41605	0.0090277	0.29528	0.079428	GO_bp:go_positive_regulation_of_fatty_acid_beta_oxidation
Curated_gene_sets:reactome_t...34	SET	29	0.25485	0.0099215	0.18091	0.079466	Curated_gene_sets:reactome_tight_junction_interactions
GO_bp:go_mammary_gland_duct_...	SET	33	0.20885	0.0086721	0.14825	0.079471	GO_bp:go_mammary_gland_duct_morphogenesis
GO_bp:go_regulation_of_cell_...19	SET	1547	0.031281	0.0085331	0.022222	0.079622	GO_bp:go_regulation_of_cell_death
Curated_gene_sets:biocarta_c...15	SET	16	0.29797	0.0086192	0.2117	0.079647	Curated_gene_sets:biocarta_cdmac_pathway
GO_bp:go_positive_regulation...252	SET	23	0.29177	0.010117	0.20744	0.079792	GO_bp:go_positive_regulation_of_epidermal_cell_differentiation
GO_cc:go_main_axon	SET	68	0.14544	0.0086614	0.10343	0.079843	GO_cc:go_main_axon
GO_bp:go_protein_repair	SET	6	0.52831	0.0093608	0.37577	0.079881	GO_bp:go_protein_repair
Curated_gene_sets:browne_hcm...10	SET	166	0.088077	0.0081741	0.062648	0.079887	Curated_gene_sets:browne_hcmv_infection_18hr_up
Curated_gene_sets:reactome_a...98	SET	52	0.16509	0.0086008	0.11743	0.0799	Curated_gene_sets:reactome_aquaporin_mediated_transport
GO_mf:go_sumo_specific_prote...	SET	5	0.48521	0.0078482	0.34515	0.079903	GO_mf:go_sumo_specific_protease_activity
Curated_gene_sets:reactome_s...147	SET	14	0.28865	0.0078107	0.20536	0.07994	Curated_gene_sets:reactome_synthesis_of_bile_acids_and_bile_salts_via_24_hydroxycholesterol
GO_bp:go_kidney_mesenchyme_d...	SET	18	0.28348	0.0086971	0.20169	0.079945	GO_bp:go_kidney_mesenchyme_development
Curated_gene_sets:williams_e...3	SET	11	0.38122	0.0091446	0.27128	0.079976	Curated_gene_sets:williams_esr2_targets_dn
GO_cc:go_peptidase_inhibitor...	SET	5	0.46459	0.0075147	0.33108	0.08028	GO_cc:go_peptidase_inhibitor_complex
Curated_gene_sets:hoffmann_s...2	SET	55	0.15569	0.0083413	0.11098	0.080343	Curated_gene_sets:hoffmann_small_pre_bii_to_immature_b_lymphocyte_up
Curated_gene_sets:hoffmann_i...1	SET	42	0.19755	0.0092523	0.14084	0.080372	Curated_gene_sets:hoffmann_immature_to_mature_b_lymphocyte_dn
Curated_gene_sets:kegg_acute...	SET	55	0.1636	0.008765	0.11668	0.080443	Curated_gene_sets:kegg_acute_myeloid_leukemia
GO_bp:go_positive_regulation...690	SET	48	0.17438	0.0087294	0.12439	0.080479	GO_bp:go_positive_regulation_of_reactive_oxygen_species_biosynthetic_process
GO_bp:go_organism_emergence_...	SET	23	0.2375	0.0082354	0.16946	0.08054	GO_bp:go_organism_emergence_from_protective_structure
GO_bp:go_cellular_response_t...113	SET	15	0.30321	0.0084925	0.21644	0.080632	GO_bp:go_cellular_response_to_thyroid_hormone_stimulus
GO_mf:go_alpha_tubulin_bindi...	SET	28	0.22047	0.0084338	0.15744	0.08072	GO_mf:go_alpha_tubulin_binding
Curated_gene_sets:browne_hcm...1	SET	54	0.17095	0.0090756	0.12215	0.080839	Curated_gene_sets:browne_hcmv_infection_10hr_dn
Curated_gene_sets:reactome_t...120	SET	57	0.16774	0.0091483	0.11992	0.080949	Curated_gene_sets:reactome_trna_processing_in_the_nucleus
GO_bp:go_cellular_response_t...110	SET	21	0.25997	0.008614	0.18587	0.080969	GO_bp:go_cellular_response_to_sterol
GO_bp:go_monocarboxylic_acid...1	SET	186	0.083836	0.0082315	0.059961	0.081039	GO_bp:go_monocarboxylic_acid_biosynthetic_process
GO_bp:go_positive_regulation...221	SET	60	0.1584	0.0088629	0.11336	0.081167	GO_bp:go_positive_regulation_of_dna_binding
GO_bp:go_spermatogenesis_exc...	SET	8	0.37744	0.0077217	0.27018	0.081217	GO_bp:go_spermatogenesis_exchange_of_chromosomal_proteins
GO_bp:go_spongiotrophoblast_...	SET	11	0.33416	0.0080157	0.23923	0.081246	GO_bp:go_spongiotrophoblast_layer_development
GO_bp:go_response_to_copper_...	SET	42	0.1983	0.0092871	0.14198	0.081272	GO_bp:go_response_to_copper_ion
Curated_gene_sets:vernell_re...2	SET	69	0.14111	0.0084648	0.10104	0.081276	Curated_gene_sets:vernell_retinoblastoma_pathway_up
GO_mf:go_adenylate_cyclase_a...1	SET	5	0.55817	0.0090283	0.39976	0.081327	GO_mf:go_adenylate_cyclase_activator_activity
GO_mf:go_heme_transporter_ac...	SET	6	0.45269	0.0080208	0.32428	0.08137	GO_mf:go_heme_transporter_activity
GO_bp:go_cerebral_cortex_dev...	SET	107	0.11441	0.0085379	0.081961	0.08138	GO_bp:go_cerebral_cortex_development
GO_bp:go_mesodermal_cell_fat...1	SET	18	0.26869	0.0082432	0.19249	0.081387	GO_bp:go_mesodermal_cell_fate_commitment
GO_bp:go_cell_motility	SET	1473	0.032048	0.0085487	0.022962	0.081415	GO_bp:go_cell_motility
Curated_gene_sets:ghandhi_by...2	SET	77	0.14131	0.0089525	0.10125	0.081416	Curated_gene_sets:ghandhi_bystander_irradiation_up
Curated_gene_sets:kegg_homol...	SET	28	0.19807	0.0075768	0.14197	0.081495	Curated_gene_sets:kegg_homologous_recombination
Curated_gene_sets:reactome_s...12	SET	8	0.37019	0.0075735	0.26544	0.081575	Curated_gene_sets:reactome_sema4d_mediated_inhibition_of_cell_attachment_and_migration
GO_cc:go_parallel_fiber_to_p...	SET	15	0.27317	0.0076512	0.19588	0.081583	GO_cc:go_parallel_fiber_to_purkinje_cell_synapse
Curated_gene_sets:reactome_t...86	SET	30	0.20315	0.0080438	0.14571	0.081639	Curated_gene_sets:reactome_transferrin_endocytosis_and_recycling
GO_mf:go_arrestin_family_pro...	SET	9	0.37366	0.008108	0.26802	0.081647	GO_mf:go_arrestin_family_protein_binding
GO_mf:go_ribosomal_protein_s...	SET	5	0.48321	0.0078159	0.34675	0.08174	GO_mf:go_ribosomal_protein_s6_kinase_activity
Curated_gene_sets:reactome_s...166	SET	5	0.50521	0.0081717	0.36267	0.081817	Curated_gene_sets:reactome_synthesis_of_pips_at_the_er_membrane
GO_cc:go_axonemal_microtubule	SET	8	0.45853	0.0093807	0.32924	0.08187	GO_cc:go_axonemal_microtubule
GO_bp:go_folate_transmembran...	SET	6	0.55158	0.009773	0.39617	0.081931	GO_bp:go_folate_transmembrane_transport
GO_bp:go_negative_regulation...337	SET	9	0.33454	0.0072592	0.2403	0.081945	GO_bp:go_negative_regulation_of_interleukin_6_secretion
Curated_gene_sets:gazda_diam...4	SET	30	0.20007	0.0079216	0.14371	0.081946	Curated_gene_sets:gazda_diamond_blackfan_anemia_myeloid_up
Curated_gene_sets:rampon_enr...1	SET	10	0.38104	0.0087151	0.27383	0.082046	Curated_gene_sets:rampon_enriched_learning_environment_early_dn
GO_bp:go_positive_regulation...224	SET	5	0.87876	0.014214	0.63163	0.082084	GO_bp:go_positive_regulation_of_dna_catabolic_process
Curated_gene_sets:yemelyanov...	SET	11	0.3674	0.008813	0.26408	0.082087	Curated_gene_sets:yemelyanov_gr_targets_dn
GO_bp:go_regulation_of_smad_...2	SET	22	0.26724	0.0090632	0.19211	0.082111	GO_bp:go_regulation_of_smad_protein_signal_transduction
Curated_gene_sets:kegg_prote...2	SET	23	0.25926	0.0089897	0.1864	0.082139	Curated_gene_sets:kegg_protein_export
GO_bp:go_odontogenesis_of_de...	SET	86	0.13237	0.0088606	0.095194	0.0822	GO_bp:go_odontogenesis_of_dentin_containing_tooth
GO_bp:go_positive_regulation...27	SET	16	0.27532	0.0079641	0.19818	0.082392	GO_bp:go_positive_regulation_of_amino_acid_transport
GO_bp:go_tachykinin_receptor...	SET	8	0.3908	0.007995	0.28138	0.082451	GO_bp:go_tachykinin_receptor_signaling_pathway
Curated_gene_sets:reactome_c...17	SET	12	0.28177	0.0070593	0.20303	0.082608	Curated_gene_sets:reactome_caspase_mediated_cleavage_of_cytoskeletal_proteins
GO_bp:go_negative_regulation...378	SET	6	0.55809	0.0098884	0.40219	0.082634	GO_bp:go_negative_regulation_of_lipoprotein_lipase_activity
Curated_gene_sets:zhan_multi...1	SET	56	0.16631	0.0089907	0.11986	0.082656	Curated_gene_sets:zhan_multiple_myeloma_cd1_and_cd2_dn
GO_bp:go_regulation_of_metal...1	SET	356	0.063508	0.0085878	0.045782	0.082702	GO_bp:go_regulation_of_metal_ion_transport
Curated_gene_sets:nikolsky_b...10	SET	132	0.19407	0.016075	0.13991	0.082716	Curated_gene_sets:nikolsky_breast_cancer_17q11_q21_amplicon
Curated_gene_sets:naba_secre...	SET	330	0.071948	0.0093736	0.051875	0.082738	Curated_gene_sets:naba_secreted_factors
GO_bp:go_negative_regulation...725	SET	5	0.54638	0.0088376	0.39394	0.08274	GO_bp:go_negative_regulation_of_vitamin_d_biosynthetic_process
GO_cc:go_ficolin_1_rich_gran...2	SET	60	0.14106	0.0078924	0.10174	0.082805	GO_cc:go_ficolin_1_rich_granule_membrane
Curated_gene_sets:reactome_r...72	SET	9	0.29419	0.0063835	0.21227	0.082896	Curated_gene_sets:reactome_removal_of_aminoterminal_propeptides_from_gamma_carboxylated_proteins
Curated_gene_sets:reactome_p...104	SET	6	0.49164	0.0087111	0.3548	0.082928	Curated_gene_sets:reactome_protein_repair
GO_bp:go_folate_import_acros...	SET	5	0.55959	0.0090514	0.40389	0.082959	GO_bp:go_folate_import_across_plasma_membrane
GO_bp:go_organelle_fusion	SET	118	0.10913	0.00855	0.078773	0.082974	GO_bp:go_organelle_fusion
Curated_gene_sets:yao_tempor...14	SET	28	0.22841	0.0087377	0.16489	0.083001	Curated_gene_sets:yao_temporal_response_to_progesterone_cluster_5
Curated_gene_sets:sesto_resp...4	SET	23	0.25851	0.0089638	0.18666	0.083054	Curated_gene_sets:sesto_response_to_uv_c3
Curated_gene_sets:radmacher_...	SET	74	0.13233	0.0082196	0.095555	0.083057	Curated_gene_sets:radmacher_aml_prognosis
Curated_gene_sets:reactome_c...44	SET	47	0.18677	0.009252	0.13487	0.083058	Curated_gene_sets:reactome_chemokine_receptors_bind_chemokines
Curated_gene_sets:weng_por_d...	SET	21	0.2273	0.0075316	0.16415	0.083079	Curated_gene_sets:weng_por_dosage
GO_cc:go_excitatory_synapse	SET	43	0.17049	0.0080788	0.12315	0.083126	GO_cc:go_excitatory_synapse
GO_bp:go_enamel_mineralizati...	SET	16	0.2941	0.0085073	0.21245	0.083136	GO_bp:go_enamel_mineralization
Curated_gene_sets:hollmann_a...1	SET	253	0.073083	0.008354	0.052818	0.083238	Curated_gene_sets:hollmann_apoptosis_via_cd40_dn
GO_mf:go_type_5_metabotropic...	SET	5	0.59554	0.0096328	0.43055	0.083311	GO_mf:go_type_5_metabotropic_glutamate_receptor_binding
GO_bp:go_negative_regulation...647	SET	66	0.14065	0.0082525	0.10179	0.083532	GO_bp:go_negative_regulation_of_synaptic_transmission
Curated_gene_sets:reactome_m...61	SET	87	0.12581	0.0084704	0.091071	0.083578	Curated_gene_sets:reactome_mitochondrial_biogenesis
GO_mf:go_peptide_proton_symp...	SET	5	0.51667	0.0083572	0.37403	0.083594	GO_mf:go_peptide_proton_symporter_activity
GO_bp:go_glutamine_metabolic...	SET	19	0.25808	0.0081345	0.18684	0.083609	GO_bp:go_glutamine_metabolic_process
GO_bp:go_post_golgi_vesicle_...	SET	101	0.12195	0.008843	0.088293	0.083624	GO_bp:go_post_golgi_vesicle_mediated_transport
GO_bp:go_sensory_perception_...10	SET	21	0.24862	0.0082381	0.18007	0.083698	GO_bp:go_sensory_perception_of_temperature_stimulus
Curated_gene_sets:gargalovic...18	SET	15	0.29843	0.0083587	0.2163	0.083844	Curated_gene_sets:gargalovic_response_to_oxidized_phospholipids_red_up
GO_bp:go_amelogenesis	SET	24	0.23794	0.0084277	0.17249	0.083889	GO_bp:go_amelogenesis
Curated_gene_sets:reactome_c...45	SET	13	0.34909	0.0091029	0.25315	0.083959	Curated_gene_sets:reactome_chk1_chk2_cds1_mediated_inactivation_of_cyclin_b:cdk1_complex
GO_cc:go_trans_golgi_network...2	SET	30	0.20123	0.0079677	0.14595	0.083994	GO_cc:go_trans_golgi_network_transport_vesicle
Curated_gene_sets:hoshida_li...1	SET	66	0.13764	0.0080759	0.09989	0.084119	Curated_gene_sets:hoshida_liver_cancer_late_recurrence_dn
GO_cc:go_platelet_alpha_gran...2	SET	61	0.16423	0.009265	0.1192	0.084143	GO_cc:go_platelet_alpha_granule_lumen
GO_bp:go_rna_splicing_via_tr...	SET	311	0.065551	0.0082949	0.047586	0.084182	GO_bp:go_rna_splicing_via_transesterification_reactions
GO_bp:go_regulation_of_dendr...6	SET	62	0.14456	0.0082218	0.10496	0.084219	GO_bp:go_regulation_of_dendritic_spine_development
Curated_gene_sets:kegg_amyot...	SET	52	0.16724	0.0087128	0.12144	0.084248	Curated_gene_sets:kegg_amyotrophic_lateral_sclerosis_als
GO_cc:go_multivesicular_body...2	SET	11	0.37891	0.009089	0.27516	0.084259	GO_cc:go_multivesicular_body_membrane
Curated_gene_sets:myllykanga...19	SET	8	0.3723	0.0076167	0.27049	0.084356	Curated_gene_sets:myllykangas_amplification_hot_spot_9
GO_bp:go_cell_part_morphogen...	SET	641	0.047513	0.0085556	0.034561	0.084611	GO_bp:go_cell_part_morphogenesis
Curated_gene_sets:pasqualucc...1	SET	161	0.092835	0.008486	0.06754	0.08465	Curated_gene_sets:pasqualucci_lymphoma_by_gc_stage_dn
GO_bp:go_sphingomyelin_catab...	SET	7	0.39436	0.0075471	0.28692	0.08466	GO_bp:go_sphingomyelin_catabolic_process
GO_bp:go_protein_localizatio...1	SET	9	0.3752	0.0081414	0.27302	0.084687	GO_bp:go_protein_localization_to_axon
Curated_gene_sets:reactome_n...69	SET	52	0.18515	0.0096461	0.13475	0.084726	Curated_gene_sets:reactome_nuclear_envelope_breakdown
GO_bp:go_mammary_gland_branc...1	SET	5	0.47773	0.0077273	0.34775	0.084764	GO_bp:go_mammary_gland_branching_involved_in_pregnancy
GO_bp:go_calcium_ion_import	SET	71	0.14424	0.0087765	0.105	0.08477	GO_bp:go_calcium_ion_import
GO_bp:go_positive_regulation...265	SET	13	0.27665	0.0072138	0.20144	0.084828	GO_bp:go_positive_regulation_of_erad_pathway
Curated_gene_sets:chen_neuro...	SET	50	0.19326	0.0098737	0.14078	0.084921	Curated_gene_sets:chen_neuroblastoma_copy_number_gains
GO_bp:go_estrous_cycle	SET	14	0.31776	0.0085985	0.2315	0.08495	GO_bp:go_estrous_cycle
GO_bp:go_extracellular_regul...	SET	11	0.38006	0.0091167	0.27693	0.084978	GO_bp:go_extracellular_regulation_of_signal_transduction
GO_bp:go_acidic_amino_acid_t...	SET	64	0.14319	0.0082733	0.10437	0.085047	GO_bp:go_acidic_amino_acid_transport
GO_bp:go_protein_glycosylati...	SET	5	0.41657	0.006738	0.30384	0.085191	GO_bp:go_protein_glycosylation_in_golgi
GO_bp:go_fat_soluble_vitamin...1	SET	15	0.279	0.0078144	0.2035	0.085192	GO_bp:go_fat_soluble_vitamin_biosynthetic_process
Curated_gene_sets:toyota_tar...	SET	425	0.055075	0.0081224	0.040218	0.085444	Curated_gene_sets:toyota_targets_of_mir34b_and_mir34c
GO_bp:go_glial_cell_fate_com...	SET	14	0.35124	0.0095044	0.25658	0.085522	GO_bp:go_glial_cell_fate_commitment
GO_bp:go_membrane_organizati...	SET	786	0.041321	0.0082068	0.030188	0.085544	GO_bp:go_membrane_organization
GO_bp:go_renal_tubule_develo...	SET	91	0.12625	0.0086925	0.092271	0.085619	GO_bp:go_renal_tubule_development
GO_bp:go_response_to_amyloid...	SET	39	0.17844	0.0080535	0.13042	0.085634	GO_bp:go_response_to_amyloid_beta
GO_bp:go_dendrite_development	SET	204	0.081932	0.0084208	0.059886	0.085645	GO_bp:go_dendrite_development
GO_bp:go_t_cell_differentiat...2	SET	67	0.13526	0.0079955	0.098868	0.08566	GO_bp:go_t_cell_differentiation_in_thymus
Curated_gene_sets:benporath_...11	SET	173	0.086353	0.0081797	0.063122	0.085661	Curated_gene_sets:benporath_nos_targets
GO_bp:go_dorsal_ventral_neur...	SET	24	0.23083	0.0081759	0.16887	0.085845	GO_bp:go_dorsal_ventral_neural_tube_patterning
Curated_gene_sets:ray_target...2	SET	14	0.27817	0.0075271	0.20353	0.085868	Curated_gene_sets:ray_targets_of_p210_bcr_abl_fusion_up
Curated_gene_sets:yang_breas...1	SET	23	0.22463	0.0077892	0.16441	0.08593	Curated_gene_sets:yang_breast_cancer_esr1_bulk_dn
GO_bp:go_positive_regulation...317	SET	23	0.25726	0.0089206	0.18838	0.086029	GO_bp:go_positive_regulation_of_glucose_metabolic_process
GO_cc:go_endoplasmic_reticul...10	SET	22	0.26148	0.0088679	0.19147	0.086035	GO_cc:go_endoplasmic_reticulum_subcompartment
GO_bp:go_regulation_of_dna_t...3	SET	35	0.20714	0.0088576	0.15171	0.086071	GO_bp:go_regulation_of_dna_templated_transcription_initiation
Curated_gene_sets:croonquist...1	SET	95	0.10774	0.007578	0.078951	0.086202	Curated_gene_sets:croonquist_il6_deprivation_dn
GO_bp:go_regulation_of_gonad...1	SET	18	0.26696	0.0081902	0.19568	0.08625	GO_bp:go_regulation_of_gonad_development
Curated_gene_sets:rutella_re...4	SET	401	0.057263	0.0082084	0.041979	0.08628	Curated_gene_sets:rutella_response_to_hgf_up
GO_bp:go_positive_regulation...259	SET	176	0.089108	0.008513	0.065325	0.086283	GO_bp:go_positive_regulation_of_epithelial_cell_proliferation
GO_bp:go_small_molecule_bios...	SET	628	0.045785	0.0081631	0.0336	0.086507	GO_bp:go_small_molecule_biosynthetic_process
Curated_gene_sets:gu_pdef_ta...2	SET	69	0.13947	0.008366	0.1024	0.086624	Curated_gene_sets:gu_pdef_targets_up
GO_bp:go_golgi_to_vacuole_tr...	SET	14	0.31602	0.0085512	0.23215	0.086725	GO_bp:go_golgi_to_vacuole_transport
Curated_gene_sets:kegg_natur...	SET	131	0.10827	0.0089346	0.079563	0.086793	Curated_gene_sets:kegg_natural_killer_cell_mediated_cytotoxicity
Curated_gene_sets:kegg_stero...1	SET	15	0.25982	0.0072772	0.19099	0.086862	Curated_gene_sets:kegg_steroid_biosynthesis
Curated_gene_sets:reactome_p...11	SET	94	0.12147	0.0084988	0.089362	0.087043	Curated_gene_sets:reactome_pcp_ce_pathway
Curated_gene_sets:mattioli_m...3	SET	11	0.34997	0.008395	0.25755	0.087104	Curated_gene_sets:mattioli_multiple_myeloma_subgroups
Curated_gene_sets:mcclung_co...1	SET	68	0.13421	0.0079924	0.098807	0.087196	Curated_gene_sets:mcclung_cocain_reward_4wk
GO_bp:go_negative_regulation...272	SET	10	0.3447	0.007884	0.2538	0.087214	GO_bp:go_negative_regulation_of_glycolytic_process
GO_bp:go_regulation_of_endoc...3	SET	188	0.085688	0.008458	0.0631	0.087247	GO_bp:go_regulation_of_endocytosis
GO_bp:go_osteoblast_developm...	SET	18	0.26462	0.0081183	0.19499	0.087388	GO_bp:go_osteoblast_development
GO_bp:go_apoptotic_process	SET	1805	0.028105	0.0082204	0.020711	0.087399	GO_bp:go_apoptotic_process
GO_mf:go_transition_metal_io...2	SET	37	0.1698	0.0074651	0.12514	0.087424	GO_mf:go_transition_metal_ion_transmembrane_transporter_activity
GO_bp:go_adenylate_cyclase_i...3	SET	8	0.39538	0.0080888	0.29154	0.087529	GO_bp:go_adenylate_cyclase_inhibiting_g_protein_coupled_acetylcholine_receptor_signaling_pathway
Curated_gene_sets:pid_tcr_pa...	SET	61	0.1445	0.0081516	0.10657	0.087587	Curated_gene_sets:pid_tcr_pathway
GO_bp:go_self_proteolysis	SET	6	0.5012	0.0088803	0.36967	0.087594	GO_bp:go_self_proteolysis
GO_mf:go_adenylate_cyclase_b...	SET	13	0.33196	0.0086562	0.24505	0.08777	GO_mf:go_adenylate_cyclase_binding
Curated_gene_sets:gho_atf5_t...2	SET	13	0.32586	0.0084971	0.24063	0.087848	Curated_gene_sets:gho_atf5_targets_up
GO_cc:go_crd_mediated_mrna_s...	SET	6	0.68259	0.012094	0.50407	0.087854	GO_cc:go_crd_mediated_mrna_stability_complex
GO_bp:go_pyruvate_family_ami...	SET	5	0.59195	0.0095748	0.43727	0.087917	GO_bp:go_pyruvate_family_amino_acid_metabolic_process
Curated_gene_sets:chiang_liv...9	SET	178	0.083923	0.0080626	0.061999	0.087939	Curated_gene_sets:chiang_liver_cancer_subclass_unannotated_dn
GO_bp:go_regulation_of_organ...4	SET	8	0.30979	0.0063377	0.22891	0.087991	GO_bp:go_regulation_of_organelle_transport_along_microtubule
GO_bp:go_cell_morphogenesis_...2	SET	547	0.050135	0.0083606	0.037062	0.088083	GO_bp:go_cell_morphogenesis_involved_in_neuron_differentiation
Curated_gene_sets:reactome_p...37	SET	6	0.73892	0.013092	0.54627	0.088091	Curated_gene_sets:reactome_phosphorylation_of_emi1
Curated_gene_sets:kegg_apopt...	SET	81	0.1255	0.008154	0.092814	0.088176	Curated_gene_sets:kegg_apoptosis
GO_bp:go_regulation_of_bone_...4	SET	44	0.1794	0.0085994	0.13286	0.088462	GO_bp:go_regulation_of_bone_remodeling
GO_bp:go_regulation_of_fc_ga...	SET	7	0.49262	0.0094276	0.36481	0.088462	GO_bp:go_regulation_of_fc_gamma_receptor_signaling_pathway_involved_in_phagocytosis
Curated_gene_sets:reactome_p...8	SET	15	0.28513	0.0079861	0.21117	0.08848	Curated_gene_sets:reactome_p75ntr_signals_via_nf_kb
GO_bp:go_membrane_raft_distr...	SET	5	0.43539	0.0070423	0.32246	0.088488	GO_bp:go_membrane_raft_distribution
Curated_gene_sets:aston_majo...2	SET	45	0.17415	0.0084417	0.12899	0.088497	Curated_gene_sets:aston_major_depressive_disorder_up
GO_bp:go_platelet_dense_gran...	SET	8	0.43187	0.0088353	0.32001	0.088592	GO_bp:go_platelet_dense_granule_organization
GO_bp:go_negative_regulation...134	SET	138	0.097238	0.0082341	0.07206	0.088614	GO_bp:go_negative_regulation_of_cellular_response_to_growth_factor_stimulus
GO_bp:go_regulation_of_rac_p...	SET	12	0.33605	0.0084192	0.24903	0.088614	GO_bp:go_regulation_of_rac_protein_signal_transduction
Curated_gene_sets:ji_respons...1	SET	50	0.15813	0.0080788	0.11719	0.088619	Curated_gene_sets:ji_response_to_fsh_dn
GO_bp:go_negative_regulation...658	SET	18	0.24641	0.0075596	0.18263	0.088646	GO_bp:go_negative_regulation_of_t_cell_mediated_immunity
GO_bp:go_regulation_of_resti...	SET	8	0.32876	0.0067258	0.24375	0.088717	GO_bp:go_regulation_of_resting_membrane_potential
Curated_gene_sets:gross_hif1...2	SET	7	0.46848	0.0089656	0.3474	0.088754	Curated_gene_sets:gross_hif1a_targets_up
Curated_gene_sets:gery_cebp_...	SET	122	0.10471	0.0083404	0.07767	0.088821	Curated_gene_sets:gery_cebp_targets
GO_bp:go_regulation_of_neuro...13	SET	310	0.06335	0.0080037	0.047015	0.08893	GO_bp:go_regulation_of_neurotransmitter_levels
GO_bp:go_metal_ion_transport	SET	834	0.040411	0.0082567	0.029996	0.088964	GO_bp:go_metal_ion_transport
GO_mf:go_dna_translocase_act...	SET	3	0.52109	0.0065292	0.3868	0.088968	GO_mf:go_dna_translocase_activity
Curated_gene_sets:nikolsky_b...24	SET	11	0.76504	0.018352	0.56807	0.08904	Curated_gene_sets:nikolsky_breast_cancer_7p15_amplicon
Curated_gene_sets:petrova_pr...2	SET	25	0.22961	0.0083002	0.17052	0.089072	Curated_gene_sets:petrova_prox1_targets_up
Curated_gene_sets:kyng_envir...5	SET	30	0.20824	0.008245	0.15466	0.089098	Curated_gene_sets:kyng_environmental_stress_response_not_by_gamma_in_ws
GO_cc:go_phagocytic_vesicle	SET	118	0.098382	0.0077077	0.073078	0.089118	GO_cc:go_phagocytic_vesicle
GO_bp:go_vesicle_targeting	SET	90	0.11898	0.0081468	0.088402	0.089175	GO_bp:go_vesicle_targeting
GO_cc:go_chromosome_centrome...	SET	182	0.082846	0.0080472	0.061555	0.08918	GO_cc:go_chromosome_centromeric_region
Curated_gene_sets:reactome_i...22	SET	106	0.1138	0.0084532	0.08459	0.089263	Curated_gene_sets:reactome_integration_of_energy_metabolism
GO_bp:go_negative_regulation...29	SET	13	0.33709	0.00879	0.25076	0.089441	GO_bp:go_negative_regulation_of_anion_transmembrane_transport
GO_bp:go_fatty_acid_elongati...2	SET	7	0.48422	0.0092668	0.36026	0.089469	GO_bp:go_fatty_acid_elongation_saturated_fatty_acid
GO_mf:go_3_oxo_arachidoyl_co...	SET	7	0.48422	0.0092668	0.36026	0.089469	GO_mf:go_3_oxo_arachidoyl_coa_synthase_activity
GO_cc:go_dendrite_membrane	SET	38	0.19046	0.0084854	0.14172	0.089504	GO_cc:go_dendrite_membrane
GO_bp:go_regulation_of_calci...4	SET	33	0.21296	0.0088429	0.15851	0.089569	GO_bp:go_regulation_of_calcium_ion_import
Curated_gene_sets:reactome_c...67	SET	99	0.11603	0.0083303	0.086386	0.089626	Curated_gene_sets:reactome_clec7a_dectin_1_signaling
Curated_gene_sets:weng_por_t...2	SET	18	0.26846	0.008236	0.19993	0.089685	Curated_gene_sets:weng_por_targets_global_up
GO_mf:go_steroid_hormone_rec...2	SET	89	0.12687	0.0086391	0.094492	0.089696	GO_mf:go_steroid_hormone_receptor_binding
GO_bp:go_urate_metabolic_pro...	SET	10	0.36847	0.0084276	0.2745	0.089757	GO_bp:go_urate_metabolic_process
Curated_gene_sets:smid_breas...6	SET	81	0.12852	0.0083506	0.095759	0.089783	Curated_gene_sets:smid_breast_cancer_luminal_a_up
GO_mf:go_copper_ion_binding	SET	55	0.14909	0.0079876	0.11113	0.089875	GO_mf:go_copper_ion_binding
GO_bp:go_calcium_independent...	SET	22	0.25285	0.0085752	0.18848	0.089879	GO_bp:go_calcium_independent_cell_cell_adhesion_via_plasma_membrane_cell_adhesion_molecules
Curated_gene_sets:biocarta_v...1	SET	24	0.21115	0.007479	0.15741	0.089897	Curated_gene_sets:biocarta_vdr_pathway
GO_bp:go_negative_regulation...690	SET	108	0.11205	0.0084004	0.083543	0.089937	GO_bp:go_negative_regulation_of_transmembrane_transport
GO_bp:go_cellular_response_t...102	SET	19	0.24645	0.007768	0.18384	0.090037	GO_bp:go_cellular_response_to_reactive_nitrogen_species
GO_bp:go_mitotic_cell_cycle_...2	SET	162	0.087013	0.0079782	0.064912	0.090054	GO_bp:go_mitotic_cell_cycle_checkpoint
Curated_gene_sets:yoshimura_...2	SET	1136	0.034315	0.0081147	0.025602	0.090083	Curated_gene_sets:yoshimura_mapk8_targets_up
GO_bp:go_mesenchymal_cell_pr...1	SET	44	0.18305	0.0087741	0.13665	0.090214	GO_bp:go_mesenchymal_cell_proliferation
Curated_gene_sets:reactome_g...16	SET	28	0.20467	0.0078294	0.1528	0.090222	Curated_gene_sets:reactome_g_protein_activation
Curated_gene_sets:turashvili...6	SET	73	0.14143	0.0087255	0.10563	0.090301	Curated_gene_sets:turashvili_breast_ductal_carcinoma_vs_lobular_normal_up
GO_bp:go_positive_regulation...744	SET	64	0.14269	0.0082448	0.10657	0.090311	GO_bp:go_positive_regulation_of_small_gtpase_mediated_signal_transduction
Curated_gene_sets:ivanov_mut...	SET	13	0.23437	0.0061115	0.1751	0.09038	Curated_gene_sets:ivanov_mutated_in_colon_cancer
GO_bp:go_neural_plate_patter...	SET	8	0.43307	0.0088599	0.32356	0.090381	GO_bp:go_neural_plate_pattern_specification
Curated_gene_sets:pid_p38_al...2	SET	29	0.19531	0.0076034	0.14595	0.090425	Curated_gene_sets:pid_p38_alpha_beta_pathway
GO_cc:go_intrinsic_component...3	SET	64	0.14215	0.0082132	0.10631	0.090616	GO_cc:go_intrinsic_component_of_golgi_membrane
GO_bp:go_positive_regulation...691	SET	43	0.1817	0.0086101	0.13593	0.090674	GO_bp:go_positive_regulation_of_reactive_oxygen_species_metabolic_process
GO_mf:go_calcium_channel_inh...	SET	11	0.31327	0.0075147	0.2345	0.090793	GO_mf:go_calcium_channel_inhibitor_activity
GO_bp:go_regulation_of_stero...2	SET	10	0.36	0.0082338	0.26967	0.090951	GO_bp:go_regulation_of_steroid_hormone_biosynthetic_process
GO_bp:go_determination_of_pa...	SET	4	0.47694	0.0069003	0.35764	0.091177	GO_bp:go_determination_of_pancreatic_left_right_asymmetry
Curated_gene_sets:reactome_b...27	SET	10	0.35547	0.0081303	0.26657	0.091196	Curated_gene_sets:reactome_biotin_transport_and_metabolism
GO_bp:go_regulation_of_respi...3	SET	11	0.31807	0.0076297	0.23853	0.091202	GO_bp:go_regulation_of_respiratory_gaseous_exchange_by_neurological_system_process
Curated_gene_sets:kegg_argin...	SET	48	0.15229	0.0076238	0.11422	0.091228	Curated_gene_sets:kegg_arginine_and_proline_metabolism
GO_cc:go_cell_cell_adherens_...	SET	107	0.11288	0.0084239	0.084665	0.09123	GO_cc:go_cell_cell_adherens_junction
Curated_gene_sets:mahajan_re...2	SET	73	0.14218	0.0087717	0.10669	0.091327	Curated_gene_sets:mahajan_response_to_il1a_up
Curated_gene_sets:matzuk_lut...	SET	8	0.40508	0.0082871	0.30397	0.091341	Curated_gene_sets:matzuk_luteal_genes
GO_bp:go_renal_system_proces...2	SET	22	0.24313	0.0082456	0.18249	0.091389	GO_bp:go_renal_system_process_involved_in_regulation_of_systemic_arterial_blood_pressure
Curated_gene_sets:heidenblad...3	SET	39	0.18722	0.0084501	0.14053	0.091397	Curated_gene_sets:heidenblad_amplicon_8q24_dn
GO_bp:go_astrocyte_different...	SET	74	0.12696	0.0078857	0.09531	0.091434	GO_bp:go_astrocyte_differentiation
GO_bp:go_fibroblast_growth_f...2	SET	104	0.10794	0.007942	0.081038	0.091444	GO_bp:go_fibroblast_growth_factor_receptor_signaling_pathway
GO_bp:go_regulation_of_micro...3	SET	203	0.075003	0.00769	0.056333	0.091532	GO_bp:go_regulation_of_microtubule_based_process
Curated_gene_sets:graham_cml...10	SET	91	0.12442	0.008566	0.093505	0.091672	Curated_gene_sets:graham_cml_quiescent_vs_normal_quiescent_up
GO_bp:go_cellular_response_t...93	SET	358	0.058229	0.0078956	0.043778	0.091756	GO_bp:go_cellular_response_to_peptide
Curated_gene_sets:bredemeyer...3	SET	37	0.1904	0.0083708	0.14321	0.091853	Curated_gene_sets:bredemeyer_rag_signaling_via_atm_not_via_nfkb_dn
GO_mf:go_channel_inhibitor_a...	SET	37	0.17523	0.0077038	0.13183	0.091893	GO_mf:go_channel_inhibitor_activity
Curated_gene_sets:reactome_n...62	SET	11	0.34244	0.0082142	0.25782	0.092069	Curated_gene_sets:reactome_notch4_activation_and_transmission_of_signal_to_the_nucleus
Curated_gene_sets:semenza_hi...	SET	35	0.21324	0.0091184	0.1606	0.092138	Curated_gene_sets:semenza_hif1_targets
Curated_gene_sets:reactome_t...113	SET	35	0.19591	0.0083773	0.14757	0.09217	Curated_gene_sets:reactome_triglyceride_metabolism
Curated_gene_sets:dorn_adeno...3	SET	43	0.15459	0.0073255	0.11654	0.092349	Curated_gene_sets:dorn_adenovirus_infection_24hr_dn
GO_bp:go_negative_regulation...102	SET	99	0.11624	0.0083454	0.087644	0.092391	GO_bp:go_negative_regulation_of_cell_cycle_g2_m_phase_transition
Curated_gene_sets:reactome_e...42	SET	11	0.36804	0.0088285	0.27761	0.092472	Curated_gene_sets:reactome_ethanol_oxidation
GO_bp:go_ethanol_oxidation	SET	11	0.36804	0.0088285	0.27761	0.092472	GO_bp:go_ethanol_oxidation
Curated_gene_sets:gargalovic...24	SET	32	0.21136	0.0086429	0.15949	0.092551	Curated_gene_sets:gargalovic_response_to_oxidized_phospholipids_yellow_up
GO_bp:go_regulation_of_prote...59	SET	662	0.044464	0.0081319	0.03356	0.092614	GO_bp:go_regulation_of_proteolysis
Curated_gene_sets:reactome_i...1	SET	6	0.41389	0.0073334	0.31245	0.092657	Curated_gene_sets:reactome_ikba_variant_leads_to_eda_id
GO_bp:go_diencephalon_develo...	SET	73	0.12775	0.0078814	0.096447	0.09267	GO_bp:go_diencephalon_development
GO_bp:go_cardiac_epithelial_...	SET	31	0.20265	0.0081564	0.15301	0.092687	GO_bp:go_cardiac_epithelial_to_mesenchymal_transition
GO_bp:go_fc_epsilon_receptor...	SET	110	0.10949	0.008284	0.082703	0.092777	GO_bp:go_fc_epsilon_receptor_signaling_pathway
GO_bp:go_cellular_response_t...40	SET	11	0.3468	0.0083189	0.26205	0.092856	GO_bp:go_cellular_response_to_follicle_stimulating_hormone_stimulus
Curated_gene_sets:lopes_meth...1	SET	28	0.21446	0.008204	0.16205	0.092859	Curated_gene_sets:lopes_methylated_in_colon_cancer_dn
GO_bp:go_peptide_cross_linki...2	SET	5	0.53745	0.0086932	0.40653	0.093088	GO_bp:go_peptide_cross_linking_via_chondroitin_4_sulfate_glycosaminoglycan
GO_cc:go_cul5_ring_ubiquitin...	SET	6	0.46737	0.008281	0.35356	0.093114	GO_cc:go_cul5_ring_ubiquitin_ligase_complex
Curated_gene_sets:reactome_n...81	SET	12	0.33088	0.0082898	0.25031	0.093115	Curated_gene_sets:reactome_nucleotide_like_purinergic_receptors
Curated_gene_sets:pid_ecadhe...1	SET	21	0.21029	0.0069678	0.15908	0.093117	Curated_gene_sets:pid_ecadherin_keratinocyte_pathway
Curated_gene_sets:turjanski_...1	SET	4	0.5891	0.0085229	0.4459	0.093234	Curated_gene_sets:turjanski_mapk11_targets
Curated_gene_sets:lee_liver_...8	SET	61	0.14815	0.0083574	0.11216	0.093287	Curated_gene_sets:lee_liver_cancer_e2f1_up
Curated_gene_sets:senese_hda...4	SET	422	0.054779	0.0080508	0.04148	0.093326	Curated_gene_sets:senese_hdac1_targets_up
Curated_gene_sets:boylan_mul...8	SET	26	0.21776	0.0080275	0.16491	0.093349	Curated_gene_sets:boylan_multiple_myeloma_d_cluster_up
Curated_gene_sets:goldrath_i...	SET	62	0.14916	0.0084829	0.11296	0.09335	Curated_gene_sets:goldrath_immune_memory
Curated_gene_sets:zhan_multi...11	SET	42	0.16596	0.0077726	0.12571	0.093396	Curated_gene_sets:zhan_multiple_myeloma_hp_up
GO_bp:go_interleukin_12_prod...	SET	52	0.15451	0.0080499	0.11706	0.093429	GO_bp:go_interleukin_12_production
GO_bp:go_interleukin_12_bios...	SET	7	0.39299	0.0075209	0.29775	0.093445	GO_bp:go_interleukin_12_biosynthetic_process
Curated_gene_sets:gargalovic...1	SET	11	0.41091	0.0098567	0.31144	0.093534	Curated_gene_sets:gargalovic_response_to_oxidized_phospholipids_black_dn
GO_mf:go_clathrin_heavy_chai...	SET	8	0.37058	0.0075815	0.28088	0.093537	GO_mf:go_clathrin_heavy_chain_binding
Curated_gene_sets:hatada_met...2	SET	352	0.059125	0.0079509	0.044816	0.093549	Curated_gene_sets:hatada_methylated_in_lung_cancer_up
Curated_gene_sets:reactome_r...42	SET	77	0.12988	0.0082287	0.098458	0.093566	Curated_gene_sets:reactome_regulation_of_insulin_secretion
Curated_gene_sets:huang_foxa...2	SET	47	0.17183	0.008512	0.13026	0.093576	Curated_gene_sets:huang_foxa2_targets_up
GO_bp:go_lobar_bronchus_deve...	SET	6	0.50183	0.0088917	0.38047	0.093595	GO_bp:go_lobar_bronchus_development
Curated_gene_sets:biocarta_g...11	SET	20	0.20497	0.006628	0.15558	0.093858	Curated_gene_sets:biocarta_gsk3_pathway
Curated_gene_sets:rashi_resp...1	SET	37	0.176	0.0077376	0.13367	0.093991	Curated_gene_sets:rashi_response_to_ionizing_radiation_1
GO_bp:go_golgi_to_plasma_mem...1	SET	37	0.18927	0.0083212	0.14386	0.094149	GO_bp:go_golgi_to_plasma_membrane_protein_transport
GO_bp:go_response_to_growth_...2	SET	37	0.18237	0.0080176	0.13862	0.094163	GO_bp:go_response_to_growth_hormone
GO_cc:go_dense_body	SET	6	0.5445	0.0096476	0.41389	0.094171	GO_cc:go_dense_body
GO_bp:go_terpenoid_biosynthe...	SET	10	0.35242	0.0080605	0.26789	0.094174	GO_bp:go_terpenoid_biosynthetic_process
Curated_gene_sets:theodorou_...	SET	28	0.20132	0.0077013	0.15329	0.094545	Curated_gene_sets:theodorou_mammary_tumorigenesis
GO_cc:go_interstitial_matrix	SET	12	0.33131	0.0083004	0.25227	0.094548	GO_cc:go_interstitial_matrix
Curated_gene_sets:poola_inva...1	SET	127	0.1013	0.0082313	0.07715	0.094602	Curated_gene_sets:poola_invasive_breast_cancer_dn
GO_bp:go_gland_morphogenesis	SET	118	0.10563	0.0082759	0.080457	0.094614	GO_bp:go_gland_morphogenesis
GO_mf:go_hexokinase_activity	SET	5	0.63479	0.010268	0.48373	0.094721	GO_mf:go_hexokinase_activity
GO_bp:go_ion_homeostasis	SET	762	0.041387	0.0080987	0.031542	0.094752	GO_bp:go_ion_homeostasis
GO_bp:go_peptidyl_proline_hy...2	SET	8	0.43067	0.0088107	0.32845	0.094904	GO_bp:go_peptidyl_proline_hydroxylation_to_4_hydroxy_l_proline
GO_mf:go_peptidyl_proline_4_...	SET	8	0.43067	0.0088107	0.32845	0.094904	GO_mf:go_peptidyl_proline_4_dioxygenase_activity
Curated_gene_sets:pedersen_m...5	SET	28	0.21248	0.0081283	0.16205	0.094905	Curated_gene_sets:pedersen_metastasis_by_erbb2_isoform_6
GO_bp:go_response_to_muscle_...3	SET	18	0.24516	0.0075213	0.18704	0.094983	GO_bp:go_response_to_muscle_stretch
GO_bp:go_regulation_of_posts...1	SET	91	0.11625	0.0080039	0.088695	0.09499	GO_bp:go_regulation_of_postsynapse_organization
Curated_gene_sets:reactome_c...61	SET	94	0.10487	0.007338	0.080061	0.09512	Curated_gene_sets:reactome_class_b_2_secretin_family_receptors
GO_cc:go_ciliary_rootlet	SET	10	0.35978	0.0082289	0.27468	0.095134	GO_cc:go_ciliary_rootlet
Curated_gene_sets:reactome_p...86	SET	10	0.34903	0.007983	0.26648	0.095147	Curated_gene_sets:reactome_processing_and_activation_of_sumo
GO_bp:go_regulation_of_seque...2	SET	5	0.45064	0.0072891	0.34418	0.095221	GO_bp:go_regulation_of_sequestering_of_zinc_ion
GO_cc:go_cdc73_paf1_complex	SET	8	0.3633	0.0074325	0.27753	0.095266	GO_cc:go_cdc73_paf1_complex
Curated_gene_sets:lee_recent...	SET	217	0.073766	0.0078167	0.056354	0.095279	Curated_gene_sets:lee_recent_thymic_emigrant
Curated_gene_sets:maloney_re...1	SET	74	0.1286	0.0079879	0.098259	0.095311	Curated_gene_sets:maloney_response_to_17aag_dn
GO_bp:go_positive_regulation...210	SET	31	0.20552	0.0082719	0.15707	0.095356	GO_bp:go_positive_regulation_of_dendrite_morphogenesis
GO_bp:go_negative_regulation...340	SET	13	0.34939	0.0091106	0.26702	0.095369	GO_bp:go_negative_regulation_of_intracellular_estrogen_receptor_signaling_pathway
Curated_gene_sets:reactome_r...112	SET	41	0.15342	0.0070995	0.11727	0.095404	Curated_gene_sets:reactome_rna_polymerase_iii_transcription
GO_bp:go_organic_acid_transm...	SET	124	0.095627	0.0076788	0.073119	0.095475	GO_bp:go_organic_acid_transmembrane_transport
GO_bp:go_muscle_hyperplasia	SET	4	0.53032	0.0076725	0.40609	0.095801	GO_bp:go_muscle_hyperplasia
GO_bp:go_mesendoderm_develop...	SET	4	0.48432	0.007007	0.37089	0.095815	GO_bp:go_mesendoderm_development
GO_bp:go_organelle_membrane_...	SET	94	0.11676	0.0081696	0.089419	0.095828	GO_bp:go_organelle_membrane_fusion
GO_bp:go_regulation_of_cell_...39	SET	164	0.083112	0.007667	0.063659	0.095858	GO_bp:go_regulation_of_cell_size
GO_bp:go_negative_regulation...683	SET	17	0.25863	0.0077112	0.19823	0.096013	GO_bp:go_negative_regulation_of_transcription_regulatory_region_dna_binding
GO_bp:go_cell_chemotaxis	SET	277	0.067701	0.0080924	0.051897	0.096039	GO_bp:go_cell_chemotaxis
Curated_gene_sets:acevedo_li...3	SET	189	0.092024	0.0091073	0.070586	0.096177	Curated_gene_sets:acevedo_liver_cancer_with_h3k27me3_dn
Curated_gene_sets:mullighan_...8	SET	120	0.095124	0.007515	0.072969	0.096192	Curated_gene_sets:mullighan_npm1_mutated_signature_2_up
Curated_gene_sets:pid_il12_2...	SET	62	0.13034	0.0074129	0.099992	0.096207	Curated_gene_sets:pid_il12_2pathway
GO_mf:go_structural_constitu...6	SET	25	0.24315	0.0087897	0.18659	0.096283	GO_mf:go_structural_constituent_of_nuclear_pore
Curated_gene_sets:reactome_e...37	SET	9	0.3531	0.0076619	0.27106	0.096351	Curated_gene_sets:reactome_establishment_of_sister_chromatid_cohesion
Curated_gene_sets:wang_tumor...1	SET	197	0.076503	0.0077282	0.05874	0.0964	Curated_gene_sets:wang_tumor_invasiveness_dn
Curated_gene_sets:biocarta_e...14	SET	11	0.31023	0.0074417	0.23824	0.096436	Curated_gene_sets:biocarta_eponfkb_pathway
Curated_gene_sets:abbud_lif_...1	SET	24	0.24071	0.008526	0.1849	0.096491	Curated_gene_sets:abbud_lif_signaling_1_dn
Curated_gene_sets:wang_mll_t...	SET	274	0.067328	0.0080048	0.051721	0.096512	Curated_gene_sets:wang_mll_targets
GO_cc:go_haus_complex	SET	7	0.34963	0.0066911	0.26885	0.096729	GO_cc:go_haus_complex
Curated_gene_sets:chang_immo...2	SET	65	0.12809	0.0074585	0.098509	0.096759	Curated_gene_sets:chang_immortalized_by_hpv31_up
GO_bp:go_negative_regulation...657	SET	7	0.44817	0.0085768	0.34475	0.096818	GO_bp:go_negative_regulation_of_t_cell_mediated_cytotoxicity
Curated_gene_sets:myllykanga...1	SET	11	0.37217	0.0089274	0.28642	0.096916	Curated_gene_sets:myllykangas_amplification_hot_spot_12
GO_bp:go_nadh_dehydrogenase_...	SET	57	0.16983	0.0092623	0.13075	0.096994	GO_bp:go_nadh_dehydrogenase_complex_assembly
GO_bp:go_putrescine_biosynth...	SET	5	0.755	0.012212	0.58184	0.09722	GO_bp:go_putrescine_biosynthetic_process
Curated_gene_sets:nikolsky_m...	SET	94	0.11609	0.0081227	0.089505	0.097323	Curated_gene_sets:nikolsky_mutated_and_amplified_in_breast_cancer
GO_bp:go_transmembrane_recep...1	SET	317	0.062068	0.0079283	0.047871	0.0974	GO_bp:go_transmembrane_receptor_protein_serine_threonine_kinase_signaling_pathway
GO_mf:go_racemase_and_epimer...1	SET	17	0.27409	0.0081722	0.21144	0.097445	GO_mf:go_racemase_and_epimerase_activity
GO_bp:go_regulation_of_actio...	SET	46	0.17059	0.0083606	0.13161	0.097456	GO_bp:go_regulation_of_action_potential
GO_bp:go_protein_localizatio...31	SET	9	0.43939	0.0095342	0.33928	0.097658	GO_bp:go_protein_localization_to_nuclear_envelope
GO_bp:go_regulation_of_neutr...2	SET	7	0.39449	0.0075496	0.30471	0.097734	GO_bp:go_regulation_of_neutrophil_degranulation
GO_bp:go_negative_regulation...156	SET	12	0.27427	0.0068716	0.21189	0.097765	GO_bp:go_negative_regulation_of_circadian_rhythm
Curated_gene_sets:tseng_adip...2	SET	25	0.2006	0.0072517	0.15498	0.097772	Curated_gene_sets:tseng_adipogenic_potential_up
GO_cc:go_lamellar_body	SET	17	0.23814	0.0071003	0.18405	0.097864	GO_cc:go_lamellar_body
Curated_gene_sets:kang_cispl...1	SET	8	0.36108	0.007387	0.27913	0.097919	Curated_gene_sets:kang_cisplatin_resistance_dn
GO_bp:go_negative_regulation...323	SET	15	0.2841	0.0079571	0.21962	0.097921	GO_bp:go_negative_regulation_of_interleukin_12_production
GO_bp:go_cellular_response_t...98	SET	15	0.27935	0.0078242	0.216	0.097965	GO_bp:go_cellular_response_to_prostaglandin_e_stimulus
GO_mf:go_protein_hormone_rec...	SET	17	0.26953	0.0080363	0.20842	0.097979	GO_mf:go_protein_hormone_receptor_activity
GO_mf:go_estrogen_16_alpha_h...	SET	5	0.49267	0.0079689	0.38098	0.097987	GO_mf:go_estrogen_16_alpha_hydroxylase_activity
Curated_gene_sets:biocarta_p...13	SET	15	0.26182	0.0073333	0.20247	0.097992	Curated_gene_sets:biocarta_pgc1a_pathway
GO_bp:go_phagosome_lysosome_...	SET	7	0.41737	0.0079874	0.32284	0.09805	GO_bp:go_phagosome_lysosome_fusion
GO_bp:go_regulation_of_cell_...21	SET	1723	0.027595	0.0079043	0.021349	0.098093	GO_bp:go_regulation_of_cell_differentiation
Curated_gene_sets:reactome_p...9	SET	14	0.31541	0.0085349	0.24412	0.098184	Curated_gene_sets:reactome_passive_transport_by_aquaporins
GO_bp:go_regulation_of_cytos...2	SET	332	0.061466	0.0080318	0.047584	0.098232	GO_bp:go_regulation_of_cytosolic_calcium_ion_concentration
Curated_gene_sets:nadella_pr...2	SET	9	0.37789	0.0081997	0.29266	0.09832	Curated_gene_sets:nadella_prkar1a_targets_up
GO_cc:go_nucleolus	SET	870	0.038391	0.0080035	0.029747	0.098436	GO_cc:go_nucleolus
GO_mf:go_nuclear_receptor_tr...	SET	63	0.13573	0.0077814	0.10518	0.098458	GO_mf:go_nuclear_receptor_transcription_coactivator_activity
GO_bp:go_nk_t_cell_different...	SET	8	0.36961	0.0075616	0.28646	0.098493	GO_bp:go_nk_t_cell_differentiation
Curated_gene_sets:reactome_c...71	SET	8	0.35607	0.0072847	0.276	0.098513	Curated_gene_sets:reactome_cohesin_loading_onto_chromatin
Curated_gene_sets:winter_hyp...2	SET	223	0.074928	0.0080475	0.058126	0.098697	Curated_gene_sets:winter_hypoxia_metagene
GO_bp:go_regulation_of_estab...4	SET	71	0.12257	0.0074578	0.095084	0.098702	GO_bp:go_regulation_of_establishment_of_protein_localization_to_mitochondrion
GO_bp:go_av_node_cell_to_bun...	SET	11	0.30496	0.0073152	0.23658	0.098707	GO_bp:go_av_node_cell_to_bundle_of_his_cell_communication
GO_bp:go_positive_regulation...753	SET	14	0.32579	0.0088157	0.25275	0.098716	GO_bp:go_positive_regulation_of_sodium_ion_transmembrane_transporter_activity
Curated_gene_sets:zhan_multi...6	SET	63	0.13484	0.0077299	0.10462	0.098742	Curated_gene_sets:zhan_multiple_myeloma_cd1_vs_cd2_up
Curated_gene_sets:lau_apopto...2	SET	55	0.13316	0.007134	0.10336	0.098841	Curated_gene_sets:lau_apoptosis_cdkn2a_up
GO_cc:go_recycling_endosome_...	SET	71	0.12478	0.0075925	0.096939	0.09902	GO_cc:go_recycling_endosome_membrane
GO_mf:go_activating_transcri...	SET	72	0.12234	0.0074961	0.095075	0.099094	GO_mf:go_activating_transcription_factor_binding
GO_bp:go_cellular_ion_homeos...	SET	623	0.044937	0.0079812	0.034934	0.099173	GO_bp:go_cellular_ion_homeostasis
Curated_gene_sets:brachat_re...1	SET	38	0.18044	0.0080393	0.1403	0.099215	Curated_gene_sets:brachat_response_to_camptothecin_dn
Curated_gene_sets:olsson_e2f...1	SET	38	0.20283	0.0090366	0.15777	0.099304	Curated_gene_sets:olsson_e2f3_targets_dn
Curated_gene_sets:bandres_re...6	SET	12	0.26791	0.0067122	0.20845	0.099359	Curated_gene_sets:bandres_response_to_carmustin_without_mgmt_24hr_up
GO_cc:go_clathrin_coated_pit	SET	65	0.12652	0.0073671	0.098484	0.09946	GO_cc:go_clathrin_coated_pit
GO_cc:go_elongin_complex	SET	7	0.58408	0.011178	0.45468	0.099477	GO_cc:go_elongin_complex
GO_mf:go_armadillo_repeat_do...	SET	10	0.26265	0.0060072	0.20446	0.099482	GO_mf:go_armadillo_repeat_domain_binding
GO_cc:go_nuclear_body	SET	710	0.039693	0.0075083	0.030901	0.099486	GO_cc:go_nuclear_body
GO_bp:go_chaperone_mediated_...1	SET	15	0.29715	0.0083229	0.23147	0.099618	GO_bp:go_chaperone_mediated_autophagy
Curated_gene_sets:reactome_s...73	SET	83	0.12108	0.0079629	0.094321	0.09964	Curated_gene_sets:reactome_signaling_by_notch4
GO_bp:go_mitotic_chromosome_...	SET	17	0.26554	0.0079174	0.20692	0.099698	GO_bp:go_mitotic_chromosome_condensation
GO_bp:go_positive_regulation...603	SET	4	0.76068	0.011005	0.59291	0.099765	GO_bp:go_positive_regulation_of_osteoclast_development
GO_bp:go_succinate_transport	SET	7	0.38352	0.0073396	0.29895	0.099775	GO_bp:go_succinate_transport
GO_mf:go_succinate_transmemb...	SET	7	0.38352	0.0073396	0.29895	0.099775	GO_mf:go_succinate_transmembrane_transporter_activity
GO_mf:go_double_stranded_met...	SET	4	0.57879	0.0083738	0.45139	0.099887	GO_mf:go_double_stranded_methylated_dna_binding
Curated_gene_sets:fontaine_t...2	SET	34	0.2063	0.0086951	0.16095	0.099964	Curated_gene_sets:fontaine_thyroid_tumor_uncertain_malignancy_up
GO_bp:go_histone_mrna_catabo...	SET	12	0.32218	0.0080718	0.25136	0.099971	GO_bp:go_histone_mrna_catabolic_process
GO_cc:go_basal_plasma_membra...	SET	33	0.18521	0.0076905	0.14456	0.10007	GO_cc:go_basal_plasma_membrane
GO_bp:go_b_cell_proliferation	SET	91	0.12534	0.0086296	0.097844	0.1001	GO_bp:go_b_cell_proliferation
Curated_gene_sets:begum_targ...3	SET	55	0.16462	0.0088196	0.12854	0.10017	Curated_gene_sets:begum_targets_of_pax3_foxo1_fusion_up
GO_bp:go_response_to_axon_in...	SET	70	0.12276	0.0074171	0.095864	0.10018	GO_bp:go_response_to_axon_injury
Curated_gene_sets:glinsky_ca...	SET	6	0.40509	0.0071776	0.3168	0.10051	Curated_gene_sets:glinsky_cancer_death_up
GO_cc:go_er_to_golgi_transpo...	SET	57	0.13579	0.0074057	0.10621	0.10055	GO_cc:go_er_to_golgi_transport_vesicle_membrane
GO_mf:go_phosphatidylinosito...25	SET	145	0.094907	0.0082365	0.074265	0.10064	GO_mf:go_phosphatidylinositol_phosphate_binding
GO_bp:go_positive_regulation...483	SET	22	0.21811	0.0073971	0.17071	0.10069	GO_bp:go_positive_regulation_of_meiotic_cell_cycle
Curated_gene_sets:falvella_s...	SET	75	0.11888	0.0074337	0.093064	0.10074	Curated_gene_sets:falvella_smokers_with_lung_cancer
Curated_gene_sets:reactome_c...106	SET	21	0.25044	0.0082983	0.19613	0.10082	Curated_gene_sets:reactome_ctla4_inhibitory_signaling
GO_bp:go_intermediate_filame...1	SET	46	0.16068	0.0078745	0.12585	0.10085	GO_bp:go_intermediate_filament_based_process
GO_bp:go_endocardial_cushion...3	SET	33	0.19662	0.0081646	0.15417	0.1011	GO_bp:go_endocardial_cushion_morphogenesis
GO_bp:go_atp_hydrolysis_coup...1	SET	55	0.13768	0.0073765	0.10799	0.10117	GO_bp:go_atp_hydrolysis_coupled_cation_transmembrane_transport
GO_mf:go_alpha_1_3_fucosyltr...	SET	8	0.39884	0.0081597	0.31283	0.10117	GO_mf:go_alpha_1_3_fucosyltransferase_activity
Curated_gene_sets:farmer_bre...1	SET	309	0.061436	0.0077496	0.04819	0.10119	Curated_gene_sets:farmer_breast_cancer_apocrine_vs_basal
Curated_gene_sets:mizukami_h...2	SET	12	0.31526	0.0078985	0.24732	0.10121	Curated_gene_sets:mizukami_hypoxia_up
GO_bp:go_regulation_of_branc...2	SET	5	0.602	0.0097373	0.47227	0.10122	GO_bp:go_regulation_of_branching_involved_in_mammary_gland_duct_morphogenesis
GO_bp:go_iron_ion_homeostasis	SET	80	0.11669	0.0075352	0.091567	0.10127	GO_bp:go_iron_ion_homeostasis
Curated_gene_sets:rodrigues_...3	SET	31	0.21348	0.0085923	0.16756	0.10133	Curated_gene_sets:rodrigues_ntn1_and_dcc_targets
GO_bp:go_regulation_of_secre...	SET	748	0.039192	0.0076014	0.030766	0.10136	GO_bp:go_regulation_of_secretion
GO_bp:go_endonucleolytic_cle...3	SET	11	0.26323	0.0063143	0.20665	0.10137	GO_bp:go_endonucleolytic_cleavage_involved_in_rrna_processing
GO_bp:go_otic_vesicle_format...	SET	7	0.44113	0.0084422	0.34635	0.1014	GO_bp:go_otic_vesicle_formation
GO_bp:go_response_to_transfo...	SET	235	0.069693	0.0076816	0.054744	0.1015	GO_bp:go_response_to_transforming_growth_factor_beta
GO_bp:go_regulation_of_neuro...18	SET	19	0.2265	0.0071392	0.17793	0.10152	GO_bp:go_regulation_of_neurotransmitter_uptake
GO_mf:go_platelet_derived_gr...1	SET	11	0.31569	0.0075726	0.24802	0.10154	GO_mf:go_platelet_derived_growth_factor_binding
GO_bp:go_negative_regulation...235	SET	8	0.37167	0.0076037	0.29201	0.10155	GO_bp:go_negative_regulation_of_excitatory_postsynaptic_potential
Curated_gene_sets:rashi_resp...3	SET	44	0.16103	0.0077188	0.12654	0.1016	Curated_gene_sets:rashi_response_to_ionizing_radiation_3
Curated_gene_sets:tian_tnf_s...2	SET	26	0.21581	0.0079558	0.16971	0.10176	Curated_gene_sets:tian_tnf_signaling_via_nfkb
GO_cc:go_periciliary_membran...	SET	5	0.45964	0.0074347	0.36147	0.10177	GO_cc:go_periciliary_membrane_compartment
GO_bp:go_lung_cell_different...	SET	23	0.25225	0.0087469	0.19841	0.10181	GO_bp:go_lung_cell_differentiation
GO_bp:go_postsynaptic_membra...2	SET	37	0.17305	0.0076081	0.13618	0.10191	GO_bp:go_postsynaptic_membrane_organization
Curated_gene_sets:reactome_g...1	SET	28	0.19879	0.0076044	0.15657	0.10212	Curated_gene_sets:reactome_g0_and_early_g1
GO_bp:go_aminophospholipid_t...	SET	5	0.58061	0.0093913	0.45735	0.10214	GO_bp:go_aminophospholipid_transport
GO_mf:go_vitamin_d_binding	SET	5	0.45825	0.0074122	0.36108	0.10221	GO_mf:go_vitamin_d_binding
GO_bp:go_dense_core_granule_...1	SET	9	0.41515	0.0090082	0.32723	0.10229	GO_bp:go_dense_core_granule_exocytosis
GO_bp:go_positive_regulation...204	SET	26	0.19817	0.0073056	0.15632	0.10246	GO_bp:go_positive_regulation_of_cytosolic_calcium_ion_concentration_involved_in_phospholipase_c_activating_g_protein_coupled_signaling_pathway
Curated_gene_sets:varela_zmp...2	SET	42	0.15851	0.0074237	0.12517	0.10269	Curated_gene_sets:varela_zmpste24_targets_up
GO_bp:go_appendage_developme...	SET	175	0.086787	0.0082678	0.068531	0.1027	GO_bp:go_appendage_development
Curated_gene_sets:reactome_e...9	SET	9	0.40257	0.0087353	0.3181	0.10284	Curated_gene_sets:reactome_egfr_transactivation_by_gastrin
GO_bp:go_regulation_of_wnt_s...2	SET	5	0.57468	0.0092955	0.45409	0.10284	GO_bp:go_regulation_of_wnt_signaling_pathway_involved_in_heart_development
GO_bp:go_dna_repair_complex_...	SET	5	0.46462	0.0075152	0.36714	0.10285	GO_bp:go_dna_repair_complex_assembly
Curated_gene_sets:pid_netrin...	SET	32	0.18981	0.0077615	0.15008	0.10299	Curated_gene_sets:pid_netrin_pathway
GO_bp:go_triglyceride_catabo...	SET	32	0.19539	0.0079896	0.15452	0.10304	GO_bp:go_triglyceride_catabolic_process
GO_bp:go_startle_response	SET	27	0.20889	0.0078472	0.16522	0.10307	GO_bp:go_startle_response
Curated_gene_sets:reactome_i...72	SET	9	0.40576	0.0088045	0.32104	0.10314	Curated_gene_sets:reactome_irak2_mediated_activation_of_tak1_complex
Curated_gene_sets:reactome_i...7	SET	22	0.23244	0.007883	0.18394	0.10318	Curated_gene_sets:reactome_incretin_synthesis_secretion_and_inactivation
GO_bp:go_diterpenoid_biosynt...	SET	5	0.45155	0.0073038	0.35736	0.1032	GO_bp:go_diterpenoid_biosynthetic_process
GO_bp:go_positive_regulation...222	SET	247	0.066193	0.0074774	0.052392	0.10323	GO_bp:go_positive_regulation_of_dna_binding_transcription_factor_activity
GO_bp:go_proton_transmembran...	SET	142	0.085621	0.0073539	0.067844	0.10348	GO_bp:go_proton_transmembrane_transport
GO_bp:go_mitotic_g2_dna_dama...	SET	19	0.25473	0.0080291	0.20192	0.10356	GO_bp:go_mitotic_g2_dna_damage_checkpoint
Curated_gene_sets:mcbryan_pu...7	SET	73	0.12349	0.0076186	0.097894	0.10358	Curated_gene_sets:mcbryan_pubertal_breast_6_7wk_dn
GO_cc:go_synaptic_membrane	SET	405	0.05567	0.0080189	0.044158	0.10372	GO_cc:go_synaptic_membrane
GO_bp:go_sulfate_transport	SET	17	0.24485	0.0073003	0.19424	0.10375	GO_bp:go_sulfate_transport
GO_bp:go_ameboidal_type_cell...	SET	368	0.055546	0.0076343	0.044067	0.10376	GO_bp:go_ameboidal_type_cell_migration
Curated_gene_sets:garcia_tar...2	SET	48	0.14414	0.0072157	0.11439	0.10383	Curated_gene_sets:garcia_targets_of_fli1_and_dax1_up
Curated_gene_sets:kinsey_tar...2	SET	1224	0.03149	0.0077109	0.024995	0.10387	Curated_gene_sets:kinsey_targets_of_ewsr1_flii_fusion_up
Curated_gene_sets:reactome_f...11	SET	30	0.19801	0.0078401	0.15725	0.10399	Curated_gene_sets:reactome_fceri_mediated_caplus2_mobilization
GO_bp:go_cell_cell_signaling...1	SET	489	0.048888	0.0077204	0.038835	0.10405	GO_bp:go_cell_cell_signaling_by_wnt
GO_mf:go_organic_acid_transm...	SET	143	0.086461	0.007452	0.068688	0.10407	GO_mf:go_organic_acid_transmembrane_transporter_activity
GO_bp:go_positive_regulation...138	SET	9	0.339	0.0073559	0.26933	0.10409	GO_bp:go_positive_regulation_of_cell_size
Curated_gene_sets:lei_hoxc8_...1	SET	16	0.24602	0.0071165	0.19549	0.10411	Curated_gene_sets:lei_hoxc8_targets_dn
GO_bp:go_negative_regulation...470	SET	11	0.31601	0.0075804	0.25112	0.10413	GO_bp:go_negative_regulation_of_neurotransmitter_secretion
Curated_gene_sets:kegg_glioma	SET	65	0.12996	0.0075674	0.10329	0.10416	Curated_gene_sets:kegg_glioma
GO_cc:go_histone_deacetylase...	SET	64	0.128	0.007396	0.10173	0.10416	GO_cc:go_histone_deacetylase_complex
Curated_gene_sets:reactome_p...16	SET	87	0.11438	0.0077008	0.09094	0.10425	Curated_gene_sets:reactome_peptide_hormone_metabolism
Curated_gene_sets:wakasugi_h...	SET	60	0.11969	0.006697	0.095224	0.10439	Curated_gene_sets:wakasugi_have_znf143_binding_sites
GO_bp:go_regulation_of_presy...2	SET	15	0.26765	0.0074965	0.21294	0.1044	GO_bp:go_regulation_of_presynaptic_cytosolic_calcium_ion_concentration
GO_bp:go_pyrimidine_nucleosi...3	SET	6	0.46983	0.0083247	0.37381	0.10441	GO_bp:go_pyrimidine_nucleoside_metabolic_process
GO_bp:go_regulation_of_mrna_...1	SET	27	0.23022	0.0086484	0.1832	0.10445	GO_bp:go_regulation_of_mrna_3_end_processing
GO_bp:go_protein_methylation	SET	171	0.079335	0.0074718	0.063157	0.10454	GO_bp:go_protein_methylation
Curated_gene_sets:reactome_p...94	SET	175	0.080984	0.007715	0.064522	0.10472	Curated_gene_sets:reactome_programmed_cell_death
GO_mf:go_single_base_inserti...	SET	6	0.43123	0.0076407	0.34378	0.10487	GO_mf:go_single_base_insertion_or_deletion_binding
GO_bp:go_positive_regulation...148	SET	7	0.52043	0.0099597	0.41494	0.10489	GO_bp:go_positive_regulation_of_cellular_respiration
GO_bp:go_cellular_transition...	SET	102	0.10634	0.0077494	0.084792	0.1049	GO_bp:go_cellular_transition_metal_ion_homeostasis
GO_mf:go_sequence_specific_m...	SET	10	0.37182	0.0085042	0.29649	0.10492	GO_mf:go_sequence_specific_mrna_binding
GO_bp:go_loop_of_henle_devel...	SET	11	0.31615	0.0075836	0.25213	0.10494	GO_bp:go_loop_of_henle_development
Curated_gene_sets:kegg_oocyt...	SET	107	0.10507	0.007841	0.083807	0.10498	Curated_gene_sets:kegg_oocyte_meiosis
GO_bp:go_maintenance_of_sist...	SET	10	0.34327	0.0078513	0.27382	0.105	GO_bp:go_maintenance_of_sister_chromatid_cohesion
GO_bp:go_negative_regulation...528	SET	22	0.2258	0.0076578	0.18016	0.10505	GO_bp:go_negative_regulation_of_potassium_ion_transmembrane_transport
GO_bp:go_negative_regulation...445	SET	26	0.22075	0.0081378	0.17628	0.10524	GO_bp:go_negative_regulation_of_muscle_hypertrophy
Curated_gene_sets:amit_egf_r...8	SET	17	0.25685	0.007658	0.20512	0.10526	Curated_gene_sets:amit_egf_response_40_mcf10a
GO_mf:go_oxo_acid_lyase_acti...	SET	6	0.41532	0.0073587	0.33168	0.10526	GO_mf:go_oxo_acid_lyase_activity
Curated_gene_sets:shaffer_ir...4	SET	97	0.10606	0.0075378	0.08471	0.10529	Curated_gene_sets:shaffer_irf4_targets_in_myeloma_vs_mature_b_lymphocyte
Curated_gene_sets:biocarta_n...5	SET	19	0.2616	0.0082455	0.20902	0.10537	Curated_gene_sets:biocarta_ngf_pathway
GO_bp:go_positive_regulation...209	SET	62	0.13266	0.0075447	0.10607	0.10553	GO_bp:go_positive_regulation_of_dendrite_development
GO_bp:go_regulation_of_glyco...2	SET	33	0.20811	0.0086414	0.16645	0.1056	GO_bp:go_regulation_of_glycogen_metabolic_process
Curated_gene_sets:vecchi_gas...4	SET	408	0.05262	0.007607	0.04209	0.10562	Curated_gene_sets:vecchi_gastric_cancer_early_up
GO_bp:go_cell_proliferation_...5	SET	18	0.25445	0.0078063	0.20353	0.10563	GO_bp:go_cell_proliferation_involved_in_heart_morphogenesis
Curated_gene_sets:kegg_matur...	SET	25	0.21133	0.0076395	0.16907	0.10567	Curated_gene_sets:kegg_maturity_onset_diabetes_of_the_young
Curated_gene_sets:biocarta_f...9	SET	7	0.50748	0.009712	0.40629	0.10583	Curated_gene_sets:biocarta_fxr_pathway
Curated_gene_sets:hoffman_cl...2	SET	9	0.42443	0.0092095	0.33981	0.10584	Curated_gene_sets:hoffman_clock_targets_up
GO_bp:go_grooming_behavior	SET	17	0.2603	0.0077612	0.20845	0.10588	GO_bp:go_grooming_behavior
Curated_gene_sets:reactome_n...82	SET	21	0.21291	0.0070547	0.1705	0.10589	Curated_gene_sets:reactome_nucleotide_salvage
GO_bp:go_positive_regulation...187	SET	22	0.24009	0.0081424	0.19232	0.10596	GO_bp:go_positive_regulation_of_cyclase_activity
Curated_gene_sets:ho_liver_c...	SET	12	0.31962	0.0080076	0.25605	0.10598	Curated_gene_sets:ho_liver_cancer_vascular_invasion
GO_bp:go_response_to_prostag...3	SET	22	0.21762	0.0073802	0.17434	0.10599	GO_bp:go_response_to_prostaglandin_e
GO_bp:go_nephron_morphogenes...	SET	75	0.12842	0.0080299	0.10289	0.10602	GO_bp:go_nephron_morphogenesis
Curated_gene_sets:shepard_bm...3	SET	73	0.12414	0.0076585	0.099471	0.10603	Curated_gene_sets:shepard_bmyb_targets
Curated_gene_sets:reactome_m...44	SET	145	0.085941	0.0074584	0.068865	0.10603	Curated_gene_sets:reactome_metabolism_of_steroids
Curated_gene_sets:pid_cd8_tc...1	SET	64	0.14237	0.0082259	0.1141	0.10607	Curated_gene_sets:pid_cd8_tcr_downstream_pathway
GO_mf:go_oligopeptide_transm...	SET	7	0.40963	0.0078392	0.32841	0.10615	GO_mf:go_oligopeptide_transmembrane_transporter_activity
GO_bp:go_mesodermal_cell_dif...	SET	31	0.1916	0.0077115	0.15367	0.10623	GO_bp:go_mesodermal_cell_differentiation
GO_bp:go_stem_cell_fate_comm...	SET	9	0.36462	0.0079119	0.29247	0.10626	GO_bp:go_stem_cell_fate_commitment
Curated_gene_sets:tarte_plas...3	SET	299	0.05983	0.0074258	0.048042	0.10651	Curated_gene_sets:tarte_plasma_cell_vs_plasmablast_dn
Curated_gene_sets:pid_nfkapp...2	SET	21	0.24046	0.0079677	0.19329	0.10675	Curated_gene_sets:pid_nfkappab_canonical_pathway
GO_bp:go_myeloid_dendritic_c...2	SET	18	0.2506	0.0076882	0.20148	0.1068	GO_bp:go_myeloid_dendritic_cell_differentiation
Curated_gene_sets:gryder_pax...2	SET	433	0.054245	0.0080732	0.043615	0.10681	Curated_gene_sets:gryder_pax3foxo1_enhancers_ko_down
GO_bp:go_meiosis_i_cell_cycl...	SET	115	0.094942	0.0073436	0.076365	0.1069	GO_bp:go_meiosis_i_cell_cycle_process
Curated_gene_sets:worschech_...4	SET	58	0.14121	0.0077687	0.11359	0.10691	Curated_gene_sets:worschech_tumor_rejection_up
GO_cc:go_cyclin_cdk_positive...	SET	8	0.43015	0.0088002	0.34613	0.10699	GO_cc:go_cyclin_cdk_positive_transcription_elongation_factor_complex
GO_bp:go_regulation_of_caveo...	SET	5	0.47132	0.0076235	0.37944	0.10711	GO_bp:go_regulation_of_caveolin_mediated_endocytosis
GO_bp:go_forebrain_neuron_fa...	SET	10	0.34227	0.0078284	0.27564	0.10717	GO_bp:go_forebrain_neuron_fate_commitment
GO_bp:go_perk_mediated_unfol...	SET	21	0.24454	0.008103	0.19698	0.10722	GO_bp:go_perk_mediated_unfolded_protein_response
Curated_gene_sets:farmer_bre...4	SET	38	0.17606	0.0078441	0.14182	0.10723	Curated_gene_sets:farmer_breast_cancer_cluster_1
GO_bp:go_interleukin_1_media...	SET	97	0.10922	0.0077622	0.087986	0.10726	GO_bp:go_interleukin_1_mediated_signaling_pathway
GO_bp:go_negative_regulation...551	SET	24	0.19043	0.006745	0.15346	0.10733	GO_bp:go_negative_regulation_of_protein_localization_to_cell_periphery
GO_bp:go_cell_junction_maint...	SET	13	0.30282	0.0078963	0.24412	0.10742	GO_bp:go_cell_junction_maintenance
GO_bp:go_ribosome_assembly	SET	57	0.12736	0.0069461	0.1027	0.10748	GO_bp:go_ribosome_assembly
GO_bp:go_positive_regulation...460	SET	22	0.24526	0.0083177	0.19782	0.10753	GO_bp:go_positive_regulation_of_lyase_activity
Curated_gene_sets:biocarta_i...6	SET	13	0.32794	0.0085512	0.26457	0.10759	Curated_gene_sets:biocarta_il10_pathway
Curated_gene_sets:boylan_mul...14	SET	75	0.12266	0.00767	0.099013	0.10771	Curated_gene_sets:boylan_multiple_myeloma_pca3_up
Curated_gene_sets:reactome_g...11	SET	209	0.075254	0.0078276	0.060759	0.10776	Curated_gene_sets:reactome_g_alpha_q_signalling_events
GO_cc:go_axon_hillock	SET	8	0.34777	0.0071147	0.28079	0.10776	GO_cc:go_axon_hillock
Curated_gene_sets:boylan_mul...2	SET	34	0.19844	0.0083635	0.16029	0.10787	Curated_gene_sets:boylan_multiple_myeloma_c_cluster_up
GO_mf:go_small_ribosomal_sub...	SET	10	0.24046	0.0054999	0.19433	0.10798	GO_mf:go_small_ribosomal_subunit_rrna_binding
Curated_gene_sets:reactome_m...12	SET	4	0.6612	0.0095661	0.53442	0.10801	Curated_gene_sets:reactome_mecp2_regulates_transcription_factors
GO_bp:go_positive_regulation...269	SET	422	0.050371	0.0074029	0.040715	0.10802	GO_bp:go_positive_regulation_of_establishment_of_protein_localization
Curated_gene_sets:reactome_r...114	SET	28	0.19361	0.0074065	0.15652	0.10805	Curated_gene_sets:reactome_rna_polymerase_iii_transcription_initiation_from_type_3_promoter
GO_mf:go_proton_exporting_at...2	SET	13	0.3003	0.0078306	0.24286	0.10814	GO_mf:go_proton_exporting_atpase_activity_phosphorylative_mechanism
GO_cc:go_neuron_part	SET	1630	0.027221	0.0076041	0.022022	0.10822	GO_cc:go_neuron_part
GO_bp:go_testosterone_biosyn...	SET	6	0.39989	0.0070854	0.32364	0.10831	GO_bp:go_testosterone_biosynthetic_process
GO_cc:go_intrinsic_component...14	SET	83	0.11331	0.0074518	0.091708	0.10833	GO_cc:go_intrinsic_component_of_presynaptic_membrane
GO_bp:go_postreplication_rep...	SET	50	0.13175	0.0067312	0.10664	0.10834	GO_bp:go_postreplication_repair
GO_mf:go_netrin_receptor_act...	SET	6	0.47219	0.0083665	0.38242	0.10847	GO_mf:go_netrin_receptor_activity
GO_bp:go_rac_protein_signal_...	SET	32	0.17926	0.00733	0.1452	0.10851	GO_bp:go_rac_protein_signal_transduction
GO_cc:go_tertiary_granule_me...	SET	69	0.12019	0.0072096	0.097371	0.10855	GO_cc:go_tertiary_granule_membrane
GO_bp:go_parturition	SET	14	0.26274	0.0071098	0.2129	0.10858	GO_bp:go_parturition
GO_bp:go_presynaptic_dense_c...	SET	6	0.46829	0.0082973	0.37944	0.10858	GO_bp:go_presynaptic_dense_core_vesicle_exocytosis
GO_cc:go_transcription_facto...1	SET	5	0.54	0.0087344	0.43786	0.10875	GO_cc:go_transcription_factor_ap_1_complex
GO_mf:go_diphosphotransferas...	SET	4	0.52048	0.0075301	0.42212	0.10879	GO_mf:go_diphosphotransferase_activity
Curated_gene_sets:senese_hda...3	SET	237	0.068593	0.0075921	0.055643	0.10885	Curated_gene_sets:senese_hdac1_targets_dn
Curated_gene_sets:matzuk_spe...3	SET	25	0.2255	0.0081516	0.18313	0.1091	Curated_gene_sets:matzuk_spermatogonia
GO_bp:go_vitamin_catabolic_p...	SET	12	0.3399	0.0085158	0.27606	0.10912	GO_bp:go_vitamin_catabolic_process
GO_bp:go_regulation_of_long_...1	SET	5	0.3667	0.0059314	0.29783	0.10913	GO_bp:go_regulation_of_long_chain_fatty_acid_import_into_cell
GO_mf:go_polynucleotide_aden...	SET	12	0.29562	0.0074064	0.2402	0.10922	GO_mf:go_polynucleotide_adenylyltransferase_activity
Curated_gene_sets:reactome_t...124	SET	5	0.4461	0.0072156	0.36262	0.10932	Curated_gene_sets:reactome_tyrosine_catabolism
GO_bp:go_tyrosine_catabolic_...	SET	5	0.4461	0.0072156	0.36262	0.10932	GO_bp:go_tyrosine_catabolic_process
GO_bp:go_negative_regulation...152	SET	18	0.26766	0.0082115	0.21759	0.10934	GO_bp:go_negative_regulation_of_chromatin_silencing
GO_bp:go_mammary_gland_devel...	SET	136	0.08936	0.0075123	0.07265	0.10936	GO_bp:go_mammary_gland_development
GO_cc:go_proton_transporting...2	SET	6	0.38155	0.0067605	0.31025	0.10939	GO_cc:go_proton_transporting_atp_synthase_complex_catalytic_core_f_1_
GO_bp:go_pituitary_gland_dev...	SET	41	0.15641	0.0072379	0.1272	0.10943	GO_bp:go_pituitary_gland_development
Curated_gene_sets:mikkelsen_...21	SET	26	0.189	0.0069674	0.15372	0.10944	Curated_gene_sets:mikkelsen_mcv6_lcp_with_h3k27me3
GO_bp:go_trna_5_end_processi...	SET	16	0.25845	0.007476	0.21023	0.10948	GO_bp:go_trna_5_end_processing
GO_bp:go_mitochondrial_proto...	SET	5	0.63188	0.010221	0.51408	0.10952	GO_bp:go_mitochondrial_proton_transporting_atp_synthase_complex_assembly
GO_bp:go_regulation_of_posts...5	SET	14	0.26999	0.0073058	0.21965	0.10952	GO_bp:go_regulation_of_postsynaptic_membrane_organization
Curated_gene_sets:vicent_met...	SET	14	0.2921	0.007904	0.2378	0.10967	Curated_gene_sets:vicent_metastasis_up
Curated_gene_sets:basaki_ybx...1	SET	360	0.054435	0.0074014	0.044331	0.10974	Curated_gene_sets:basaki_ybx1_targets_dn
GO_bp:go_positive_regulation...525	SET	11	0.36881	0.008847	0.30048	0.10984	GO_bp:go_positive_regulation_of_mrna_3_end_processing
Curated_gene_sets:reactome_t...85	SET	81	0.11393	0.0074025	0.09284	0.10989	Curated_gene_sets:reactome_transcriptional_regulation_of_white_adipocyte_differentiation
Curated_gene_sets:bidus_meta...2	SET	195	0.071158	0.007152	0.057992	0.10991	Curated_gene_sets:bidus_metastasis_up
GO_bp:go_sensory_perception_...5	SET	103	0.1044	0.0076451	0.085089	0.10992	GO_bp:go_sensory_perception_of_pain
GO_bp:go_regulation_of_muscl...1	SET	82	0.11275	0.007371	0.091894	0.10992	GO_bp:go_regulation_of_muscle_adaptation
Curated_gene_sets:dazard_uv_...4	SET	20	0.25077	0.0081092	0.20444	0.10999	Curated_gene_sets:dazard_uv_response_cluster_g28
GO_cc:go_tim23_mitochondrial...	SET	11	0.31075	0.0074541	0.25356	0.1102	GO_cc:go_tim23_mitochondrial_import_inner_membrane_translocase_complex
Curated_gene_sets:plasari_tg...1	SET	28	0.19414	0.0074264	0.15854	0.11039	Curated_gene_sets:plasari_tgfb1_signaling_via_nfic_10hr_dn
GO_bp:go_positive_regulation...357	SET	7	0.39908	0.0076374	0.32596	0.11042	GO_bp:go_positive_regulation_of_histone_phosphorylation
GO_bp:go_regulation_of_anima...2	SET	242	0.069406	0.0077616	0.056705	0.11049	GO_bp:go_regulation_of_animal_organ_morphogenesis
GO_mf:go_glycine_binding	SET	12	0.31523	0.0078977	0.25756	0.1105	GO_mf:go_glycine_binding
GO_bp:go_muscle_adaptation	SET	107	0.097219	0.007255	0.079477	0.11063	GO_bp:go_muscle_adaptation
GO_bp:go_regulation_of_exit_...	SET	18	0.22449	0.0068873	0.18355	0.11066	GO_bp:go_regulation_of_exit_from_mitosis
Curated_gene_sets:tenedini_m...	SET	60	0.14133	0.0079078	0.11557	0.11068	Curated_gene_sets:tenedini_megakaryocyte_markers
Curated_gene_sets:reactome_f...19	SET	6	0.36545	0.0064752	0.29889	0.11073	Curated_gene_sets:reactome_fgfr1b_ligand_binding_and_activation
GO_bp:go_interleukin_18_medi...	SET	8	0.28212	0.0057717	0.2308	0.1108	GO_bp:go_interleukin_18_mediated_signaling_pathway
Curated_gene_sets:akl_htlv1_...2	SET	26	0.19908	0.0073391	0.16291	0.11085	Curated_gene_sets:akl_htlv1_infection_up
Curated_gene_sets:pedersen_m...1	SET	47	0.14899	0.0073807	0.12193	0.11087	Curated_gene_sets:pedersen_metastasis_by_erbb2_isoform_1
GO_bp:go_regulation_of_trans...25	SET	218	0.071222	0.0075642	0.058286	0.11087	GO_bp:go_regulation_of_transmembrane_receptor_protein_serine_threonine_kinase_signaling_pathway
GO_bp:go_ump_biosynthetic_pr...	SET	9	0.28693	0.006226	0.23494	0.111	GO_bp:go_ump_biosynthetic_process
Curated_gene_sets:ferrari_re...2	SET	21	0.26355	0.0087328	0.21583	0.11103	Curated_gene_sets:ferrari_response_to_fenretinide_up
Curated_gene_sets:mikhaylova...2	SET	7	0.40193	0.0076919	0.32916	0.11104	Curated_gene_sets:mikhaylova_oxidative_stress_response_via_vhl_up
GO_bp:go_negative_regulation...118	SET	88	0.10613	0.0071863	0.086952	0.11113	GO_bp:go_negative_regulation_of_cell_morphogenesis_involved_in_differentiation
GO_bp:go_multicellular_organ...4	SET	465	0.048303	0.0074433	0.039597	0.11127	GO_bp:go_multicellular_organismal_homeostasis
Curated_gene_sets:reactome_a...40	SET	9	0.2931	0.0063599	0.24032	0.11131	Curated_gene_sets:reactome_activation_of_puma_and_translocation_to_mitochondria
GO_bp:go_blastoderm_segmenta...	SET	19	0.21687	0.0068354	0.17784	0.11135	GO_bp:go_blastoderm_segmentation
GO_bp:go_positive_regulation...614	SET	262	0.062262	0.0072408	0.05106	0.11136	GO_bp:go_positive_regulation_of_peptide_secretion
GO_bp:go_regulation_of_inter...3	SET	9	0.30545	0.006628	0.25055	0.1114	GO_bp:go_regulation_of_interleukin_18_production
GO_cc:go_box_h_aca_snornp_co...	SET	4	0.63724	0.0092194	0.52308	0.11157	GO_cc:go_box_h_aca_snornp_complex
GO_cc:go_box_h_aca_rnp_compl...	SET	4	0.63724	0.0092194	0.52308	0.11157	GO_cc:go_box_h_aca_rnp_complex
GO_mf:go_box_h_aca_snorna_bi...	SET	4	0.63724	0.0092194	0.52308	0.11157	GO_mf:go_box_h_aca_snorna_binding
Curated_gene_sets:turjanski_...2	SET	9	0.37093	0.0080487	0.30448	0.11158	Curated_gene_sets:turjanski_mapk14_targets
GO_bp:go_regulation_of_prote...58	SET	5	0.40585	0.0065646	0.33323	0.11164	GO_bp:go_regulation_of_protein_tyrosine_phosphatase_activity
Curated_gene_sets:reactome_s...148	SET	15	0.25426	0.0071215	0.20881	0.11168	Curated_gene_sets:reactome_synthesis_of_bile_acids_and_bile_salts_via_27_hydroxycholesterol
Curated_gene_sets:riz_erythr...2	SET	34	0.1809	0.0076243	0.14856	0.11169	Curated_gene_sets:riz_erythroid_differentiation_12hr
Curated_gene_sets:koyama_sem...2	SET	230	0.07017	0.0076524	0.057627	0.11169	Curated_gene_sets:koyama_sema3b_targets_up
GO_bp:go_negative_regulation...383	SET	23	0.20572	0.0071333	0.16909	0.11188	GO_bp:go_negative_regulation_of_lyase_activity
GO_bp:go_central_nervous_sys...2	SET	7	0.31874	0.0060998	0.26198	0.11188	GO_bp:go_central_nervous_system_maturation
Curated_gene_sets:reactome_p...4	SET	90	0.1096	0.0075042	0.090087	0.1119	Curated_gene_sets:reactome_p75_ntr_receptor_mediated_signalling
GO_mf:go_inhibin_binding	SET	4	0.64208	0.0092894	0.528	0.11199	GO_mf:go_inhibin_binding
GO_bp:go_response_to_fibrobl...	SET	137	0.086067	0.0072619	0.070827	0.11216	GO_bp:go_response_to_fibroblast_growth_factor
GO_bp:go_regulation_of_pepti...3	SET	452	0.047346	0.0071957	0.038969	0.1122	GO_bp:go_regulation_of_peptide_secretion
GO_bp:go_homeostatic_process	SET	1804	0.025529	0.0074651	0.021015	0.11223	GO_bp:go_homeostatic_process
GO_bp:go_positive_regulation...680	SET	24	0.21225	0.007518	0.1748	0.11234	GO_bp:go_positive_regulation_of_protein_oligomerization
Curated_gene_sets:bosco_alle...	SET	142	0.088836	0.00763	0.073184	0.11241	Curated_gene_sets:bosco_allergen_induced_th2_associated_module
GO_bp:go_vesicle_localization	SET	291	0.059285	0.0072606	0.048851	0.11246	GO_bp:go_vesicle_localization
GO_bp:go_negative_regulation...38	SET	11	0.24586	0.0058976	0.20265	0.11253	GO_bp:go_negative_regulation_of_astrocyte_differentiation
Curated_gene_sets:reactome_p...17	SET	181	0.077663	0.0075231	0.064033	0.1126	Curated_gene_sets:reactome_peptide_ligand_binding_receptors
GO_bp:go_response_to_follicl...	SET	16	0.25862	0.0074808	0.21334	0.11272	GO_bp:go_response_to_follicle_stimulating_hormone
GO_cc:go_golgi_cis_cisterna	SET	21	0.21884	0.0072513	0.18063	0.11285	GO_cc:go_golgi_cis_cisterna
Curated_gene_sets:monnier_po...1	SET	358	0.054072	0.007332	0.044656	0.11298	Curated_gene_sets:monnier_postradiation_tumor_escape_dn
GO_bp:go_heterochromatin_ass...	SET	10	0.385	0.0088058	0.31796	0.11299	GO_bp:go_heterochromatin_assembly
GO_bp:go_regulation_of_cell_...35	SET	627	0.040677	0.0072469	0.033609	0.11309	GO_bp:go_regulation_of_cell_projection_organization
GO_bp:go_regulation_of_cardi...10	SET	23	0.22175	0.0076892	0.18341	0.11334	GO_bp:go_regulation_of_cardiac_muscle_contraction_by_calcium_ion_signaling
GO_bp:go_cation_transmembran...	SET	786	0.037284	0.0074051	0.03084	0.11335	GO_bp:go_cation_transmembrane_transport
Curated_gene_sets:faelt_b_cl...1	SET	45	0.14781	0.007165	0.12227	0.11337	Curated_gene_sets:faelt_b_cll_with_vh3_21_dn
GO_bp:go_n_terminal_protein_...2	SET	29	0.16906	0.0065814	0.13985	0.11337	GO_bp:go_n_terminal_protein_amino_acid_modification
GO_bp:go_ventricular_cardiac...1	SET	32	0.19618	0.0080218	0.16235	0.11346	GO_bp:go_ventricular_cardiac_muscle_cell_action_potential
GO_bp:go_positive_regulation...714	SET	6	0.31673	0.0056119	0.26216	0.11351	GO_bp:go_positive_regulation_of_response_to_interferon_gamma
GO_mf:go_n_methyltransferase...	SET	92	0.10226	0.007079	0.084654	0.11354	GO_mf:go_n_methyltransferase_activity
GO_bp:go_positive_regulation...577	SET	38	0.16355	0.0072868	0.1355	0.11372	GO_bp:go_positive_regulation_of_nitric_oxide_biosynthetic_process
Curated_gene_sets:finetti_br...1	SET	14	0.26679	0.0072192	0.2211	0.11379	Curated_gene_sets:finetti_breast_cancer_kinome_green
Curated_gene_sets:reactome_m...8	SET	287	0.060433	0.007351	0.050096	0.11385	Curated_gene_sets:reactome_mapk_family_signaling_cascades
GO_bp:go_regulation_of_heart...1	SET	62	0.13324	0.0075779	0.11049	0.11394	GO_bp:go_regulation_of_heart_growth
GO_bp:go_regulation_of_chond...	SET	47	0.15181	0.00752	0.12591	0.11398	GO_bp:go_regulation_of_chondrocyte_differentiation
Curated_gene_sets:gaurnier_p...	SET	68	0.12808	0.0076273	0.10624	0.11401	Curated_gene_sets:gaurnier_psmd4_targets
GO_mf:go_s_methyltransferase...	SET	6	0.49639	0.0087952	0.41241	0.11437	GO_mf:go_s_methyltransferase_activity
Curated_gene_sets:lee_neural...1	SET	107	0.10001	0.0074631	0.083088	0.11438	Curated_gene_sets:lee_neural_crest_stem_cell_dn
GO_bp:go_carbon_catabolite_r...	SET	5	0.57422	0.0092881	0.47728	0.11448	GO_bp:go_carbon_catabolite_regulation_of_transcription
GO_mf:go_nuclear_receptor_bi...	SET	108	0.10291	0.0077153	0.085541	0.11449	GO_mf:go_nuclear_receptor_binding
GO_bp:go_peptidyl_lysine_dim...	SET	15	0.27581	0.007725	0.22933	0.11457	GO_bp:go_peptidyl_lysine_dimethylation
GO_bp:go_mitochondrial_prote...2	SET	13	0.26226	0.0068386	0.21814	0.11465	GO_bp:go_mitochondrial_protein_processing
GO_bp:go_regulation_of_neuro...3	SET	128	0.095912	0.0078241	0.07983	0.1148	GO_bp:go_regulation_of_neurological_system_process
GO_bp:go_inorganic_ion_trans...	SET	775	0.037619	0.0074214	0.031347	0.11506	GO_bp:go_inorganic_ion_transmembrane_transport
GO_bp:go_positive_regulation...114	SET	9	0.30712	0.006664	0.25597	0.11512	GO_bp:go_positive_regulation_of_cell_cycle_checkpoint
Curated_gene_sets:reactome_c...58	SET	69	0.1241	0.0074446	0.10347	0.11519	Curated_gene_sets:reactome_circadian_clock
Curated_gene_sets:verrecchia...2	SET	53	0.13383	0.0070388	0.11159	0.11521	Curated_gene_sets:verrecchia_early_response_to_tgfb1
Curated_gene_sets:sheth_live...2	SET	158	0.079066	0.0071603	0.065957	0.11532	Curated_gene_sets:sheth_liver_cancer_vs_txnip_loss_pam2
Curated_gene_sets:bandres_re...2	SET	8	0.28814	0.0058948	0.24065	0.1156	Curated_gene_sets:bandres_response_to_carmustin_mgmt_24hr_up
GO_bp:go_amine_metabolic_pro...	SET	124	0.091441	0.0073427	0.076407	0.11571	GO_bp:go_amine_metabolic_process
GO_bp:go_positive_regulation...791	SET	43	0.15475	0.0073332	0.12933	0.11574	GO_bp:go_positive_regulation_of_t_cell_mediated_immunity
GO_bp:go_retinal_bipolar_neu...	SET	5	0.54977	0.0088926	0.45968	0.11586	GO_bp:go_retinal_bipolar_neuron_differentiation
GO_bp:go_regulation_of_react...1	SET	78	0.10648	0.0067895	0.089041	0.11589	GO_bp:go_regulation_of_reactive_oxygen_species_biosynthetic_process
GO_bp:go_phagosome_maturation	SET	42	0.14974	0.007013	0.12525	0.11596	GO_bp:go_phagosome_maturation
GO_bp:go_labyrinthine_layer_...3	SET	21	0.21734	0.0072015	0.18183	0.116	GO_bp:go_labyrinthine_layer_morphogenesis
Curated_gene_sets:kegg_taste...	SET	50	0.18293	0.0093459	0.15306	0.11603	Curated_gene_sets:kegg_taste_transduction
GO_bp:go_negative_regulation...520	SET	8	0.46186	0.0094488	0.38645	0.11603	GO_bp:go_negative_regulation_of_photoreceptor_cell_differentiation
GO_bp:go_sebaceous_gland_dev...	SET	8	0.40378	0.0082606	0.33795	0.11609	GO_bp:go_sebaceous_gland_development
GO_bp:go_positive_regulation...660	SET	8	0.26914	0.0055061	0.22528	0.11612	GO_bp:go_positive_regulation_of_protein_homodimerization_activity
GO_bp:go_response_to_interle...8	SET	5	0.45193	0.0073099	0.37832	0.11613	GO_bp:go_response_to_interleukin_3
GO_bp:go_negative_regulation...553	SET	28	0.17324	0.0066271	0.14504	0.11616	GO_bp:go_negative_regulation_of_protein_localization_to_membrane
GO_mf:go_intramolecular_oxid...1	SET	45	0.14685	0.0071182	0.12297	0.11621	GO_mf:go_intramolecular_oxidoreductase_activity
GO_mf:go_oxidoreductase_acti...16	SET	39	0.15985	0.0072148	0.13392	0.11631	GO_mf:go_oxidoreductase_activity_acting_on_paired_donors_with_incorporation_or_reduction_of_molecular_oxygen_nad_p_h_as_one_donor_and_incorporation_of_one_atom_of_oxygen
GO_bp:go_negative_regulation...537	SET	13	0.31511	0.0082168	0.26399	0.11632	GO_bp:go_negative_regulation_of_protein_autophosphorylation
GO_bp:go_regulation_of_mitoc...2	SET	23	0.21144	0.0073318	0.17724	0.11645	GO_bp:go_regulation_of_mitochondrial_fission
GO_mf:go_rna_2_o_methyltrans...	SET	5	0.38814	0.0062782	0.32538	0.11646	GO_mf:go_rna_2_o_methyltransferase_activity
Curated_gene_sets:biocarta_e...6	SET	11	0.3247	0.0077888	0.27227	0.11653	Curated_gene_sets:biocarta_egfr_smrte_pathway
Curated_gene_sets:mori_large...2	SET	84	0.10481	0.0069345	0.087945	0.11668	Curated_gene_sets:mori_large_pre_bii_lymphocyte_up
GO_bp:go_n_terminal_peptidyl...	SET	8	0.43261	0.0088504	0.36316	0.11679	GO_bp:go_n_terminal_peptidyl_methionine_acetylation
Curated_gene_sets:rickman_he...4	SET	33	0.1693	0.0070301	0.14217	0.11687	Curated_gene_sets:rickman_head_and_neck_cancer_d
GO_bp:go_meiotic_chromosome_...2	SET	86	0.11151	0.0074645	0.093644	0.11688	GO_bp:go_meiotic_chromosome_segregation
GO_bp:go_astrocyte_developme...	SET	37	0.17077	0.0075075	0.14351	0.11705	GO_bp:go_astrocyte_development
Curated_gene_sets:yu_myc_tar...2	SET	43	0.14562	0.0069005	0.1224	0.11709	Curated_gene_sets:yu_myc_targets_up
GO_bp:go_positive_regulation...819	SET	9	0.31923	0.0069268	0.26838	0.11714	GO_bp:go_positive_regulation_of_torc1_signaling
GO_mf:go_racemase_and_epimer...2	SET	11	0.29121	0.0069855	0.24488	0.11719	GO_mf:go_racemase_and_epimerase_activity_acting_on_carbohydrates_and_derivatives
Curated_gene_sets:naba_matri...2	SET	720	0.039566	0.0075347	0.033278	0.11724	Curated_gene_sets:naba_matrisome_associated
GO_bp:go_pharyngeal_system_d...	SET	26	0.20588	0.0075895	0.17316	0.11724	GO_bp:go_pharyngeal_system_development
GO_bp:go_hemoglobin_metaboli...	SET	5	0.33569	0.0054297	0.28245	0.11733	GO_bp:go_hemoglobin_metabolic_process
GO_bp:go_cellular_response_t...91	SET	23	0.20577	0.007135	0.17325	0.11749	GO_bp:go_cellular_response_to_oxygen_radical
GO_bp:go_positive_regulation...703	SET	40	0.15034	0.0068719	0.1266	0.11752	GO_bp:go_positive_regulation_of_release_of_sequestered_calcium_ion_into_cytosol
GO_bp:go_subpallium_developm...	SET	24	0.21723	0.0076942	0.18299	0.1176	GO_bp:go_subpallium_development
Curated_gene_sets:mueller_me...	SET	37	0.15508	0.0068179	0.13072	0.11776	Curated_gene_sets:mueller_methylated_in_glioblastoma
GO_bp:go_establishment_of_ce...2	SET	7	0.41956	0.0080293	0.35371	0.11779	GO_bp:go_establishment_of_centrosome_localization
Curated_gene_sets:biocarta_c...22	SET	6	0.39391	0.0069794	0.33211	0.11781	Curated_gene_sets:biocarta_circadian_pathway
GO_cc:go_cul4_ring_e3_ubiqui...	SET	31	0.1504	0.0060534	0.12683	0.11784	GO_cc:go_cul4_ring_e3_ubiquitin_ligase_complex
Curated_gene_sets:dirmeier_l...1	SET	63	0.13814	0.0079192	0.1165	0.11786	Curated_gene_sets:dirmeier_lmp1_response_early
GO_bp:go_regulation_of_bone_...2	SET	66	0.12175	0.0071432	0.10272	0.11798	GO_bp:go_regulation_of_bone_mineralization
Curated_gene_sets:reactome_t...12	SET	32	0.15169	0.0062028	0.12802	0.11803	Curated_gene_sets:reactome_termination_of_translesion_dna_synthesis
Curated_gene_sets:kegg_nicot...	SET	24	0.21411	0.0075837	0.18083	0.11821	Curated_gene_sets:kegg_nicotinate_and_nicotinamide_metabolism
Curated_gene_sets:reactome_s...123	SET	6	0.3842	0.0068074	0.32451	0.11823	Curated_gene_sets:reactome_sumo_is_proteolytically_processed
GO_bp:go_trna_transport	SET	36	0.17867	0.0077483	0.15096	0.1183	GO_bp:go_trna_transport
GO_bp:go_trna_3_end_processi...	SET	7	0.3108	0.0059479	0.26268	0.11838	GO_bp:go_trna_3_end_processing
GO_bp:go_midgut_development	SET	12	0.30037	0.0075253	0.25396	0.11847	GO_bp:go_midgut_development
Curated_gene_sets:biocarta_t...7	SET	6	0.34627	0.0061353	0.29284	0.11852	Curated_gene_sets:biocarta_terc_pathway
Curated_gene_sets:baelde_dia...2	SET	87	0.10594	0.0071323	0.089602	0.11855	Curated_gene_sets:baelde_diabetic_nephropathy_up
GO_bp:go_ribosomal_large_sub...1	SET	29	0.17058	0.0066408	0.14433	0.11863	GO_bp:go_ribosomal_large_subunit_assembly
Curated_gene_sets:reactome_r...70	SET	5	0.39781	0.0064345	0.33663	0.11866	Curated_gene_sets:reactome_release_of_apoptotic_factors_from_the_mitochondria
Curated_gene_sets:zhan_multi...10	SET	43	0.14923	0.0070714	0.12631	0.11873	Curated_gene_sets:zhan_multiple_myeloma_hp_dn
GO_mf:go_ccr2_chemokine_rece...	SET	3	0.5793	0.0072585	0.49037	0.11874	GO_mf:go_ccr2_chemokine_receptor_binding
Curated_gene_sets:yao_tempor...12	SET	13	0.30506	0.0079548	0.25826	0.11877	Curated_gene_sets:yao_temporal_response_to_progesterone_cluster_3
GO_bp:go_mesonephric_duct_de...	SET	8	0.39886	0.00816	0.33777	0.11884	GO_bp:go_mesonephric_duct_development
Curated_gene_sets:basso_hair...2	SET	77	0.11174	0.0070791	0.094635	0.11887	Curated_gene_sets:basso_hairy_cell_leukemia_up
GO_bp:go_negative_regulation...427	SET	303	0.058311	0.0072847	0.04939	0.11889	GO_bp:go_negative_regulation_of_mitotic_cell_cycle
GO_bp:go_cellular_response_t...46	SET	24	0.21669	0.0076752	0.18357	0.11893	GO_bp:go_cellular_response_to_growth_hormone_stimulus
GO_bp:go_regulation_of_histo...13	SET	60	0.12781	0.0071513	0.10835	0.11908	GO_bp:go_regulation_of_histone_methylation
GO_bp:go_endothelial_cell_ma...	SET	2	0.81699	0.0083584	0.69261	0.11909	GO_bp:go_endothelial_cell_matrix_adhesion
GO_mf:go_structural_constitu...10	SET	4	0.46911	0.006787	0.39777	0.11914	GO_mf:go_structural_constituent_of_tooth_enamel
GO_bp:go_growth_hormone_rece...	SET	13	0.30718	0.0080101	0.26055	0.11921	GO_bp:go_growth_hormone_receptor_signaling_pathway_via_jak_stat
GO_bp:go_protein_import_into...1	SET	17	0.25048	0.0074684	0.21253	0.11929	GO_bp:go_protein_import_into_mitochondrial_matrix
GO_bp:go_regulation_of_spind...1	SET	25	0.20797	0.0075179	0.17651	0.11936	GO_bp:go_regulation_of_spindle_assembly
GO_bp:go_negative_regulation...57	SET	32	0.1736	0.0070985	0.14737	0.11942	GO_bp:go_negative_regulation_of_blood_circulation
GO_bp:go_establishment_of_pr...1	SET	8	0.48119	0.0098442	0.40868	0.11952	GO_bp:go_establishment_of_protein_localization_to_chromatin
Curated_gene_sets:lein_midbr...	SET	72	0.11895	0.0072886	0.10104	0.11954	Curated_gene_sets:lein_midbrain_markers
GO_bp:go_positive_regulation...599	SET	32	0.15972	0.0065312	0.13567	0.11954	GO_bp:go_positive_regulation_of_organic_acid_transport
GO_mf:go_chromatin_binding	SET	502	0.04516	0.0072233	0.03836	0.11956	GO_mf:go_chromatin_binding
Curated_gene_sets:reactome_r...115	SET	23	0.19341	0.0067066	0.1643	0.11957	Curated_gene_sets:reactome_rna_polymerase_iii_transcription_termination
Curated_gene_sets:reactome_s...110	SET	9	0.2734	0.0059325	0.23233	0.11965	Curated_gene_sets:reactome_sperm_motility_and_taxes
Curated_gene_sets:biocarta_m...12	SET	10	0.31464	0.0071964	0.2674	0.11967	Curated_gene_sets:biocarta_monocyte_pathway
GO_bp:go_arginine_catabolic_...	SET	11	0.26375	0.0063266	0.22418	0.11971	GO_bp:go_arginine_catabolic_process
GO_bp:go_pathway_restricted_...	SET	63	0.13217	0.007577	0.1124	0.11982	GO_bp:go_pathway_restricted_smad_protein_phosphorylation
GO_bp:go_gastro_intestinal_s...	SET	12	0.30151	0.0075539	0.25651	0.11992	GO_bp:go_gastro_intestinal_system_smooth_muscle_contraction
Curated_gene_sets:yegnasubra...	SET	107	0.093838	0.0070027	0.079903	0.12013	Curated_gene_sets:yegnasubramanian_prostate_cancer
GO_bp:go_adenylate_cyclase_a...1	SET	7	0.40816	0.0078112	0.34755	0.12013	GO_bp:go_adenylate_cyclase_activating_adrenergic_receptor_signaling_pathway_involved_in_heart_process
Curated_gene_sets:gaussmann_...7	SET	10	0.37922	0.0086735	0.32292	0.12014	Curated_gene_sets:gaussmann_mll_af4_fusion_targets_d_dn
GO_cc:go_zonula_adherens	SET	8	0.32649	0.0066794	0.27813	0.12023	GO_cc:go_zonula_adherens
GO_bp:go_mammary_gland_morph...	SET	46	0.14615	0.0071628	0.12457	0.12034	GO_bp:go_mammary_gland_morphogenesis
GO_bp:go_sympathetic_ganglio...	SET	9	0.33517	0.0072727	0.28572	0.12039	GO_bp:go_sympathetic_ganglion_development
Curated_gene_sets:shin_b_cel...1	SET	13	0.26369	0.0068758	0.22484	0.12045	Curated_gene_sets:shin_b_cell_lymphoma_cluster_1
GO_mf:go_arylesterase_activi...	SET	6	0.59816	0.010598	0.51004	0.12045	GO_mf:go_arylesterase_activity
GO_bp:go_neural_tube_pattern...	SET	39	0.16044	0.0072413	0.13682	0.12047	GO_bp:go_neural_tube_patterning
Curated_gene_sets:biocarta_p...23	SET	8	0.35436	0.0072496	0.30224	0.12052	Curated_gene_sets:biocarta_pparg_pathway
GO_mf:go_rna_binding	SET	1543	0.025628	0.0069829	0.02186	0.12053	GO_mf:go_rna_binding
Curated_gene_sets:pos_respon...1	SET	11	0.32807	0.0078696	0.27989	0.12058	Curated_gene_sets:pos_response_to_histamine_dn
GO_mf:go_14_3_3_protein_bind...	SET	29	0.17874	0.0069583	0.15254	0.12066	GO_mf:go_14_3_3_protein_binding
GO_bp:go_interleukin_18_prod...	SET	11	0.26693	0.0064031	0.22793	0.12078	GO_bp:go_interleukin_18_production
Curated_gene_sets:chng_multi...1	SET	30	0.16672	0.0066011	0.14242	0.12088	Curated_gene_sets:chng_multiple_myeloma_hyperploid_dn
GO_bp:go_aromatic_amino_acid...3	SET	7	0.40459	0.0077429	0.34569	0.12093	GO_bp:go_aromatic_amino_acid_transport
GO_bp:go_cellular_aldehyde_m...	SET	40	0.14308	0.0065401	0.1223	0.12101	GO_bp:go_cellular_aldehyde_metabolic_process
GO_bp:go_mitochondrion_local...	SET	39	0.1652	0.0074563	0.14122	0.12104	GO_bp:go_mitochondrion_localization
Curated_gene_sets:kegg_toll_...	SET	101	0.10648	0.0077213	0.091086	0.12121	Curated_gene_sets:kegg_toll_like_receptor_signaling_pathway
GO_cc:go_axon	SET	577	0.041712	0.0071386	0.035689	0.12125	GO_cc:go_axon
Curated_gene_sets:reactome_s...9	SET	13	0.28684	0.0074795	0.24542	0.12126	Curated_gene_sets:reactome_sema3a_plexin_repulsion_signaling_by_inhibiting_integrin_adhesion
Curated_gene_sets:reactome_t...103	SET	8	0.35431	0.0072486	0.30315	0.12126	Curated_gene_sets:reactome_transport_of_nucleotide_sugars
GO_cc:go_high_density_lipopr...	SET	26	0.19839	0.0073133	0.16976	0.12128	GO_cc:go_high_density_lipoprotein_particle
Curated_gene_sets:reactome_t...50	SET	12	0.27521	0.006895	0.23554	0.12133	Curated_gene_sets:reactome_tp53_regulates_transcription_of_caspase_activators_and_caspases
GO_bp:go_mitochondrial_membr...	SET	122	0.081514	0.0064929	0.069789	0.12141	GO_bp:go_mitochondrial_membrane_organization
GO_mf:go_translation_regulat...2	SET	97	0.10014	0.0071174	0.085767	0.12148	GO_mf:go_translation_regulator_activity_nucleic_acid_binding
Curated_gene_sets:pid_amb2_n...	SET	41	0.14604	0.0067577	0.12507	0.12149	Curated_gene_sets:pid_amb2_neutrophils_pathway
GO_bp:go_protein_kinase_c_ac...	SET	27	0.18567	0.0069748	0.15919	0.12174	GO_bp:go_protein_kinase_c_activating_g_protein_coupled_receptor_signaling_pathway
GO_bp:go_regulation_of_respi...1	SET	14	0.29724	0.0080431	0.25508	0.12196	GO_bp:go_regulation_of_respiratory_burst
GO_bp:go_interleukin_1_alpha...1	SET	7	0.36274	0.0069419	0.31137	0.12202	GO_bp:go_interleukin_1_alpha_production
GO_bp:go_negative_regulation...200	SET	5	0.42112	0.0068115	0.36171	0.12218	GO_bp:go_negative_regulation_of_dna_endoreduplication
GO_bp:go_negative_regulation...216	SET	8	0.40904	0.0083683	0.35135	0.12218	GO_bp:go_negative_regulation_of_endothelial_cell_differentiation
GO_bp:go_neurotransmitter_ca...	SET	16	0.23985	0.0069381	0.20605	0.12221	GO_bp:go_neurotransmitter_catabolic_process
GO_bp:go_positive_regulation...575	SET	142	0.078595	0.0067505	0.067535	0.12227	GO_bp:go_positive_regulation_of_nf_kappab_transcription_factor_activity
GO_mf:go_spectrin_binding	SET	28	0.17491	0.006691	0.15042	0.12246	GO_mf:go_spectrin_binding
GO_mf:go_ige_binding	SET	5	0.39782	0.0064347	0.34219	0.12251	GO_mf:go_ige_binding
Curated_gene_sets:reactome_f...33	SET	36	0.15493	0.006719	0.13328	0.12253	Curated_gene_sets:reactome_formation_of_fibrin_clot_clotting_cascade
GO_cc:go_presynaptic_membrane	SET	156	0.078688	0.0070812	0.067696	0.12255	GO_cc:go_presynaptic_membrane
Curated_gene_sets:rickman_he...1	SET	94	0.10895	0.0076235	0.093773	0.12265	Curated_gene_sets:rickman_head_and_neck_cancer_a
Curated_gene_sets:nakamura_b...	SET	6	0.33009	0.0058486	0.28412	0.12267	Curated_gene_sets:nakamura_bronchial_and_bronchiolar_epithelia
Curated_gene_sets:biocarta_b...12	SET	11	0.3475	0.0083357	0.29912	0.12268	Curated_gene_sets:biocarta_btg2_pathway
GO_bp:go_proton_transporting...1	SET	6	0.55573	0.0098465	0.47843	0.12272	GO_bp:go_proton_transporting_atp_synthase_complex_assembly
Curated_gene_sets:wu_alzheim...1	SET	17	0.20705	0.0061734	0.17827	0.12274	Curated_gene_sets:wu_alzheimer_disease_dn
Curated_gene_sets:reactome_d...2	SET	39	0.15222	0.0068703	0.13107	0.12275	Curated_gene_sets:reactome_dap12_interactions
GO_bp:go_positive_regulation...147	SET	308	0.054436	0.0068557	0.046873	0.12275	GO_bp:go_positive_regulation_of_cellular_protein_localization
GO_bp:go_positive_regulation...860	SET	5	0.42943	0.0069461	0.3699	0.12284	GO_bp:go_positive_regulation_of_unsaturated_fatty_acid_biosynthetic_process
GO_bp:go_regulation_of_fatty...1	SET	17	0.21338	0.006362	0.18395	0.12304	GO_bp:go_regulation_of_fatty_acid_beta_oxidation
GO_bp:go_response_to_broncho...	SET	51	0.13948	0.0071969	0.12025	0.12305	GO_bp:go_response_to_bronchodilator
GO_bp:go_regulation_of_cd8_p...1	SET	15	0.20611	0.0057728	0.17776	0.12314	GO_bp:go_regulation_of_cd8_positive_alpha_beta_t_cell_activation
Curated_gene_sets:ouillette_...1	SET	53	0.13258	0.0069732	0.11436	0.12316	Curated_gene_sets:ouillette_cll_13q14_deletion_dn
Curated_gene_sets:myllykanga...6	SET	5	0.4264	0.0068971	0.36782	0.12318	Curated_gene_sets:myllykangas_amplification_hot_spot_2
Curated_gene_sets:lien_breas...1	SET	32	0.18415	0.0075302	0.15885	0.12318	Curated_gene_sets:lien_breast_carcinoma_metaplastic
GO_bp:go_arf_protein_signal_...	SET	18	0.21827	0.0066964	0.1883	0.1232	GO_bp:go_arf_protein_signal_transduction
GO_bp:go_regulation_of_cell_...31	SET	449	0.047074	0.0071312	0.040625	0.12329	GO_bp:go_regulation_of_cell_morphogenesis
Curated_gene_sets:biocarta_p...26	SET	14	0.24504	0.0066308	0.21158	0.1234	Curated_gene_sets:biocarta_ps1_pathway
GO_bp:go_vasculogenesis	SET	72	0.11702	0.0071698	0.10104	0.12342	GO_bp:go_vasculogenesis
Curated_gene_sets:sana_respo...1	SET	83	0.10411	0.0068469	0.089917	0.12348	Curated_gene_sets:sana_response_to_ifng_dn
Curated_gene_sets:ueda_perif...	SET	169	0.075351	0.0070553	0.065083	0.12349	Curated_gene_sets:ueda_periferal_clock
GO_bp:go_neurotransmitter_ga...	SET	12	0.27885	0.0069863	0.24092	0.12355	GO_bp:go_neurotransmitter_gated_ion_channel_clustering
GO_bp:go_ncrna_transcription	SET	103	0.099264	0.0072686	0.085762	0.12356	GO_bp:go_ncrna_transcription
Curated_gene_sets:reactome_n...36	SET	6	0.41386	0.0073329	0.35786	0.12375	Curated_gene_sets:reactome_neurofascin_interactions
GO_bp:go_positive_regulation...688	SET	333	0.052421	0.00686	0.045332	0.12377	GO_bp:go_positive_regulation_of_proteolysis
Curated_gene_sets:midorikawa...	SET	52	0.18119	0.0094399	0.15673	0.12383	Curated_gene_sets:midorikawa_amplified_in_liver_cancer
GO_bp:go_response_to_estradi...	SET	126	0.084142	0.0068105	0.07279	0.12386	GO_bp:go_response_to_estradiol
Curated_gene_sets:reactome_a...105	SET	39	0.152	0.0068604	0.13151	0.12388	Curated_gene_sets:reactome_assembly_and_cell_surface_presentation_of_nmda_receptors
GO_bp:go_positive_regulation...233	SET	25	0.2272	0.0082131	0.19657	0.12388	GO_bp:go_positive_regulation_of_dna_templated_transcription_initiation
Curated_gene_sets:reactome_g...61	SET	30	0.17809	0.0070513	0.15408	0.12389	Curated_gene_sets:reactome_glyoxylate_metabolism_and_glycine_degradation
GO_bp:go_nucleosome_organiza...	SET	158	0.086826	0.0078631	0.075134	0.12393	GO_bp:go_nucleosome_organization
GO_bp:go_iron_ion_transmembr...	SET	15	0.22383	0.0062691	0.19371	0.12396	GO_bp:go_iron_ion_transmembrane_transport
GO_mf:go_promoter_specific_c...	SET	47	0.15733	0.0077937	0.13621	0.12405	GO_mf:go_promoter_specific_chromatin_binding
GO_bp:go_negative_regulation...155	SET	11	0.28774	0.0069021	0.24915	0.12408	GO_bp:go_negative_regulation_of_cilium_assembly
GO_bp:go_response_to_thyroid...	SET	26	0.18664	0.0068805	0.16163	0.1241	GO_bp:go_response_to_thyroid_hormone
Curated_gene_sets:reactome_p...112	SET	14	0.23778	0.0064341	0.20594	0.12414	Curated_gene_sets:reactome_ptk6_regulates_rho_gtpases_ras_gtpase_and_map_kinases
Curated_gene_sets:reactome_r...8	SET	18	0.22863	0.0070142	0.19805	0.12417	Curated_gene_sets:reactome_ras_activation_upon_ca2plus_influx_through_nmda_receptor
Curated_gene_sets:reactome_f...7	SET	36	0.158	0.0068519	0.13694	0.1243	Curated_gene_sets:reactome_fatty_acyl_coa_biosynthesis
GO_bp:go_regulation_of_synap...9	SET	32	0.16208	0.0066276	0.14048	0.12431	GO_bp:go_regulation_of_synaptic_transmission_gabaergic
GO_bp:go_fat_soluble_vitamin...2	SET	9	0.39281	0.0085234	0.34048	0.12432	GO_bp:go_fat_soluble_vitamin_catabolic_process
Curated_gene_sets:cheok_resp...3	SET	25	0.17496	0.0063246	0.15166	0.12434	Curated_gene_sets:cheok_response_to_mercaptopurine_and_hd_mtx_dn
GO_bp:go_positive_regulation...492	SET	26	0.19745	0.007279	0.17117	0.12435	GO_bp:go_positive_regulation_of_mesenchymal_cell_proliferation
Curated_gene_sets:reactome_t...100	SET	43	0.16024	0.0075935	0.13895	0.12441	Curated_gene_sets:reactome_transport_of_mature_mrnas_derived_from_intronless_transcripts
Curated_gene_sets:yamashita_...2	SET	46	0.14245	0.0069814	0.12355	0.12446	Curated_gene_sets:yamashita_liver_cancer_stem_cell_up
GO_bp:go_response_to_ionizin...	SET	146	0.080381	0.0069997	0.069722	0.12449	GO_bp:go_response_to_ionizing_radiation
GO_bp:go_epithelial_to_mesen...2	SET	16	0.25375	0.00734	0.22015	0.12454	GO_bp:go_epithelial_to_mesenchymal_transition_involved_in_endocardial_cushion_formation
GO_bp:go_cellular_response_t...12	SET	225	0.065758	0.0070939	0.057058	0.12457	GO_bp:go_cellular_response_to_biotic_stimulus
Curated_gene_sets:biocarta_b...7	SET	14	0.24006	0.006496	0.20835	0.12462	Curated_gene_sets:biocarta_bcellsurvival_pathway
GO_bp:go_regulation_of_endot...1	SET	19	0.20278	0.0063914	0.17605	0.12471	GO_bp:go_regulation_of_endothelial_cell_chemotaxis
GO_bp:go_ganglion_development	SET	14	0.26385	0.0071395	0.22909	0.12473	GO_bp:go_ganglion_development
GO_bp:go_dedifferentiation	SET	8	0.3645	0.0074571	0.31653	0.12476	GO_bp:go_dedifferentiation
GO_mf:go_protein_carboxyl_o_...	SET	7	0.34364	0.0065765	0.29844	0.12478	GO_mf:go_protein_carboxyl_o_methyltransferase_activity
Curated_gene_sets:reactome_g...25	SET	33	0.15399	0.0063941	0.13377	0.12484	Curated_gene_sets:reactome_gamma_carboxylation_hypusine_formation_and_arylsulfatase_activation
GO_bp:go_regulation_of_dna_d...5	SET	6	0.39287	0.006961	0.34191	0.12528	GO_bp:go_regulation_of_dna_dependent_dna_replication_initiation
GO_bp:go_negative_regulation...94	SET	10	0.26608	0.0060857	0.23169	0.1254	GO_bp:go_negative_regulation_of_cell_adhesion_mediated_by_integrin
GO_bp:go_mrna_cis_splicing_v...	SET	29	0.17587	0.0068467	0.15317	0.12545	GO_bp:go_mrna_cis_splicing_via_spliceosome
GO_bp:go_regulation_of_cytok...1	SET	79	0.09966	0.0063951	0.08683	0.12554	GO_bp:go_regulation_of_cytokine_production_involved_in_immune_response
GO_cc:go_spherical_high_dens...	SET	8	0.36292	0.0074246	0.31621	0.12555	GO_cc:go_spherical_high_density_lipoprotein_particle
[truncated: 13,486 more rows]

## Sheet: 3.) eQTL mapping
Please find these data in a separate file: Supplementary File 8.
This table contains so many rows that Excel is unable to handle it.

## Sheet: 4)3DchromatinInteractionMapping
GenomicLocus	region1	region2	FDR	type	DB	tissue/cell	inter/intra	SNPs	genes	ciMapFilt
16	17:44160001-44200000	17:44240001-44280000	8.91542e-07	HiC	GSE87112	Adrenal	intra	rs62060852;rs62060853;rs17660017;rs547329246;rs55987700;rs113788190;rs112364920;rs80028338;rs67911076;rs113955100;rs201722973;rs62060855;rs62060856;rs2316955;rs2316956;rs17660065;rs8080583;rs55864131;rs67335396;rs66546910;rs62060858;rs62060859;rs55692232;rs3912063;rs3912062;rs3912061;rs3865315;rs3912060;rs55955207;rs55735563;rs17660132;rs74348235;rs530407589;rs62061764;rs17660167;rs546389384;rs17…	ENSG00000214401	1
16	17:44240001-44280000	17:44160001-44200000	8.91542e-07	HiC	GSE87112	Adrenal	intra	rs1918789;rs560756822;rs532035561;rs550631839;rs2141299;rs2696567;rs551461392;rs2532286;rs573890487;rs577583257;rs545111519;rs561621617;rs542893855;rs550466211;rs4792845;rs4792844;rs567428298;rs76475392;rs377082987;rs528762864;rs538694593;rs62060890;rs62060891;rs17585608;rs2696684;rs17585644;rs543784320;rs549030526;rs2696657;rs386477048;rs538910132;rs2696658;rs2696659;rs536361473;rs555006557;rs57…	NA	0
16	17:43470000-43480000	17:43390000-43400000	5.44892e-22	HiC	Giusti-Rodriguez_et_al_2019	Adult_Cortex	intra	rs4763;rs62064597;rs62064598;rs2028078;rs56220387;rs55793500	ENSG00000006062	1
16	17:43700000-43710000	17:43390000-43400000	1.99994e-15	HiC	Giusti-Rodriguez_et_al_2019	Adult_Cortex	intra	rs192252295;rs62066125;rs392116;rs385383;17:43704235:C:T;rs393208;rs2469934;rs373853;rs383241;rs376120;rs365825;rs393838;Affx-13923840;rs594591;rs541941751;rs593720;rs444071;rs396593;rs67379001;rs368673667;rs450237;Affx-13923864;rs650927;rs671740	ENSG00000006062	1
16	17:43930000-43940000	17:43390000-43400000	7.11652e-14	HiC	Giusti-Rodriguez_et_al_2019	Adult_Cortex	intra	rs62054825;rs79589869;rs2316769;rs2873268;rs4340365;rs2873269;rs56026128;rs56329743;rs56288604;rs17690987;rs549934062;rs56146262;rs55942528;rs56254732;rs56323304;rs55751924;rs55660209;rs113856644;rs62054831;rs4627402;rs10445365;rs10445366;rs10445367;rs10445368;rs533250683;rs62054832;rs62054833;rs142955985;rs80209523;rs78993847;rs76563578;rs370644144;rs111962225;rs113093579;rs62054834;rs112588484;…	ENSG00000006062	1
16	17:43940000-43950000	17:43390000-43400000	5.31591e-27	HiC	Giusti-Rodriguez_et_al_2019	Adult_Cortex	intra	rs75210307;rs74944644;rs79412431;rs62054858;rs79406732;rs62054859;rs62055460;rs62055461;rs62055462;rs62055463;rs77652965;rs75690239;rs62055464;rs62055465;rs62055466;rs62055467;rs62055468;rs62055469;rs62055470;rs62055471;rs56327054;rs56036719;rs55781174;rs12150223;rs12150516;rs62055475;rs62055476;rs62055477;rs78637438;rs2316771;rs62055478;rs1078830;rs753235;rs886249;rs753236;rs2316772;rs2316773;rs…	ENSG00000006062	1
16	17:43970000-43980000	17:43390000-43400000	9.34573e-21	HiC	Giusti-Rodriguez_et_al_2019	Adult_Cortex	intra	rs146712066;rs78729125;rs17770343;rs62056777;rs17691610;rs560623594;rs138325961;rs76594404;rs80233201;rs62056778;rs11575895;rs62056779;rs546638784;rs11575896;Affx-13928074;rs74548327;rs111972148;rs76324150;rs113347741;rs78720789;rs62056780;rs62056781;rs74496580;rs62056782;rs534193614;rs113161176;rs80346216;rs76632685;rs62056783;rs62056784;rs62056785;rs62056786;rs151131666;rs62056788;rs62056789;rs…	ENSG00000006062	1
16	17:44020000-44030000	17:43390000-43400000	9.28835e-12	HiC	Giusti-Rodriguez_et_al_2019	Adult_Cortex	intra	rs62062771;rs62062772;rs62062773;rs79115768;rs28416808;rs62062774;rs2316784;rs4327091;rs4479290;rs62062776;rs62062777;rs75839508;rs75686108;rs79765413;rs78834738;rs62062778;rs62062779;rs62062780;rs62062781;rs62062782;rs62062783;rs34232924;rs35163442;rs62062784;rs62062785;rs62062786;rs544024852;rs62062787;rs62062788;rs62062789;rs62062790;rs62062791;rs62062792;rs563555863;rs111306685;rs78026984;rs1…	ENSG00000006062	1
16	17:44340000-44350000	17:43390000-43400000	2.67107e-17	HiC	Giusti-Rodriguez_et_al_2019	Adult_Cortex	intra	rs572865475;rs2668685;rs372228208;rs561504284;rs544146004;rs533207022;rs551731610;rs560405337;rs527751731;rs571886519;rs539081995;rs143191191;rs572858137;rs556215035;rs545089385;rs543604393;rs112528980;rs2668713;rs2429440;rs62071573;rs2950706;rs551092140;rs566177628;rs533534846;rs555075975;rs567001845;rs537672653;rs556290186;rs545244112;rs553781537;rs572514738;rs531804214;rs2532343;rs565427790;rs…	ENSG00000006062	1
15	16:29970000-29980000	16:29800000-29810000	6.39758e-14	HiC	Giusti-Rodriguez_et_al_2019	Adult_Cortex	intra	rs4788197;rs4788198;rs4788199;rs4788200;rs554034334;rs4788201;rs6565173;rs561292678;rs4787486;rs4788202;rs4788203;rs56357065;rs541894691;rs55754409	ENSG00000079616	1
15	16:29980000-29990000	16:29800000-29810000	3.29505e-14	HiC	Giusti-Rodriguez_et_al_2019	Adult_Cortex	intra	rs12445982;rs12934406;rs9932702;rs9932196;rs9925102;rs11901;rs4318227;rs10871451;rs11150577;rs4283241;rs4583255	ENSG00000079616	1
15	16:30000000-30010000	16:29800000-29810000	1.10074e-17	HiC	Giusti-Rodriguez_et_al_2019	Adult_Cortex	intra	rs11150579;rs3814881;rs9924686;rs58217768;rs11649149	ENSG00000079616	1
15	16:30060000-30070000	16:29800000-29810000	2.14099e-39	HiC	Giusti-Rodriguez_et_al_2019	Adult_Cortex	intra	rs11642740;rs35810240;rs4788219;rs4788220;rs34855001;rs10581333;rs9939774;rs9932193	ENSG00000079616	1
15	16:30060000-30070000	16:30900000-30910000	2.89049e-27	HiC	Giusti-Rodriguez_et_al_2019	Adult_Cortex	intra	rs11642740;rs35810240;rs4788219;rs4788220;rs34855001;rs10581333;rs9939774;rs9932193	ENSG00000099385:ENSG00000262721:ENSG00000211591:ENSG00000150281	1
15	16:30000000-30010000	16:30130000-30140000	2.13951e-12	HiC	Giusti-Rodriguez_et_al_2019	Adult_Cortex	intra	rs11150579;rs3814881;rs9924686;rs58217768;rs11649149	ENSG00000102882	1
15	16:30060000-30070000	16:30130000-30140000	4.08008e-88	HiC	Giusti-Rodriguez_et_al_2019	Adult_Cortex	intra	rs11642740;rs35810240;rs4788219;rs4788220;rs34855001;rs10581333;rs9939774;rs9932193	ENSG00000102882	1
15	16:30070000-30080000	16:30130000-30140000	1.96704e-29	HiC	Giusti-Rodriguez_et_al_2019	Adult_Cortex	intra	rs9928448;rs9783783	ENSG00000102882	1
15	16:30080000-30090000	16:30130000-30140000	3.43218e-19	HiC	Giusti-Rodriguez_et_al_2019	Adult_Cortex	intra	rs7201518;rs12924622;rs12447915;rs12445768	ENSG00000102882	1
15	16:29920000-29930000	16:29810000-29820000	3.14656e-73	HiC	Giusti-Rodriguez_et_al_2019	Adult_Cortex	intra	rs12444978;rs7201384;rs8059619;rs10083738;rs8052502	ENSG00000103495:ENSG00000259952	1
15	16:29940000-29950000	16:29810000-29820000	6.17138e-34	HiC	Giusti-Rodriguez_et_al_2019	Adult_Cortex	intra	rs12919683;rs12933498;rs12716974;rs11649612;rs11642933;rs4527039;rs4788190	ENSG00000103495:ENSG00000259952	1
15	16:29970000-29980000	16:29810000-29820000	2.72429e-89	HiC	Giusti-Rodriguez_et_al_2019	Adult_Cortex	intra	rs4788197;rs4788198;rs4788199;rs4788200;rs554034334;rs4788201;rs6565173;rs561292678;rs4787486;rs4788202;rs4788203;rs56357065;rs541894691;rs55754409	ENSG00000103495:ENSG00000259952	1
15	16:29980000-29990000	16:29810000-29820000	1.15917e-91	HiC	Giusti-Rodriguez_et_al_2019	Adult_Cortex	intra	rs12445982;rs12934406;rs9932702;rs9932196;rs9925102;rs11901;rs4318227;rs10871451;rs11150577;rs4283241;rs4583255	ENSG00000103495:ENSG00000259952	1
15	16:30000000-30010000	16:29810000-29820000	2.94016e-102	HiC	Giusti-Rodriguez_et_al_2019	Adult_Cortex	intra	rs11150579;rs3814881;rs9924686;rs58217768;rs11649149	ENSG00000103495:ENSG00000259952	1
15	16:30010000-30020000	16:29810000-29820000	5.52687e-32	HiC	Giusti-Rodriguez_et_al_2019	Adult_Cortex	intra	rs4788207;rs12921996;rs12931955;rs4788209;rs4788210;rs11150580;rs4787491;rs4788211;rs12928610;rs3814880;rs3935873;rs12921753;rs9972866;rs11863174	ENSG00000103495:ENSG00000259952	1
[truncated: 7,827 more rows]

## Sheet: 5.) PRS for neuroticism
Set	Threshold	R2	P	Coefficient	Standard.Error	Num_SNP	Empirical-P
Base	5.005e-05	8.4647e-05	0.700851	3.22221	8.38603	40
[truncated: 6,000 more rows]

## Sheet: 6.) PRS for rumination
Set	Threshold	R2	P	Coefficient	Standard.Error	Num_SNP	Empirical-P
[truncated: 6,001 more rows]

[truncated: 3 more sheets: 7.) PRS for brooding, 8.) PRS for reflection, 9.) Legend]
