# Supplementary material for: Biology of Perseverative Negative Thinking: The Role of Timing and Folate Intake
Source: Nutrients. 2021 Dec 8;13(12):4396. doi: 10.3390/nu13124396 (PMC8703428; doi:10.3390/nu13124396)
Supplement: Supplementary file 1 [file nutrients-13-04396-s001.zip › SupplementaryFileS4_RumSuboptFol.xlsx]

## Sheet: 1.) MAGMA gene-based results
GENE	CHR	START	STOP	NSNPS	NPARAM	N	ZSTAT	P	SYMBOL
ENSG00000087903	19	5983175	6209583	507	29	10621	4.6526	1.6385e-06	RFX2
ENSG00000175018	10	127255091	127381713	177	18	10605	4.0228	2.8755e-05	TEX36
ENSG00000134853	4	55085264	55174414	157	11	10605	4.0029	3.1286e-05	PDGFRA
ENSG00000147533	8	41337915	41378499	135	18	10616	3.9566	3.8016e-05	GOLGA7
ENSG00000204138	1	28686114	28836881	461	10	10627	3.8734	5.3661e-05	PHACTR4
ENSG00000164091	3	52278437	52332036	77	10	10621	3.7967	7.3332e-05	WDR82
ENSG00000168237	3	52311105	52339272	43	8	10620	3.7742	8.025e-05	GLYCTK
ENSG00000164088	3	52269841	52294613	32	6	10624	3.7663	8.2846e-05	PPM1M
ENSG00000130377	19	6125258	6203112	262	11	10627	3.765	8.3286e-05	ACSBG2
ENSG00000145626	5	35941112	36011130	140	19	10605	3.7278	9.6577e-05	UGT3A1
ENSG00000239732	3	52245096	52283183	44	10	10613	3.686	0.0001139	TLR9
ENSG00000247596	3	52252626	52283276	44	10	10613	3.686	0.0001139	TWF2
ENSG00000130772	1	28645513	28672476	38	8	10606	3.6453	0.00013356	MED18
ENSG00000124140	20	44640356	44698784	134	14	10612	3.6277	0.000143	SLC12A5
ENSG00000139990	14	69507598	69629867	180	21	10607	3.5355	0.00020346	DCAF5
ENSG00000169282	3	155745490	156266545	1117	59	10612	3.4905	0.00024107	KCNAB1
ENSG00000180198	1	28822455	28875812	122	10	10616	3.4812	0.00024955	RCC1
ENSG00000132793	20	39959560	39999222	90	16	10610	3.451	0.00027921	LPIN3
ENSG00000131187	5	176819141	176846577	16	5	10611	3.4388	0.00029214	F12
ENSG00000180098	1	28869597	28915051	50	12	10585	3.4343	0.00029703	TRNAU1AP
ENSG00000173366	3	52245097	52275206	32	8	10610	3.41	0.00032476	TLR9
ENSG00000140090	14	92778925	92972596	541	47	10603	3.3921	0.00034675	SLC24A4
ENSG00000268457	20	30299001	30319134	19	3	10601	3.3913	0.00034787	AL160175.1
ENSG00000174136	5	98094354	98144347	71	13	10601	3.3739	0.00037059	RGMB
ENSG00000178243	9	138225095	138248408	21	6	10594	3.3472	0.00040818	C9orf62
ENSG00000269891	10	98747795	99062413	674	72	10607	3.3362	0.00042465	ARHGAP19-SLIT1
ENSG00000173638	21	46903486	46974325	157	25	10600	3.3231	0.00044508	SLC19A1
ENSG00000135919	2	224829829	224914036	171	25	10607	3.3144	0.00045924	SERPINE2
ENSG00000116721	1	12841546	12866777	25	4	10624	3.252	0.00057288	PRAMEF1
ENSG00000142511	19	51263721	51284989	30	11	10595	3.2426	0.00059212	GPR32
ENSG00000157335	16	70197225	70231264	1	1	10531	3.2028	0.0006806	CLEC18C
ENSG00000145740	5	68379473	68436896	54	7	10605	3.1941	0.00070132	SLC30A5
ENSG00000162552	1	22433798	22480462	123	20	10611	3.1926	0.00070503	WNT4
ENSG00000121210	4	154377498	154567863	353	48	10610	3.1854	0.00072276	KIAA0922
ENSG00000173239	10	90552487	90590303	66	17	10592	3.1756	0.0007476	LIPM
ENSG00000171552	20	30242255	30321792	84	8	10594	3.1363	0.00085535	BCL2L1
ENSG00000197748	10	105879646	106002120	242	24	10613	3.1338	0.00086271	WDR96
ENSG00000162490	1	11741786	11795914	65	18	10601	3.1291	0.00087661	DRAXIN
ENSG00000004866	7	116583292	116880157	358	40	10607	3.0951	0.00098387	ST7
ENSG00000170909	19	54587933	54616000	86	11	10598	3.0949	0.00098443	OSCAR
ENSG00000139287	12	72322626	72590398	569	29	10614	3.0556	0.0011232	TPH2
ENSG00000154646	21	19631433	19868197	305	49	10600	3.0522	0.0011358	TMPRSS15
ENSG00000248385	19	54563149	54594634	79	8	10604	3.0457	0.0011606	TARM1
ENSG00000204548	20	29982648	30010641	83	9	10610	3.0437	0.0011684	DEFB121
ENSG00000183798	20	39978606	40005467	56	9	10608	3.0142	0.0012881	EMILIN3
ENSG00000156384	10	105871816	105896143	50	3	10618	3.0055	0.0013258	SFR1
ENSG00000197142	10	114123776	114198138	119	14	10608	3.0051	0.0013275	ACSL5
ENSG00000203740	1	170105142	170146931	137	18	10608	2.9823	0.0014304	METTL11B
ENSG00000104823	19	39296062	39332645	64	10	10592	2.97	0.0014889	ECH1
ENSG00000137948	1	92404928	92489983	231	13	10616	2.9564	0.0015563	BRDT
ENSG00000088325	20	30317074	30399608	127	10	10625	2.9348	0.0016689	TPX2
ENSG00000084110	12	96356440	96400143	152	23	10607	2.9291	0.0016996	HAL
ENSG00000268083	19	39298111	39340818	75	10	10593	2.9145	0.0017814	AC104534.3
ENSG00000139344	12	96327071	96372370	132	14	10596	2.9134	0.0017876	AMDHD1
ENSG00000080224	3	96523425	97481304	1062	51	10615	2.9122	0.0017944	EPHA6
ENSG00000147862	9	14071842	14408982	392	102	10597	2.9083	0.0018168	NFIB
ENSG00000142102	11	279135	306107	29	10	10595	2.8995	0.001869	ATHL1
ENSG00000140287	15	50524144	50568223	118	12	10615	2.8973	0.0018818	HDC
ENSG00000104824	19	39317028	39352987	64	8	10590	2.8905	0.0019229	HNRNPL
ENSG00000152804	10	94437945	94465403	46	10	10608	2.8659	0.0020793	HHEX
ENSG00000088320	20	30053096	30082708	34	7	10580	2.8623	0.0021032	REM1
ENSG00000138160	10	94343043	94425150	304	20	10623	2.8588	0.0021265	KIF11
ENSG00000204020	10	90511163	90547999	131	17	10623	2.8574	0.0021357	LIPN
ENSG00000109743	4	15694573	15749936	180	17	10607	2.8558	0.0021462	BST1
ENSG00000153443	16	4648884	4675028	77	7	10606	2.8479	0.0022005	UBALD1
ENSG00000134909	11	128824955	129159219	644	25	10605	2.8439	0.0022284	ARHGAP32
ENSG00000187122	10	98747795	98955677	392	57	10602	2.8436	0.0022305	SLIT1
ENSG00000166558	16	84033272	84086241	282	42	10595	2.8351	0.0022904	SLC38A8
ENSG00000167323	11	3865757	4124439	501	27	10606	2.8325	0.0023089	STIM1
ENSG00000164099	4	119191193	119284158	203	28	10614	2.8322	0.0023115	PRSS12
ENSG00000103222	16	16033434	16246931	572	51	10606	2.8271	0.0023483	ABCC1
ENSG00000158748	1	19981780	20016055	94	11	10609	2.8257	0.0023586	HTR6
ENSG00000179331	11	107789229	107844208	128	18	10603	2.8254	0.0023612	RAB39A
ENSG00000101003	20	25378363	25443264	177	10	10626	2.8153	0.0024364	GINS1
ENSG00000132698	1	156020951	156050295	26	10	10604	2.8116	0.002465	RAB25
ENSG00000114841	3	52340335	52444507	121	10	10619	2.8055	0.0025122	DNAH1
ENSG00000165733	10	43268249	43340385	221	19	10625	2.7997	0.0025572	BMS1
ENSG00000138119	10	95056186	95252074	555	46	10599	2.7996	0.0025587	MYOF
ENSG00000142910	1	32032116	32063288	28	13	10610	2.7967	0.0025813	TINAGL1
ENSG00000077498	11	88900620	89038927	274	16	10609	2.7943	0.0026006	TYR
ENSG00000180483	20	29954967	29988406	84	13	10603	2.7866	0.0026631	DEFB119
ENSG00000104957	19	13832574	13884110	80	10	10602	2.7822	0.0026999	CCDC130
ENSG00000215547	20	29835467	29857435	52	9	10610	2.7807	0.0027118	DEFB115
ENSG00000198785	9	104321635	104510862	606	26	10605	2.7698	0.0028044	GRIN3A
ENSG00000133318	11	63438918	63537363	84	6	10619	2.769	0.0028111	RTN3
ENSG00000074527	12	96041583	96194930	428	48	10605	2.7683	0.0028178	NTN4
ENSG00000188269	19	14893302	14956188	178	27	10609	2.7654	0.0028422	OR7A5
ENSG00000186714	11	32613792	32826204	613	22	10625	2.7635	0.0028597	CCDC73
ENSG00000152413	5	78658459	78820040	256	22	10596	2.7607	0.0028836	HOMER1
ENSG00000122335	6	158520536	158599312	170	18	10612	2.7532	0.0029507	SERAC1
ENSG00000173991	17	37810440	37832808	63	7	10611	2.7496	0.0029831	TCAP
ENSG00000100053	22	25585817	25613330	94	17	10614	2.7481	0.0029968	CRYBB3
ENSG00000101004	20	25423341	25576153	348	18	10622	2.7429	0.0030452	NINL
ENSG00000070831	1	22369120	22429437	147	18	10616	2.7395	0.0030771	CDC42
ENSG00000100697	14	95542565	95634347	122	14	10604	2.7238	0.0032268	DICER1
ENSG00000127530	19	14899958	14921023	66	9	10610	2.7233	0.0032321	OR7C1
ENSG00000122958	10	70873268	70942617	158	12	10626	2.7182	0.0032819	VPS26A
ENSG00000150764	11	111787868	111903308	82	8	10612	2.7088	0.0033762	DIXDC1
ENSG00000126217	13	113538692	113764053	545	66	10596	2.7054	0.0034116	MCF2L
ENSG00000137265	6	381739	421447	84	18	10596	2.6995	0.0034723	IRF4
ENSG00000100997	20	25265379	25381619	280	8	10627	2.6888	0.0035857	ABHD12
ENSG00000180424	20	30018322	30048060	56	7	10593	2.687	0.003605	DEFB123
ENSG00000180383	20	30043309	30074560	30	6	10581	2.6819	0.0036603	DEFB124
ENSG00000166171	10	103320317	103379425	90	10	10596	2.6784	0.0036991	DPCD
ENSG00000177340	12	31467250	31488879	4	2	10607	2.6782	0.0037012	AC024940.1
ENSG00000140284	15	50464393	50538592	225	19	10620	2.6766	0.0037184	SLC27A2
ENSG00000163930	3	52425029	52454366	22	5	10622	2.6725	0.0037641	BAP1
ENSG00000093183	3	42579461	42652572	173	17	10616	2.6673	0.003823	SEC22C
ENSG00000100714	14	64844749	64936722	161	19	10608	2.6658	0.0038403	MTHFD1
ENSG00000187609	9	140191348	140327714	186	36	10598	2.6641	0.0038598	EXD3
ENSG00000166167	10	103103820	103327078	445	16	10624	2.6592	0.0039161	BTRC
ENSG00000111906	6	125531108	125633282	292	21	10620	2.6521	0.0039997	HDDC2
ENSG00000213639	2	28964506	29035806	134	12	10614	2.6512	0.0040101	PPP1CB
ENSG00000186106	8	101511980	101582012	131	17	10610	2.6487	0.0040407	ANKRD46
ENSG00000109736	4	2922288	2946586	29	10	10600	2.6446	0.0040893	MFSD10
ENSG00000100532	14	54966530	55015567	47	7	10617	2.6388	0.0041599	CGRRF1
ENSG00000206013	11	288200	309526	35	12	10598	2.6382	0.0041675	IFITM5
ENSG00000215545	20	29881015	29906388	67	11	10616	2.6365	0.0041885	DEFB116
ENSG00000131068	20	29946421	29971726	54	11	10598	2.631	0.0042561	DEFB118
ENSG00000189350	2	29169477	29294239	356	33	10607	2.631	0.0042571	FAM179A
ENSG00000130147	2	235850617	235974358	195	37	10601	2.6265	0.0043129	SH3BP4
ENSG00000138326	10	79783518	79826570	55	8	10609	2.6252	0.0043293	RPS24
ENSG00000171970	19	2890896	2928474	208	13	10622	2.6213	0.0043792	ZNF57
ENSG00000111846	6	10482456	10639601	396	40	10603	2.6199	0.0043972	GCNT2
ENSG00000156502	10	70929988	70978855	134	15	10619	2.6179	0.0044243	SUPV3L1
ENSG00000178904	19	32886449	32986801	187	22	10609	2.6063	0.0045765	DPY19L3
ENSG00000164465	6	117764980	117901021	361	24	10600	2.6055	0.0045869	DCBLD1
ENSG00000163710	3	142524764	142618045	174	30	10611	2.6052	0.0045905	PCOLCE2
ENSG00000117500	1	93605299	93656285	96	12	10621	2.6042	0.0046045	TMED5
ENSG00000157851	2	27060615	27183219	178	11	10594	2.6025	0.0046273	DPYSL5
ENSG00000040933	2	99051317	99220853	237	12	10609	2.6009	0.0046485	INPP4A
ENSG00000008324	3	42613332	42646606	75	10	10617	2.5989	0.0046763	SS18L2
ENSG00000010319	3	52457069	52489101	31	8	10613	2.5989	0.0046767	SEMA3G
ENSG00000163806	2	28995383	29083477	134	12	10619	2.5973	0.0046983	SPDYA
ENSG00000150656	18	72191675	72264448	150	33	10602	2.593	0.0047572	CNDP1
ENSG00000114854	3	52475118	52498086	35	6	10614	2.591	0.0047854	TNNC1
ENSG00000167992	11	61015762	61072896	18	6	10604	2.5891	0.0048107	VWCE
ENSG00000249861	19	40136534	40161287	49	6	10583	2.5889	0.0048141	LGALS16
ENSG00000131748	17	37783318	37829737	101	11	10620	2.5871	0.0048398	STARD3
ENSG00000204388	6	31785512	31808031	64	22	10625	2.5831	0.0048957	HSPA1B
ENSG00000144136	2	113393434	113431404	74	7	10614	2.5788	0.0049574	SLC20A1
ENSG00000100994	20	25218705	25288650	219	12	10618	2.5782	0.0049664	PYGB
ENSG00000204387	6	31792385	31817541	72	22	10626	2.5669	0.0051311	C6orf48
ENSG00000101425	20	36878551	36975907	214	41	10611	2.5667	0.0051336	BPI
ENSG00000184743	11	63381559	63449393	67	5	10617	2.5667	0.0051337	ATL3
ENSG00000139263	12	59255931	59324303	140	17	10610	2.5655	0.0051515	LRIG3
ENSG00000196449	1	38258616	38283857	29	7	10623	2.5648	0.0051615	YRDC
ENSG00000166004	11	93384805	93473522	85	16	10607	2.555	0.005309	KIAA1731
ENSG00000167986	11	61056923	61120068	19	7	10620	2.5536	0.0053308	DDB1
ENSG00000254726	1	156031804	156061789	25	7	10605	2.5525	0.0053475	MEX3A
ENSG00000033122	1	70024081	70627628	1275	63	10606	2.5521	0.0053537	LRRC7
ENSG00000105428	19	5445426	5466867	46	14	10602	2.5388	0.005562	ZNRF4
ENSG00000130489	22	50951997	50974868	63	14	10611	2.5359	0.0056074	SCO2
ENSG00000204392	6	31755173	31784761	69	22	10629	2.5328	0.005657	LSM2
ENSG00000023330	3	52222102	52258343	21	4	10595	2.5313	0.0056821	ALAS1
ENSG00000140937	16	64967656	65170015	526	36	10612	2.5298	0.0057056	CDH11
ENSG00000117505	1	93801445	93845055	86	8	10625	2.522	0.0058337	DR1
ENSG00000187498	13	110791318	110969496	462	76	10603	2.5118	0.0060052	COL4A1
ENSG00000170242	11	11852970	11990870	234	22	10611	2.5102	0.0060329	USP47
ENSG00000183513	2	99205773	99234978	49	5	10602	2.5097	0.0060413	COA5
ENSG00000150768	11	111885538	111945114	47	5	10605	2.5059	0.0061074	DLAT
ENSG00000176788	5	17055707	17286943	617	66	10611	2.5045	0.006132	BASP1
ENSG00000215915	1	1375069	1415538	3	1	10575	2.4974	0.0062549	ATAD3C
ENSG00000122483	1	93635476	93754287	252	13	10623	2.4956	0.0062873	CCDC18
ENSG00000136715	2	128688791	128795694	189	17	10620	2.4883	0.0064178	SAP130
ENSG00000248099	19	17917321	17942383	24	11	10607	2.4882	0.0064189	INSL3
ENSG00000176485	11	63330667	63394355	55	15	10595	2.4863	0.0064537	PLA2G16
ENSG00000170759	10	32287938	32355359	139	13	10617	2.4808	0.0065547	KIF5B
ENSG00000156795	8	124418965	124489470	270	8	10622	2.4799	0.0065706	WDYHV1
ENSG00000179913	19	17895637	17933891	57	15	10590	2.4781	0.006604	B3GNT3
ENSG00000135638	2	73133389	73172020	33	8	10591	2.478	0.0066067	EMX1
ENSG00000163607	3	112699765	112743907	88	16	10620	2.4776	0.0066132	GTPBP8
ENSG00000163608	3	112711287	112748708	65	14	10618	2.4753	0.0066567	C3orf17
ENSG00000156990	3	9869533	9896286	55	10	10603	2.4746	0.0066695	RPUSD3
ENSG00000106701	9	108200077	108324714	230	24	10605	2.4709	0.0067396	FSD1L
ENSG00000197045	14	54931202	54965914	41	6	10578	2.4596	0.0069555	GMFB
ENSG00000122862	10	70837862	70874567	53	10	10586	2.4486	0.007171	SRGN
ENSG00000143178	1	168240278	168293664	82	17	10605	2.4484	0.0071737	TBX19
ENSG00000145391	4	140407095	140537853	202	46	10593	2.4476	0.0071899	SETD7
ENSG00000182534	17	74658633	74717098	121	12	10596	2.447	0.0072018	MXRA7
ENSG00000129933	19	19421490	19479563	111	10	10617	2.4431	0.0072818	MAU2
ENSG00000168028	3	39438180	39464033	155	6	10612	2.4422	0.0072993	RPSA
ENSG00000137672	11	101312295	101753293	1588	50	10607	2.4344	0.0074579	TRPC6
ENSG00000149476	11	61090682	61130767	10	4	10618	2.4339	0.0074695	DAK
ENSG00000112242	6	20392398	20503941	150	28	10600	2.4335	0.0074759	E2F3
ENSG00000091181	3	3101233	3178297	175	46	10603	2.4333	0.0074801	IL5RA
ENSG00000057593	13	113750105	113784995	55	8	10597	2.4326	0.0074961	F7
ENSG00000166169	10	103328639	103358027	44	5	10584	2.4268	0.0076158	POLL
ENSG00000139146	12	31423518	31489992	29	6	10608	2.4209	0.0077413	FAM60A
ENSG00000259518	15	82370935	82400035	52	16	10579	2.4202	0.007756	RP11-597K23.2
ENSG00000113721	5	149483400	149545435	116	24	10594	2.4128	0.0079158	PDGFRB
ENSG00000053747	18	21259407	21545030	417	20	10610	2.4123	0.0079268	LAMA3
ENSG00000196517	1	44447172	44507139	73	16	10601	2.4098	0.0079801	SLC6A9
ENSG00000269430	21	45869814	45892078	42	6	10610	2.4031	0.0081279	LRRC3DN
ENSG00000126705	1	27850546	27940942	63	9	10615	2.4012	0.00817	AHDC1
ENSG00000125775	20	1280619	1319883	79	19	10606	2.401	0.0081756	SDCBP2
ENSG00000205832	16	4596491	4660715	111	11	10592	2.3992	0.0082156	C16orf96
ENSG00000160233	21	45865369	45888739	50	6	10612	2.3968	0.0082703	LRRC3
ENSG00000059122	16	2951938	3011209	207	29	10605	2.3966	0.0082751	FLYWCH1
ENSG00000160051	1	32661236	32684288	27	6	10626	2.3962	0.0082824	IQCC
ENSG00000121236	11	5607339	5644188	110	26	10597	2.3924	0.0083695	TRIM6
ENSG00000141447	18	21732008	21987844	301	58	10595	2.3917	0.0083864	OSBPL1A
ENSG00000149100	11	32595344	32637808	135	18	10620	2.3896	0.0084333	EIF3M
ENSG00000088827	20	3657617	3697775	112	19	10600	2.3875	0.0084826	SIGLEC1
ENSG00000147432	8	42542519	42602550	230	8	10623	2.3818	0.0086146	CHRNB3
ENSG00000176281	14	20378741	20399818	23	3	10618	2.3719	0.0088489	OR4K5
ENSG00000203630	20	1306228	1327555	45	8	10611	2.3705	0.0088818	AL136531.1
ENSG00000149532	11	61160121	61207503	32	3	10622	2.3689	0.0089205	CPSF7
ENSG00000174946	3	150905619	150930988	66	10	10627	2.3674	0.0089556	GPR171
ENSG00000167985	11	61187514	61225001	38	2	10631	2.3671	0.0089631	SDHAF2
ENSG00000141744	17	37814234	37836728	68	6	10590	2.3653	0.0090067	PNMT
ENSG00000162144	11	61106217	61139771	8	3	10609	2.364	0.0090398	CYB561A3
ENSG00000116670	1	11724537	11761707	62	16	10599	2.3633	0.0090576	MAD2L2
ENSG00000149300	11	111778756	111807596	22	4	10599	2.3589	0.0091652	C11orf52
ENSG00000188039	19	16820787	16938774	207	26	10603	2.3587	0.0091699	NWD1
ENSG00000171199	4	71253599	71285911	123	20	10589	2.3584	0.0091759	PROL1
ENSG00000146072	6	47189268	47287641	118	30	10613	2.3578	0.0091916	TNFRSF21
ENSG00000176495	11	59121885	59142921	64	5	10627	2.3573	0.0092031	OR5AN1
ENSG00000043039	11	129235835	129332171	196	46	10592	2.3559	0.00924	BARX2
ENSG00000090674	19	7577512	7608895	31	9	10599	2.3534	0.0093012	MCOLN1
ENSG00000156030	14	74171825	74266988	184	35	10601	2.3516	0.0093463	ELMSAN1
ENSG00000153233	12	71021853	71324623	767	75	10612	2.35	0.0093876	PTPRR
ENSG00000222046	1	32664695	32691797	34	5	10628	2.3486	0.0094229	DCDC2B
ENSG00000149054	11	6937635	7015863	213	24	10607	2.3455	0.0095011	ZNF215
ENSG00000011258	17	49244786	49347524	227	17	10605	2.3417	0.0095983	MBTD1
ENSG00000144659	3	39414839	39448842	112	9	10620	2.3384	0.0096836	SLC25A38
ENSG00000128513	7	124452440	124580037	359	7	10630	2.3334	0.0098144	POT1
ENSG00000185652	12	5531278	5640702	175	42	10602	2.3305	0.009891	NTF3
ENSG00000112462	6	29331200	29353068	87	12	10623	2.3304	0.0098918	OR12D3
ENSG00000136514	3	187076120	187099864	71	15	10602	2.3295	0.0099157	RTP4
ENSG00000260903	20	30545805	30601190	63	15	10601	2.326	0.010011	XKR7
ENSG00000160055	1	32670073	32697972	37	5	10628	2.3256	0.01002	TMEM234
ENSG00000117859	1	52032851	52264889	265	20	10616	2.3233	0.010082	OSBPL9
ENSG00000108064	10	60134782	60168981	79	15	10612	2.3219	0.010119	TFAM
ENSG00000141424	18	33678495	33719348	85	11	10612	2.3219	0.01012	SLC39A6
ENSG00000072401	10	60084735	60140513	106	15	10617	2.3169	0.010254	UBE2D1
ENSG00000159214	1	44447031	44472200	34	7	10610	2.3168	0.010256	CCDC24
ENSG00000229859	11	60960779	60990570	8	2	10599	2.3166	0.010263	PGA3
ENSG00000171794	10	135033778	135055062	72	12	10606	2.3133	0.010352	UTF1
ENSG00000157349	16	70313566	70379186	46	17	10606	2.312	0.010389	DDX19B
ENSG00000118894	16	5124305	5157809	47	11	10597	2.3119	0.01039	FAM86A
ENSG00000106692	9	108310411	108413399	184	24	10606	2.3094	0.010462	FKTN
ENSG00000178460	8	67772984	67844283	78	7	10623	2.3088	0.010477	MCMDC2
ENSG00000117016	1	41076351	41141329	133	20	10609	2.3072	0.010521	RIMS3
ENSG00000168005	11	63570860	63605190	44	10	10603	2.3069	0.01053	C11orf84
ENSG00000138622	15	73602200	73671605	145	23	10607	2.3066	0.01054	HCN4
ENSG00000126218	13	113767128	113813843	50	13	10594	2.3063	0.010548	F10
ENSG00000204370	11	111947497	112000353	31	6	10597	2.3061	0.010552	SDHD
ENSG00000187049	11	61149159	61176335	12	2	10613	2.3052	0.010578	TMEM216
ENSG00000204323	17	73619514	73647484	34	7	10607	2.303	0.010638	SMIM5
ENSG00000164258	5	52846463	52989168	420	24	10621	2.3024	0.010655	NDUFS4
ENSG00000114853	3	42685176	42719072	47	13	10604	2.3014	0.010685	ZBTB47
ENSG00000006377	7	96624860	96650351	26	7	10600	2.2997	0.010733	DLX6
ENSG00000182348	7	88378682	88976346	1691	83	10604	2.2978	0.010786	ZNF804B
ENSG00000214021	3	9839770	9906822	150	19	10608	2.2923	0.010945	TTLL3
ENSG00000188659	15	82545151	82587271	87	16	10619	2.2913	0.010974	FAM154B
ENSG00000115446	2	99215042	99244978	48	4	10608	2.2908	0.010987	UNC50
ENSG00000196693	10	43074555	43143992	150	13	10617	2.2889	0.011043	ZNF33B
ENSG00000172724	9	34679564	34701274	44	8	10600	2.2873	0.01109	CCL19
ENSG00000132010	19	12193658	12261222	104	13	10614	2.2871	0.011095	ZNF20
ENSG00000139767	12	119409300	119610856	635	42	10613	2.2863	0.01112	SRRM4
ENSG00000153147	4	144424616	144488639	102	7	10609	2.2858	0.011134	SMARCA5
ENSG00000105939	7	138718266	138804465	205	28	10606	2.2855	0.011143	ZC3HAV1
ENSG00000121775	1	32527632	32578467	63	8	10610	2.284	0.011185	TMEM39B
ENSG00000139800	13	100605218	100634163	46	9	10609	2.2835	0.011199	ZIC5
ENSG00000129038	15	74208330	74254478	137	25	10609	2.283	0.011214	LOXL1
ENSG00000138376	2	215580370	215684428	438	34	10598	2.2801	0.011302	BARD1
ENSG00000084764	2	27183480	27260064	73	5	10606	2.2799	0.011306	MAPRE3
ENSG00000111203	12	2911788	2978957	98	7	10602	2.276	0.011422	ITFG2
ENSG00000078269	6	158392888	158530208	278	37	10598	2.2755	0.011438	SYNJ2
ENSG00000155249	14	20393767	20414842	22	4	10621	2.2754	0.01144	OR4K1
ENSG00000141441	18	29694840	30060447	736	45	10607	2.2753	0.011444	GAREM
ENSG00000170426	12	57306938	57338189	56	11	10588	2.2742	0.011478	SDR9C7
ENSG00000162704	1	183582401	183614892	170	6	10626	2.2737	0.011493	ARPC5
ENSG00000135999	2	149392009	149555130	337	12	10626	2.2736	0.011494	EPC2
ENSG00000065618	10	105781044	105855760	98	18	10601	2.273	0.011514	COL17A1
ENSG00000105705	19	19376827	19441653	120	11	10607	2.2727	0.011523	SUGP1
ENSG00000114857	3	42632106	42700227	146	13	10621	2.2712	0.011567	NKTR
ENSG00000040608	22	20218938	20280769	58	16	10595	2.271	0.011573	RTN4R
ENSG00000214189	19	12193078	12258050	103	13	10614	2.2703	0.011595	ZNF788
ENSG00000117877	19	45899467	45924024	60	10	10607	2.2688	0.011642	CD3EAP
ENSG00000084623	1	32677529	32707205	45	5	10623	2.2683	0.011655	EIF3I
ENSG00000123243	10	7591232	7718961	307	40	10599	2.2661	0.011724	ITIH5
ENSG00000257962	8	86148524	86172077	26	4	10623	2.2644	0.011776	RP11-219B4.6
ENSG00000136518	3	179270668	179316196	61	6	10618	2.2636	0.0118	ACTL6A
ENSG00000167193	17	1313983	1376456	154	19	10609	2.2629	0.01182	CRK
ENSG00000164924	8	101918753	101975616	106	11	10616	2.261	0.011879	YWHAZ
ENSG00000170502	4	88333734	88390606	131	16	10615	2.2609	0.011883	NUDT9
ENSG00000140598	15	82412571	82565104	405	33	10620	2.2557	0.012044	EFTUD1
ENSG00000108961	17	8181815	8203410	58	10	10608	2.2545	0.012083	RANGRF
ENSG00000188474	19	12193078	12235491	71	9	10612	2.2544	0.012087	ZNF788
ENSG00000125703	1	63239806	63341184	154	9	10589	2.248	0.012288	ATG4C
ENSG00000170606	5	132377654	132452141	172	11	10617	2.2476	0.012299	HSPA4
ENSG00000108469	17	73612925	73673269	99	9	10608	2.2465	0.012335	RECQL5
ENSG00000109424	4	141470588	141499959	66	9	10613	2.2464	0.01234	UCP1
ENSG00000173627	1	183605541	183632451	130	4	10631	2.2425	0.012463	APOBEC4
ENSG00000167377	16	71471500	71506998	57	9	10592	2.2413	0.012505	ZNF23
ENSG00000125968	20	30183086	30204318	57	2	10627	2.2402	0.01254	ID1
ENSG00000123104	12	26480342	26996131	1131	91	10607	2.2383	0.012601	ITPR2
ENSG00000133315	11	63756030	63943578	290	40	10607	2.2349	0.012713	MACROD1
ENSG00000124160	20	44679624	44728591	90	11	10615	2.234	0.012742	NCOA5
ENSG00000144366	2	189146396	189470653	614	27	10612	2.233	0.012774	GULP1
ENSG00000178921	17	8140936	8183809	111	17	10614	2.2318	0.012813	PFAS
ENSG00000204390	6	31767396	31793437	57	19	10629	2.2304	0.012861	HSPA1L
ENSG00000261787	8	67848736	67884825	32	7	10618	2.2298	0.012879	TCF24
ENSG00000053702	12	2924514	2954710	57	3	10600	2.2297	0.012882	NRIP2
ENSG00000269093	19	32885915	32906466	33	7	10592	2.2285	0.012922	AC007773.3
ENSG00000198074	7	134202344	134236160	127	11	10610	2.2284	0.012928	AKR1B10
ENSG00000152904	1	235480665	235517847	81	8	10608	2.2258	0.013015	GGPS1
ENSG00000165821	14	21979232	22015350	39	7	10607	2.2246	0.013055	SALL2
ENSG00000189339	1	1582939	1634167	29	6	10606	2.2245	0.013058	SLC35E2B
ENSG00000196778	11	4500109	4521138	48	6	10604	2.2231	0.013104	OR52K1
ENSG00000171060	8	10520147	10568103	70	12	10580	2.2231	0.013105	C8orf74
ENSG00000134245	1	112999163	113082787	114	25	10599	2.2211	0.013172	WNT2B
ENSG00000130749	19	47557444	47627009	73	11	10600	2.22	0.013208	ZC3H4
ENSG00000162836	1	147091453	147152618	125	15	10599	2.2193	0.013232	ACP6
ENSG00000167491	19	19486635	19629740	189	12	10622	2.2192	0.013238	GATAD2A
ENSG00000080503	9	2005342	2203624	416	68	10596	2.2151	0.013376	SMARCA2
ENSG00000091947	17	42078556	42111314	72	12	10605	2.214	0.013413	TMEM101
ENSG00000104880	19	7449999	7547363	318	16	10605	2.2136	0.013427	ARHGEF18
ENSG00000105085	19	16675718	16749873	116	14	10616	2.2125	0.013465	MED26
ENSG00000101413	20	36651948	36730768	117	7	10618	2.2089	0.013591	RPRD1B
ENSG00000123360	12	54933134	54983023	89	23	10603	2.2055	0.01371	PDE1B
ENSG00000248333	1	1560603	1600473	22	3	10606	2.2032	0.013789	CDK11B
ENSG00000197982	1	38262651	38285126	30	8	10621	2.2021	0.013828	C1orf122
ENSG00000136522	3	179296073	179332442	55	5	10624	2.2018	0.013839	MRPL47
ENSG00000258256	8	86124675	86167946	48	5	10614	2.1996	0.013917	RP11-219B4.5
ENSG00000081985	1	67763047	67872583	223	19	10595	2.1993	0.013928	IL12RB2
ENSG00000160050	1	32655987	32680988	31	6	10629	2.1976	0.013987	CCDC28B
ENSG00000129422	8	17491304	17668426	740	68	10603	2.1934	0.014141	MTUS1
ENSG00000101331	20	30588245	30629984	71	9	10607	2.1904	0.014248	CCM2L
ENSG00000205497	11	4957355	4978356	100	10	10619	2.1881	0.014333	OR51A4
ENSG00000167807	19	10406103	10436685	59	11	10605	2.1861	0.014404	CTD-2369P2.10
ENSG00000267673	19	10406103	10436691	59	11	10605	2.1861	0.014404	FDX1L
ENSG00000101306	20	30397111	30432492	79	9	10613	2.1843	0.01447	MYLK2
ENSG00000087250	16	56612986	56635000	68	11	10611	2.184	0.014482	MT3
ENSG00000111962	6	149058464	149408126	660	86	10601	2.1837	0.014491	UST
ENSG00000166987	12	57904493	57933931	30	3	10624	2.1823	0.014543	MBD6
ENSG00000158747	1	19957048	19994945	88	20	10606	2.1818	0.014561	NBL1
ENSG00000172987	10	100208875	101005619	1617	47	10614	2.1817	0.014566	HPSE2
ENSG00000187747	11	5592107	5613114	112	10	10626	2.1814	0.014577	OR52B6
ENSG00000150893	13	39251266	39470074	450	46	10616	2.181	0.014593	FREM2
ENSG00000012061	19	45900591	45992086	203	33	10597	2.181	0.014594	ERCC1
ENSG00000188064	22	46306242	46383009	261	34	10605	2.1807	0.014603	WNT7B
ENSG00000182257	22	46435358	46460024	33	7	10578	2.1772	0.014732	C22orf26
ENSG00000255692	12	120127573	120148816	41	7	10621	2.1761	0.014775	RP1-127H14.3
ENSG00000025800	1	32563639	32652169	108	10	10624	2.1748	0.014822	KPNA6
ENSG00000132622	20	3703314	3743758	68	23	10593	2.1722	0.014921	HSPA12B
ENSG00000163811	2	29107509	29181088	230	14	10622	2.1721	0.014925	WDR43
ENSG00000150779	11	111945524	111967522	13	3	10598	2.1704	0.014987	TIMM8B
ENSG00000112679	6	281630	361355	1	1	10564	2.1696	0.01502	DUSP22
ENSG00000151575	15	56526207	56748195	553	21	10616	2.1688	0.01505	TEX9
ENSG00000089091	20	18354011	18457925	289	23	10607	2.1687	0.015052	DZANK1
ENSG00000171103	2	29062687	29103167	66	8	10610	2.1684	0.015062	TRMT61B
ENSG00000121022	8	67945314	68006018	73	6	10628	2.1675	0.015097	COPS5
ENSG00000198453	19	37397231	37499602	446	17	10624	2.166	0.015156	ZNF568
ENSG00000159335	12	6864682	6890116	33	6	10601	2.1659	0.015158	PTMS
ENSG00000145216	4	54233810	55171439	1982	127	10600	2.1652	0.015187	FIP1L1
ENSG00000101407	20	36601409	36671870	76	11	10602	2.1649	0.015196	TTI1
ENSG00000068784	2	45605819	45849304	612	26	10602	2.1648	0.015203	SRBD1
ENSG00000166347	18	71910530	71969251	146	11	10606	2.1644	0.015219	CYB5A
ENSG00000172324	11	59179416	59200449	57	8	10617	2.1617	0.015319	OR5A2
ENSG00000110660	11	107651717	107809019	504	27	10612	2.1611	0.015343	SLC35F2
ENSG00000161395	17	37817375	37863050	95	7	10588	2.1599	0.015389	PGAP3
ENSG00000178125	8	67866334	67978839	108	7	10624	2.1597	0.015397	PPP1R42
ENSG00000025708	22	50954181	50978485	66	13	10609	2.1595	0.015407	TYMP
ENSG00000220201	19	10405479	10430556	49	10	10605	2.1586	0.015442	ZGLP1
ENSG00000173905	3	167716465	167823763	157	15	10618	2.1574	0.015486	GOLIM4
ENSG00000166398	19	34735442	34856491	253	18	10623	2.1539	0.015623	KIAA0355
ENSG00000138738	4	121596074	121854025	826	37	10607	2.1526	0.015676	PRDM5
ENSG00000101294	20	30092231	30167370	131	5	10620	2.1523	0.015687	HM13
ENSG00000099250	10	33456420	33635190	469	54	10598	2.15	0.015779	NRP1
ENSG00000204389	6	31773291	31795723	46	17	10625	2.1477	0.015869	HSPA1A
ENSG00000156802	8	124322090	124438590	118	23	10609	2.1391	0.016213	ATAD2
ENSG00000047932	6	117629374	117933691	859	48	10611	2.1382	0.016252	GOPC
ENSG00000112769	6	112419963	112586141	330	30	10600	2.1373	0.016287	LAMA4
ENSG00000164120	4	175401328	175454305	127	23	10595	2.1355	0.016362	HPGD
ENSG00000186298	12	111147485	111190744	87	10	10615	2.1348	0.01639	PPP1CC
ENSG00000214357	5	172058269	172128543	130	24	10602	2.1333	0.01645	NEURL1B
ENSG00000070495	17	74698919	74732866	54	7	10588	2.1325	0.016484	JMJD6
ENSG00000256591	11	61186692	61263294	90	7	10619	2.1309	0.016547	RP11-286N22.8
ENSG00000100207	22	42546019	42749622	376	37	10601	2.1298	0.016595	TCF20
ENSG00000206044	12	2948397	2976213	37	5	10594	2.1292	0.016617	AC005841.1
ENSG00000169548	22	22858060	22884613	74	10	10607	2.1285	0.01665	ZNF280A
ENSG00000117899	15	81229667	81292219	122	8	10602	2.126	0.01675	MESDC2
ENSG00000258292	12	96186875	96227085	116	14	10615	2.1232	0.01687	RP11-536G4.1
ENSG00000185015	8	86122816	86206302	92	7	10619	2.1166	0.017149	CA13
ENSG00000171201	4	71225810	71265961	196	22	10597	2.1154	0.017196	SMR3B
ENSG00000084636	1	32107848	32179920	97	18	10594	2.1134	0.017283	COL16A1
ENSG00000084652	1	32635287	32673886	51	8	10627	2.1121	0.017341	TXLNA
ENSG00000181274	10	99082255	99104458	51	6	10595	2.1113	0.017375	FRAT2
ENSG00000168959	11	88227744	88809113	1447	42	10616	2.1108	0.017395	GRM5
ENSG00000111664	12	6939118	6966557	35	10	10597	2.1104	0.017414	GNB3
ENSG00000165879	10	99069022	99091672	80	7	10610	2.1094	0.017455	FRAT1
ENSG00000172320	11	59200617	59221667	77	8	10635	2.1084	0.017499	OR5A1
ENSG00000176769	10	132880654	133119984	811	96	10599	2.1079	0.017521	TCERG1L
ENSG00000197056	1	35515387	35591460	82	6	10622	2.1076	0.017531	ZMYM1
ENSG00000006125	17	33895065	34063436	464	25	10622	2.1043	0.017677	AP2B1
ENSG00000187553	10	94811021	94838454	43	10	10607	2.104	0.01769	CYP26C1
ENSG00000125386	4	2616988	2744292	313	22	10608	2.1034	0.017715	FAM193A
ENSG00000174123	4	38763860	38794611	173	16	10622	2.1033	0.017719	TLR10
ENSG00000154975	17	49697674	50247377	934	59	10601	2.0985	0.017931	CA10
ENSG00000110057	11	67748575	67782452	43	9	10585	2.0983	0.017938	UNC93B1
ENSG00000168505	2	237063879	237087012	34	6	10599	2.0979	0.017955	GBX2
ENSG00000177989	22	50958139	50981009	66	12	10612	2.0972	0.01799	ODF3B
ENSG00000185090	1	38249474	38276809	45	9	10613	2.0964	0.018021	MANEAL
ENSG00000176125	7	100476346	100497339	38	7	10621	2.0964	0.018023	UFSP1
ENSG00000167851	17	72452555	72490933	131	24	10611	2.0932	0.018167	CD300A
ENSG00000198719	6	170581294	170609561	39	11	10593	2.0928	0.018185	DLL1
ENSG00000104938	19	7818035	7844491	63	11	10599	2.0884	0.018382	CLEC4M
ENSG00000131374	3	17188654	18496309	2415	47	10607	2.087	0.018445	TBC1D5
ENSG00000184040	10	18031218	18099855	2	1	10607	2.0869	0.018447	TMEM236
ENSG00000101489	18	34813010	35156000	519	74	10599	2.0832	0.018618	CELF4
ENSG00000261611	16	71471503	71533214	88	14	10591	2.0821	0.018666	AC010547.9
ENSG00000156687	8	35082975	35664068	885	41	10614	2.082	0.018673	UNC5D
ENSG00000176879	11	4934531	4955637	89	20	10609	2.0818	0.018682	OR51G1
ENSG00000254445	11	111773460	111807595	30	6	10606	2.0818	0.018682	HSPB2-C11orf52
ENSG00000187758	4	100187524	100222185	95	14	10622	2.0814	0.018699	ADH1A
ENSG00000131650	16	3003945	3028384	55	8	10607	2.0794	0.018792	KREMEN2
ENSG00000259120	17	73632323	73654057	27	5	10615	2.0789	0.018814	SMIM6
ENSG00000072657	12	72471046	73069422	1080	53	10612	2.0776	0.018874	TRHDE
ENSG00000160255	21	46295868	46361904	166	42	10602	2.0767	0.018917	ITGB2
ENSG00000133740	8	86079460	86139387	64	7	10600	2.076	0.018948	E2F5
ENSG00000144468	2	227690297	227873931	319	14	10603	2.0749	0.018997	RHBDD1
ENSG00000171798	10	134963951	135049916	295	24	10608	2.0733	0.01907	KNDC1
ENSG00000182500	12	122054455	122090583	59	10	10597	2.0727	0.0191	ORAI1
ENSG00000161654	17	42102003	42154987	85	13	10591	2.072	0.019133	LSM12
ENSG00000142611	1	2975732	3365185	818	107	10599	2.0715	0.019157	PRDM16
ENSG00000065457	16	75620879	75667198	141	16	10625	2.0702	0.019215	ADAT1
ENSG00000104218	8	67964661	68118498	159	13	10624	2.062	0.019603	CSPP1
ENSG00000054267	1	235284949	235501534	394	14	10617	2.0597	0.019715	ARID4B
ENSG00000125434	17	8181081	8208661	83	12	10608	2.0584	0.019776	SLC25A35
ENSG00000063978	4	2453947	2637047	311	30	10606	2.0577	0.019811	RNF4
ENSG00000141506	17	8772233	8879029	182	31	10602	2.0575	0.01982	PIK3R5
ENSG00000177599	19	11898482	11930437	60	9	10609	2.0574	0.019822	ZNF491
ENSG00000167721	17	2215797	2250801	27	11	10586	2.0572	0.019832	TSR1
ENSG00000250151	3	9824766	9887085	152	17	10612	2.0543	0.019974	ARPC4-TTLL3
ENSG00000101017	20	44736911	44768502	83	16	10611	2.0533	0.020021	CD40
ENSG00000114867	3	184022283	184063146	43	10	10604	2.0503	0.020168	EIF4G1
ENSG00000175197	12	57900371	57924300	25	3	10609	2.0502	0.020174	DDIT3
ENSG00000181163	5	170804120	170848141	113	9	10616	2.0492	0.020223	NPM1
ENSG00000172000	19	2857333	2888515	58	10	10580	2.0476	0.020299	ZNF556
ENSG00000175203	12	57913885	57951114	43	5	10621	2.0462	0.02037	DCTN2
ENSG00000149483	11	61119473	61146981	4	1	10603	2.0451	0.020422	TMEM138
ENSG00000176731	8	86116311	86142650	26	5	10603	2.0409	0.020629	C8orf59
ENSG00000070214	9	107996903	108211452	420	26	10620	2.0371	0.020822	SLC44A1
ENSG00000132383	17	1722996	1813376	145	20	10602	2.037	0.020825	RPA1
ENSG00000268861	19	7435850	7545131	359	17	10606	2.0368	0.020834	CTD-2207O23.3
ENSG00000267303	19	10416147	10441354	60	9	10612	2.0344	0.020955	CTD-2369P2.12
ENSG00000196917	12	123094824	123225390	236	25	10604	2.0341	0.020971	HCAR1
ENSG00000121318	12	10967916	10988957	32	6	10613	2.0333	0.021013	TAS2R10
ENSG00000104881	19	45872892	45919607	86	17	10598	2.0323	0.021063	PPP1R13L
ENSG00000155970	8	16874747	16990153	229	28	10595	2.0316	0.021098	MICU3
ENSG00000174428	7	74498364	74575623	1	1	10558	2.0308	0.02114	GTF2IRD2B
ENSG00000143839	1	204113944	204145465	73	11	10606	2.0304	0.02116	REN
ENSG00000176136	18	13814154	13836861	120	12	10618	2.0302	0.02117	MC5R
ENSG00000144642	3	29312473	30061886	1988	126	10605	2.0235	0.021513	RBMS3
ENSG00000148935	11	22637188	22844601	340	29	10603	2.0228	0.021547	GAS2
ENSG00000186306	1	158358312	158379256	76	14	10603	2.0218	0.021599	OR10T2
ENSG00000091428	2	173590002	173927621	772	62	10605	2.0217	0.021605	RAPGEF4
ENSG00000132963	13	29223241	29263062	67	9	10604	2.0211	0.021633	POMP
ENSG00000035687	1	244561796	244625436	140	20	10616	2.0211	0.021635	ADSS
ENSG00000167850	17	72527247	72552282	98	13	10607	2.0209	0.021646	CD300C
ENSG00000187474	19	52288416	52339442	171	24	10594	2.02	0.021694	FPR3
ENSG00000010803	1	41482872	41717826	568	21	10625	2.0198	0.021701	SCMH1
ENSG00000175166	3	184006497	184036842	44	9	10612	2.0195	0.021716	PSMD2
ENSG00000188883	7	139127436	139178458	118	17	10594	2.0193	0.021727	KLRG2
ENSG00000175262	1	10996528	11052094	126	15	10600	2.0178	0.021808	C1orf127
ENSG00000096872	9	26937037	27072928	318	21	10616	2.0174	0.021824	IFT74
ENSG00000128309	22	37405676	37435863	49	13	10605	2.0159	0.021906	MPST
ENSG00000150776	11	111934810	111965874	15	4	10598	2.0158	0.021912	C11orf57
ENSG00000140406	15	81283295	81306342	49	5	10592	2.0158	0.021912	MESDC1
ENSG00000164751	8	77882494	77923280	83	11	10621	2.015	0.021951	PEX2
ENSG00000163909	1	40079825	40115617	56	18	10602	2.0107	0.02218	HEYL
ENSG00000184307	3	113656748	113694248	29	10	10608	2.0096	0.022236	ZDHHC23
ENSG00000182782	12	123175840	123197890	57	5	10610	2.0095	0.022244	HCAR2
ENSG00000183615	1	32702834	32724457	37	5	10616	2.0093	0.022251	FAM167B
ENSG00000064763	12	29292036	29503913	569	27	10603	2.0092	0.02226	FAR2
ENSG00000004948	7	93043799	93214042	403	34	10610	2.0084	0.022298	CALCR
ENSG00000006659	19	40184946	40210084	60	8	10618	2.0078	0.022332	LGALS14
ENSG00000204361	11	114539108	114589362	122	18	10594	2.0072	0.022362	NXPE2
ENSG00000034713	16	75590249	75621779	65	10	10615	2.0071	0.022371	GABARAPL2
ENSG00000107829	10	103360423	103465052	113	13	10597	2.007	0.022376	FBXW4
ENSG00000188786	1	38265239	38335292	113	17	10620	2.0066	0.022397	MTF1
ENSG00000139324	12	88526073	88603664	113	7	10611	2.0062	0.022416	TMTC3
ENSG00000203877	6	84552985	84577234	52	4	10633	2.005	0.02248	RIPPLY2
ENSG00000179253	20	60282562	60304804	73	12	10604	2.0046	0.022505	RP11-429E11.3
ENSG00000158481	1	158249576	158273420	25	7	10607	2.0032	0.022579	CD1C
ENSG00000092067	14	23576513	23598825	33	11	10591	1.9967	0.022931	CEBPE
ENSG00000187855	12	108158162	108180421	48	9	10591	1.9962	0.022955	ASCL4
ENSG00000188386	9	104343897	104367283	54	13	10594	1.996	0.022969	PPP3R2
ENSG00000145781	5	115410688	115758459	1551	33	10616	1.9957	0.022985	COMMD10
ENSG00000150347	10	63651059	63866703	399	56	10602	1.9922	0.023175	ARID5B
ENSG00000147419	8	27580835	27640170	193	12	10588	1.9916	0.023206	CCDC25
ENSG00000165643	9	138575253	138601374	81	12	10607	1.9907	0.023256	SOHLH1
ENSG00000144481	2	234816043	234938166	353	44	10614	1.9893	0.023333	TRPM8
ENSG00000197461	7	526895	569933	45	8	10592	1.9864	0.023496	PDGFA
ENSG00000010327	3	52519354	52568511	74	13	10610	1.9862	0.023504	STAB1
ENSG00000072756	3	3158600	3202563	155	22	10611	1.9853	0.023556	TRNT1
ENSG00000107669	10	123489939	123698316	523	30	10607	1.9852	0.023563	ATE1
ENSG00000152137	12	119606447	119668936	99	20	10599	1.9851	0.023566	HSPB8
ENSG00000169436	8	139590478	139936249	883	99	10601	1.9842	0.023615	COL22A1
ENSG00000086991	11	89047524	89332779	415	34	10605	1.984	0.023627	NOX4
ENSG00000138115	10	96786530	96839254	200	21	10625	1.9808	0.023804	CYP2C8
ENSG00000116586	1	156014543	156038301	23	10	10601	1.9797	0.023868	LAMTOR2
ENSG00000149428	11	118904900	118937913	50	7	10603	1.978	0.023967	HYOU1
ENSG00000166848	16	75671684	75805770	366	19	10613	1.977	0.02402	TERF2IP
ENSG00000165732	10	70705884	70754829	108	15	10625	1.9765	0.02405	DDX21
ENSG00000102547	13	49872786	50028262	243	33	10604	1.9759	0.024083	CAB39L
ENSG00000112246	6	100822891	100922805	224	28	10618	1.9751	0.024128	SIM1
ENSG00000104953	19	2967444	3005177	54	15	10593	1.9702	0.024408	TLE6
ENSG00000119820	2	32492979	32551663	98	15	10607	1.9691	0.024469	YIPF4
ENSG00000158485	1	158287741	158311321	55	11	10606	1.9687	0.024494	CD1B
ENSG00000164100	4	118944773	119189803	721	25	10627	1.9683	0.024518	NDST3
ENSG00000205784	19	4880449	4912879	61	10	10592	1.9672	0.024581	ARRDC5
ENSG00000187094	3	42289317	42317699	37	11	10607	1.9666	0.024617	CCK
ENSG00000111144	12	96384606	96447298	153	20	10607	1.9665	0.024619	LTA4H
ENSG00000066777	8	68075747	68265912	193	23	10620	1.9659	0.024654	ARFGEF1
ENSG00000101193	20	61559471	61586996	63	13	10614	1.9651	0.0247	GID8
ENSG00000166135	10	102278829	102329755	107	4	10620	1.9649	0.024711	HIF1AN
ENSG00000163950	4	1684527	1724282	114	14	10606	1.9635	0.024795	SLBP
ENSG00000184350	11	3238928	3263616	65	15	10602	1.9618	0.024894	MRGPRE
ENSG00000151650	10	135040908	135065433	72	14	10591	1.9614	0.024917	VENTX
ENSG00000205765	5	41894290	41931738	48	7	10619	1.9599	0.025005	C5orf51
ENSG00000100985	20	44627547	44655200	85	11	10611	1.9598	0.02501	MMP9
ENSG00000100592	14	59645364	59848123	488	30	10601	1.9581	0.025108	DAAM1
ENSG00000143105	1	111049839	111071797	52	14	10599	1.9559	0.025241	KCNA10
ENSG00000062194	5	56459775	56570506	165	20	10613	1.9558	0.025242	GPBP1
ENSG00000086848	11	111642919	111752305	106	12	10613	1.9558	0.025242	ALG9
ENSG00000168874	2	85968467	86025189	70	15	10589	1.9555	0.025263	ATOH8
ENSG00000198521	19	21977752	22044927	155	16	10614	1.9554	0.025266	ZNF43
ENSG00000164023	4	108735719	108846203	153	30	10595	1.9549	0.025298	SGMS2
ENSG00000125835	20	2432280	2461499	41	5	10602	1.9527	0.02543	SNRPB
ENSG00000160113	19	17332692	17366749	98	18	10593	1.9514	0.025503	NR2F6
ENSG00000064218	9	966964	1001731	71	15	10593	1.9477	0.025723	DMRT3
ENSG00000269591	13	20258547	20279240	38	7	10626	1.9451	0.025882	AL354808.2
ENSG00000166136	10	102257203	102299757	89	4	10618	1.9427	0.026026	NDUFB8
ENSG00000135119	12	117166096	117301436	282	25	10600	1.9426	0.026033	RNFT2
ENSG00000168542	2	189829046	189887472	97	16	10612	1.9425	0.02604	COL3A1
ENSG00000255339	10	102255385	102299638	90	4	10617	1.9423	0.026053	NDUFB8
ENSG00000116329	1	29128654	29200208	142	20	10605	1.9419	0.026076	OPRD1
ENSG00000008405	12	107375142	107497607	261	13	10621	1.9414	0.026105	CRY1
ENSG00000091436	2	173930163	174142738	593	39	10611	1.941	0.026129	MLTK
ENSG00000090861	16	70276198	70333446	31	13	10604	1.9368	0.026383	AARS
ENSG00000160877	19	13218917	13261955	47	9	10607	1.9356	0.026457	NACC1
ENSG00000172031	1	92485539	92539093	105	11	10590	1.9356	0.026461	EPHX4
ENSG00000169676	4	9773258	9795632	47	7	10602	1.9352	0.026481	DRD5
ENSG00000110076	11	64363646	64500660	160	12	10596	1.9342	0.026544	NRXN2
ENSG00000127507	19	14833205	14899353	229	29	10605	1.9333	0.026601	EMR2
ENSG00000174226	8	101575116	101685643	355	31	10608	1.9322	0.02667	SNX31
ENSG00000143179	1	165786768	165890855	96	16	10591	1.9311	0.026737	UCK2
ENSG00000131238	1	40528379	40573375	142	15	10602	1.9299	0.026812	PPT1
ENSG00000112787	12	133056137	133171774	342	30	10606	1.9294	0.026838	FBRSL1
ENSG00000222040	2	96768707	96791984	9	2	10619	1.9291	0.026858	ADRA2B
ENSG00000254206	16	29382675	29425350	16	3	10600	1.9283	0.026909	NPIPB11
ENSG00000137270	6	52981762	53023627	139	19	10616	1.9283	0.02691	GCM1
ENSG00000136521	3	179312478	179355435	60	6	10620	1.9277	0.026946	NDUFB5
ENSG00000137274	6	3108608	3163812	83	8	10618	1.9269	0.026994	BPHL
ENSG00000087087	7	100462733	100496285	66	10	10616	1.9253	0.027096	SRRT
ENSG00000118600	12	64163583	64213338	67	11	10611	1.925	0.027114	TMEM5
ENSG00000188026	12	123945925	124028265	154	20	10607	1.9248	0.027129	RILPL1
ENSG00000187140	1	63778730	63800797	35	13	10595	1.9245	0.027146	FOXD3
ENSG00000158816	1	20607412	20691387	229	31	10599	1.922	0.027302	VWA5B1
ENSG00000204394	6	31735295	31773730	77	22	10625	1.9219	0.027311	VARS
ENSG00000174453	2	215265789	215453683	430	31	10595	1.9204	0.027406	VWC2L
ENSG00000179148	17	7989218	8032365	74	19	10601	1.9202	0.027415	ALOXE3
ENSG00000124496	6	42182669	42429789	449	37	10614	1.9188	0.027503	TRERF1
ENSG00000176658	17	30809540	31214195	542	44	10606	1.918	0.027554	MYO1D
ENSG00000120656	1	28905835	28979597	67	13	10608	1.9178	0.02757	TAF12
ENSG00000056736	3	53870607	53909827	94	17	10601	1.9167	0.027637	IL17RB
ENSG00000152104	1	214512039	214735792	586	52	10607	1.9161	0.027679	PTPN14
ENSG00000196646	19	12263879	12310064	67	9	10608	1.9141	0.027804	ZNF136
ENSG00000168685	5	35842797	35889705	136	13	10611	1.914	0.027808	IL7R
ENSG00000204442	13	107810883	108529083	1687	172	10604	1.9139	0.027816	FAM155A
ENSG00000168778	12	124145660	124202948	219	9	10622	1.9134	0.027849	TCTN2
ENSG00000100121	22	22978780	23000368	17	1	10597	1.9129	0.027881	GGTLC2
ENSG00000131013	6	149815869	149877174	51	2	10575	1.9116	0.027961	PPIL4
ENSG00000171951	2	224451658	224477221	27	7	10611	1.9101	0.028058	SCG2
ENSG00000143344	1	183595220	183907665	807	33	10618	1.9096	0.028095	RGL1
ENSG00000025770	22	50936645	50971901	109	18	10613	1.909	0.028129	NCAPH2
ENSG00000120471	11	128794626	128823040	60	13	10590	1.9084	0.028168	TP53AIP1
ENSG00000004478	12	2894119	2924576	38	5	10613	1.9078	0.028206	FKBP4
ENSG00000175170	20	25734102	25858861	135	12	10610	1.9067	0.028279	FAM182B
ENSG00000167916	17	38844243	38870002	53	7	10615	1.9051	0.028383	KRT24
ENSG00000126353	17	38700021	38731724	38	10	10570	1.9046	0.028415	CCR7
ENSG00000081377	9	99242523	99392112	124	14	10611	1.9045	0.02842	CDC14B
ENSG00000140279	15	45374848	45416542	76	8	10616	1.9042	0.02844	DUOX2
ENSG00000188739	1	235284498	235334772	84	7	10605	1.9027	0.028541	RBM34
ENSG00000223496	16	70274134	70295833	9	5	10607	1.9021	0.02858	EXOSC6
ENSG00000168671	5	36025119	36081460	141	20	10608	1.9021	0.028581	UGT3A2
ENSG00000082512	1	211489957	211558288	147	23	10605	1.901	0.028654	TRAF5
ENSG00000171224	10	71380007	71403352	79	12	10609	1.9008	0.028666	C10orf35
ENSG00000158669	8	41424706	41492520	169	16	10601	1.8999	0.028723	AGPAT6
ENSG00000087085	7	100477615	100504594	61	8	10624	1.8981	0.028841	ACHE
ENSG00000204700	6	29131311	29152351	103	11	10631	1.896	0.028982	OR2J2
ENSG00000141556	17	80699940	80910724	699	28	10612	1.8941	0.029108	TBCD
ENSG00000196267	19	52647117	52684896	74	15	10606	1.894	0.029115	ZNF836
ENSG00000152611	5	35894397	35948881	150	18	10598	1.893	0.02918	CAPSL
ENSG00000077616	11	89854683	89936062	301	17	10626	1.8905	0.029347	NAALAD2
ENSG00000089737	14	94507266	94557591	115	9	10620	1.8892	0.029432	DDX24
ENSG00000119912	10	94201441	94343833	319	24	10609	1.889	0.029448	IDE
ENSG00000178358	11	6932205	6953264	99	8	10617	1.8872	0.029564	OR2D3
ENSG00000104313	8	72099668	72284467	303	47	10593	1.8868	0.029593	EYA1
ENSG00000137267	6	3143903	3167760	72	6	10621	1.8865	0.029617	TUBB2A
ENSG00000135604	6	144461663	144519507	73	14	10611	1.8857	0.029668	STX11
ENSG00000170043	17	7823663	7845441	36	6	10607	1.8854	0.029689	TRAPPC1
ENSG00000134640	11	92692886	92728232	76	9	10615	1.8843	0.029761	MTNR1B
ENSG00000171790	1	41471269	41498909	73	13	10616	1.8836	0.029808	SLFNL1
ENSG00000180574	12	10648201	10685734	126	7	10612	1.8825	0.029884	EIF2S3L
ENSG00000065308	6	52352200	52451713	312	31	10600	1.8818	0.029929	TRAM2
ENSG00000132359	17	2670350	2951033	512	106	10598	1.8818	0.029931	RAP1GAP2
ENSG00000141524	17	76096539	76138488	77	18	10608	1.8813	0.029964	TMC6
ENSG00000140564	15	91401822	91436688	46	8	10589	1.8805	0.030021	FURIN
ENSG00000147536	8	41376725	41412565	87	14	10605	1.8804	0.030027	GINS4
ENSG00000075826	10	102236399	102299628	117	6	10614	1.8772	0.030246	SEC31B
ENSG00000162542	1	19998706	20136438	284	33	10607	1.8769	0.030266	TMCO4
ENSG00000119632	14	94584116	94606590	49	8	10600	1.8755	0.030361	IFI27L2
ENSG00000137434	6	10661651	10705030	24	11	10603	1.8752	0.030381	C6orf52
ENSG00000184434	9	26983134	27015691	75	14	10613	1.8751	0.030391	LRRC19
ENSG00000197050	19	37488759	37631216	360	12	10618	1.8735	0.030498	ZNF420
ENSG00000213937	16	3052457	3074506	26	11	10593	1.8727	0.030556	CLDN9
ENSG00000134339	11	18250770	18280190	62	14	10605	1.8722	0.030589	SAA2
ENSG00000268856	21	46482796	46502927	60	14	10608	1.8706	0.030703	AP001579.1
ENSG00000065615	6	84559362	84687143	229	9	10628	1.8704	0.030713	CYB5R4
ENSG00000165322	10	32084365	32227742	248	19	10609	1.8704	0.030715	ARHGAP12
ENSG00000145214	4	942675	990683	97	18	10601	1.8703	0.03072	DGKQ
ENSG00000134759	18	33699407	33767909	164	15	10608	1.8651	0.031081	ELP2
ENSG00000174111	17	36498111	36566019	104	9	10615	1.8644	0.03113	SOCS7
ENSG00000268170	7	142909163	142929360	16	4	10624	1.8634	0.031205	AC073342.1
ENSG00000177000	1	11835780	11876977	209	14	10617	1.8627	0.031253	MTHFR
ENSG00000170037	17	7825419	7863236	80	7	10613	1.8626	0.031261	CNTROB
ENSG00000010318	3	52434673	52467657	25	7	10618	1.8619	0.031309	PHF7
ENSG00000100346	22	39956758	40095742	155	26	10595	1.8604	0.031415	CACNA1I
ENSG00000174417	8	110088850	110141813	136	17	10605	1.8597	0.031461	TRHR
ENSG00000062598	20	44984688	45071704	80	6	10599	1.8595	0.031481	ELMO2
ENSG00000106258	7	99235817	99287621	64	11	10617	1.859	0.031512	CYP3A5
ENSG00000214782	11	60486789	60521685	55	9	10604	1.859	0.031514	MS4A18
ENSG00000108839	17	6889384	6924055	66	7	10607	1.8588	0.031528	ALOX12
ENSG00000186487	2	1782885	2345032	1389	83	10609	1.8579	0.031589	MYT1L
ENSG00000089012	20	1599798	1648425	164	25	10606	1.8557	0.031747	SIRPG
ENSG00000258984	2	238865656	239018053	388	17	10615	1.8554	0.031768	UBE2F-SCLY
ENSG00000170276	11	111772966	111799574	29	5	10610	1.8552	0.03178	HSPB2
ENSG00000266076	17	63524220	63647151	182	27	10600	1.8549	0.031804	CTD-2535L24.2
ENSG00000188176	17	4477294	4521614	79	18	10603	1.8547	0.031818	SMTNL2
ENSG00000135912	2	219565568	219630139	116	4	10625	1.8546	0.031827	TTLL4
ENSG00000117152	1	163028565	163056592	62	14	10602	1.8543	0.031851	RGS4
ENSG00000102763	13	42130973	42545256	959	45	10621	1.8542	0.031855	VWA8
ENSG00000258529	11	111647010	111760149	116	12	10614	1.8538	0.031886	ALG9
ENSG00000260537	16	70323097	70410163	71	20	10607	1.852	0.032012	RP11-529K1.3
ENSG00000152217	18	42250138	42658475	573	83	10598	1.8519	0.032017	SETBP1
ENSG00000183090	4	144488455	144631828	193	18	10607	1.8511	0.03208	FREM3
ENSG00000151883	5	49951733	50152356	327	18	10620	1.8509	0.032089	PARP8
ENSG00000105993	7	157118075	157220133	220	25	10610	1.8507	0.032103	DNAJB6
ENSG00000227124	3	75748794	75844734	113	8	10617	1.8495	0.03219	ZNF717
ENSG00000069482	11	68441247	68468643	35	8	10601	1.8495	0.032196	GAL
ENSG00000133424	22	33548212	34328829	2048	166	10606	1.8465	0.032407	LARGE
ENSG00000196616	4	100216121	100252558	92	18	10622	1.8464	0.032415	ADH1B
ENSG00000122986	12	111055646	111152755	169	13	10615	1.8459	0.032455	HVCN1
ENSG00000107742	10	73808793	73858790	75	11	10590	1.8455	0.032484	SPOCK2
ENSG00000141736	17	37834167	37896679	85	10	10594	1.8442	0.032574	ERBB2
ENSG00000105509	19	52206365	52237247	80	19	10592	1.8441	0.032586	HAS1
ENSG00000155016	4	108842525	108884613	102	10	10605	1.8411	0.032803	CYP2U1
ENSG00000120688	13	41625410	41668137	33	10	10608	1.8405	0.032847	WBP4
ENSG00000000938	1	27928575	27971788	62	11	10603	1.8401	0.032878	FGR
ENSG00000140374	15	76497696	76613813	223	16	10606	1.8393	0.032934	ETFA
ENSG00000091732	7	129648126	129701291	107	9	10607	1.8392	0.032943	ZC3HC1
ENSG00000099617	19	1276153	1311430	22	7	10609	1.838	0.033032	EFNA2
ENSG00000102931	16	57269010	57297516	48	6	10620	1.8379	0.033039	ARL2BP
ENSG00000145879	5	147681982	147705485	54	3	10627	1.8378	0.033048	SPINK7
ENSG00000262730	17	7819249	7843940	39	8	10604	1.8375	0.03307	RP11-1099M24.7
ENSG00000213424	17	38800917	38831433	49	5	10570	1.837	0.033108	KRT222
ENSG00000139679	13	48953707	49028840	98	11	10626	1.8368	0.033118	LPAR6
ENSG00000268126	5	147688550	147711891	64	3	10627	1.8356	0.03321	AC091948.1
ENSG00000119913	10	114033493	114074793	99	17	10609	1.8355	0.033217	TECTB
ENSG00000117519	1	95352507	95402834	147	31	10611	1.8347	0.033278	CNN3
ENSG00000116726	1	12824984	12848049	38	8	10600	1.8343	0.033306	PRAMEF12
ENSG00000140009	14	64540950	64814830	549	37	10608	1.8342	0.033312	ESR2
ENSG00000120217	9	5440503	5480566	67	12	10600	1.8329	0.033408	CD274
ENSG00000144278	2	154718426	155320361	1429	57	10611	1.8329	0.03341	GALNT13
ENSG00000175048	6	157792165	158109178	727	61	10601	1.8323	0.033453	ZDHHC14
ENSG00000172339	1	95429963	95548501	308	23	10609	1.8318	0.033489	ALG14
ENSG00000060718	1	103332023	103584052	1021	33	10619	1.8314	0.033523	COL11A1
ENSG00000153162	6	7717030	7891655	405	59	10606	1.8312	0.033532	BMP6
ENSG00000165300	13	88314870	88341871	48	9	10616	1.8312	0.033537	SLITRK5
ENSG00000181751	5	102584403	102624361	87	9	10611	1.831	0.033552	C5orf30
ENSG00000213297	19	12232932	12277546	70	9	10612	1.8306	0.033582	ZNF625-ZNF20
ENSG00000198598	12	132302938	132346328	102	22	10601	1.8299	0.033631	MMP17
ENSG00000163577	3	170596204	170636482	66	11	10600	1.8272	0.033835	EIF5A2
ENSG00000119777	2	27245778	27274563	24	4	10600	1.8246	0.034029	TMEM214
ENSG00000144488	2	238998798	239051928	140	20	10599	1.8216	0.034261	ESPNL
ENSG00000117148	1	18071808	18163558	156	20	10605	1.8215	0.034262	ACTL8
ENSG00000065809	10	14550556	14826896	769	85	10600	1.8211	0.034299	FAM107B
ENSG00000268519	12	77939297	77960568	145	12	10611	1.8209	0.034308	AC073528.1
ENSG00000148606	10	79724907	79799303	105	13	10611	1.8206	0.034333	POLR3A
ENSG00000256061	15	55692723	55810432	351	25	10617	1.8205	0.034342	DYX1C1
ENSG00000269545	19	58730831	58808173	205	21	10605	1.8204	0.034349	CTD-3138B18.4
ENSG00000269095	19	17336749	17376257	100	21	10599	1.8195	0.034416	AC010646.3
ENSG00000198131	19	58729960	58798815	192	21	10606	1.8193	0.034432	ZNF544
ENSG00000132361	17	2582680	2625957	35	7	10594	1.8189	0.034462	CLUH
ENSG00000161653	17	42071914	42096431	46	10	10600	1.8183	0.034508	NAGS
ENSG00000145868	5	147753498	147832399	102	8	10622	1.8177	0.034552	FBXO38
ENSG00000197321	10	29736267	30035710	940	77	10607	1.8176	0.03456	SVIL
ENSG00000221937	7	142909130	142930162	18	4	10620	1.8161	0.034677	TAS2R40
ENSG00000108094	10	35287479	35389570	204	8	10630	1.8159	0.03469	CUL2
ENSG00000204909	5	147690766	147729412	82	3	10626	1.8142	0.034823	SPINK9
ENSG00000164038	4	103931025	104016986	105	17	10604	1.8131	0.034906	SLC9B2
ENSG00000164180	5	87475450	87575293	89	16	10615	1.8128	0.034928	TMEM161B
ENSG00000244752	22	25605489	25637836	69	14	10610	1.8121	0.034983	CRYBB2
ENSG00000184182	2	238865469	238961236	226	10	10617	1.8119	0.035002	UBE2F
ENSG00000215912	1	2557415	2728286	246	14	10605	1.8115	0.035029	TTC34
ENSG00000154124	5	14654773	14709820	83	11	10610	1.811	0.035071	FAM105B
ENSG00000180530	21	16323556	16447321	161	25	10603	1.8102	0.035132	NRIP1
ENSG00000124641	6	41863092	41898877	57	12	10617	1.8097	0.035173	MED20
ENSG00000151876	5	41915356	41951845	48	6	10620	1.8089	0.035235	FBXO4
ENSG00000004700	12	21611845	21664603	167	21	10615	1.8062	0.035442	RECQL
ENSG00000144410	2	207794278	207844198	67	13	10605	1.8056	0.035487	CPO
ENSG00000130707	9	133310316	133386661	118	27	10602	1.8055	0.035496	ASS1
ENSG00000131747	17	38534768	38584202	69	8	10616	1.805	0.035541	TOP2A
ENSG00000021826	2	211332406	211553831	459	38	10608	1.8047	0.03556	CPS1
ENSG00000196510	12	110800705	110851535	140	14	10624	1.8028	0.03571	ANAPC7
ENSG00000151151	10	59941278	60037694	362	10	10628	1.8022	0.035753	IPMK
ENSG00000119866	2	60668302	60790702	117	32	10593	1.8008	0.035871	BCL11A
ENSG00000160207	21	44939072	45089374	259	10	10616	1.7988	0.036026	HSF2BP
ENSG00000235878	21	47602391	47623673	70	12	10612	1.7986	0.036041	AP001468.1
ENSG00000179213	19	51739603	51782584	99	12	10605	1.7985	0.036046	SIGLECL1
ENSG00000008988	8	56969854	56997069	88	7	10624	1.7978	0.036107	RPS20
ENSG00000106631	7	44168463	44190931	34	8	10593	1.797	0.036165	MYL7
ENSG00000176256	1	34316076	34340392	27	7	10593	1.797	0.036166	HMGB4
ENSG00000012232	8	28447986	28623116	257	26	10604	1.7966	0.036197	EXTL3
ENSG00000162843	1	241805580	241975435	427	50	10600	1.7965	0.036209	WDR64
ENSG00000198707	12	88432793	88545993	140	11	10624	1.7959	0.036256	CEP290
ENSG00000092140	14	31018329	31099269	162	21	10619	1.7951	0.036322	G2E3
ENSG00000185340	22	29692572	29718774	34	9	10608	1.7947	0.036348	GAS2L1
ENSG00000144535	2	232815955	233219060	939	29	10617	1.7941	0.036398	DIS3L2
ENSG00000213923	22	38676697	38804527	164	25	10598	1.7937	0.036428	CSNK1E
ENSG00000168268	3	52548386	52579070	63	9	10621	1.7937	0.036432	NT5DC2
ENSG00000146411	6	134299835	134383774	130	22	10611	1.7929	0.036491	SLC2A12
ENSG00000101307	20	1534167	1610707	111	20	10613	1.7924	0.036533	SIRPB1
ENSG00000115718	2	128166003	128196822	64	10	10578	1.7915	0.036606	PROC
ENSG00000163281	4	44674217	44738612	137	10	10623	1.7905	0.03669	GNPDA2
ENSG00000055211	6	149877430	149922884	37	5	10596	1.7897	0.036748	GINM1
ENSG00000145861	5	159764758	159807648	61	12	10600	1.7892	0.036793	C1QTNF2
ENSG00000127533	19	16989671	17013417	32	8	10591	1.7887	0.036833	F2RL3
ENSG00000260861	20	1510790	1610655	176	26	10617	1.7877	0.036911	RP4-576H24.4
ENSG00000105717	19	19662522	19739725	108	13	10611	1.7876	0.036921	PBX4
ENSG00000102924	16	49301828	49325742	57	13	10604	1.7873	0.036941	CBLN1
ENSG00000163322	4	84372092	84454501	216	9	10612	1.7867	0.036995	FAM175A
ENSG00000101138	20	54957427	54989518	54	18	10600	1.7829	0.037301	CSTF1
ENSG00000153551	3	32423163	32534559	322	38	10607	1.7822	0.037356	CMTM7
ENSG00000197826	4	81246874	81894910	1280	31	10612	1.782	0.037378	C4orf22
ENSG00000205148	15	96821280	96841660	20	7	10596	1.7814	0.037423	AC016251.1
ENSG00000122490	18	77652420	77721664	123	19	10599	1.7791	0.037614	PQLC1
ENSG00000133800	11	10568513	10643236	177	24	10609	1.7788	0.037635	LYVE1
ENSG00000011275	7	5649678	5831370	581	24	10623	1.7788	0.037639	RNF216
ENSG00000112578	6	41878926	41910784	44	12	10605	1.7781	0.037692	BYSL
ENSG00000164175	5	33934721	33994835	60	14	10606	1.7777	0.037724	SLC45A2
ENSG00000205129	4	186337394	186380980	122	16	10608	1.7771	0.037773	C4orf47
ENSG00000122873	10	60018818	60059346	109	9	10624	1.7768	0.037804	CISD1
ENSG00000269175	1	101445761	101467653	20	4	10620	1.7761	0.03786	AC093157.1
ENSG00000203963	1	67547848	67707536	438	32	10609	1.776	0.037864	C1orf141
ENSG00000013810	4	1713227	1756898	205	16	10620	1.7748	0.037961	TACC3
ENSG00000185250	6	109701418	109772374	178	14	10617	1.7735	0.038072	PPIL6
ENSG00000122566	7	26219547	26251149	80	10	10625	1.7734	0.038084	HNRNPA2B1
ENSG00000042980	8	24141553	24226531	224	13	10612	1.7732	0.038095	ADAM28
ENSG00000164039	4	103990592	104031040	58	7	10612	1.7728	0.038133	BDH2
ENSG00000160200	21	44463301	44507053	154	23	10604	1.7715	0.038237	CBS
ENSG00000177374	17	1947448	1972981	47	12	10593	1.771	0.03828	HIC1
ENSG00000159079	21	33954389	33995176	103	13	10611	1.7703	0.038341	C21orf59
ENSG00000142864	1	67863493	67906098	33	9	10589	1.7702	0.038346	SERBP1
ENSG00000139687	13	48867887	49066122	239	19	10621	1.7698	0.038384	RB1
ENSG00000269690	1	201582013	201602738	23	8	10596	1.7697	0.038389	AC096677.1
ENSG00000134954	11	128318656	128467453	209	44	10606	1.7696	0.038396	ETS1
ENSG00000198189	4	88247762	88322538	167	17	10598	1.7695	0.038409	HSD17B11
ENSG00000162419	1	28985244	29055865	94	10	10593	1.769	0.038448	GMEB1
ENSG00000095794	10	35405719	35511886	199	8	10625	1.7689	0.038459	CREM
ENSG00000110077	11	59929081	59962139	57	7	10588	1.7684	0.0385	MS4A6A
ENSG00000205496	11	4966002	4986943	62	8	10605	1.7673	0.038586	OR51A2
ENSG00000229544	10	126125592	126148753	56	8	10599	1.767	0.038617	NKX1-2
ENSG00000266714	17	73574139	73632929	194	24	10607	1.7662	0.038681	MYO15B
ENSG00000136895	9	129976544	130165939	245	27	10597	1.766	0.038702	GARNL3
ENSG00000127870	13	26696253	26806791	267	34	10603	1.7655	0.038744	RNF6
ENSG00000161526	17	73653196	73714142	64	9	10592	1.7642	0.038851	SAP30BP
ENSG00000173726	1	235262651	235302251	72	8	10612	1.7641	0.038856	TOMM20
ENSG00000107874	10	104173002	104202418	42	12	10609	1.7635	0.038907	CUEDC2
ENSG00000137413	6	42008251	42065199	158	31	10602	1.7627	0.038973	TAF8
ENSG00000119698	14	94602465	94756072	335	19	10621	1.7625	0.038994	PPP4R4
ENSG00000121764	1	32073287	32108119	52	5	10611	1.7612	0.039102	HCRTR1
ENSG00000132330	2	238959530	239018054	165	16	10611	1.7608	0.039135	SCLY
ENSG00000171094	2	29405640	30154432	1702	133	10599	1.7604	0.039167	ALK
ENSG00000167770	11	63743325	63779283	53	6	10621	1.7604	0.039172	OTUB1
ENSG00000177752	4	44614086	44690573	270	14	10618	1.7594	0.039253	YIPF7
ENSG00000022840	12	120961283	121025397	196	19	10626	1.7592	0.039269	RNF10
ENSG00000171056	8	10571278	10707357	470	26	10598	1.7589	0.0393	SOX7
ENSG00000141560	17	80664559	80698204	144	15	10617	1.7586	0.039327	FN3KRP
ENSG00000130307	19	17349985	17403595	164	21	10599	1.7585	0.039331	USHBP1
ENSG00000161204	3	183893811	183921800	59	9	10605	1.7577	0.039398	ABCF3
ENSG00000131558	7	132927829	133761342	1167	33	10603	1.7564	0.039506	EXOC4
ENSG00000089558	17	40298909	40343296	47	9	10606	1.7556	0.039575	KCNH4
ENSG00000196381	19	38148652	38193223	99	15	10621	1.7552	0.039616	ZNF781
ENSG00000104883	19	7531761	7572335	76	15	10606	1.7523	0.039858	PEX11G
ENSG00000269881	16	289546	329942	61	8	10603	1.7513	0.039948	ITFG3
ENSG00000188886	2	96779589	96814175	30	6	10607	1.7502	0.040044	ASTL
ENSG00000107147	9	138584031	138694992	261	32	10595	1.7495	0.040102	KCNT1
ENSG00000205808	9	4652298	4675256	65	9	10592	1.7493	0.04012	PPAPDC2
ENSG00000092621	1	120192421	120296838	136	23	10597	1.7492	0.040132	PHGDH
ENSG00000198954	10	70738487	70786738	146	17	10611	1.7486	0.040182	KIAA1279
ENSG00000206260	3	138712804	138735110	29	6	10593	1.7478	0.040247	PRR23A
ENSG00000261832	16	28467974	28513333	30	4	10617	1.7469	0.040324	CLN3
ENSG00000253206	8	50438945	50476973	59	3	10621	1.7469	0.040326	RP11-738G5.2
ENSG00000168936	4	1707679	1733085	117	12	10616	1.7456	0.040438	TMEM129
ENSG00000043514	1	40296723	40359183	163	17	10627	1.7452	0.040474	TRIT1
ENSG00000011260	17	49327889	49385297	126	14	10612	1.7445	0.040533	UTP18
ENSG00000258417	8	133026467	133107902	213	31	10616	1.7445	0.040535	OC90
ENSG00000105497	19	52064551	52102991	89	20	10596	1.744	0.040583	ZNF175
ENSG00000162643	1	85454830	85608821	330	27	10600	1.7438	0.040597	WDR63
ENSG00000112977	5	10669342	10771384	291	15	10607	1.7419	0.040766	DAP
ENSG00000254093	8	10612473	10707394	400	20	10600	1.7413	0.040814	PINX1
ENSG00000177669	8	29979340	30012202	57	7	10610	1.7406	0.040879	MBOAT4
ENSG00000178026	22	24971588	24999175	43	5	10615	1.7403	0.040906	FAM211B
ENSG00000002746	7	43142198	43615600	975	91	10605	1.7399	0.040936	HECW1
ENSG00000115525	2	86056267	86126137	152	16	10604	1.739	0.04102	ST3GAL5
ENSG00000253506	17	59657794	59678563	46	6	10609	1.7386	0.041048	NACA2
ENSG00000168010	11	72515353	72564719	54	13	10605	1.7385	0.041063	ATG16L2
ENSG00000268864	19	54092882	54116751	27	5	10607	1.7381	0.041098	CTB-167G5.5
ENSG00000267216	19	58780332	58836563	121	19	10609	1.738	0.041109	AC010642.1
ENSG00000083842	19	58780317	58817254	89	13	10606	1.7379	0.041113	ZNF8
ENSG00000273439	19	58780318	58817254	89	13	10606	1.7379	0.041113	ZNF8
ENSG00000184916	14	105597318	105645161	75	10	10584	1.7366	0.041229	JAG2
ENSG00000217075	2	36748948	36789411	77	14	10596	1.7364	0.041243	AC007401.2
ENSG00000069011	5	134353425	134380503	49	5	10614	1.7347	0.041396	PITX1
ENSG00000132854	1	62692651	62795085	283	26	10600	1.7342	0.041445	KANK4
ENSG00000163754	3	148699128	148755419	89	16	10612	1.7326	0.041586	GYG1
ENSG00000155827	9	104286133	104335622	69	14	10594	1.732	0.04164	RNF20
ENSG00000184979	22	18622666	18670164	91	12	10600	1.7287	0.041935	USP18
ENSG00000163377	3	68770917	68991761	449	24	10596	1.7277	0.04202	FAM19A4
ENSG00000253426	8	8999252	9035646	15	7	10596	1.7276	0.042033	RP11-10A14.4
ENSG00000180660	13	36037926	36060832	25	8	10602	1.7268	0.042099	MAB21L1
ENSG00000265590	21	33941132	33994591	126	16	10612	1.7259	0.042179	AP000275.65
ENSG00000187193	16	56706336	56728108	44	11	10606	1.7256	0.042211	MT1X
ENSG00000176200	11	59261049	59281984	37	5	10621	1.7252	0.042243	OR4D11
ENSG00000105063	19	55731148	55780363	69	16	10598	1.7252	0.042243	PPP6R1
ENSG00000151612	4	146668779	146869787	260	31	10599	1.7246	0.042296	ZNF827
ENSG00000126216	13	113129325	113252481	282	15	10620	1.7244	0.042315	TUBGCP3
ENSG00000155926	8	134038973	134125298	283	18	10607	1.7242	0.042334	SLA
ENSG00000167895	17	76116851	76149049	75	15	10605	1.7238	0.042371	TMC8
ENSG00000258724	8	10572909	10707357	468	25	10597	1.7237	0.042381	SOX7
ENSG00000272414	4	77162874	77242282	186	19	10604	1.7236	0.042389	FAM47E-STBD1
ENSG00000118804	4	77162886	77242752	188	19	10604	1.7226	0.042477	FAM47E-STBD1
ENSG00000268790	19	16678453	16780926	184	25	10619	1.7222	0.042516	CTC-429P9.4
ENSG00000177606	1	59236465	59259785	34	6	10602	1.7217	0.042566	JUN
ENSG00000050344	7	26181860	26236745	114	15	10609	1.7211	0.042621	NFE2L3
ENSG00000151806	4	44670444	44712943	80	7	10627	1.7209	0.042634	GUF1
ENSG00000198477	22	22828767	22873505	152	14	10611	1.7199	0.042725	ZNF280B
ENSG00000116990	1	40351098	40377928	60	13	10607	1.7187	0.042836	MYCL
ENSG00000171345	17	39669869	39694560	45	2	10609	1.7181	0.042893	KRT19
ENSG00000180233	7	30313923	30462118	176	27	10599	1.7167	0.043014	ZNRF2
ENSG00000069702	1	92135902	92381892	515	51	10609	1.7166	0.043024	TGFBR3
ENSG00000255398	12	123189303	123211439	58	4	10618	1.7162	0.043061	HCAR3
ENSG00000129667	17	74456973	74507872	126	23	10613	1.7162	0.043065	RHBDF2
ENSG00000138606	15	45449412	45503373	92	11	10603	1.7157	0.04311	SHF
ENSG00000179088	12	103621369	103899749	546	28	10610	1.7145	0.043219	C12orf42
ENSG00000178177	4	17832822	18033499	420	15	10625	1.7144	0.043228	LCORL
ENSG00000104408	8	109203445	109457562	711	25	10617	1.7139	0.043274	EIF3E
ENSG00000165972	12	96250826	96346752	304	29	10611	1.7137	0.043296	CCDC38
ENSG00000169371	15	75880424	75928810	73	7	10591	1.7117	0.043479	SNUPN
ENSG00000167325	11	4105937	4170106	204	12	10624	1.71	0.043637	RRM1
ENSG00000142920	1	33536705	33596131	64	7	10594	1.7099	0.043644	ADC
ENSG00000255823	11	10519434	10540723	69	13	10607	1.7092	0.04371	MTRNR2L8
ENSG00000143153	1	169064935	169111960	129	19	10600	1.709	0.043727	ATP1B1
ENSG00000141141	17	35959787	36013493	54	9	10604	1.7085	0.043771	DDX52
ENSG00000065717	19	2987636	3057633	126	32	10596	1.7065	0.043953	TLE2
ENSG00000162695	1	101351632	101457309	131	12	10610	1.705	0.0441	SLC30A7
ENSG00000140274	15	45396519	45420619	41	7	10613	1.7049	0.044102	DUOXA2
ENSG00000003989	8	17344597	17438082	306	59	10604	1.7048	0.044113	SLC7A2
ENSG00000150961	4	119633978	119769838	422	17	10606	1.7046	0.044137	SEC24D
ENSG00000148386	9	138545168	138568268	82	14	10616	1.704	0.04419	LCN9
ENSG00000164889	7	150744297	150783614	39	10	10607	1.7035	0.04424	SLC4A2
ENSG00000139433	12	110278748	110328293	89	15	10605	1.7035	0.04424	GLTP
ENSG00000127585	16	732500	765829	51	7	10596	1.7027	0.044308	FBXL16
ENSG00000181072	7	136543416	136715002	366	30	10604	1.7026	0.044321	CHRM2
ENSG00000198182	19	38177264	38220691	93	13	10620	1.7022	0.044363	ZNF607
ENSG00000134899	13	103487194	103538345	97	13	10608	1.7015	0.044427	ERCC5
ENSG00000104205	8	67614653	67784257	249	10	10621	1.701	0.044471	SGK3
ENSG00000063180	19	49131199	49159569	34	5	10610	1.6996	0.044602	CA11
ENSG00000177548	16	28905742	28957847	34	5	10590	1.6992	0.044645	RABEP2
ENSG00000167011	7	100803774	100833557	68	12	10611	1.6989	0.044674	NAT16
ENSG00000188603	16	28467983	28516896	37	6	10615	1.6986	0.044693	CLN3
ENSG00000162517	1	32085463	32120497	53	6	10602	1.6976	0.044796	PEF1
ENSG00000151617	4	148392069	148476106	95	16	10606	1.696	0.04494	EDNRA
ENSG00000241553	3	9824179	9859410	66	12	10608	1.6956	0.044985	ARPC4
ENSG00000109846	11	111769289	111804446	38	6	10611	1.6954	0.045002	CRYAB
ENSG00000172519	19	15894761	15915892	68	10	10612	1.6944	0.045097	OR10H5
ENSG00000184845	5	174857042	174881211	55	13	10608	1.6944	0.045098	DRD1
ENSG00000204174	10	47073534	47098320	1	1	10590	1.6931	0.04522	NPY4R
ENSG00000151849	13	25447171	25507018	160	20	10626	1.6926	0.045261	CENPJ
ENSG00000084628	1	31642592	31722401	228	18	10615	1.6919	0.045334	NKAIN1
ENSG00000122565	7	26230782	26262976	63	8	10629	1.6915	0.045367	CBX3
ENSG00000178015	5	94945782	94967846	21	6	10607	1.6915	0.04537	GPR150
ENSG00000198723	19	7547862	7583336	64	14	10607	1.6904	0.045474	C19orf45
ENSG00000212710	18	19983564	20007878	24	10	10598	1.6895	0.045563	CTAGE1
ENSG00000125533	20	61627331	61648387	40	15	10599	1.6891	0.045604	BHLHE23
ENSG00000186146	4	9436260	9462240	57	5	10588	1.689	0.045605	DEFB131
ENSG00000088888	20	3817487	3859280	47	14	10585	1.6876	0.045748	MAVS
ENSG00000141965	19	4781728	4805571	53	13	10591	1.687	0.045798	FEM1A
ENSG00000079308	2	218654512	218877718	348	69	10605	1.6858	0.045915	TNS1
ENSG00000152818	6	144596837	145184170	959	77	10607	1.684	0.046093	UTRN
ENSG00000169047	2	227586033	227674475	156	13	10621	1.6833	0.04616	IRS1
ENSG00000135929	2	219636472	219690016	62	5	10602	1.6833	0.046161	CYP27A1
ENSG00000166986	12	57859228	57921352	86	8	10599	1.683	0.046189	MARS
ENSG00000204576	6	30514663	30541500	39	6	10616	1.6829	0.046201	PRR3
ENSG00000268302	20	25197122	25217370	36	8	10606	1.6829	0.046202	AL035252.1
ENSG00000105143	19	15050846	15143802	317	43	10602	1.6809	0.046395	SLC1A6
ENSG00000167863	17	73024958	73053080	73	12	10612	1.6794	0.046538	ATP5H
ENSG00000218672	7	155164771	155199051	99	19	10589	1.6785	0.046622	AC008060.7
ENSG00000189319	10	126297861	126442838	218	30	10600	1.6784	0.046634	FAM53B
ENSG00000198130	2	191044461	191218919	416	12	10610	1.6783	0.046646	HIBCH
ENSG00000121381	12	10951693	10972767	28	5	10613	1.6783	0.046647	TAS2R9
ENSG00000249008	4	178153693	178179927	47	11	10590	1.678	0.04667	RP11-487E13.1
ENSG00000196967	19	37587636	37673643	180	16	10623	1.6772	0.046749	ZNF585A
ENSG00000087269	4	2929660	2975112	78	11	10613	1.6767	0.046805	NOP14
ENSG00000135596	6	109755265	109797171	79	14	10621	1.6766	0.046806	MICAL1
ENSG00000183828	14	105629275	105657660	33	3	10588	1.6763	0.046842	NUDT14
ENSG00000084693	2	27255232	27303490	45	6	10614	1.6751	0.046959	AGBL5
ENSG00000070388	19	629879	653703	52	18	10602	1.675	0.04697	FGF22
ENSG00000221858	7	143782141	143803186	41	4	10626	1.6738	0.047082	OR2A12
ENSG00000206043	18	71973048	72036422	69	14	10597	1.6735	0.047114	C18orf63
ENSG00000198324	12	111788455	111816925	32	5	10605	1.6729	0.047172	FAM109A
ENSG00000253958	8	8549448	8571616	106	5	10586	1.6729	0.047173	CLDN23
ENSG00000103047	16	68867507	69129083	448	25	10610	1.67	0.047456	TANGO6
ENSG00000257591	19	12241032	12277546	56	7	10613	1.6681	0.04765	ZNF625
ENSG00000124181	20	39755600	39821629	91	17	10621	1.6678	0.047677	PLCG1
ENSG00000172262	5	43055278	43202123	415	23	10606	1.6654	0.047919	ZNF131
ENSG00000127377	7	151115921	151147899	47	10	10602	1.6646	0.047992	CRYGN
ENSG00000104671	8	30003813	30051156	67	7	10627	1.6642	0.048036	DCTN6
ENSG00000121390	13	20238896	20367142	214	17	10623	1.6637	0.048086	PSPC1
ENSG00000165389	14	34891995	34941562	99	9	10608	1.6635	0.048108	SPTSSA
ENSG00000119414	9	127898852	127962218	131	8	10620	1.6626	0.048198	PPP6C
ENSG00000148357	9	133036882	133319510	342	63	10599	1.6623	0.048226	HMCN2
ENSG00000147885	9	21206372	21227310	127	7	10618	1.6617	0.048291	IFNA16
ENSG00000268977	16	79005647	79025739	76	19	10590	1.6613	0.048327	PIH1
ENSG00000198914	2	105461969	105486929	14	5	10587	1.6606	0.048402	POU3F3
ENSG00000164620	5	141006517	141030644	57	17	10603	1.6604	0.048414	RELL2
ENSG00000182511	15	91416925	91449006	41	9	10592	1.6601	0.048444	FES
ENSG00000168884	4	2733375	2768103	103	18	10598	1.6598	0.048473	TNIP2
ENSG00000100372	22	41155634	41225403	67	8	10598	1.6595	0.048509	SLC25A17
ENSG00000113387	5	32521739	32614185	160	20	10611	1.6593	0.048525	SUB1
ENSG00000137868	15	74461807	74514608	80	10	10609	1.6589	0.048567	STRA6
ENSG00000198081	18	5279018	5307052	39	7	10595	1.6585	0.048612	ZBTB14
ENSG00000128604	7	128567666	128600089	82	16	10616	1.6575	0.048709	IRF5
ENSG00000065054	16	2065357	2099027	47	8	10588	1.6572	0.048735	SLC9A3R2
ENSG00000141150	17	34048668	34080540	62	14	10599	1.657	0.048757	RASL10B
ENSG00000170365	4	146392346	146489231	127	14	10600	1.657	0.048759	SMAD1
ENSG00000087274	4	2835584	2941803	99	15	10597	1.6556	0.048903	ADD1
ENSG00000255359	11	22858477	22891972	72	7	10615	1.6546	0.049007	CCDC179
ENSG00000115350	2	75175619	75207255	72	10	10607	1.6539	0.049069	POLE4
ENSG00000131848	19	56722681	56889752	368	62	10604	1.6539	0.049069	ZSCAN5A
ENSG00000145217	4	962861	997228	76	16	10601	1.6539	0.049073	SLC26A1
ENSG00000066379	6	30016676	30042686	163	17	10630	1.6538	0.049083	ZNRD1
ENSG00000171132	2	45868484	46425129	1247	170	10601	1.6535	0.049112	PRKCE
ENSG00000102858	16	4656494	4750975	285	19	10608	1.6534	0.049122	MGRN1
ENSG00000135535	6	109677717	109713762	99	10	10611	1.6533	0.049134	CD164
ENSG00000092108	14	31081318	31215018	297	19	10624	1.6532	0.049144	SCFD1
ENSG00000091129	7	107778068	108107161	937	54	10601	1.6531	0.049158	NRCAM
ENSG00000165899	12	80593233	80782870	304	25	10616	1.6525	0.049216	OTOGL
ENSG00000157890	15	66177417	66556085	835	100	10604	1.6524	0.049226	MEGF11
ENSG00000141934	19	271040	301393	33	13	10600	1.6504	0.049427	PPAP2C
ENSG00000049618	6	157089063	157541913	725	72	10604	1.6497	0.0495	ARID1B
ENSG00000186532	17	1672779	1743928	211	20	10614	1.6494	0.049529	SMYD4
ENSG00000141542	17	80602849	80666604	155	32	10604	1.6494	0.04953	RAB40B
ENSG00000258588	11	5607955	5675628	194	37	10599	1.6483	0.049643	TRIM6-TRIM34
ENSG00000175691	19	2923216	2954969	55	11	10606	1.6483	0.049648	ZNF77
ENSG00000197272	16	28500683	28533372	45	7	10613	1.6478	0.049694	IL27
ENSG00000101608	18	3237479	3266234	86	13	10603	1.6476	0.049717	MYL12A
ENSG00000132329	2	238757536	238830756	147	31	10594	1.6476	0.049722	RAMP1
ENSG00000151164	12	110929460	110979891	108	11	10631	1.6474	0.049738	RAD9B
ENSG00000153207	1	246992400	247105280	171	21	10601	1.6472	0.04976	AHCTF1
ENSG00000111049	12	81100691	81123452	25	6	10604	1.6468	0.049796	MYF5
ENSG00000070423	19	637526	673277	49	19	10602	1.6462	0.049864	RNF126
ENSG00000176390	17	29086406	29161794	224	4	10627	1.6459	0.049896	CRLF3
ENSG00000148735	10	115501213	115553188	140	13	10601	1.6458	0.049902	PLEKHS1
ENSG00000184384	11	95699762	96086344	809	115	10599	1.6455	0.049931	MAML2
ENSG00000144891	3	148405571	148470795	132	20	10590	1.6433	0.050165	AGTR1
ENSG00000184985	4	7184265	7754554	1933	214	10597	1.6432	0.050171	SORCS2
ENSG00000163106	4	95209686	95274027	68	9	10601	1.6431	0.050177	HPGDS
ENSG00000164896	7	150763711	150787953	27	6	10600	1.642	0.050293	FASTK
ENSG00000010322	3	52479134	52537087	86	6	10615	1.6416	0.050334	NISCH
ENSG00000139546	12	53884705	53910215	11	6	10604	1.6393	0.050578	TARBP2
ENSG00000170367	20	23846572	23870387	51	9	10590	1.6392	0.050581	CST5
ENSG00000115956	2	68582305	68634585	282	15	10624	1.6392	0.05059	PLEK
ENSG00000158373	6	26148349	26181577	46	12	10621	1.6364	0.050883	HIST1H2BD
ENSG00000188404	1	169649808	169690839	146	17	10622	1.6361	0.050908	SELL
ENSG00000267552	19	38170766	38220089	114	15	10621	1.6358	0.050939	CTD-2528L19.4
ENSG00000172742	11	59272386	59293330	26	3	10617	1.6351	0.051009	OR4D9
ENSG00000116560	1	35631979	35668749	54	3	10627	1.6336	0.051167	SFPQ
ENSG00000137693	11	101971192	102114154	231	19	10606	1.6333	0.051202	YAP1
ENSG00000011566	2	39466407	39674453	418	20	10612	1.6319	0.051349	MAP4K3
ENSG00000135100	12	121406346	121450315	138	20	10610	1.6307	0.051478	HNF1A
ENSG00000071246	14	77218532	77259354	85	24	10610	1.6307	0.051481	VASH1
ENSG00000175264	11	45660427	45697172	71	9	10599	1.6302	0.05153	CHST1
ENSG00000145332	4	88071255	88171466	159	23	10605	1.6294	0.051612	KLHL8
ENSG00000173124	10	96943957	96998685	166	12	10610	1.6288	0.051674	C10orf129
ENSG00000163584	3	170572664	170598272	50	9	10621	1.6281	0.051747	RPL22L1
ENSG00000076826	19	7650788	7693190	62	8	10603	1.6278	0.051782	CAMSAP3
ENSG00000203859	1	119947554	119975658	54	7	10604	1.6276	0.051803	HSD3B2
ENSG00000168298	6	26146559	26167343	24	8	10621	1.6273	0.051832	HIST1H1E
ENSG00000172081	19	2061037	2106672	63	18	10596	1.6268	0.051892	MOB3A
ENSG00000174885	11	268365	295359	22	9	10589	1.6266	0.051908	NLRP6
ENSG00000169299	4	37818255	37874558	167	17	10615	1.6263	0.051947	PGM2
ENSG00000136327	14	37039784	37061812	64	7	10586	1.6262	0.051953	NKX2-8
ENSG00000216560	4	3568596	3602438	6	2	10588	1.6255	0.052025	LINC00955
ENSG00000174125	4	38782298	38868438	319	16	10617	1.6254	0.052042	TLR1
ENSG00000088930	20	21273942	21380463	197	16	10615	1.6239	0.052203	XRN2
ENSG00000110315	11	10523225	10572777	151	21	10614	1.6235	0.052238	RNF141
ENSG00000130956	9	99202483	99263618	106	7	10617	1.6229	0.052307	HABP4
ENSG00000121314	12	10948650	10969892	26	5	10612	1.6227	0.052323	TAS2R8
ENSG00000166884	11	59214411	59235464	88	9	10633	1.6224	0.052358	OR4D6
ENSG00000117543	1	101445179	101501644	54	6	10598	1.6223	0.052374	DPH5
ENSG00000166441	11	8693958	8746306	92	21	10604	1.6218	0.052423	RPL27A
ENSG00000196735	6	32585956	32624839	1290	27	10609	1.6218	0.052426	HLA-DQA1
ENSG00000104129	15	41050067	41109675	80	12	10615	1.6208	0.052528	DNAJC17
ENSG00000179066	19	35586873	35608141	32	6	10600	1.6207	0.052543	AC020907.1
ENSG00000124103	20	55082243	55111198	43	7	10596	1.6199	0.052631	FAM209A
ENSG00000080189	20	44968167	45003043	43	8	10588	1.6198	0.052637	SLC35C2
ENSG00000233232	16	28457693	28491868	8	2	10617	1.6189	0.052735	NPIPB7
ENSG00000120784	19	38094650	38193238	194	22	10618	1.6188	0.052748	ZFP30
ENSG00000172575	15	38770304	38867776	162	21	10604	1.6186	0.052768	RASGRP1
ENSG00000110583	11	63696431	63734800	62	7	10614	1.6184	0.052788	NAA40
ENSG00000205318	6	10623993	10657501	52	5	10612	1.6177	0.052869	GCNT6
ENSG00000214944	5	72911983	73247818	644	63	10602	1.6169	0.052953	ARHGEF28
ENSG00000198342	19	12450185	12486719	7	4	10601	1.6162	0.053025	ZNF442
ENSG00000180479	19	38035684	38095673	115	13	10627	1.616	0.053049	ZNF571
ENSG00000174374	7	74431226	74500064	12	3	10603	1.6151	0.05314	WBSCR16
ENSG00000168461	18	9698162	9872548	425	82	10603	1.6149	0.053169	RAB31
ENSG00000051523	16	88699691	88727560	47	16	10589	1.6146	0.053195	CYBA
ENSG00000155368	2	120114497	120140126	101	10	10618	1.6142	0.053242	DBI
ENSG00000166897	22	37754000	37833505	166	24	10592	1.6135	0.053319	ELFN2
ENSG00000105255	19	4294597	4333840	77	14	10605	1.6132	0.053355	FSD1
ENSG00000166439	11	74449913	74563458	208	18	10617	1.613	0.053372	RNF169
ENSG00000132749	11	68464908	68529032	89	9	10618	1.6129	0.053388	MTL5
ENSG00000178971	17	8120191	8161362	96	16	10619	1.6123	0.053452	CTC1
ENSG00000249049	4	92230185	92256457	89	7	10598	1.6115	0.053533	RP11-763F8.1
ENSG00000153230	1	247891917	247912861	55	5	10627	1.6114	0.053547	OR14K1
ENSG00000107625	10	70651034	70716603	177	20	10623	1.6114	0.05355	DDX50
ENSG00000125900	20	1504897	1549489	131	20	10614	1.6113	0.053558	SIRPD
ENSG00000128610	7	121931448	121960745	21	7	10615	1.6105	0.05364	FEZF1
ENSG00000161847	19	10416888	10454316	101	16	10608	1.6099	0.053705	RAVER1
ENSG00000100342	22	36639056	36673576	76	13	10604	1.6098	0.053722	APOL1
ENSG00000147874	9	19043141	19113117	237	19	10605	1.6088	0.053829	HAUS6
ENSG00000265352	18	69389851	69465364	261	16	10616	1.608	0.053916	RP11-723G8.2
ENSG00000087077	7	100454760	100481076	53	8	10618	1.6057	0.054167	TRIP6
ENSG00000124491	6	6134318	6331246	472	74	10600	1.605	0.054248	F13A1
ENSG00000069943	15	55601158	55657846	172	22	10611	1.6049	0.054262	PIGB
ENSG00000133065	1	205748221	205792876	105	18	10614	1.6044	0.054314	SLC41A1
ENSG00000167930	16	274545	329942	77	11	10607	1.6043	0.054327	ITFG3
ENSG00000174306	20	39797088	39956312	268	19	10619	1.6041	0.054341	ZHX3
ENSG00000105643	19	18101941	18134911	80	13	10602	1.6041	0.054349	ARRDC2
ENSG00000180043	19	55856276	55884628	47	12	10607	1.604	0.054362	FAM71E2
ENSG00000204856	12	110896169	110938190	98	12	10630	1.6034	0.054424	FAM216A
ENSG00000134049	18	44671413	44712745	128	13	10622	1.603	0.054469	IER3IP1
ENSG00000173598	12	93761659	93807024	81	13	10605	1.6022	0.054556	NUDT4
ENSG00000171016	15	55821088	55891145	215	19	10617	1.6015	0.054631	PYGO1
ENSG00000256566	20	2437858	2499553	68	12	10600	1.5998	0.054821	RP4-734P14.4
ENSG00000136933	9	127952821	128006437	96	9	10601	1.5997	0.054828	RABEPK
ENSG00000171855	9	21067104	21087943	59	12	10607	1.5995	0.054858	IFNB1
ENSG00000151704	11	128696210	128747268	110	20	10597	1.5994	0.054869	KCNJ1
ENSG00000120071	17	44097282	44312733	677	5	10615	1.5993	0.05488	KANSL1
ENSG00000162415	1	45472071	45781881	521	19	10611	1.599	0.054908	ZSWIM5
ENSG00000125388	4	2955335	3052474	262	18	10612	1.5979	0.055035	GRK4
ENSG00000106366	7	100760370	100792547	55	10	10594	1.5977	0.055051	SERPINE1
ENSG00000144021	2	96921870	96949087	25	5	10619	1.5973	0.055097	CIAO1
ENSG00000164283	5	54263692	54328499	153	19	10613	1.5968	0.055154	ESM1
ENSG00000049245	1	7821329	7851492	77	17	10585	1.5957	0.055278	VAMP3
ENSG00000253117	8	133026467	133081627	156	19	10616	1.5952	0.055331	OC90
ENSG00000121769	1	31828472	31859697	78	8	10607	1.5944	0.055428	FABP3
ENSG00000235568	22	42766416	42838401	142	19	10607	1.5931	0.055568	NFAM1
ENSG00000100276	22	29698922	29725668	42	11	10615	1.593	0.055579	RASL10A
ENSG00000132514	17	6967856	6993626	74	15	10601	1.5929	0.055588	CLEC10A
ENSG00000147592	8	71537553	71591409	169	16	10611	1.5924	0.055643	LACTB2
ENSG00000143797	2	8982820	9153942	247	17	10614	1.592	0.055698	MBOAT2
ENSG00000100031	22	24969718	25034972	52	6	10616	1.5919	0.055706	GGT1
ENSG00000089693	12	6847170	6886641	94	12	10592	1.5912	0.055788	MLF2
ENSG00000171843	9	20331663	20632542	348	47	10591	1.5909	0.055811	MLLT3
ENSG00000127526	19	16650642	16693193	58	13	10607	1.5906	0.055855	SLC35E1
ENSG00000072952	11	10584638	10725535	363	44	10604	1.5902	0.055891	MRVI1
ENSG00000205744	19	6457218	6492568	55	13	10607	1.5891	0.056023	DENND1C
ENSG00000228594	1	1523392	1545476	16	5	10585	1.5889	0.056042	C1orf233
ENSG00000163755	3	148837371	148901519	176	26	10600	1.588	0.056147	HPS3
ENSG00000163312	4	84318496	84387009	96	12	10609	1.5875	0.056202	HELQ
ENSG00000269559	4	75013327	75034085	9	2	10592	1.5865	0.056316	AC093677.1
ENSG00000128594	7	127657124	127682160	32	11	10606	1.5859	0.056383	LRRC4
ENSG00000267706	19	55853669	55880884	42	11	10609	1.5853	0.056455	CTD-2105E13.6
ENSG00000122375	10	88404314	88436605	144	19	10597	1.5841	0.05659	OPN4
ENSG00000156574	10	72182071	72217707	64	10	10592	1.5839	0.056613	NODAL
ENSG00000187997	17	76132434	76172258	115	26	10603	1.5838	0.056615	C17orf99
ENSG00000116478	1	32747687	32809236	28	16	10599	1.5836	0.056644	HDAC1
ENSG00000196199	13	20197788	20257599	109	11	10614	1.5829	0.056727	MPHOSPH8
ENSG00000116981	1	40114793	40147710	65	15	10602	1.5818	0.056844	NT5C1A
ENSG00000196296	16	28879726	28925830	40	4	10611	1.5817	0.056864	ATP2A1
ENSG00000153012	4	24990469	25042501	168	28	10614	1.5815	0.056878	LGI2
ENSG00000172955	4	100113795	100150694	62	13	10604	1.5814	0.056898	ADH6
ENSG00000187605	2	74219840	74345303	191	17	10585	1.5808	0.05696	TET3
ENSG00000006695	17	13962813	14121994	346	38	10603	1.5806	0.056989	COX10
ENSG00000171840	12	663462	782945	330	29	10604	1.5796	0.057097	NINJ2
ENSG00000167513	16	88859621	88885666	79	13	10601	1.5796	0.057098	CDT1
ENSG00000178789	17	72507313	72537613	94	9	10621	1.5796	0.057103	CD300LB
ENSG00000152061	1	174118548	174974445	1675	20	10616	1.5795	0.057114	RABGAP1L
ENSG00000137845	15	58877403	59052177	277	15	10602	1.5777	0.057321	ADAM10
ENSG00000160072	1	1397143	1443228	31	4	10577	1.5774	0.057349	ATAD3B
ENSG00000107833	10	103531082	103553170	10	4	10599	1.5771	0.057389	NPM3
ENSG00000010278	12	6298881	6357425	33	8	10611	1.5769	0.05741	CD9
ENSG00000169599	2	69612882	69674760	127	7	10620	1.5766	0.057445	NFU1
ENSG00000134716	1	60348980	60402462	96	13	10626	1.5765	0.057451	CYP2J2
ENSG00000075651	3	171308195	171538740	540	20	10612	1.5765	0.057454	PLD1
ENSG00000086062	9	33094080	33177354	226	25	10605	1.576	0.057511	B4GALT1
ENSG00000146360	6	110289514	110311921	43	9	10603	1.5759	0.057526	GPR6
ENSG00000158683	7	47804250	47998088	454	46	10607	1.5755	0.057569	PKD1L1
ENSG00000164418	6	101836664	102527958	1659	115	10608	1.5749	0.057641	GRIK2
ENSG00000145246	4	47477305	47605503	356	36	10610	1.5743	0.05771	ATP10D
ENSG00000166140	15	41089284	41116767	59	7	10616	1.5742	0.057719	ZFYVE19
ENSG00000171295	19	11915099	11956016	104	4	10616	1.5738	0.057769	ZNF440
ENSG00000134216	1	111823484	111873188	263	21	10613	1.5736	0.057795	CHIA
ENSG00000056586	9	125596835	125677620	146	19	10605	1.5716	0.058026	RC3H2
ENSG00000184672	8	85085022	85844079	1135	44	10611	1.5711	0.058085	RALYL
ENSG00000139168	12	42695880	42729920	66	8	10617	1.5708	0.058118	ZCRB1
ENSG00000186803	9	21196180	21217142	123	8	10618	1.5705	0.058147	IFNA10
ENSG00000171817	19	38032308	38114998	152	16	10623	1.5702	0.058186	ZNF540
ENSG00000141979	19	16579878	16749015	336	25	10614	1.5691	0.058313	CTD-3222D19.2
ENSG00000183569	22	42939623	42980388	61	9	10596	1.5691	0.058315	SERHL2
ENSG00000104064	15	50559389	50657605	201	13	10611	1.569	0.058319	GABPB1
ENSG00000182866	1	32706840	32761766	51	14	10605	1.5685	0.058386	LCK
ENSG00000165487	13	22056836	22188353	289	17	10598	1.5682	0.058418	MICU2
ENSG00000180667	1	207207194	207236325	32	7	10594	1.568	0.058439	YOD1
ENSG00000243678	17	49220920	49259108	120	17	10612	1.5679	0.058451	NME1-NME2
ENSG00000011052	17	49220951	49259105	120	17	10612	1.5679	0.058451	NME2
ENSG00000268412	2	26241074	26261481	41	8	10598	1.5679	0.058455	AC013449.1
ENSG00000171962	17	17866127	17930203	87	7	10615	1.5676	0.05849	LRRC48
ENSG00000160471	19	55850674	55876182	44	10	10606	1.5673	0.058517	COX6B2
ENSG00000232040	6	28529407	28593989	141	19	10630	1.5672	0.05853	SCAND3
ENSG00000117411	1	44434615	44466840	41	9	10613	1.5669	0.058573	B4GALT2
ENSG00000268344	13	26442422	26462679	20	3	10601	1.566	0.058671	AL138815.2
ENSG00000167862	17	72998765	73027356	53	8	10617	1.5658	0.058694	ICT1
ENSG00000050165	11	11974653	12041316	152	35	10599	1.5656	0.058721	DKK3
ENSG00000113161	5	74622154	74667929	83	13	10624	1.565	0.058787	HMGCR
ENSG00000175202	15	72958124	72988490	39	11	10604	1.5647	0.058822	HIGD2B
ENSG00000269549	20	44064071	44087220	38	7	10599	1.5641	0.058899	AL031663.2
ENSG00000204237	17	79622066	79643665	120	10	10622	1.5637	0.058941	OXLD1
ENSG00000120963	8	102180106	102228421	59	8	10598	1.5637	0.058946	ZNF706
ENSG00000134775	18	33867677	34370018	775	76	10601	1.5631	0.059012	FHOD3
ENSG00000197465	4	144782020	144836716	117	8	10608	1.5631	0.05902	GYPE
ENSG00000128271	22	24803847	24848328	92	15	10621	1.5629	0.059035	ADORA2A
ENSG00000184814	3	138727873	138749768	26	6	10591	1.5626	0.059079	PRR23B
ENSG00000159387	16	55347672	55374672	85	10	10620	1.5625	0.059082	IRX6
ENSG00000171953	17	17870723	17952523	113	7	10618	1.5623	0.059104	ATPAF2
ENSG00000259803	16	89252406	89278072	72	11	10592	1.562	0.059145	SLC22A31
ENSG00000197646	9	5500545	5581282	145	27	10600	1.5619	0.059159	PDCD1LG2
ENSG00000058799	1	54307392	54366407	180	14	10620	1.5617	0.059179	YIPF1
ENSG00000185798	3	196271056	196305545	46	7	10583	1.5612	0.059241	WDR53
ENSG00000023041	10	114180058	114216672	36	13	10589	1.5609	0.059279	ZDHHC6
ENSG00000177409	7	92749368	92787682	70	16	10614	1.5605	0.05932	SAMD9L
ENSG00000197557	2	178467720	178493694	124	14	10623	1.5603	0.05934	TTC30A
ENSG00000138080	2	27291435	27319271	25	3	10615	1.5602	0.05936	EMILIN1
ENSG00000159618	16	57566333	57635593	197	24	10613	1.5601	0.059371	GPR114
ENSG00000197891	11	64348113	64379820	61	6	10588	1.56	0.059374	SLC22A12
ENSG00000171320	8	27619466	27680157	218	9	10615	1.5597	0.059419	ESCO2
ENSG00000162526	1	32807122	32839913	13	8	10593	1.5595	0.059434	TSSK3
ENSG00000197037	7	99204569	99240030	42	7	10623	1.559	0.059499	ZSCAN25
ENSG00000139445	12	109705784	109757025	74	12	10588	1.5589	0.059505	FOXN4
ENSG00000108091	10	61538521	61676414	401	22	10607	1.558	0.059617	CCDC6
ENSG00000246366	8	71510812	71585514	216	19	10614	1.5579	0.059631	RP11-382J12.1
ENSG00000211455	12	27386901	27488892	237	32	10601	1.5575	0.059679	STK38L
ENSG00000126215	14	104153946	104191841	60	12	10608	1.557	0.059735	XRCC3
ENSG00000154007	1	76374558	76408116	117	15	10622	1.5567	0.059769	ASB17
ENSG00000164309	5	78975700	79106063	253	32	10606	1.5566	0.059777	CMYA5
ENSG00000172292	2	169302372	169641644	669	70	10606	1.5562	0.059827	CERS6
ENSG00000063046	12	53389942	53445993	129	8	10624	1.5555	0.059914	EIF4B
ENSG00000198729	6	150454212	150581493	305	46	10603	1.5553	0.059935	PPP1R14C
ENSG00000072571	5	162877209	162928947	102	14	10609	1.5552	0.059949	HMMR
ENSG00000168016	3	36858311	36996548	242	23	10611	1.5551	0.059958	TRANK1
ENSG00000081041	4	74952752	74975010	25	6	10606	1.5551	0.059964	CXCL2
ENSG00000130720	9	133767825	133824673	157	24	10599	1.5544	0.060044	FIBCD1
ENSG00000157322	16	69974810	70008141	16	7	10584	1.5544	0.060049	CLEC18A
ENSG00000122481	1	95689711	95722781	92	15	10616	1.554	0.060089	RWDD3
ENSG00000105738	19	38387868	38709012	655	45	10603	1.5538	0.060111	SIPA1L3
ENSG00000090432	1	20815943	20844654	42	7	10591	1.5537	0.060134	MUL1
ENSG00000123892	11	87836410	87918635	264	22	10611	1.5532	0.060182	RAB38
ENSG00000166595	16	66955959	66978326	19	6	10624	1.5532	0.060185	FAM96B
ENSG00000010282	3	42724155	42754319	37	9	10605	1.5531	0.060203	HHATL
ENSG00000171793	1	41435007	41488235	113	21	10598	1.5527	0.060243	CTPS1
ENSG00000158477	1	158213927	158238059	52	12	10591	1.5525	0.060268	CD1A
ENSG00000072062	19	14192500	14238896	37	5	10602	1.5524	0.060281	PRKACA
ENSG00000183150	12	12803825	12859141	98	20	10597	1.552	0.060336	GPR19
ENSG00000136161	13	49053095	49117369	72	11	10618	1.5519	0.060348	RCBTB2
ENSG00000263812	18	74230612	74332925	305	47	10603	1.5516	0.060378	LINC00908
ENSG00000179918	16	30444952	30467502	5	3	10594	1.5516	0.060379	SEPHS2
ENSG00000124091	20	55056548	55110981	100	9	10601	1.5515	0.060387	GCNT7
ENSG00000250722	5	42789982	42897494	243	23	10608	1.5513	0.060421	SEPP1
ENSG00000136531	2	166085912	166258818	385	31	10614	1.5506	0.060504	SCN2A
ENSG00000141741	17	37874749	37897040	25	6	10612	1.5497	0.060604	MIEN1
ENSG00000141756	17	39958932	39989465	67	7	10611	1.5494	0.060647	FKBP10
ENSG00000167220	18	44623774	44686891	192	19	10623	1.5492	0.06067	HDHD2
ENSG00000185298	17	79623394	79650934	144	11	10621	1.5489	0.060698	CCDC137
ENSG00000139714	12	122079024	122120537	109	13	10610	1.5486	0.060738	MORN3
ENSG00000154274	4	37445563	37635117	548	54	10608	1.5479	0.060819	C4orf19
ENSG00000179456	1	244204585	244230778	17	8	10597	1.547	0.060931	ZBTB18
ENSG00000073614	12	379295	508620	322	14	10623	1.5463	0.061021	KDM5A
ENSG00000228474	2	27283340	27304641	21	4	10614	1.5462	0.061031	OST4
ENSG00000133739	8	86009382	86068311	74	9	10616	1.5461	0.061045	LRRCC1
ENSG00000118596	12	59979848	60186395	473	23	10618	1.5459	0.06106	SLC16A7
ENSG00000111530	12	67653061	67723731	194	16	10621	1.5454	0.061123	CAND1
ENSG00000143756	1	224291789	224359749	138	10	10603	1.5454	0.061125	FBXO28
ENSG00000164651	7	20813906	20836505	7	3	10608	1.5441	0.061286	SP8
ENSG00000221888	1	247910676	247931982	49	6	10600	1.544	0.061288	OR1C1
ENSG00000110871	12	120931077	120982237	157	17	10625	1.5438	0.061316	COQ5
ENSG00000141639	18	48076448	48268194	259	40	10591	1.5437	0.061331	MAPK4
ENSG00000120586	10	18088352	18210091	3	2	10612	1.5435	0.06135	MRC1
ENSG00000128185	22	20291799	20317603	14	3	10589	1.5434	0.061368	DGCR6L
ENSG00000243452	1	148545979	148606267	4	1	10609	1.5434	0.061372	NBPF15
ENSG00000185760	6	73321520	73918574	1257	93	10610	1.5432	0.061392	KCNQ5
ENSG00000105409	19	42460734	42511649	17	7	10599	1.5425	0.061481	ATP1A3
ENSG00000184640	17	75266651	75506678	504	54	10598	1.5424	0.061485	SEPT9
ENSG00000119121	9	77327411	77513010	218	38	10596	1.5414	0.061605	TRPM6
ENSG00000270024	8	67569831	67782707	303	11	10622	1.5414	0.061614	C8orf44-SGK3
ENSG00000258315	17	6907814	6930844	34	3	10613	1.541	0.061661	C17orf49
ENSG00000185201	11	297631	325272	34	14	10596	1.5405	0.061714	IFITM2
ENSG00000241128	1	247876401	247897345	43	4	10626	1.5402	0.06176	OR14A2
ENSG00000169067	5	56765846	56788636	59	10	10612	1.54	0.061775	ACTBL2
ENSG00000185666	22	32898539	33464358	1270	108	10604	1.54	0.061778	SYN3
ENSG00000142233	19	49154664	49186338	23	7	10591	1.5396	0.061828	NTN5
ENSG00000205669	14	74067649	74096592	85	15	10605	1.5382	0.062003	ACOT6
ENSG00000113594	5	38465065	38618456	168	23	10602	1.538	0.06202	LIFR
ENSG00000172365	11	58179738	58200786	93	5	10622	1.5373	0.062114	OR5B2
ENSG00000129657	17	75072798	75223179	415	41	10610	1.5368	0.062176	SEC14L1
ENSG00000138430	2	174927175	175123426	457	21	10611	1.5363	0.062232	OLA1
ENSG00000160209	21	45128975	45192188	90	18	10600	1.5363	0.062236	PDXK
ENSG00000204398	13	112230548	112334955	297	29	10603	1.5361	0.062263	RP11-65D24.2
ENSG00000122218	1	160249063	160323190	104	16	10620	1.5353	0.06236	COPA
ENSG00000100721	14	96166304	96190533	49	6	10620	1.5347	0.062425	TCL1A
ENSG00000137074	9	32962604	33035166	298	9	10628	1.534	0.062515	APTX
ENSG00000227011	17	51052880	51075012	23	5	10595	1.5339	0.062533	C17orf112
ENSG00000104915	19	13244872	13271197	41	8	10616	1.5338	0.062541	STX10
ENSG00000121388	13	19746173	19771496	166	14	10620	1.5322	0.062741	RP11-408E5.4
ENSG00000105198	19	40083164	40108116	45	9	10599	1.531	0.062885	LGALS13
ENSG00000141034	17	17932606	17981718	64	5	10616	1.5307	0.062926	GID4
ENSG00000184860	16	82021221	82055093	41	14	10608	1.5306	0.062934	SDR42E1
ENSG00000170265	7	148882577	148933339	98	17	10594	1.5302	0.062979	ZNF282
ENSG00000111046	12	81091277	81113253	43	8	10604	1.5299	0.063022	MYF6
ENSG00000185262	17	74251283	74277375	69	12	10589	1.529	0.063134	UBALD2
ENSG00000167508	16	88708343	88739569	58	14	10593	1.5287	0.063173	MVD
ENSG00000230610	1	38282232	38303886	44	10	10621	1.5282	0.063237	AL929472.1
ENSG00000186868	17	43961748	44115700	687	4	10626	1.5276	0.0633	MAPT
ENSG00000100433	14	88639113	88803251	463	63	10604	1.5276	0.063311	KCNK10
ENSG00000170802	2	48531776	48616433	216	22	10593	1.5269	0.063392	FOXN2
ENSG00000113742	5	173305283	173398979	212	22	10592	1.5268	0.063401	CPEB4
ENSG00000223547	19	12165514	12202380	80	7	10620	1.5268	0.06341	ZNF844
ENSG00000141030	17	17140141	17194607	142	12	10618	1.5266	0.063433	COPS3
ENSG00000081237	1	198597801	198736545	305	22	10614	1.526	0.0635	PTPRC
ENSG00000143882	2	10851775	10935236	194	26	10609	1.526	0.063503	ATP6V1C2
ENSG00000177990	12	63942693	64072719	494	27	10611	1.526	0.063506	DPY19L2
ENSG00000140749	16	21642609	21673981	32	8	10608	1.5252	0.063609	IGSF6
ENSG00000215549	13	26432061	26465095	38	7	10601	1.5244	0.0637	AL138815.1
ENSG00000267228	18	44651027	44712652	192	17	10621	1.5241	0.063745	IER3IP1
ENSG00000134321	2	6995937	7048370	48	10	10611	1.5231	0.063867	RSAD2
ENSG00000180089	19	55728007	55751647	41	12	10599	1.5224	0.063948	TMEM86B
ENSG00000269808	19	55728587	55751647	41	12	10599	1.5224	0.063948	AC010327.2
ENSG00000125740	19	45961253	45988437	82	15	10589	1.5222	0.063977	FOSB
ENSG00000124299	19	33867856	34022700	477	35	10607	1.522	0.064006	PEPD
ENSG00000268130	13	113745563	113766608	44	8	10601	1.5219	0.064015	AL137002.1
ENSG00000109805	4	17802525	17856485	89	7	10621	1.5215	0.064071	NCAPG
ENSG00000183638	8	10453859	10579697	222	41	10593	1.5213	0.06409	RP1L1
ENSG00000196305	9	94962489	95066038	247	18	10625	1.521	0.064124	IARS
ENSG00000184730	16	28495970	28520291	27	6	10614	1.521	0.064127	APOBR
ENSG00000100365	22	37247030	37284057	88	18	10606	1.5198	0.064276	NCF4
ENSG00000175395	10	38228500	38275561	115	12	10625	1.5196	0.064302	ZNF25
ENSG00000115073	2	98262431	98290570	31	5	10623	1.5196	0.064306	ACTR1B
ENSG00000198894	14	77554440	77593630	42	6	10606	1.5194	0.064328	CIPC
ENSG00000264058	17	38775049	38831393	84	10	10577	1.5189	0.064388	KRT222
ENSG00000156976	3	186490994	186517689	36	10	10608	1.5188	0.064412	EIF4A2
ENSG00000170949	19	53559859	53616689	161	25	10600	1.5188	0.064412	ZNF160
ENSG00000125285	13	95351886	95374389	24	8	10590	1.5187	0.064421	SOX21
ENSG00000214325	16	75718367	75744089	75	9	10621	1.5184	0.064459	AC025287.1
ENSG00000057657	6	106524195	106567814	48	13	10603	1.5172	0.064614	PRDM1
ENSG00000215717	1	109622425	109649556	77	13	10603	1.5169	0.06464	TMEM167B
ENSG00000139428	12	109981542	110021679	133	14	10629	1.5157	0.064798	MMAB
ENSG00000148120	9	97478983	97859441	747	28	10622	1.5156	0.064805	C9orf3
ENSG00000267901	14	71673031	71693462	35	8	10596	1.5149	0.064896	AC004817.1
ENSG00000105011	19	14220321	14257768	39	3	10611	1.5148	0.064907	ASF1B
ENSG00000163029	2	17835079	17991509	296	20	10611	1.5148	0.06491	SMC6
ENSG00000179051	1	17723256	17776220	131	14	10603	1.5146	0.064935	RCC2
ENSG00000137076	9	35686945	35742392	73	14	10605	1.5133	0.065107	TLN1
ENSG00000108753	17	36036435	36115237	75	31	10602	1.5132	0.065117	HNF1B
ENSG00000103044	16	69129467	69162622	46	11	10610	1.5127	0.065184	HAS3
ENSG00000120088	17	43689267	43923194	876	8	10624	1.512	0.065269	CRHR1
ENSG00000166143	15	41097650	41130907	61	7	10613	1.5113	0.06535	PPP1R14D
ENSG00000107831	10	103519899	103545854	18	6	10606	1.5112	0.065363	FGF8
ENSG00000115761	2	10700892	10840101	553	20	10621	1.5112	0.065364	NOL10
ENSG00000138231	3	137869854	137903791	63	2	10605	1.5112	0.065367	DBR1
ENSG00000122707	9	36026430	36134448	231	24	10608	1.5111	0.065382	RECK
ENSG00000103260	16	755115	779655	50	8	10601	1.5104	0.065474	METRN
ENSG00000178184	18	77905115	78015429	200	20	10583	1.5102	0.065495	PARD6G
ENSG00000150750	11	111116707	111167126	106	14	10604	1.51	0.065523	C11orf53
ENSG00000156381	14	102963179	102986136	64	12	10598	1.5098	0.065542	ANKRD9
ENSG00000166825	15	90318120	90368633	98	13	10599	1.509	0.065646	ANPEP
ENSG00000142621	1	15563768	15736779	392	43	10609	1.5089	0.065659	FHAD1
ENSG00000184005	1	76530404	77110286	1231	117	10604	1.5086	0.065696	ST6GALNAC3
ENSG00000183971	16	2049927	2080756	74	12	10592	1.5085	0.065708	NPW
ENSG00000065609	6	84252599	84429410	290	21	10603	1.5083	0.065738	SNAP91
ENSG00000117625	1	211421719	211499727	219	25	10613	1.5077	0.065821	RCOR3
ENSG00000119614	14	74696175	74739441	122	13	10599	1.5076	0.065831	VSX2
ENSG00000131871	15	101801022	101827705	49	8	10597	1.5073	0.065862	VIMP
ENSG00000152583	4	88384487	88462213	217	15	10601	1.5071	0.065889	SPARCL1
ENSG00000170049	17	7815177	7843121	48	9	10607	1.5065	0.065971	KCNAB3
ENSG00000111057	12	53332655	53356685	44	10	10600	1.5063	0.065991	KRT18
ENSG00000111676	12	7023626	7061484	29	13	10596	1.5062	0.066013	ATN1
ENSG00000144580	2	219423303	219471803	95	6	10629	1.5061	0.066024	RQCD1
ENSG00000171148	3	9811544	9844695	56	9	10601	1.5051	0.066152	TADA3
ENSG00000258539	10	126295649	126490296	299	25	10603	1.5041	0.066275	RP11-12J10.3
ENSG00000186130	9	125660335	125685609	53	12	10610	1.5034	0.066364	ZBTB6
ENSG00000031823	19	5906150	5988153	106	17	10605	1.5034	0.066371	RANBP3
ENSG00000065427	16	75651622	75692541	134	17	10622	1.503	0.066414	KARS
ENSG00000168872	16	70370732	70417286	47	14	10605	1.5021	0.066541	DDX19A
ENSG00000084444	12	13187218	13305455	189	21	10616	1.5018	0.066572	KIAA1467
ENSG00000030419	2	213854429	214027151	372	29	10595	1.5017	0.066589	IKZF2
ENSG00000134376	1	197160592	197457585	373	36	10603	1.5016	0.066603	CRB1
ENSG00000144451	2	214139113	215285225	2704	76	10608	1.5013	0.066639	SPAG16
ENSG00000047346	15	52863514	53012014	242	24	10611	1.5012	0.066649	FAM214A
ENSG00000178597	4	7422022	7446700	106	23	10587	1.501	0.066678	PSAPL1
ENSG00000187556	19	13962877	14001571	46	5	10611	1.5008	0.066703	NANOS3
ENSG00000132205	18	2837028	2925991	106	34	10598	1.5004	0.066759	EMILIN2
ENSG00000197057	4	36273244	36357378	230	38	10614	1.4989	0.066955	DTHD1
ENSG00000170855	12	120871764	120894215	45	12	10600	1.4986	0.066983	TRIAP1
ENSG00000183496	15	82324119	82348482	36	11	10601	1.4975	0.067135	MEX3B
ENSG00000145321	4	72597410	72679758	137	17	10600	1.4972	0.067174	GC
ENSG00000167889	17	74854538	74956475	374	46	10603	1.4968	0.06722	MGAT5B
ENSG00000161939	17	6905954	6930839	38	4	10611	1.4965	0.067265	RNASEK-C17orf49
ENSG00000150275	10	55552531	57397702	5042	192	10607	1.4964	0.067276	PCDH15
ENSG00000219200	17	6905736	6927851	36	4	10612	1.4963	0.067289	RNASEK
ENSG00000269871	17	6905928	6927755	36	4	10612	1.4963	0.067289	AC040977.1
ENSG00000161031	19	15569456	15619767	78	15	10600	1.496	0.067324	PGLYRP2
ENSG00000160339	9	137762654	137789924	97	16	10603	1.4958	0.067358	FCN2
ENSG00000050820	16	75252928	75311951	153	12	10613	1.4948	0.067486	BCAR1
ENSG00000180914	3	8782094	8821314	109	30	10601	1.4946	0.067507	OXTR
ENSG00000111701	12	7791996	7828499	143	23	10600	1.4944	0.067536	APOBEC1
ENSG00000272214	12	121397641	121420095	65	12	10608	1.494	0.067593	AC079602.1
ENSG00000150773	11	111924734	111954998	15	5	10592	1.4928	0.06775	PIH1D2
ENSG00000105976	7	116302444	116448440	197	35	10608	1.4914	0.067928	MET
ENSG00000103111	16	77214732	77246302	91	15	10620	1.4913	0.067943	MON1B
ENSG00000057468	1	76252567	76388923	455	23	10628	1.4913	0.067944	MSH4
ENSG00000134046	18	51669079	51761158	130	18	10588	1.4912	0.067959	MBD2
ENSG00000146678	7	45917956	45943267	52	11	10578	1.4904	0.06806	IGFBP1
ENSG00000169224	1	247660360	247750992	207	36	10606	1.4901	0.068104	GCSAML
ENSG00000143190	1	167180066	167406582	359	21	10616	1.4894	0.06819	POU2F1
ENSG00000135736	16	57536090	57580511	134	21	10606	1.4887	0.068286	CCDC102A
ENSG00000143753	1	224353458	224391143	66	9	10609	1.4883	0.068331	DEGS1
ENSG00000157368	16	70603798	70704585	185	20	10588	1.4883	0.068331	IL34
ENSG00000159110	21	34592206	34647980	136	14	10615	1.4883	0.068337	IFNAR2
ENSG00000162004	16	762582	786954	60	8	10605	1.4877	0.068415	CCDC78
ENSG00000176402	7	99510892	99537243	56	9	10611	1.4877	0.06842	GJC3
ENSG00000185669	16	88734090	88762901	39	9	10582	1.4872	0.068486	SNAI3
ENSG00000135913	2	219304974	219443084	211	9	10596	1.4871	0.068488	USP37
ENSG00000189068	19	54534079	54577207	102	19	10595	1.4869	0.068524	VSTM1
ENSG00000206107	21	31699331	31720012	100	12	10631	1.4867	0.068544	KRTAP27-1
ENSG00000130766	1	28576038	28619002	93	11	10605	1.4865	0.068579	SESN2
ENSG00000179862	1	41316729	41338018	86	14	10609	1.4863	0.068597	CITED4
ENSG00000132016	19	13983161	14027265	61	2	10620	1.4859	0.068652	C19orf57
ENSG00000108622	17	62069954	62107994	16	4	10584	1.4855	0.0687	ICAM2
ENSG00000155085	6	109804059	110022420	569	12	10627	1.4848	0.068798	AK9
ENSG00000267360	19	37573921	37711414	261	20	10621	1.4846	0.06883	CTC-454I21.3
ENSG00000099812	19	741126	774319	39	15	10602	1.4843	0.068864	MISP
ENSG00000168944	5	122670579	122769286	233	16	10611	1.484	0.068904	CEP120
ENSG00000174032	13	45957451	46002590	72	10	10615	1.4838	0.068937	SLC25A30
ENSG00000237524	2	127646472	127669673	68	7	10614	1.4837	0.06894	AC114783.1
ENSG00000172687	19	21531732	21572104	177	8	10627	1.4833	0.068995	ZNF738
ENSG00000262664	17	1935327	1956724	41	10	10600	1.4831	0.06903	OVCA2
ENSG00000188010	2	39093103	39166213	110	14	10601	1.483	0.069039	MORN2
ENSG00000058804	1	54221133	54314533	107	9	10608	1.4824	0.069111	NDC1
ENSG00000198466	19	58351225	58386480	95	12	10609	1.4822	0.069144	ZNF587
ENSG00000130528	19	49644455	49668681	58	14	10605	1.4815	0.069231	HRC
ENSG00000111775	12	120865893	120888545	53	12	10599	1.4807	0.069342	COX6A1
ENSG00000133980	14	74759772	74836711	111	18	10612	1.4805	0.069368	VRTN
ENSG00000198585	3	131090515	131117674	42	6	10602	1.4805	0.069376	NUDT16
ENSG00000152782	10	91332745	91415215	284	23	10611	1.4804	0.069377	PANK1
ENSG00000133742	8	86229837	86301243	99	15	10601	1.4788	0.069603	CA1
ENSG00000157093	3	42428570	42462092	27	9	10605	1.4786	0.06962	LYZL4
ENSG00000205209	19	35074234	35176604	398	29	10610	1.4783	0.069659	SCGB2B2
ENSG00000144061	2	110869888	110972643	161	10	10625	1.4783	0.069668	NPHP1
ENSG00000158553	6	27243682	27289949	143	16	10624	1.4781	0.069686	POM121L2
ENSG00000103254	16	760581	782601	51	7	10602	1.4776	0.069752	FAM173A
ENSG00000099810	9	21792542	21941646	194	26	10591	1.477	0.069841	MTAP
ENSG00000180509	21	35808988	35894573	195	25	10601	1.4768	0.069867	KCNE1
ENSG00000123159	19	14578572	14616944	87	17	10607	1.4764	0.069913	GIPC1
ENSG00000111652	12	6822907	6851041	74	10	10601	1.4761	0.069952	COPS7A
ENSG00000076344	16	308300	335980	35	10	10602	1.4761	0.069957	RGS11
ENSG00000185610	12	45398455	45454882	151	15	10623	1.474	0.070246	DBX2
ENSG00000188888	17	36471413	36509730	46	11	10598	1.4739	0.070256	GPR179
ENSG00000159579	16	57210049	57284387	124	14	10621	1.4738	0.070265	RSPRY1
ENSG00000172367	11	119046166	119070932	22	5	10604	1.473	0.070371	PDZD3
ENSG00000101670	18	47077069	47129272	77	21	10593	1.4726	0.070433	LIPG
ENSG00000124380	2	70110692	70142707	41	4	10605	1.4714	0.070591	SNRNP27
ENSG00000250254	4	37952056	37972746	78	10	10613	1.4714	0.070594	PTTG2
ENSG00000197006	16	21598539	21678794	66	13	10610	1.4707	0.070686	METTL9
ENSG00000024048	6	42521800	42671242	256	16	10616	1.4705	0.070707	UBR2
ENSG00000132297	8	133063733	133133406	245	37	10605	1.4702	0.070749	HHLA1
ENSG00000105419	19	47896381	47932780	80	15	10599	1.4702	0.070759	MEIS3
ENSG00000198033	13	19737910	19765992	180	15	10620	1.4697	0.070827	TUBA3C
ENSG00000167037	22	25192236	25333545	367	48	10611	1.4696	0.070841	SGSM1
ENSG00000012983	14	50875219	51037844	225	23	10612	1.469	0.070911	MAP4K5
ENSG00000109466	4	166118770	166254308	196	19	10600	1.469	0.070912	KLHL2
ENSG00000168273	3	52558029	52623253	145	11	10624	1.4688	0.070947	SMIM4
ENSG00000248712	11	119050347	119077479	27	6	10608	1.4684	0.070996	CCDC153
ENSG00000058091	7	90085738	90849905	2056	67	10609	1.4668	0.071217	CDK14
ENSG00000088002	19	49045332	49112682	207	31	10598	1.4662	0.0713	SULT2B1
ENSG00000042429	11	93507393	93557861	86	7	10619	1.4661	0.07131	MED17
ENSG00000197263	11	124179134	124200184	63	8	10627	1.4656	0.071372	OR8D2
ENSG00000260916	15	55622230	55710708	303	21	10619	1.4656	0.071381	CCPG1
ENSG00000110395	11	119066752	119188859	117	11	10607	1.4654	0.071403	CBL
ENSG00000116698	1	183431351	183577381	223	31	10611	1.4651	0.071448	SMG7
ENSG00000186281	2	96677694	96715199	17	3	10616	1.4651	0.071449	GPAT2
ENSG00000178996	5	53803589	53852415	156	24	10611	1.465	0.071462	SNX18
ENSG00000214530	11	72455774	72514726	109	12	10607	1.465	0.071464	STARD10
ENSG00000126500	11	63860660	63896645	79	15	10605	1.4649	0.07147	FLRT1
ENSG00000205047	16	87721749	87749290	89	18	10595	1.4645	0.071524	FLJ00104
ENSG00000204644	6	29630169	29658887	253	20	10631	1.4636	0.071655	ZFP57
ENSG00000104731	16	87720091	87809598	339	23	10601	1.4636	0.071657	KLHDC4
ENSG00000183813	3	32983066	33007841	39	5	10615	1.4635	0.071663	CCR4
ENSG00000130226	7	153574182	154695995	2436	240	10603	1.4627	0.07178	DPP6
ENSG00000198105	10	38081751	38157034	259	12	10618	1.4622	0.07185	ZNF248
ENSG00000139574	12	53890474	53911422	12	6	10606	1.462	0.071864	NPFF
ENSG00000160803	1	155995092	156033585	46	13	10596	1.4613	0.07197	UBQLN4
ENSG00000172680	8	57015501	57036541	56	9	10611	1.4608	0.072033	MOS
ENSG00000143315	1	159987462	160011783	51	5	10623	1.4604	0.072096	PIGM
ENSG00000172362	11	58196593	58217646	61	6	10626	1.46	0.072144	OR5B12
ENSG00000109158	4	46910917	47006424	234	24	10612	1.4599	0.072158	GABRA4
ENSG00000178462	10	5425061	5456793	104	8	10598	1.4593	0.072237	TUBAL3
ENSG00000197879	17	1357392	1406106	86	25	10598	1.4586	0.072338	MYO1C
ENSG00000268328	2	70119482	70139841	30	3	10613	1.4576	0.072469	AC019206.1
ENSG00000155052	2	124772864	125682864	1925	109	10602	1.4572	0.072533	CNTNAP5
ENSG00000256762	17	44066616	44087060	96	3	10625	1.457	0.072561	STH
ENSG00000206053	16	1718257	1762281	58	5	10607	1.4561	0.072679	HN1L
ENSG00000070729	16	57907503	58015020	211	57	10604	1.4558	0.072726	CNGB1
ENSG00000160117	19	17382454	17408455	94	11	10602	1.4557	0.072735	ANKLE1
ENSG00000185344	12	124186865	124256302	181	11	10617	1.4552	0.072804	ATP6V0A2
ENSG00000118680	18	3251907	3288282	123	8	10598	1.455	0.072829	MYL12B
ENSG00000189409	1	1557474	1580639	5	2	10567	1.4545	0.072899	MMP23B
ENSG00000154920	17	48440581	48468844	90	10	10632	1.4537	0.073015	EME1
ENSG00000107872	10	104168946	104192893	26	8	10612	1.4533	0.073068	FBXL15
ENSG00000205549	9	16193933	16286311	197	35	10593	1.4528	0.073139	C9orf92
ENSG00000139797	13	98818039	98839519	31	7	10600	1.4526	0.073164	RNF113B
ENSG00000131620	11	69914408	70045634	416	53	10607	1.4523	0.073207	ANO1
ENSG00000167858	17	6682452	6745080	205	23	10609	1.4517	0.073294	TEKT1
ENSG00000120332	1	175026994	175127202	320	30	10610	1.4516	0.073302	TNN
ENSG00000204231	6	33151365	33178630	56	11	10629	1.4515	0.073321	RXRB
ENSG00000204590	6	30499154	30534951	50	9	10617	1.4515	0.073324	GNL1
ENSG00000145934	5	166701804	167701162	1458	172	10595	1.4509	0.073408	TENM2
ENSG00000105220	19	34840385	34903061	130	19	10616	1.4508	0.073421	GPI
ENSG00000102699	13	24985064	25096948	534	14	10616	1.4506	0.073445	PARP4
ENSG00000140873	16	77271710	77479011	810	50	10604	1.4501	0.073518	ADAMTS18
ENSG00000186980	21	31710717	31730924	84	10	10629	1.4492	0.073644	KRTAP23-1
ENSG00000148154	9	114649046	114707649	257	26	10602	1.449	0.073671	UGCG
ENSG00000152592	4	88561459	88595513	91	12	10606	1.4479	0.073821	DMP1
ENSG00000154803	17	17105526	17150502	116	15	10598	1.4479	0.073827	FLCN
ENSG00000102755	13	28864489	29079265	423	39	10605	1.4461	0.074079	FLT1
ENSG00000130545	19	6453788	6477232	44	9	10609	1.4457	0.074126	CRB3
ENSG00000174456	12	110455872	110521491	147	20	10622	1.4455	0.074152	C12orf76
ENSG00000066827	8	135480031	135735292	665	45	10608	1.445	0.074222	ZFAT
ENSG00000163611	3	113151565	113244034	351	17	10628	1.4446	0.074279	SPICE1
ENSG00000119729	2	46758945	46820260	101	20	10603	1.4446	0.074292	RHOQ
ENSG00000215018	7	7385834	7585484	542	22	10605	1.4444	0.074309	COL28A1
ENSG00000168004	11	63218876	63268666	84	12	10607	1.4431	0.074502	HRASLS5
ENSG00000205581	21	40704241	40731573	75	9	10607	1.443	0.074509	HMGN1
ENSG00000100197	22	42512501	42536908	37	7	10598	1.4429	0.074528	CYP2D6
ENSG00000172164	8	121537985	121835513	602	50	10608	1.4428	0.074534	SNTB1
ENSG00000144647	3	43110724	43157568	87	14	10609	1.4428	0.074543	POMGNT2
ENSG00000198931	16	88865747	88888352	106	14	10606	1.4421	0.07463	APRT
ENSG00000269295	9	71859331	71879642	65	20	10611	1.442	0.074647	AL358113.1
ENSG00000163013	2	73471810	73521559	60	13	10612	1.4416	0.074714	FBXO41
ENSG00000122966	12	120113595	120325095	398	32	10610	1.4415	0.074721	CIT
ENSG00000181982	4	24797739	24991826	482	42	10610	1.4415	0.074727	CCDC149
ENSG00000111780	12	120866001	120907809	87	16	10601	1.4408	0.074819	AL021546.6
ENSG00000268484	15	96894487	96914900	25	11	10600	1.4407	0.07484	AC087477.1
ENSG00000196526	4	7750441	7951653	884	43	10603	1.4403	0.074892	AFAP1
ENSG00000084072	1	40147854	40239586	173	34	10605	1.4396	0.074992	PPIE
ENSG00000120675	13	43587339	43693045	179	9	10616	1.4392	0.075044	DNAJC15
ENSG00000204315	6	32086484	32108068	40	14	10623	1.4392	0.075049	FKBPL
ENSG00000261732	16	1672260	1746716	113	9	10615	1.439	0.075082	LA16c-431H6.6
ENSG00000172769	11	58159937	58180882	101	5	10627	1.4386	0.07513	OR5B3
ENSG00000203797	6	110702974	110746765	91	17	10604	1.4358	0.07553	DDO
ENSG00000204246	9	107288030	107309137	53	10	10611	1.4353	0.0756	OR13C3
ENSG00000129562	14	23023805	23068175	232	16	10613	1.4352	0.07561	DAD1
ENSG00000177108	14	77587613	77619077	54	16	10597	1.4345	0.075714	ZDHHC22
ENSG00000138030	2	27299615	27333640	28	4	10609	1.4334	0.075878	KHK
ENSG00000113812	3	53891093	53926229	100	11	10602	1.4329	0.075946	ACTR8
ENSG00000182816	21	31733709	31754557	56	10	10616	1.4328	0.075952	KRTAP13-2
ENSG00000163946	3	56644161	56727265	310	19	10628	1.4328	0.075959	FAM208A
ENSG00000148655	10	77350998	78329925	1562	124	10605	1.4324	0.07601	C10orf11
ENSG00000134193	1	120326641	120364283	89	8	10606	1.432	0.076078	REG4
ENSG00000167272	12	121006567	121029201	69	11	10626	1.4312	0.076186	POP5
ENSG00000198492	1	29053133	29106287	69	8	10602	1.4301	0.076343	YTHDF2
ENSG00000188694	21	31643629	31665276	78	12	10629	1.4301	0.076345	KRTAP24-1
ENSG00000198892	1	201847808	201871434	31	8	10617	1.4296	0.07641	SHISA4
ENSG00000177125	9	129612944	129658157	54	14	10595	1.4293	0.076454	ZBTB34
ENSG00000111737	12	120522899	120565306	69	13	10591	1.429	0.076501	RAB35
ENSG00000121377	12	10944131	10965226	25	4	10604	1.4288	0.076533	TAS2R7
ENSG00000085872	19	16618700	16663341	82	16	10605	1.4287	0.076539	CHERP
ENSG00000108826	17	48435218	48460575	70	8	10631	1.4287	0.076545	MRPL27
ENSG00000158497	5	143181726	143210284	30	8	10584	1.4281	0.076631	HMHB1
ENSG00000157211	1	54588747	54629443	95	19	10596	1.4281	0.076635	CDCP2
ENSG00000086061	9	33015209	33049905	133	10	10628	1.4279	0.076656	DNAJA1
ENSG00000176463	15	92386925	92725665	702	66	10592	1.4277	0.076688	SLCO3A1
ENSG00000112333	6	108477262	108520013	37	11	10602	1.4269	0.076811	NR2E1
ENSG00000164850	7	1111844	1143451	119	19	10613	1.4263	0.076889	GPER1
ENSG00000123146	19	14481313	14529537	39	14	10597	1.4263	0.076889	CD97
ENSG00000104853	19	45447842	45506599	172	14	10609	1.4262	0.0769	CLPTM1
ENSG00000103199	16	4788240	4827625	139	16	10607	1.4261	0.076917	ZNF500
ENSG00000226180	16	87717144	87739753	73	13	10590	1.4254	0.077028	AC010536.1
ENSG00000257218	12	120874241	120909389	70	15	10602	1.4253	0.077039	GATC
ENSG00000072786	5	171459077	171625390	392	43	10598	1.4253	0.077041	STK10
ENSG00000146833	7	99464581	99527223	149	12	10628	1.425	0.077081	TRIM4
ENSG00000077092	3	25205823	25649423	1209	92	10600	1.4237	0.07727	RARB
ENSG00000162073	16	3009246	3033490	48	8	10606	1.4236	0.07728	PAQR4
ENSG00000061936	12	132185626	132294282	181	21	10613	1.4234	0.077313	SFSWAP
ENSG00000120519	4	147165127	147453123	394	30	10597	1.4232	0.077342	SLC10A7
ENSG00000196757	19	12025883	12071588	115	9	10628	1.4226	0.077419	ZNF700
ENSG00000127511	19	16930211	17001164	113	16	10603	1.422	0.077508	SIN3B
ENSG00000104490	8	102688771	103147135	937	68	10603	1.4219	0.077527	NCALD
ENSG00000111231	12	110880289	110917073	88	10	10629	1.4217	0.07755	GPN3
ENSG00000135241	7	108100866	108220110	275	20	10596	1.4217	0.077563	PNPLA8
ENSG00000023734	12	16025325	16066412	26	7	10594	1.4213	0.077619	STRAP
ENSG00000106302	7	123459037	123527532	94	18	10612	1.4206	0.07771	HYAL4
ENSG00000170558	18	25520930	25767410	351	40	10605	1.42	0.077798	CDH2
ENSG00000112893	5	109015067	109215326	607	26	10613	1.42	0.077799	MAN2A1
ENSG00000179841	14	64922217	64951221	60	9	10606	1.4197	0.077846	AKAP5
ENSG00000120370	1	170491270	170532587	42	9	10597	1.4194	0.077892	GORAB
ENSG00000146802	7	112392437	112440647	67	8	10604	1.4193	0.077908	TMEM168
ENSG00000064787	20	52543316	52697304	485	49	10603	1.4193	0.07791	BCAS1
ENSG00000233816	9	21357371	21378075	68	6	10613	1.4192	0.077914	IFNA13
ENSG00000161203	3	183882477	183911879	51	10	10600	1.4185	0.078024	AP2M1
ENSG00000148843	10	105146405	105216049	81	15	10608	1.4178	0.078118	PDCD11
ENSG00000170325	11	129759601	129882730	251	31	10606	1.4176	0.078148	PRDM10
ENSG00000128654	2	177124123	177212753	129	14	10607	1.4176	0.078158	MTX2
ENSG00000022976	14	102773714	102819044	89	17	10618	1.4168	0.078275	ZNF839
ENSG00000104848	19	49560675	49586198	52	9	10600	1.4164	0.078336	KCNA7
ENSG00000259030	1	74653919	75019666	528	44	10609	1.4155	0.078456	FPGT-TNNI3K
ENSG00000141485	17	6578032	6626886	98	24	10599	1.4155	0.078458	SLC13A5
ENSG00000104884	19	45843095	45884176	83	15	10591	1.4155	0.078466	ERCC2
ENSG00000169223	5	176748563	176788853	25	9	10604	1.4137	0.07873	LMAN2
ENSG00000126803	14	64992623	65019955	77	12	10606	1.4136	0.078735	HSPA2
ENSG00000108231	10	95507566	95567916	134	23	10603	1.4134	0.078765	LGI1
ENSG00000130770	1	28552620	28583417	96	8	10608	1.4128	0.078854	ATPIF1
ENSG00000198055	5	176820205	176879902	52	9	10605	1.4124	0.078909	GRK6
ENSG00000179403	1	1360241	1388262	17	3	10573	1.4119	0.078989	VWA1
ENSG00000250565	2	46707889	46779696	164	25	10603	1.4118	0.079006	ATP6V1E2
ENSG00000141698	17	39971335	40002523	82	5	10617	1.4117	0.079016	NT5C3B
ENSG00000156219	4	76922337	77043955	546	19	10618	1.411	0.079118	ART3
ENSG00000135587	6	109751966	109775122	49	11	10618	1.4109	0.079131	SMPD2
ENSG00000167619	19	42807477	42839214	26	4	10609	1.4109	0.079142	TMEM145
ENSG00000117507	1	171096879	171140707	158	18	10609	1.4102	0.079239	FMO6P
ENSG00000169248	4	76944835	76972568	127	5	10627	1.41	0.079264	CXCL11
ENSG00000112357	6	137133717	137245075	172	16	10611	1.4099	0.079291	PEX7
ENSG00000269570	11	58368589	58388759	45	10	10622	1.4098	0.079295	AP001350.1
ENSG00000166391	11	75418864	75454003	67	11	10601	1.4097	0.079308	MOGAT2
ENSG00000163017	2	74109441	74156992	101	14	10604	1.4097	0.07931	ACTG2
ENSG00000140832	16	71650064	71686017	66	10	10617	1.4097	0.079318	MARVELD3
ENSG00000100243	22	43003846	43055574	106	13	10605	1.4094	0.07936	CYB5R3
ENSG00000171346	17	39659995	39688781	55	6	10616	1.4091	0.079396	KRT15
ENSG00000071626	19	1397568	1445719	53	9	10604	1.4089	0.079435	DAZAP1
ENSG00000176476	16	28555236	28613111	115	10	10606	1.4089	0.079439	CCDC101
ENSG00000126261	19	34909257	34970853	122	15	10625	1.4086	0.079484	UBA2
ENSG00000231274	19	56042023	56066909	69	18	10595	1.4085	0.079492	SBK3
ENSG00000087502	12	29480285	29544122	98	11	10597	1.408	0.079573	ERGIC2
ENSG00000135624	2	73450548	73490149	85	13	10619	1.4073	0.079663	CCT7
ENSG00000116783	1	74653947	75020112	529	44	10609	1.4073	0.079676	TNNI3K
ENSG00000111981	6	150275143	150304846	100	6	10622	1.4069	0.079722	ULBP1
ENSG00000214106	7	154710208	154751618	58	6	10616	1.4068	0.079745	PAXIP1-AS2
ENSG00000180901	17	73018670	73071984	138	17	10612	1.4063	0.079824	KCTD2
ENSG00000172167	8	121447640	121564373	252	10	10616	1.406	0.079865	MTBP
ENSG00000183309	8	144708183	144745900	58	8	10595	1.4058	0.079888	ZNF623
ENSG00000100711	14	104172067	104210005	49	15	10591	1.4053	0.079966	ZFYVE21
ENSG00000105205	19	40211890	40238668	114	9	10608	1.4052	0.079987	CLC
ENSG00000179387	4	141435312	141484924	78	9	10630	1.4049	0.080024	ELMOD2
ENSG00000156427	5	170836660	170894627	96	20	10598	1.4049	0.08003	FGF18
ENSG00000170191	20	25583571	25614811	93	9	10628	1.4043	0.08011	NANP
ENSG00000215910	1	11811844	11859642	168	14	10610	1.4038	0.080184	C1orf167
ENSG00000173988	13	46776083	46861501	202	23	10616	1.4034	0.080242	LRRC63
ENSG00000154930	20	24976868	25049616	141	23	10599	1.4033	0.080264	ACSS1
ENSG00000180638	17	19571601	19632292	103	21	10602	1.403	0.080314	SLC47A2
ENSG00000189180	10	38289578	38364016	191	16	10628	1.4029	0.080319	ZNF33A
ENSG00000169403	1	28463677	28530447	59	11	10605	1.4027	0.080352	PTAFR
ENSG00000111305	12	13226494	13266619	45	11	10615	1.4016	0.080518	GSG1
ENSG00000110108	11	60671346	60700915	58	7	10619	1.4015	0.08053	TMEM109
ENSG00000146809	7	123197064	123287951	167	21	10600	1.4012	0.080576	ASB15
ENSG00000231887	12	11023610	11046854	68	4	10611	1.4011	0.080586	PRH1
ENSG00000173611	9	127694887	127915785	321	16	10606	1.4006	0.08067	SCAI
ENSG00000059915	10	104152376	104191296	46	15	10611	1.4005	0.08068	PSD
ENSG00000146707	7	76229303	76266578	57	5	10600	1.3999	0.080765	POMZP3
ENSG00000178363	10	5556924	5578225	40	13	10601	1.3995	0.080829	CALML3
ENSG00000101191	20	61499090	61579304	215	29	10616	1.3993	0.080857	DIDO1
ENSG00000115738	2	8808975	8834583	49	9	10594	1.3993	0.080867	ID2
ENSG00000163818	3	45854808	45967534	157	27	10603	1.3991	0.08089	LZTFL1
ENSG00000005100	17	5334232	5382380	123	24	10608	1.398	0.081049	DHX33
ENSG00000198674	11	123854870	123875868	69	13	10619	1.3978	0.081094	OR10G6
ENSG00000103202	16	436725	470367	67	11	10596	1.3977	0.081097	NME4
ENSG00000163638	3	64491333	64683676	342	37	10589	1.3974	0.081147	ADAMTS9
ENSG00000182634	11	123898773	123919717	36	8	10604	1.3971	0.081198	OR10G7
ENSG00000113328	5	162854575	162883157	29	8	10608	1.3954	0.081444	CCNG1
ENSG00000268800	5	162856447	162883821	29	8	10608	1.3954	0.081444	AC112205.1
ENSG00000163629	4	87505468	87746324	597	13	10617	1.3952	0.081471	PTPN13
ENSG00000003393	2	202555277	202655912	270	17	10605	1.3948	0.081542	ALS2
ENSG00000166266	11	107869459	107988503	201	19	10605	1.3947	0.081553	CUL5
ENSG00000111886	6	89956927	90035018	178	37	10604	1.3942	0.081622	GABRR2
ENSG00000151835	13	23892965	24017841	283	40	10601	1.3933	0.08177	SACS
ENSG00000007392	16	228968	289462	66	11	10611	1.3928	0.081841	LUC7L
ENSG00000132002	19	14615582	14650582	63	10	10602	1.3925	0.081891	DNAJB1
ENSG00000127564	16	3008025	3040540	75	9	10609	1.3921	0.081947	PKMYT1
ENSG00000145794	5	126616523	126811429	588	23	10619	1.392	0.081961	MEGF10
ENSG00000182944	22	29653998	29706515	67	14	10601	1.392	0.081966	EWSR1
ENSG00000251258	6	112658532	112682498	38	8	10609	1.3918	0.081997	RFPL4B
ENSG00000197054	19	12025890	12101196	238	11	10630	1.3915	0.082043	ZNF763
ENSG00000104368	8	42022236	42075242	45	7	10610	1.3909	0.082125	PLAT
ENSG00000267179	19	12025890	12100105	236	11	10630	1.3908	0.082141	ZNF763
ENSG00000166246	16	4774273	4809397	119	10	10615	1.3902	0.082227	C16orf71
ENSG00000169252	5	148196156	148218196	54	9	10599	1.39	0.082258	ADRB2
ENSG00000060688	1	31722417	31779662	146	9	10619	1.3899	0.082286	SNRNP40
ENSG00000114098	3	137896109	138027231	74	20	10602	1.3894	0.082351	ARMC8
ENSG00000163482	2	219526749	219577439	62	7	10621	1.3891	0.082404	STK36
ENSG00000162923	1	224562845	224634735	102	6	10604	1.3888	0.082454	WDR26
ENSG00000138152	10	124020821	124107677	247	29	10603	1.3876	0.082623	BTBD16
ENSG00000166840	11	58662871	58821000	372	16	10617	1.3872	0.082696	GLYATL1
ENSG00000268218	16	89324512	89349452	81	13	10600	1.3859	0.082884	AC137932.1
ENSG00000268111	20	44085910	44117452	91	13	10612	1.3859	0.082889	AL031663.1
ENSG00000135956	2	96904254	96941732	35	10	10613	1.3848	0.08305	TMEM127
ENSG00000254004	19	36991597	37029562	93	11	10621	1.3838	0.083203	ZNF260
ENSG00000125821	20	18558537	18754561	726	27	10617	1.3838	0.083207	DTD1
ENSG00000103381	16	12746919	12907874	424	43	10603	1.3836	0.083248	CPPED1
ENSG00000197445	16	73150536	73188346	77	13	10595	1.3835	0.083262	C16orf47
ENSG00000183166	7	71234476	71922136	1499	64	10605	1.3833	0.083291	CALN1
ENSG00000197123	7	63678852	63737309	198	21	10609	1.3825	0.083411	ZNF679
ENSG00000197604	10	72184585	72206314	46	8	10591	1.3807	0.083683	AC022532.1
ENSG00000213390	10	98968996	99062413	250	15	10616	1.3802	0.083766	ARHGAP19
ENSG00000043591	10	115793806	115816667	50	5	10566	1.3801	0.083772	ADRB1
ENSG00000108953	17	1237566	1313672	216	27	10599	1.3801	0.083774	YWHAE
ENSG00000148835	10	105117724	105158822	40	6	10618	1.3801	0.083776	TAF5
ENSG00000052749	10	99106115	99171127	213	9	10608	1.38	0.083792	RRP12
ENSG00000213859	17	7245208	7268258	14	7	10613	1.3797	0.083841	KCTD11
ENSG00000197077	22	25338697	25603415	512	43	10602	1.3796	0.083857	KIAA1671
ENSG00000188277	15	41052159	41074643	25	6	10613	1.3794	0.083891	C15orf62
ENSG00000206530	3	112995777	113170457	592	22	10624	1.3791	0.083935	WDR52
ENSG00000174013	3	196285482	196325930	53	13	10596	1.3789	0.083968	FBXO45
ENSG00000006704	7	73858120	74026931	185	27	10598	1.3787	0.083989	GTF2IRD1
ENSG00000095596	10	94823232	94847647	50	14	10608	1.3784	0.084038	CYP26A1
ENSG00000154096	11	119278090	119305695	42	5	10604	1.3779	0.08411	THY1
ENSG00000127580	16	724622	750444	38	5	10603	1.3779	0.084122	WDR24
ENSG00000132819	20	55956463	55994389	84	15	10608	1.3776	0.084156	RBM38
ENSG00000128311	22	37396900	37425681	81	12	10616	1.3776	0.084158	TST
ENSG00000127831	2	219273815	219328018	42	7	10583	1.3774	0.084194	VIL1
ENSG00000134352	5	55220923	55300821	116	13	10621	1.3761	0.084389	IL6ST
ENSG00000204516	6	31452658	31488901	391	26	10624	1.3756	0.084475	MICB
ENSG00000088992	12	117466728	117547284	158	19	10601	1.3754	0.084511	TESC
ENSG00000164929	8	104142938	104252533	294	34	10599	1.3746	0.084626	BAALC
ENSG00000177706	7	182969	310711	159	33	10601	1.3746	0.084632	FAM20C
ENSG00000152049	2	223906532	224073117	614	31	10616	1.3741	0.084708	KCNE4
ENSG00000105383	19	51718320	51757115	70	12	10609	1.3738	0.084754	CD33
ENSG00000120832	12	107361069	107390944	60	15	10603	1.3737	0.084773	MTERFD3
ENSG00000100815	14	92422335	92517240	214	16	10621	1.3734	0.084813	TRIP11
ENSG00000091157	18	54308574	54708828	877	43	10614	1.3733	0.084831	WDR7
ENSG00000169857	15	34148428	34341377	601	36	10614	1.3732	0.08485	AVEN
ENSG00000071794	3	148737914	148814341	137	16	10622	1.3727	0.084916	HLTF
ENSG00000152689	2	33651391	33799817	327	56	10595	1.3727	0.08492	RASGRP3
ENSG00000104760	8	17711889	17777874	391	19	10613	1.3726	0.084945	FGL1
ENSG00000206531	3	112524556	112575703	208	23	10627	1.3717	0.085076	CD200R1L
ENSG00000198353	12	54400715	54459813	39	14	10601	1.3716	0.085089	HOXC4
ENSG00000102804	13	44997655	45161283	276	11	10617	1.3713	0.085146	TSC22D1
ENSG00000196684	19	16234838	16279386	95	15	10613	1.3708	0.085211	HSH2D
ENSG00000171860	12	8200898	8229067	32	12	10596	1.3708	0.085219	C3AR1
ENSG00000163393	1	116509119	116622675	229	22	10612	1.3707	0.085239	SLC22A15
ENSG00000158517	7	74178309	74213659	1	1	10536	1.37	0.08535	NCF1
ENSG00000196275	7	74200483	74277847	1	1	10536	1.37	0.08535	GTF2IRD2
ENSG00000131389	3	14434076	14540857	164	35	10598	1.3699	0.085359	SLC6A6
ENSG00000198483	1	145539230	145578526	59	7	10615	1.3697	0.085389	ANKRD35
ENSG00000070669	7	97471430	97511854	113	15	10600	1.3695	0.085427	ASNS
ENSG00000152822	6	146338782	146768734	710	39	10613	1.3694	0.085443	GRM1
ENSG00000143194	1	166948346	167001451	127	18	10603	1.3693	0.085445	MAEL
ENSG00000101213	20	62149778	62178723	86	13	10602	1.3692	0.085474	PTK6
ENSG00000101751	18	51785774	51857636	207	13	10622	1.3685	0.085576	POLI
ENSG00000249852	7	217554	239557	52	13	10601	1.3682	0.085631	AC145676.2
ENSG00000155034	7	5460966	5563429	281	32	10594	1.3675	0.085741	FBXL18
ENSG00000236939	8	104135191	104163703	87	16	10604	1.3672	0.085785	C8orf56
ENSG00000181938	16	58318984	58450048	350	33	10611	1.3671	0.085791	GINS3
ENSG00000104998	19	14132560	14173743	72	11	10601	1.3671	0.085795	IL27RA
ENSG00000170484	12	52949566	52977609	115	23	10616	1.3668	0.085845	KRT74
ENSG00000167695	17	625652	656206	90	18	10606	1.3666	0.085868	FAM57A
ENSG00000264187	17	17095963	17150499	132	17	10598	1.3663	0.085916	RP11-45M22.4
ENSG00000108829	17	48442420	48484914	133	14	10629	1.366	0.08597	LRRC59
ENSG00000103035	16	74320673	74350186	40	9	10608	1.3658	0.086005	PSMD7
ENSG00000188060	1	28908712	28931955	13	6	10579	1.3657	0.08601	RAB42
ENSG00000183780	1	234030679	234470262	994	95	10606	1.3651	0.086116	SLC35F3
ENSG00000130529	19	49650998	49725093	138	21	10611	1.3649	0.086146	TRPM4
ENSG00000166024	10	99884387	100014654	231	17	10618	1.3648	0.086162	R3HCC1L
ENSG00000171133	9	114079763	114100800	19	3	10619	1.3643	0.086232	OR2K2
ENSG00000152894	6	128279924	128851870	798	53	10609	1.3641	0.086262	PTPRK
ENSG00000177732	20	296207	320865	77	7	10614	1.3641	0.086266	SOX12
ENSG00000204514	19	58350099	58410442	127	15	10606	1.364	0.086286	ZNF814
ENSG00000162384	1	53669771	53696289	40	7	10606	1.3639	0.0863	C1orf123
ENSG00000158169	9	97851336	98089991	195	24	10594	1.3632	0.086403	FANCC
ENSG00000179344	6	32617244	32646160	605	20	10608	1.3631	0.086431	HLA-DQB1
ENSG00000164897	7	150768167	150790633	20	4	10596	1.363	0.086448	TMUB1
ENSG00000174448	18	51840728	51894334	143	9	10618	1.3625	0.086522	STARD6
ENSG00000161594	17	39981937	40014636	102	6	10624	1.3625	0.086528	KLHL10
ENSG00000163632	3	63795038	63844312	57	12	10612	1.3622	0.086572	C3orf49
ENSG00000268194	2	121211911	121233697	46	13	10602	1.3617	0.086647	LINC01101
ENSG00000079616	16	29792040	29826706	8	3	10598	1.3616	0.086657	KIF22
ENSG00000011021	1	11856207	11913201	261	13	10623	1.3615	0.086682	CLCN6
ENSG00000100526	14	54853567	54896936	82	11	10611	1.3614	0.086693	CDKN3
ENSG00000180376	3	56581189	56665846	358	22	10628	1.3609	0.086778	CCDC66
ENSG00000198792	22	38605298	38679040	127	19	10606	1.3606	0.086817	TMEM184B
ENSG00000089351	19	35475688	35527375	100	10	10609	1.3605	0.086843	GRAMD1A
ENSG00000101292	20	5272317	5307378	184	10	10604	1.3601	0.086905	PROKR2
ENSG00000144857	3	112919850	113016303	239	36	10614	1.3599	0.086933	BOC
ENSG00000177721	5	43029335	43053272	42	8	10627	1.3596	0.086985	ANXA2R
ENSG00000138131	10	99997447	100038007	69	11	10605	1.3593	0.087022	LOXL4
ENSG00000184347	5	168078745	168738133	1643	150	10605	1.3591	0.08706	SLIT3
ENSG00000151689	2	191198196	191246391	106	9	10611	1.3584	0.087164	INPP1
ENSG00000178988	4	6699428	6721607	28	9	10614	1.3578	0.08727	MRFAP1L1
ENSG00000154146	11	124599742	124627106	22	7	10604	1.3575	0.087307	NRGN
ENSG00000120235	9	21339834	21361377	63	6	10609	1.3569	0.087413	IFNA6
ENSG00000196670	5	180264611	180298286	78	7	10613	1.3562	0.087511	ZFP62
ENSG00000156206	15	81289374	81451516	254	23	10599	1.356	0.087548	C15orf26
ENSG00000169410	15	75749462	75881630	164	14	10608	1.3555	0.087625	PTPN9
ENSG00000125534	20	62142077	62163559	69	14	10594	1.355	0.087711	PPDPF
ENSG00000144029	2	95742952	95825179	46	9	10615	1.3549	0.087724	MRPS5
ENSG00000268735	13	24312243	24333901	42	6	10598	1.3542	0.087829	AL139080.1
ENSG00000167461	19	16212439	16255044	54	7	10615	1.3535	0.087947	RAB8A
ENSG00000166002	11	93201638	93286674	214	25	10588	1.3531	0.088008	SMCO4
ENSG00000162814	1	217794666	218055038	601	30	10605	1.3528	0.088061	SPATA17
ENSG00000197165	16	28593264	28618430	35	5	10588	1.3516	0.088254	SULT1A2
ENSG00000111845	6	10684928	10720015	16	8	10597	1.3515	0.088261	PAK1IP1
ENSG00000173915	10	105138798	105166223	27	6	10610	1.3515	0.088262	USMG5
ENSG00000105894	7	136902088	137038611	265	40	10607	1.3515	0.088264	PTN
ENSG00000198156	16	28343876	28384829	3	1	10576	1.3512	0.08831	NPIPB6
ENSG00000149534	11	59845734	59873444	62	9	10606	1.3509	0.088358	MS4A2
ENSG00000165659	13	72002098	72451330	486	62	10611	1.3504	0.088451	DACH1
ENSG00000204520	6	31361356	31393092	443	28	10627	1.35	0.088512	MICA
ENSG00000161652	19	50645805	50676452	49	4	10615	1.3499	0.088525	IZUMO2
ENSG00000132024	19	14007014	14051692	27	3	10612	1.3495	0.088593	CC2D1A
ENSG00000117000	1	40617045	40716593	101	15	10615	1.3494	0.088609	RLF
ENSG00000183808	8	94731584	94763245	54	6	10612	1.3484	0.08876	RBM12B
ENSG00000198363	8	62403116	62637155	419	37	10609	1.3471	0.088977	ASPH
ENSG00000185294	17	43912256	43934438	114	4	10619	1.3469	0.089011	SPPL2C
ENSG00000204619	6	30024486	30048110	165	19	10630	1.3464	0.089085	PPP1R11
ENSG00000162365	1	47593107	47625413	82	8	10614	1.3459	0.089171	CYP4A22
ENSG00000118520	6	131884284	131915472	42	10	10612	1.3456	0.089211	ARG1
ENSG00000221818	8	25689246	25912913	490	74	10596	1.3453	0.089259	EBF2
ENSG00000151468	10	12928627	13151652	603	70	10599	1.3453	0.089271	CCDC3
ENSG00000186184	13	28184903	28251548	192	33	10605	1.3447	0.08936	POLR1D
ENSG00000137857	15	45412131	45467774	111	15	10610	1.3437	0.089521	DUOX1
ENSG00000166415	15	53795938	54065075	868	37	10610	1.3433	0.089593	WDR72
ENSG00000136527	3	185623694	185665924	59	10	10607	1.3431	0.089617	TRA2B
ENSG00000185245	17	4825592	4848325	51	10	10624	1.3427	0.08968	GP1BA
ENSG00000171195	4	71286209	71358714	287	19	10617	1.3425	0.089718	MUC7
ENSG00000019102	11	124607368	124632134	17	7	10593	1.3423	0.089755	VSIG2
ENSG00000076513	12	110426991	110487568	111	15	10628	1.342	0.0898	ANKRD13A
ENSG00000158186	3	138056539	138134375	160	12	10596	1.342	0.089803	MRAS
ENSG00000100227	22	42969727	43020968	90	11	10596	1.3417	0.089844	POLDIP3
ENSG00000267981	11	129926836	129954012	101	6	10616	1.3413	0.089904	AP003041.2
ENSG00000214042	9	21191468	21212204	114	10	10617	1.3406	0.09003	IFNA7
ENSG00000171954	19	15609304	15673128	127	30	10597	1.3405	0.090047	CYP4F22
ENSG00000143537	1	155013042	155045252	29	11	10592	1.3403	0.090072	ADAM15
ENSG00000136940	9	125550668	125600910	82	13	10606	1.3394	0.090213	PDCL
ENSG00000176046	16	28538606	28560495	39	6	10604	1.3392	0.090245	NUPR1
ENSG00000105642	19	18052102	18120889	90	17	10595	1.3392	0.090246	KCNN1
ENSG00000178093	19	19613227	19636838	44	6	10622	1.3391	0.090263	TSSK6
ENSG00000143390	1	151303116	151329833	18	5	10592	1.3383	0.090398	RFX5
ENSG00000198844	17	8203559	8235829	84	16	10603	1.3376	0.090511	ARHGEF15
ENSG00000169926	15	31609058	31737868	218	35	10608	1.3375	0.090524	KLF13
ENSG00000169744	4	16493164	16910432	855	94	10604	1.3373	0.090568	LDB2
ENSG00000133641	12	88417623	88453937	38	8	10617	1.337	0.090604	C12orf29
ENSG00000166926	11	60092304	60174069	235	20	10613	1.3365	0.090699	MS4A6E
ENSG00000165084	8	69232957	69741257	1116	83	10601	1.3364	0.090704	C8orf34
ENSG00000178950	4	833064	936161	291	30	10600	1.336	0.090782	GAK
ENSG00000182177	2	237092095	237183052	267	17	10604	1.3359	0.090794	ASB18
ENSG00000144452	2	215786266	216013151	343	39	10606	1.3357	0.090826	ABCA12
ENSG00000163257	4	17792278	17822381	50	6	10617	1.3355	0.090849	DCAF16
ENSG00000146453	6	160211298	160251736	113	14	10607	1.3353	0.090887	PNLDC1
ENSG00000178297	19	2379769	2436237	240	26	10608	1.3349	0.090948	TMPRSS9
ENSG00000108963	17	1923404	1956724	52	12	10597	1.3346	0.090998	DPH1
ENSG00000243749	1	35437136	35460954	35	2	10625	1.3337	0.091158	ZMYM6NB
ENSG00000163738	4	74969891	75178816	179	16	10593	1.333	0.091264	MTHFD2L
ENSG00000113368	5	126102315	126182712	183	21	10607	1.333	0.091268	LMNB1
ENSG00000256407	1	54596897	54675746	154	36	10597	1.3326	0.091326	RP11-446E24.4
ENSG00000141293	17	46200802	46517637	702	28	10617	1.332	0.091435	SKAP1
ENSG00000166523	12	8675901	8703559	49	8	10610	1.3317	0.091486	CLEC4E
ENSG00000158488	1	158313254	158337343	91	11	10621	1.3313	0.091537	CD1E
ENSG00000112039	6	35410138	35444880	106	16	10621	1.331	0.09159	FANCE
ENSG00000206262	3	138656076	138682293	58	5	10623	1.3308	0.091621	C3orf72
ENSG00000263203	16	69142757	69164331	34	10	10616	1.3306	0.091658	CHTF8
ENSG00000065413	2	197821741	198185897	761	58	10613	1.3305	0.091673	ANKRD44
ENSG00000141526	17	80176273	80229005	47	11	10590	1.3298	0.091786	SLC16A3
ENSG00000198900	20	39647458	39763127	173	26	10623	1.3297	0.091803	TOP1
ENSG00000269307	19	17368227	17403775	118	15	10599	1.3297	0.091805	CTD-2278I10.6
ENSG00000184697	16	3054713	3080072	26	10	10586	1.3297	0.09181	CLDN6
ENSG00000111229	12	110862630	110898227	79	9	10625	1.329	0.091925	ARPC3
ENSG00000224586	6	28483702	28512729	60	13	10628	1.3277	0.092139	GPX5
ENSG00000135617	2	73445134	73470366	49	10	10622	1.3274	0.092182	PRADC1
ENSG00000165269	9	33374765	33412643	38	6	10607	1.3269	0.092274	AQP7
ENSG00000159905	19	44445375	44481861	115	12	10607	1.3269	0.092276	ZNF221
ENSG00000126698	1	28515967	28569536	140	10	10622	1.3266	0.092316	DNAJC8
ENSG00000204655	6	29614758	29650149	193	25	10630	1.3266	0.092323	MOG
ENSG00000126214	14	104018233	104177888	324	19	10607	1.3264	0.092362	KLC1
ENSG00000164118	4	175194828	175264531	98	18	10597	1.3261	0.09241	CEP44
ENSG00000088986	12	120897653	120946296	133	16	10622	1.3249	0.0926	DYNLL1
ENSG00000179988	10	124703897	124767029	154	20	10614	1.3243	0.092694	PSTK
ENSG00000178188	16	28847921	28895526	67	3	10626	1.3238	0.092785	SH2B1
ENSG00000186451	3	57084469	57119460	71	13	10595	1.3234	0.092844	SPATA12
ENSG00000007545	16	1652326	1737909	147	14	10611	1.3231	0.092894	CRAMP1L
ENSG00000187994	19	39348470	39378919	21	8	10587	1.3229	0.092927	RINL
ENSG00000138778	4	104016963	104129566	196	13	10611	1.322	0.093092	CENPE
ENSG00000015532	17	48413453	48450499	129	9	10615	1.3219	0.093095	XYLT2
ENSG00000184602	16	11752270	11783015	50	8	10604	1.3218	0.093112	SNN
ENSG00000168314	3	39498689	39580970	260	6	10615	1.3218	0.093123	MOBP
ENSG00000065559	17	11914141	12057147	209	23	10610	1.3212	0.093217	MAP2K4
ENSG00000110107	11	60648202	60684060	58	7	10620	1.3207	0.093294	PRPF19
ENSG00000005486	7	75461920	75528244	97	17	10594	1.3199	0.093429	RHBDD2
ENSG00000196565	11	5264420	5677019	1965	86	10615	1.3198	0.093457	HBG2
ENSG00000137601	4	170304426	170543780	521	15	10618	1.3194	0.09352	NEK1
ENSG00000171448	9	125667845	125703779	71	14	10612	1.3193	0.093533	ZBTB26
ENSG00000198816	19	7570178	7595912	37	9	10604	1.3182	0.093716	ZNF358
ENSG00000111665	12	6943957	6971230	20	8	10592	1.3175	0.093836	CDCA3
ENSG00000197919	9	21430440	21451315	54	12	10585	1.3173	0.093875	IFNA1
ENSG00000180776	13	21940263	22043509	207	16	10608	1.317	0.09392	ZDHHC20
ENSG00000213214	7	143873176	144001230	4	2	10605	1.3164	0.094015	ARHGEF35
ENSG00000179002	1	19156093	19196176	177	27	10603	1.3162	0.094055	TAS1R2
ENSG00000101443	20	44088346	44120172	93	15	10611	1.316	0.094084	WFDC2
ENSG00000164853	7	1262543	1286954	33	7	10597	1.3159	0.094106	UNCX
ENSG00000218336	4	183055140	183734177	1583	187	10602	1.3157	0.094145	TENM3
ENSG00000130935	17	65703949	65750647	71	5	10600	1.3156	0.094159	NOL11
ENSG00000198756	1	183888796	184016863	256	27	10605	1.3155	0.094171	COLGALT2
ENSG00000169967	2	128046306	128156041	265	18	10621	1.3154	0.094194	MAP3K2
ENSG00000140395	15	78560177	78602136	93	17	10593	1.3147	0.094309	WDR61
ENSG00000175455	3	123606152	123690564	101	11	10601	1.3143	0.094371	CCDC14
ENSG00000162594	1	67622083	67735662	228	31	10600	1.3143	0.094376	IL23R
ENSG00000139697	12	123763656	123859390	306	12	10626	1.3141	0.094401	SBNO1
ENSG00000196422	9	138360925	138390739	61	12	10604	1.3135	0.094507	PPP1R26
ENSG00000271741	1	35437134	35507342	98	3	10627	1.3131	0.094571	RP11-244H3.4
ENSG00000107566	10	101899851	101958091	109	11	10618	1.3125	0.094675	ERLIN1
ENSG00000171421	5	1788500	1811480	85	10	10612	1.3124	0.094691	MRPL36
ENSG00000186350	9	137198944	137342431	306	31	10604	1.312	0.094757	RXRA
ENSG00000104946	19	50370682	50402005	47	7	10609	1.3117	0.094814	TBC1D17
ENSG00000148019	9	80840978	80904606	126	17	10607	1.3115	0.094851	CEP78
ENSG00000137055	9	26894081	26957461	206	18	10623	1.3111	0.09492	PLAA
ENSG00000173567	2	26521041	26579685	104	23	10602	1.3107	0.094979	GPR113
ENSG00000205177	11	33709807	33732347	55	13	10608	1.3106	0.095001	C11orf91
ENSG00000178772	3	194050494	194082057	65	11	10613	1.3102	0.095064	CPN2
ENSG00000189157	4	77125193	77214933	269	20	10607	1.3102	0.095071	FAM47E
ENSG00000178372	10	5530658	5551533	34	12	10598	1.31	0.095102	CALML5
ENSG00000109775	4	186310694	186357139	94	13	10606	1.3096	0.095171	UFSP2
ENSG00000141349	17	42138103	42163709	28	6	10581	1.3095	0.09518	G6PC3
ENSG00000163867	1	35439523	35507569	94	3	10627	1.3091	0.095247	ZMYM6
ENSG00000173950	3	194779008	195001896	631	45	10605	1.3088	0.095293	XXYLT1
ENSG00000104043	15	50140435	50485014	755	52	10608	1.3087	0.09532	ATP8B4
ENSG00000066427	14	92514896	92582965	312	13	10620	1.3086	0.095334	ATXN3
ENSG00000167371	16	29813177	29837201	18	2	10621	1.3085	0.09535	PRRT2
ENSG00000138028	2	27311757	27351995	40	6	10592	1.3082	0.095401	CGREF1
ENSG00000185928	16	29817285	29851948	32	2	10625	1.3082	0.095406	PAGR1
ENSG00000168488	16	28824356	28858558	53	3	10628	1.3081	0.095424	ATXN2L
ENSG00000111237	12	110918902	110949922	63	9	10630	1.3074	0.095539	VPS29
ENSG00000120899	8	27158999	27326903	411	26	10606	1.3073	0.095552	PTK2B
ENSG00000110002	11	123976069	124028428	123	23	10610	1.3073	0.095558	VWA5A
ENSG00000198642	9	21319670	21345379	53	6	10609	1.3072	0.095573	KLHL9
ENSG00000164318	5	38248511	38475123	293	48	10601	1.3065	0.095688	EGFLAM
ENSG00000143207	1	175903967	176186629	643	25	10622	1.3061	0.09576	RFWD2
ENSG00000256500	14	104019299	104162261	296	18	10606	1.3059	0.095793	RP11-73M18.2
ENSG00000111711	12	21644715	21681342	112	19	10608	1.3056	0.095844	GOLT1B
ENSG00000184983	22	42471529	42496959	57	5	10616	1.3053	0.095902	NDUFA6
ENSG00000119688	14	74742126	74779759	60	8	10612	1.3041	0.096094	ABCD4
ENSG00000242612	16	441826	472487	43	6	10592	1.3039	0.096128	DECR2
ENSG00000069493	12	9807565	9858413	224	20	10620	1.3033	0.096239	CLEC2D
ENSG00000179855	19	3575551	3603539	44	10	10587	1.3027	0.096345	GIPC3
ENSG00000106609	7	66376212	66433538	133	13	10623	1.3025	0.096371	TMEM248
ENSG00000132950	13	20387622	20447776	175	8	10630	1.3022	0.096425	ZMYM5
ENSG00000178952	16	28843732	28867729	34	2	10629	1.3016	0.096524	TUFM
ENSG00000188425	19	46406475	46428036	71	12	10598	1.3003	0.096751	NANOS2
ENSG00000108666	17	30641584	30687042	62	11	10607	1.2998	0.096828	C17orf75
ENSG00000011028	17	60694762	60780958	111	18	10613	1.2996	0.096871	MRC2
ENSG00000272647	7	99146291	99215433	97	13	10616	1.2994	0.096896	GS1-259H13.10
ENSG00000198373	16	69786209	69985644	440	28	10614	1.2985	0.09705	WWP2
ENSG00000168575	8	42263993	42407069	218	25	10612	1.2981	0.097124	SLC20A2
ENSG00000144597	3	15458862	15494120	62	9	10610	1.2981	0.097134	EAF1
ENSG00000164109	4	120966763	120998229	55	11	10600	1.2979	0.097158	MAD2L1
ENSG00000267270	18	77895807	77946315	119	15	10585	1.2968	0.097356	AC139100.2
ENSG00000120333	1	174969925	175002561	38	11	10592	1.2966	0.097391	MRPS14
ENSG00000168802	16	69141913	69176487	45	12	10615	1.2963	0.097432	CHTF8
ENSG00000057019	3	98504785	98630533	300	16	10611	1.2958	0.097518	DCBLD2
ENSG00000148834	10	105985114	106037217	77	18	10604	1.2957	0.097544	GSTO1
ENSG00000168309	3	58539844	58623337	179	29	10601	1.2952	0.097626	FAM107A
ENSG00000163319	4	84367085	84400888	64	6	10621	1.2949	0.097681	MRPS18C
ENSG00000214645	9	110529471	110550419	43	8	10593	1.2947	0.097704	AL162389.1
ENSG00000258987	14	94395901	94420475	76	9	10611	1.2942	0.097795	RP11-131H24.4
ENSG00000198039	7	64320550	64401344	280	12	10627	1.2937	0.097878	ZNF273
ENSG00000162337	11	68070077	68226743	263	27	10597	1.2936	0.097895	LRP5
ENSG00000172901	5	115288151	115373316	253	32	10598	1.2931	0.097993	AQPEP
ENSG00000105393	19	17368159	17402058	114	15	10599	1.2923	0.098123	BABAM1
ENSG00000104059	15	29402457	29872927	951	88	10605	1.2921	0.098155	FAM189A1
ENSG00000115221	2	160946177	161138399	512	38	10610	1.2917	0.098224	ITGB6
ENSG00000115556	2	219462488	219511907	81	5	10625	1.2917	0.098235	PLCD4
ENSG00000126814	14	61428169	61458076	39	5	10622	1.2916	0.098246	TRMT5
ENSG00000150281	16	30897928	30924881	15	4	10569	1.2915	0.098271	CTF1
ENSG00000170515	12	56488103	56517691	26	8	10608	1.291	0.098345	PA2G4
ENSG00000235376	10	104995644	105017773	35	8	10598	1.2906	0.098417	RPEL1
ENSG00000263136	16	29817832	29841438	20	2	10624	1.2904	0.098454	PAGR1
ENSG00000069206	8	24288443	24394483	274	20	10612	1.2904	0.098458	ADAM7
ENSG00000182952	6	26528633	26556482	60	6	10630	1.2902	0.098491	HMGN4
ENSG00000215902	1	28517013	28537152	44	6	10622	1.2897	0.098577	AL353354.1
ENSG00000204642	6	29680552	29716305	355	21	10630	1.2895	0.098616	HLA-F
ENSG00000180316	6	36200980	36286372	161	39	10601	1.2894	0.098633	PNPLA1
ENSG00000174547	11	66192546	66244209	57	11	10608	1.2893	0.098655	MRPL11
ENSG00000094804	17	38433885	38469171	34	6	10627	1.2889	0.098713	CDC6
ENSG00000140365	15	75618232	75644268	41	10	10603	1.2888	0.098732	COMMD4
ENSG00000188219	2	131965882	132032965	1	1	10538	1.2882	0.09883	POTEE
ENSG00000120903	8	27307279	27347400	111	19	10607	1.2882	0.098833	CHRNA2
ENSG00000169851	4	30712037	31158422	1095	61	10607	1.2876	0.098942	PCDH7
ENSG00000204060	1	41817594	41859262	63	23	10593	1.2875	0.098953	FOXO6
ENSG00000157184	1	53652101	53689869	57	10	10607	1.2875	0.098967	CPT2
ENSG00000269804	1	28517070	28537419	45	6	10622	1.2873	0.099	AL353354.2
ENSG00000123338	12	54881495	54947726	150	31	10603	1.2869	0.099063	NCKAP1L
ENSG00000016864	3	52718505	52750048	49	5	10626	1.2868	0.099085	GLT8D1
ENSG00000106331	7	127240346	127265982	46	6	10611	1.2866	0.099125	PAX4
ENSG00000137090	9	831690	979090	411	44	10598	1.2864	0.099144	DMRT1
ENSG00000198648	2	168800530	169114651	726	44	10603	1.2864	0.099146	STK39
ENSG00000131236	1	40495905	40548321	163	10	10623	1.2863	0.099167	CAP1
ENSG00000113851	3	3180676	3231394	157	20	10610	1.2856	0.09929	CRBN
ENSG00000101311	20	6045492	6114191	219	26	10603	1.2853	0.099344	FERMT1
ENSG00000162139	11	74689179	74739938	89	15	10610	1.2852	0.099368	NEU3
ENSG00000015153	12	42540906	42642151	188	19	10609	1.2849	0.099417	YAF2
ENSG00000134709	1	60270458	60352050	159	18	10617	1.2846	0.099472	HOOK1
ENSG00000108849	17	42008172	42029836	49	9	10593	1.2839	0.09959	PPY
ENSG00000135821	1	182340839	182371341	56	10	10609	1.2837	0.099623	GLUL
ENSG00000174840	3	57532003	57562571	64	11	10618	1.2834	0.099674	PDE12
ENSG00000170017	3	105075753	105305744	619	34	10602	1.2834	0.099679	ALCAM
ENSG00000203734	6	139107063	139235207	310	40	10611	1.2834	0.099681	ECT2L
ENSG00000111875	6	119205384	119240332	70	10	10621	1.2833	0.099691	ASF1A
ENSG00000174501	2	96504587	96667541	152	15	10600	1.2833	0.099693	ANKRD36C
ENSG00000107954	10	105243736	105362309	209	34	10601	1.2828	0.099778	NEURL1
ENSG00000106100	7	30454143	30528400	146	20	10601	1.2828	0.099789	NOD1
ENSG00000112365	6	109773797	109814440	71	13	10619	1.2826	0.099817	ZBTB24
ENSG00000128534	7	117814086	117842878	117	7	10626	1.2805	0.10018	NAA38
ENSG00000127948	7	75518518	75626173	143	30	10593	1.2805	0.10019	POR
ENSG00000169245	4	76932273	76954650	77	5	10627	1.2803	0.10023	CXCL10
ENSG00000165309	10	23206953	23336518	252	21	10601	1.2794	0.10037	ARMC3
ENSG00000144868	3	132747235	133126636	895	39	10605	1.2792	0.10041	TMEM108
ENSG00000095002	2	47620108	47799450	419	33	10602	1.2789	0.10047	MSH2
ENSG00000197948	5	141008869	141040986	72	20	10599	1.2788	0.10048	FCHSD1
ENSG00000175084	2	220273099	220301461	23	8	10611	1.2787	0.10049	DES
ENSG00000198700	1	201788269	201863422	113	16	10614	1.2782	0.10059	IPO9
ENSG00000142528	19	50518971	50566671	89	13	10617	1.278	0.10063	ZNF473
ENSG00000100034	22	22263793	22317209	124	13	10615	1.2779	0.10064	PPM1F
ENSG00000144306	2	175250458	175304303	125	7	10607	1.2768	0.10083	SCRN3
ENSG00000160994	19	15111556	15144081	131	24	10597	1.2766	0.10086	CCDC105
ENSG00000148218	9	116138597	116173613	61	15	10597	1.2762	0.10094	ALAD
ENSG00000089022	12	112269782	112344343	143	5	10628	1.2762	0.10095	MAPKAPK5
ENSG00000141579	17	80777311	80808454	93	12	10622	1.2759	0.101	ZNF750
ENSG00000269676	12	133039334	133060726	42	13	10591	1.2757	0.10102	MUC8
ENSG00000196935	12	64228073	64551613	458	61	10607	1.275	0.10116	SRGAP1
ENSG00000204592	6	30447244	30471982	59	10	10609	1.2749	0.10117	HLA-E
ENSG00000141696	17	39948199	39978856	36	5	10600	1.2749	0.10118	LEPREL4
ENSG00000234829	9	21217242	21238221	106	7	10612	1.2747	0.10121	IFNA17
ENSG00000269367	12	42614050	42638075	47	8	10617	1.2742	0.1013	AC020629.1
ENSG00000162545	1	20798884	20822713	25	6	10607	1.2741	0.10132	CAMK2N1
ENSG00000108591	17	17981200	18021285	53	7	10593	1.2739	0.10136	DRG2
ENSG00000115268	19	1428358	1450583	16	4	10603	1.2737	0.10139	RPS15
ENSG00000121766	1	31759842	31847783	207	12	10618	1.2732	0.10147	ZCCHC17
ENSG00000109670	4	153232410	153467253	392	9	10626	1.2723	0.10163	FBXW7
ENSG00000188811	13	39602443	39634246	56	9	10617	1.2719	0.10171	NHLRC3
ENSG00000221845	7	47684842	47711246	70	11	10596	1.2714	0.1018	C7orf65
ENSG00000179772	20	30422103	30443420	33	7	10601	1.2714	0.1018	FOXS1
ENSG00000180658	6	132011520	132032635	41	6	10611	1.27	0.10203	OR2A4
ENSG00000268936	11	134845246	134866693	101	9	10608	1.2698	0.10207	AP003062.1
ENSG00000125630	2	113289492	113344635	132	14	10619	1.2698	0.10208	POLR1B
ENSG00000163939	3	52569368	52729933	329	11	10626	1.2696	0.10211	PBRM1
ENSG00000158050	2	96798905	96821179	24	7	10604	1.2692	0.10218	DUSP2
ENSG00000167765	19	52085036	52107630	54	13	10592	1.2692	0.10219	AC018755.1
ENSG00000112576	6	41892671	42028095	289	45	10595	1.2684	0.10232	CCND3
ENSG00000058335	15	79242289	79393115	286	51	10604	1.2683	0.10235	RASGRF1
ENSG00000136738	10	17676124	17767913	343	16	10606	1.2679	0.10241	STAM
ENSG00000104660	8	29942914	30044724	180	15	10615	1.2674	0.1025	LEPROTL1
ENSG00000111786	12	120889471	120917596	52	11	10609	1.2669	0.1026	SRSF9
ENSG00000185278	1	173827220	173882687	119	13	10615	1.2661	0.10274	ZBTB37
ENSG00000197599	16	1474384	1504557	102	14	10600	1.2659	0.10278	CCDC154
ENSG00000257108	16	606996	629495	30	4	10619	1.2655	0.10284	NHLRC4
ENSG00000130182	16	3128891	3159318	49	9	10589	1.2652	0.1029	ZSCAN10
ENSG00000021300	11	73347223	73383864	102	17	10609	1.2651	0.10291	PLEKHB1
ENSG00000167363	17	80683451	80719073	110	13	10608	1.265	0.10293	FN3K
ENSG00000106344	7	127927738	127993962	86	10	10606	1.2649	0.10295	RBM28
ENSG00000162009	16	1112756	1141454	87	13	10597	1.2648	0.10296	SSTR5
ENSG00000196705	19	21314827	21383034	108	13	10607	1.2649	0.10296	ZNF431
ENSG00000112282	6	131885106	131959369	72	13	10612	1.2643	0.10306	MED23
ENSG00000048342	4	15461489	15613180	279	31	10593	1.2641	0.1031	CC2D2A
ENSG00000120860	12	102396705	102465927	134	19	10622	1.2636	0.10318	CCDC53
ENSG00000168243	1	235700987	235824054	226	36	10599	1.2628	0.10334	GNG4
ENSG00000196544	17	8081652	8103564	44	9	10605	1.2622	0.10344	C17orf59
ENSG00000105374	19	51864860	51885969	48	11	10593	1.2619	0.10349	NKG7
[truncated: 17,108 more rows]

## Sheet: 2.) MAGMA geneset-based results
VARIABLE	TYPE	NGENES	BETA	BETA_STD	SE	P	FULL_NAME
GO_mf:go_vascular_endothelia...2	SET	7	1.5411	0.029493	0.34719	4.5545e-06	GO_mf:go_vascular_endothelial_growth_factor_binding
Curated_gene_sets:petrova_pr...1	SET	56	0.42272	0.022852	0.10741	4.1673e-05	Curated_gene_sets:petrova_prox1_targets_dn
GO_bp:go_response_to_nitric_...	SET	19	0.70015	0.022068	0.17971	4.9097e-05	GO_bp:go_response_to_nitric_oxide
GO_bp:go_diaphragm_developme...	SET	9	0.94091	0.020417	0.26186	0.00016383	GO_bp:go_diaphragm_development
GO_mf:go_platelet_derived_gr...1	SET	11	0.79671	0.019111	0.24321	0.00052805	GO_mf:go_platelet_derived_growth_factor_binding
GO_bp:go_positive_regulation...152	SET	6	1.4053	0.024899	0.42902	0.00052846	GO_bp:go_positive_regulation_of_centriole_replication
Curated_gene_sets:bandres_re...7	SET	30	0.53124	0.021034	0.16518	0.00065087	Curated_gene_sets:bandres_response_to_carmustin_without_mgmt_48hr_dn
Curated_gene_sets:zhan_multi...21	SET	31	0.46454	0.018697	0.14772	0.00083288	Curated_gene_sets:zhan_multiple_myeloma_subgroups
GO_bp:go_homocysteine_metabo...	SET	12	0.7027	0.017605	0.22382	0.0008477	GO_bp:go_homocysteine_metabolic_process
GO_bp:go_ductus_arteriosus_c...	SET	5	0.91934	0.01487	0.29725	0.00099313	GO_bp:go_ductus_arteriosus_closure
GO_bp:go_response_to_broncho...	SET	51	0.35572	0.018354	0.11656	0.0011398	GO_bp:go_response_to_bronchodilator
GO_bp:go_regulation_of_devel...1	SET	13	0.69387	0.018093	0.22876	0.0012122	GO_bp:go_regulation_of_development_heterochronic
Curated_gene_sets:west_adren...4	SET	20	0.51112	0.016528	0.17068	0.0013763	Curated_gene_sets:west_adrenocortical_tumor_markers_dn
Curated_gene_sets:pid_ar_pat...	SET	60	0.34081	0.019068	0.11448	0.001458	Curated_gene_sets:pid_ar_pathway
GO_mf:go_n_formyl_peptide_re...	SET	4	1.6545	0.023936	0.55951	0.0015554	GO_mf:go_n_formyl_peptide_receptor_activity
Curated_gene_sets:reactome_a...19	SET	6	1.1127	0.019716	0.37669	0.0015706	Curated_gene_sets:reactome_activated_ntrk3_signals_through_pi3k
GO_bp:go_positive_regulation...18	SET	9	0.89287	0.019374	0.30337	0.0016265	GO_bp:go_positive_regulation_of_adenylate_cyclase_activity
Curated_gene_sets:pyeon_hpv_...2	SET	86	0.26293	0.0176	0.089666	0.0016849	Curated_gene_sets:pyeon_hpv_positive_tumors_up
GO_bp:go_eyelid_development_...	SET	13	0.64767	0.016889	0.22198	0.0017659	GO_bp:go_eyelid_development_in_camera_type_eye
GO_bp:go_regulation_of_spind...2	SET	14	0.66047	0.017872	0.22775	0.0018683	GO_bp:go_regulation_of_spindle_checkpoint
GO_bp:go_cellular_response_t...80	SET	16	0.56713	0.016405	0.19635	0.0019393	GO_bp:go_cellular_response_to_nitric_oxide
GO_bp:go_embryonic_process_i...	SET	5	1.0669	0.017258	0.3715	0.0020421	GO_bp:go_embryonic_process_involved_in_female_pregnancy
GO_bp:go_regulation_of_presy...3	SET	7	0.88408	0.016919	0.30892	0.0021087	GO_bp:go_regulation_of_presynaptic_membrane_potential
GO_bp:go_regulation_of_membr...6	SET	402	0.12042	0.017283	0.042191	0.0021605	GO_bp:go_regulation_of_membrane_potential
GO_mf:go_vascular_endothelia...1	SET	7	1.0164	0.019451	0.35652	0.0021836	GO_mf:go_vascular_endothelial_growth_factor_activated_receptor_activity
GO_mf:go_benzodiazepine_rece...2	SET	2	1.4137	0.014463	0.50005	0.0023518	GO_mf:go_benzodiazepine_receptor_binding
Curated_gene_sets:zhu_skil_t...2	SET	20	0.54535	0.017635	0.19301	0.0023632	Curated_gene_sets:zhu_skil_targets_up
GO_bp:go_sulfur_amino_acid_m...	SET	17	0.56162	0.016745	0.19986	0.0024792	GO_bp:go_sulfur_amino_acid_metabolic_process
GO_bp:go_engulfment_of_apopt...	SET	14	0.61526	0.016649	0.2196	0.0025444	GO_bp:go_engulfment_of_apoptotic_cell
Curated_gene_sets:reactome_n...60	SET	25	0.48055	0.017372	0.17173	0.0025717	Curated_gene_sets:reactome_notch3_activation_and_transmission_of_signal_to_the_nucleus
GO_bp:go_response_to_sterol_...	SET	11	0.55956	0.013423	0.2001	0.0025863	GO_bp:go_response_to_sterol_depletion
GO_bp:go_regulation_of_centr...1	SET	5	1.2168	0.019681	0.4372	0.0026951	GO_bp:go_regulation_of_centriole_elongation
GO_bp:go_homoserine_metaboli...	SET	4	1.0919	0.015797	0.39243	0.002702	GO_bp:go_homoserine_metabolic_process
GO_bp:go_heterochromatin_org...	SET	18	0.59898	0.018376	0.21604	0.0027837	GO_bp:go_heterochromatin_organization
GO_bp:go_protein_insertion_i...1	SET	6	0.81869	0.014506	0.296	0.0028425	GO_bp:go_protein_insertion_into_er_membrane
Curated_gene_sets:weber_meth...9	SET	10	0.67954	0.015542	0.2497	0.0032535	Curated_gene_sets:weber_methylated_lcp_in_fibroblast_dn
GO_bp:go_cellular_response_t...120	SET	46	0.32093	0.015728	0.11845	0.0033743	GO_bp:go_cellular_response_to_virus
GO_bp:go_negative_regulation...18	SET	13	0.60071	0.015664	0.22204	0.0034147	GO_bp:go_negative_regulation_of_alcohol_biosynthetic_process
Curated_gene_sets:rizki_tumo...1	SET	58	0.26941	0.014821	0.10025	0.0036058	Curated_gene_sets:rizki_tumor_invasiveness_2d_dn
GO_bp:go_cerebellar_granular...3	SET	8	0.73371	0.01501	0.27383	0.0036915	GO_bp:go_cerebellar_granular_layer_morphogenesis
GO_mf:go_ligase_activity_for...2	SET	42	0.31669	0.014832	0.11894	0.0038816	GO_mf:go_ligase_activity_forming_carbon_nitrogen_bonds
GO_bp:go_neuroepithelial_cel...	SET	52	0.31074	0.016189	0.11674	0.0038908	GO_bp:go_neuroepithelial_cell_differentiation
GO_mf:go_carbon_nitrogen_lig...	SET	10	0.65512	0.014984	0.24665	0.003957	GO_mf:go_carbon_nitrogen_ligase_activity_with_glutamine_as_amido_n_donor
Curated_gene_sets:grasemann_...	SET	15	0.63166	0.017692	0.23829	0.0040185	Curated_gene_sets:grasemann_retinoblastoma_with_6p_amplification
Curated_gene_sets:ramaswamy_...1	SET	52	0.28784	0.014996	0.10875	0.0040661	Curated_gene_sets:ramaswamy_metastasis_dn
GO_bp:go_adrenal_gland_devel...	SET	24	0.41826	0.014815	0.15802	0.0040671	GO_bp:go_adrenal_gland_development
GO_bp:go_complement_receptor...	SET	11	0.78912	0.018929	0.29857	0.0041133	GO_bp:go_complement_receptor_mediated_signaling_pathway
GO_bp:go_steroid_metabolic_p...	SET	297	0.12352	0.015281	0.046775	0.0041392	GO_bp:go_steroid_metabolic_process
GO_bp:go_regulation_of_stero...2	SET	10	0.70582	0.016143	0.26753	0.0041702	GO_bp:go_regulation_of_steroid_hormone_biosynthetic_process
GO_bp:go_methionine_biosynth...	SET	12	0.58188	0.014578	0.22069	0.0041913	GO_bp:go_methionine_biosynthetic_process
GO_mf:go_satellite_dna_bindi...	SET	8	0.83304	0.017043	0.31604	0.0042	GO_mf:go_satellite_dna_binding
GO_bp:go_non_recombinational...	SET	91	0.22688	0.01562	0.086357	0.0043083	GO_bp:go_non_recombinational_repair
GO_bp:go_negative_regulation...165	SET	4	0.89624	0.012967	0.34122	0.0043163	GO_bp:go_negative_regulation_of_cyclic_nucleotide_phosphodiesterase_activity
Curated_gene_sets:reactome_d...65	SET	13	0.61346	0.015996	0.23364	0.0043292	Curated_gene_sets:reactome_dissolution_of_fibrin_clot
Curated_gene_sets:lindgren_b...4	SET	8	0.73715	0.015081	0.28078	0.0043322	Curated_gene_sets:lindgren_bladder_cancer_cluster_2a_up
GO_bp:go_renal_system_vascul...2	SET	7	0.90659	0.01735	0.34746	0.004542	GO_bp:go_renal_system_vasculature_morphogenesis
Curated_gene_sets:kang_fluor...2	SET	21	0.45068	0.014933	0.17274	0.004545	Curated_gene_sets:kang_fluorouracil_resistance_up
Curated_gene_sets:le_ski_tar...2	SET	17	0.57478	0.017137	0.22112	0.0046737	Curated_gene_sets:le_ski_targets_up
GO_cc:go_late_endosome_lumen	SET	9	0.77971	0.016919	0.30089	0.0047843	GO_cc:go_late_endosome_lumen
Curated_gene_sets:boylan_mul...11	SET	8	0.83599	0.017103	0.32284	0.0048109	Curated_gene_sets:boylan_multiple_myeloma_pca1_dn
GO_bp:go_negative_regulation...374	SET	67	0.25923	0.015324	0.1005	0.0049536	GO_bp:go_negative_regulation_of_lipid_metabolic_process
GO_mf:go_steroid_hormone_bin...	SET	6	0.72828	0.012904	0.28281	0.0050139	GO_mf:go_steroid_hormone_binding
GO_bp:go_glomerulus_vasculat...	SET	5	1.0512	0.017003	0.40854	0.0050449	GO_bp:go_glomerulus_vasculature_morphogenesis
GO_bp:go_embryonic_camera_ty...2	SET	12	0.59899	0.015007	0.23282	0.0050487	GO_bp:go_embryonic_camera_type_eye_formation
GO_bp:go_negative_regulation...693	SET	73	0.25402	0.015672	0.099014	0.0051561	GO_bp:go_negative_regulation_of_transporter_activity
GO_bp:go_cellular_response_t...102	SET	19	0.4599	0.014496	0.17933	0.0051708	GO_bp:go_cellular_response_to_reactive_nitrogen_species
GO_bp:go_regulation_of_phosp...3	SET	5	0.7214	0.011669	0.28165	0.0052188	GO_bp:go_regulation_of_phosphatidylcholine_biosynthetic_process
GO_mf:go_pre_mirna_binding	SET	6	1.0334	0.01831	0.40431	0.0053004	GO_mf:go_pre_mirna_binding
Curated_gene_sets:fukushima_...	SET	14	0.51404	0.01391	0.20114	0.0053046	Curated_gene_sets:fukushima_tnfsf11_targets
Curated_gene_sets:mootha_ros	SET	7	0.74519	0.014261	0.29296	0.0054893	Curated_gene_sets:mootha_ros
GO_bp:go_recognition_of_apop...	SET	7	0.79505	0.015215	0.31279	0.0055196	GO_bp:go_recognition_of_apoptotic_cell
GO_cc:go_pwp2p_containing_su...	SET	7	1.0054	0.019241	0.39562	0.0055255	GO_cc:go_pwp2p_containing_subcomplex_of_90s_preribosome
GO_bp:go_aspartate_family_am...3	SET	48	0.27365	0.013699	0.10798	0.0056398	GO_bp:go_aspartate_family_amino_acid_metabolic_process
GO_mf:go_myosin_v_binding	SET	16	0.39698	0.011483	0.15694	0.0057147	GO_mf:go_myosin_v_binding
Curated_gene_sets:ferrando_l...	SET	16	0.47543	0.013752	0.18864	0.0058674	Curated_gene_sets:ferrando_lyl1_neighbors
Curated_gene_sets:koinuma_co...2	SET	16	0.49905	0.014436	0.19852	0.0059764	Curated_gene_sets:koinuma_colon_cancer_msi_up
Curated_gene_sets:pid_avb3_i...	SET	73	0.23197	0.014311	0.092406	0.0060353	Curated_gene_sets:pid_avb3_integrin_pathway
GO_cc:go_proton_transporting...2	SET	6	0.76127	0.013488	0.30342	0.0060592	GO_cc:go_proton_transporting_atp_synthase_complex_catalytic_core_f_1_
GO_bp:go_methionine_metaboli...	SET	6	0.97952	0.017355	0.39062	0.006083	GO_bp:go_methionine_metabolic_process
GO_bp:go_nonassociative_lear...	SET	6	0.92304	0.016355	0.36824	0.0061002	GO_bp:go_nonassociative_learning
GO_bp:go_response_to_phenylp...	SET	5	0.61712	0.0099819	0.24751	0.0063325	GO_bp:go_response_to_phenylpropanoid
GO_bp:go_response_to_amino_a...1	SET	105	0.18355	0.01357	0.073719	0.006395	GO_bp:go_response_to_amino_acid
GO_mf:go_sequence_specific_s...	SET	14	0.54476	0.014741	0.21884	0.006404	GO_mf:go_sequence_specific_single_stranded_dna_binding
GO_bp:go_arginine_biosynthet...	SET	4	1.1362	0.016439	0.4569	0.0064494	GO_bp:go_arginine_biosynthetic_process
Curated_gene_sets:ivanova_he...5	SET	180	0.1549	0.014964	0.062452	0.0065687	Curated_gene_sets:ivanova_hematopoiesis_stem_cell
GO_mf:go_mhc_class_ii_recept...	SET	9	0.72456	0.015722	0.29236	0.0066056	GO_mf:go_mhc_class_ii_receptor_activity
GO_bp:go_maturation_of_ssu_r...2	SET	33	0.34052	0.01414	0.13749	0.0066354	GO_bp:go_maturation_of_ssu_rrna_from_tricistronic_rrna_transcript_ssu_rrna_5_8s_rrna_lsu_rrna_
Curated_gene_sets:moserle_if...	SET	31	0.35028	0.014098	0.14164	0.0067026	Curated_gene_sets:moserle_ifna_response
GO_bp:go_regulation_of_plasm...3	SET	13	0.63608	0.016586	0.25737	0.0067329	GO_bp:go_regulation_of_plasminogen_activation
GO_bp:go_positive_regulation...153	SET	11	0.63571	0.015249	0.2573	0.0067476	GO_bp:go_positive_regulation_of_centrosome_cycle
GO_bp:go_cerebellar_granular...1	SET	12	0.57613	0.014434	0.23319	0.0067495	GO_bp:go_cerebellar_granular_layer_development
GO_bp:go_positive_regulation...212	SET	7	0.68996	0.013204	0.27941	0.0067743	GO_bp:go_positive_regulation_of_dendritic_cell_cytokine_production
GO_bp:go_regulation_of_defen...4	SET	34	0.37718	0.015897	0.15282	0.0067963	GO_bp:go_regulation_of_defense_response_to_virus_by_host
Curated_gene_sets:stein_esrr...3	SET	40	0.2772	0.01267	0.11237	0.0068197	Curated_gene_sets:stein_esrra_targets_responsive_to_estrogen_dn
Curated_gene_sets:reactome_u...6	SET	12	0.46817	0.011729	0.19028	0.0069435	Curated_gene_sets:reactome_unwinding_of_dna
Curated_gene_sets:pid_bard1_...	SET	29	0.34024	0.013246	0.13844	0.0069968	Curated_gene_sets:pid_bard1_pathway
Curated_gene_sets:reactome_t...61	SET	29	0.45692	0.017788	0.18597	0.0070123	Curated_gene_sets:reactome_traf6_mediated_irf7_activation
Curated_gene_sets:reactome_t...121	SET	27	0.42671	0.016029	0.17374	0.0070299	Curated_gene_sets:reactome_trp_channels
GO_mf:go_morphogen_activity	SET	7	0.65573	0.012549	0.26712	0.0070535	GO_mf:go_morphogen_activity
GO_mf:go_trna_guanine_methyl...	SET	12	0.55081	0.0138	0.22471	0.007124	GO_mf:go_trna_guanine_methyltransferase_activity
GO_bp:go_adenylate_cyclase_i...3	SET	8	0.69795	0.014279	0.28494	0.0071594	GO_bp:go_adenylate_cyclase_inhibiting_g_protein_coupled_acetylcholine_receptor_signaling_pathway
GO_bp:go_regulation_of_syste...6	SET	8	0.7763	0.015882	0.31715	0.0071934	GO_bp:go_regulation_of_systemic_arterial_blood_pressure_by_norepinephrine_epinephrine
Curated_gene_sets:reactome_s...68	SET	15	0.54374	0.015229	0.22446	0.0077135	Curated_gene_sets:reactome_signaling_by_notch1_hd_domain_mutants_in_cancer
GO_bp:go_positive_regulation...154	SET	8	0.79199	0.016203	0.32714	0.0077458	GO_bp:go_positive_regulation_of_centrosome_duplication
GO_bp:go_coronary_vasculatur...2	SET	16	0.54289	0.015704	0.22452	0.0078074	GO_bp:go_coronary_vasculature_morphogenesis
Curated_gene_sets:reactome_s...72	SET	48	0.28832	0.014433	0.11925	0.0078137	Curated_gene_sets:reactome_signaling_by_notch3
GO_bp:go_centromere_complex_...	SET	52	0.27618	0.014388	0.11426	0.0078265	GO_bp:go_centromere_complex_assembly
Curated_gene_sets:reactome_d...71	SET	75	0.26545	0.016599	0.11006	0.0079422	Curated_gene_sets:reactome_dna_double_strand_break_response
GO_bp:go_anion_transmembrane...	SET	249	0.12495	0.014171	0.051872	0.0080089	GO_bp:go_anion_transmembrane_transport
GO_bp:go_negative_regulation...636	SET	25	0.38215	0.013814	0.15911	0.0081651	GO_bp:go_negative_regulation_of_steroid_metabolic_process
GO_bp:go_negative_regulation...349	SET	87	0.21606	0.014546	0.090038	0.0082126	GO_bp:go_negative_regulation_of_ion_transmembrane_transport
Curated_gene_sets:rampon_enr...1	SET	10	0.63998	0.014637	0.2672	0.0083134	Curated_gene_sets:rampon_enriched_learning_environment_early_dn
GO_bp:go_regulation_of_alcoh...	SET	73	0.22253	0.013729	0.092953	0.0083384	GO_bp:go_regulation_of_alcohol_biosynthetic_process
Curated_gene_sets:weber_meth...11	SET	8	0.6689	0.013685	0.27965	0.0083854	Curated_gene_sets:weber_methylated_lcp_in_sperm_dn
GO_bp:go_ribosomal_small_sub...2	SET	61	0.2323	0.013105	0.097353	0.0085181	GO_bp:go_ribosomal_small_subunit_biogenesis
Curated_gene_sets:mahadevan_...3	SET	17	0.52879	0.015766	0.22211	0.0086436	Curated_gene_sets:mahadevan_imatinib_resistance_up
GO_bp:go_sensory_organ_devel...	SET	527	0.08863	0.014515	0.03732	0.0087832	GO_bp:go_sensory_organ_development
GO_bp:go_neurotransmitter_ca...	SET	16	0.47559	0.013757	0.20064	0.0088914	GO_bp:go_neurotransmitter_catabolic_process
GO_bp:go_rab_protein_signal_...	SET	64	0.22192	0.012823	0.093647	0.0089055	GO_bp:go_rab_protein_signal_transduction
GO_bp:go_otolith_development	SET	8	0.85444	0.01748	0.36125	0.0090158	GO_bp:go_otolith_development
Curated_gene_sets:yao_tempor...4	SET	96	0.18803	0.013295	0.079537	0.0090443	Curated_gene_sets:yao_temporal_response_to_progesterone_cluster_11
Curated_gene_sets:mikkelsen_...18	SET	420	0.094898	0.013915	0.040177	0.0090948	Curated_gene_sets:mikkelsen_mcv6_hcp_with_h3k27me3
GO_bp:go_cellular_response_t...27	SET	21	0.44809	0.014847	0.19053	0.0093462	GO_bp:go_cellular_response_to_dsrna
GO_mf:go_sirna_binding	SET	8	0.7807	0.015972	0.3323	0.0094088	GO_mf:go_sirna_binding
GO_bp:go_type_i_interferon_s...	SET	9	0.64854	0.014073	0.27669	0.0095466	GO_bp:go_type_i_interferon_secretion
GO_bp:go_negative_regulation...528	SET	22	0.40776	0.013829	0.17403	0.0095678	GO_bp:go_negative_regulation_of_potassium_ion_transmembrane_transport
GO_mf:go_g_protein_coupled_a...1	SET	7	0.70662	0.013523	0.30198	0.00965	GO_mf:go_g_protein_coupled_acetylcholine_receptor_activity
GO_bp:go_negative_regulation...249	SET	10	0.67719	0.015488	0.28995	0.0097634	GO_bp:go_negative_regulation_of_feeding_behavior
GO_bp:go_uv_protection	SET	13	0.49742	0.012971	0.21298	0.0097637	GO_bp:go_uv_protection
Curated_gene_sets:senese_hda...1	SET	216	0.13323	0.014086	0.057284	0.010021	Curated_gene_sets:senese_hdac1_and_hdac2_targets_dn
GO_bp:go_cellular_potassium_...	SET	13	0.55093	0.014366	0.23711	0.010083	GO_bp:go_cellular_potassium_ion_homeostasis
Curated_gene_sets:kegg_calci...	SET	168	0.15095	0.014093	0.065041	0.010153	Curated_gene_sets:kegg_calcium_signaling_pathway
GO_bp:go_epithelial_cell_fat...	SET	16	0.4949	0.014316	0.21402	0.010384	GO_bp:go_epithelial_cell_fate_commitment
GO_bp:go_protein_de_adp_ribo...	SET	5	1.0991	0.017777	0.47597	0.010476	GO_bp:go_protein_de_adp_ribosylation
GO_mf:go_calcium_potassium_s...	SET	5	0.89767	0.01452	0.3889	0.0105	GO_mf:go_calcium_potassium_sodium_antiporter_activity
GO_bp:go_pulmonary_artery_mo...	SET	6	0.68737	0.012179	0.29788	0.010519	GO_bp:go_pulmonary_artery_morphogenesis
GO_bp:go_cell_communication_...3	SET	52	0.27958	0.014566	0.12135	0.010619	GO_bp:go_cell_communication_involved_in_cardiac_conduction
Curated_gene_sets:cheng_taf7...	SET	6	0.69567	0.012326	0.30207	0.010646	Curated_gene_sets:cheng_taf7l_targets
Curated_gene_sets:senese_hda...5	SET	115	0.18032	0.013947	0.078314	0.01066	Curated_gene_sets:senese_hdac2_targets_dn
GO_bp:go_positive_regulation...1	SET	6	0.81928	0.014516	0.35594	0.010681	GO_bp:go_positive_regulation_by_host_of_viral_genome_replication
Curated_gene_sets:hoshida_li...1	SET	66	0.23001	0.013495	0.099986	0.010719	Curated_gene_sets:hoshida_liver_cancer_late_recurrence_dn
GO_mf:go_acetylglucosaminylt...	SET	50	0.25805	0.013184	0.11224	0.010757	GO_mf:go_acetylglucosaminyltransferase_activity
GO_mf:go_lipase_activator_ac...	SET	13	0.45539	0.011875	0.19813	0.010776	GO_mf:go_lipase_activator_activity
GO_bp:go_regulation_of_aldos...	SET	7	0.66826	0.012789	0.29084	0.010796	GO_bp:go_regulation_of_aldosterone_metabolic_process
GO_bp:go_transcytosis	SET	18	0.43861	0.013456	0.19119	0.0109	GO_bp:go_transcytosis
Curated_gene_sets:yoshimura_...2	SET	1136	0.056937	0.013464	0.024929	0.011193	Curated_gene_sets:yoshimura_mapk8_targets_up
Curated_gene_sets:reactome_s...159	SET	6	0.6691	0.011855	0.29295	0.011193	Curated_gene_sets:reactome_synthesis_of_lipoxins_lx
GO_bp:go_coronary_vasculatur...1	SET	44	0.29214	0.014003	0.12798	0.011229	GO_bp:go_coronary_vasculature_development
Curated_gene_sets:reactome_a...48	SET	31	0.31909	0.012843	0.13998	0.011324	Curated_gene_sets:reactome_activation_of_the_pre_replicative_complex
GO_bp:go_positive_regulation...211	SET	7	0.57721	0.011046	0.25378	0.011476	GO_bp:go_positive_regulation_of_dendritic_cell_antigen_processing_and_presentation
GO_bp:go_somite_specification	SET	4	1.0751	0.015554	0.47298	0.011521	GO_bp:go_somite_specification
GO_mf:go_g_rich_strand_telom...	SET	10	0.55339	0.012657	0.24359	0.011556	GO_mf:go_g_rich_strand_telomeric_dna_binding
GO_mf:go_hydrolase_activity_...1	SET	877	0.062507	0.013081	0.027535	0.011607	GO_mf:go_hydrolase_activity_acting_on_acid_anhydrides
Curated_gene_sets:wang_smarc...1	SET	344	0.10585	0.014075	0.046644	0.011633	Curated_gene_sets:wang_smarce1_targets_dn
GO_bp:go_negative_regulation...158	SET	53	0.26075	0.013714	0.11501	0.011694	GO_bp:go_negative_regulation_of_coagulation
GO_mf:go_deoxyribonuclease_i...	SET	4	1.0589	0.01532	0.46781	0.011806	GO_mf:go_deoxyribonuclease_i_activity
GO_bp:go_dna_dependent_dna_r...1	SET	141	0.15047	0.012878	0.066535	0.011871	GO_bp:go_dna_dependent_dna_replication
GO_cc:go_brca1_a_complex	SET	6	0.97608	0.017295	0.43222	0.01197	GO_cc:go_brca1_a_complex
Curated_gene_sets:lui_thyroi...1	SET	49	0.25187	0.012739	0.11159	0.012006	Curated_gene_sets:lui_thyroid_cancer_cluster_1
GO_bp:go_centriole_elongation	SET	6	0.89493	0.015857	0.39669	0.012044	GO_bp:go_centriole_elongation
Curated_gene_sets:wei_mir34a...	SET	141	0.1532	0.013113	0.067962	0.012097	Curated_gene_sets:wei_mir34a_targets
GO_bp:go_mesendoderm_develop...	SET	4	0.81453	0.011784	0.36205	0.012238	GO_bp:go_mesendoderm_development
GO_bp:go_compartment_pattern...	SET	5	0.72591	0.011742	0.32289	0.012289	GO_bp:go_compartment_pattern_specification
Curated_gene_sets:reactome_h...31	SET	29	0.31315	0.012191	0.13965	0.012474	Curated_gene_sets:reactome_hsf1_activation
GO_bp:go_platelet_derived_gr...1	SET	6	0.75482	0.013374	0.33668	0.012488	GO_bp:go_platelet_derived_growth_factor_receptor_alpha_signaling_pathway
GO_cc:go_cortical_endoplasmi...	SET	5	1.0464	0.016926	0.46684	0.012505	GO_cc:go_cortical_endoplasmic_reticulum
GO_bp:go_positive_regulation...634	SET	6	0.7948	0.014082	0.35482	0.012553	GO_bp:go_positive_regulation_of_plasminogen_activation
GO_bp:go_cysteine_metabolic_...	SET	8	0.6248	0.012782	0.28002	0.012839	GO_bp:go_cysteine_metabolic_process
GO_bp:go_detection_of_virus	SET	6	0.65975	0.01169	0.2963	0.012995	GO_bp:go_detection_of_virus
Curated_gene_sets:mody_hippo...2	SET	53	0.2514	0.013222	0.11294	0.013018	Curated_gene_sets:mody_hippocampus_postnatal
Curated_gene_sets:teramoto_o...2	SET	8	0.67499	0.013809	0.30329	0.01303	Curated_gene_sets:teramoto_opn_targets_cluster_3
GO_mf:go_7sk_snrna_binding	SET	7	0.7751	0.014833	0.34833	0.013043	GO_mf:go_7sk_snrna_binding
GO_bp:go_regulation_of_dna_d...7	SET	4	0.87342	0.012636	0.39307	0.013149	GO_bp:go_regulation_of_dna_duplex_unwinding
Curated_gene_sets:chiang_liv...5	SET	25	0.40128	0.014506	0.18061	0.013155	Curated_gene_sets:chiang_liver_cancer_subclass_polysomy7_dn
Curated_gene_sets:jiang_vhl_...	SET	85	0.17306	0.011517	0.077975	0.013235	Curated_gene_sets:jiang_vhl_targets
Curated_gene_sets:reactome_h...20	SET	8	0.54809	0.011213	0.24804	0.013572	Curated_gene_sets:reactome_histidine_catabolism
GO_bp:go_histidine_catabolic...	SET	8	0.54809	0.011213	0.24804	0.013572	GO_bp:go_histidine_catabolic_process
Curated_gene_sets:cho_nr4a1_...	SET	29	0.31372	0.012213	0.14213	0.013653	Curated_gene_sets:cho_nr4a1_targets
GO_bp:go_positive_regulation...798	SET	6	0.80201	0.01421	0.36336	0.013656	GO_bp:go_positive_regulation_of_t_helper_1_cell_differentiation
Curated_gene_sets:smid_breas...9	SET	6	0.7671	0.013592	0.34772	0.013697	Curated_gene_sets:smid_breast_cancer_normal_like_dn
GO_bp:go_vitamin_transmembra...	SET	16	0.39738	0.011495	0.18068	0.013934	GO_bp:go_vitamin_transmembrane_transport
GO_bp:go_forebrain_developme...	SET	363	0.095572	0.013048	0.043455	0.013935	GO_bp:go_forebrain_development
GO_bp:go_positive_regulation...208	SET	25	0.37451	0.013538	0.17038	0.013978	GO_bp:go_positive_regulation_of_defense_response_to_virus_by_host
GO_bp:go_cell_migration_invo...1	SET	12	0.55805	0.013981	0.25393	0.013996	GO_bp:go_cell_migration_involved_in_gastrulation
Curated_gene_sets:zheng_il22...1	SET	30	0.31749	0.012571	0.14451	0.014016	Curated_gene_sets:zheng_il22_signaling_dn
GO_bp:go_dentate_gyrus_devel...	SET	16	0.47056	0.013612	0.21441	0.0141	GO_bp:go_dentate_gyrus_development
GO_bp:go_chorio_allantoic_fu...	SET	7	0.69771	0.013352	0.31811	0.014151	GO_bp:go_chorio_allantoic_fusion
Curated_gene_sets:manalo_hyp...1	SET	283	0.10485	0.012666	0.047817	0.014169	Curated_gene_sets:manalo_hypoxia_dn
GO_bp:go_regulation_of_trans...5	SET	29	0.30628	0.011924	0.13973	0.014198	GO_bp:go_regulation_of_transcription_elongation_from_rna_polymerase_ii_promoter
Curated_gene_sets:liao_have_...	SET	40	0.29685	0.013568	0.13556	0.014278	Curated_gene_sets:liao_have_sox4_binding_sites
GO_bp:go_androgen_biosynthet...	SET	10	0.49374	0.011293	0.22593	0.014438	GO_bp:go_androgen_biosynthetic_process
GO_bp:go_dna_replication	SET	264	0.10382	0.012119	0.047636	0.01466	GO_bp:go_dna_replication
Curated_gene_sets:tesar_alk_...4	SET	6	0.80253	0.01422	0.36831	0.014674	Curated_gene_sets:tesar_alk_targets_human_es_4d_dn
GO_mf:go_double_stranded_rna...2	SET	69	0.22117	0.013268	0.10152	0.014688	GO_mf:go_double_stranded_rna_binding
GO_bp:go_positive_regulation...449	SET	36	0.28756	0.012471	0.13215	0.014782	GO_bp:go_positive_regulation_of_lipid_kinase_activity
Curated_gene_sets:pid_il3_pa...	SET	25	0.36476	0.013186	0.1677	0.014822	Curated_gene_sets:pid_il3_pathway
GO_mf:go_ral_gtpase_binding	SET	14	0.46027	0.012455	0.21169	0.014851	GO_mf:go_ral_gtpase_binding
GO_cc:go_cytosolic_proteasom...	SET	9	0.61636	0.013374	0.28363	0.014894	GO_cc:go_cytosolic_proteasome_complex
GO_bp:go_regulation_of_trans...29	SET	247	0.11854	0.013391	0.054564	0.014914	GO_bp:go_regulation_of_transporter_activity
Curated_gene_sets:lee_bmp2_t...1	SET	848	0.060906	0.012543	0.028048	0.014953	Curated_gene_sets:lee_bmp2_targets_dn
GO_mf:go_actin_dependent_atp...	SET	12	0.58912	0.014759	0.27141	0.01499	GO_mf:go_actin_dependent_atpase_activity
GO_bp:go_dna_strand_elongati...1	SET	20	0.36456	0.011789	0.16808	0.01505	GO_bp:go_dna_strand_elongation
Curated_gene_sets:reactome_c...47	SET	23	0.37653	0.013056	0.17365	0.015075	Curated_gene_sets:reactome_cholesterol_biosynthesis
Curated_gene_sets:reactome_a...100	SET	56	0.22481	0.012153	0.10369	0.015088	Curated_gene_sets:reactome_arachidonic_acid_metabolism
GO_bp:go_aspartate_family_am...1	SET	22	0.3416	0.011585	0.15761	0.015109	GO_bp:go_aspartate_family_amino_acid_biosynthetic_process
GO_bp:go_purine_nucleoside_m...1	SET	34	0.29273	0.012338	0.13509	0.015126	GO_bp:go_purine_nucleoside_metabolic_process
GO_bp:go_maternal_process_in...2	SET	7	0.59803	0.011445	0.27616	0.01518	GO_bp:go_maternal_process_involved_in_parturition
GO_mf:go_dna_helicase_activi...	SET	47	0.23652	0.011716	0.10931	0.015254	GO_mf:go_dna_helicase_activity
GO_bp:go_anterior_commissure...	SET	5	0.77693	0.012567	0.35932	0.015309	GO_bp:go_anterior_commissure_morphogenesis
GO_bp:go_aorta_smooth_muscle...	SET	3	1.1294	0.014151	0.52237	0.015312	GO_bp:go_aorta_smooth_muscle_tissue_morphogenesis
GO_bp:go_regulation_of_hormo...1	SET	27	0.37027	0.013909	0.17135	0.015359	GO_bp:go_regulation_of_hormone_biosynthetic_process
GO_bp:go_dorsal_root_ganglio...	SET	5	0.91312	0.01477	0.42356	0.015556	GO_bp:go_dorsal_root_ganglion_development
Curated_gene_sets:kauffmann_...2	SET	137	0.13631	0.011501	0.063254	0.015591	Curated_gene_sets:kauffmann_dna_replication_genes
GO_bp:go_mitotic_recombinati...	SET	24	0.34934	0.012373	0.16244	0.015761	GO_bp:go_mitotic_recombination
GO_bp:go_cerebral_cortex_reg...	SET	7	0.72849	0.013941	0.33881	0.015781	GO_bp:go_cerebral_cortex_regionalization
GO_bp:go_branching_involved_...1	SET	30	0.31074	0.012303	0.14472	0.015901	GO_bp:go_branching_involved_in_blood_vessel_morphogenesis
GO_bp:go_diet_induced_thermo...	SET	9	0.55126	0.011962	0.2569	0.015951	GO_bp:go_diet_induced_thermogenesis
GO_mf:go_bitter_taste_recept...	SET	22	0.57956	0.019655	0.2701	0.015956	GO_mf:go_bitter_taste_receptor_activity
GO_bp:go_maturation_of_ssu_r...1	SET	43	0.25862	0.012255	0.12112	0.016382	GO_bp:go_maturation_of_ssu_rrna
GO_bp:go_citrulline_biosynth...	SET	4	0.83803	0.012124	0.39269	0.016425	GO_bp:go_citrulline_biosynthetic_process
GO_bp:go_columnar_cuboidal_e...2	SET	107	0.17612	0.013143	0.082569	0.016473	GO_bp:go_columnar_cuboidal_epithelial_cell_differentiation
GO_bp:go_cerebellar_granular...2	SET	6	0.64037	0.011346	0.30049	0.01655	GO_bp:go_cerebellar_granular_layer_formation
GO_mf:go_platelet_derived_gr...2	SET	15	0.49167	0.013771	0.23115	0.016715	GO_mf:go_platelet_derived_growth_factor_receptor_binding
GO_bp:go_phosphatidylcholine...2	SET	37	0.28059	0.012336	0.13193	0.016723	GO_bp:go_phosphatidylcholine_biosynthetic_process
GO_bp:go_ribosomal_small_sub...3	SET	7	0.5659	0.01083	0.26608	0.016727	GO_bp:go_ribosomal_small_subunit_export_from_nucleus
Curated_gene_sets:reactome_n...52	SET	67	0.25441	0.015039	0.11962	0.016729	Curated_gene_sets:reactome_nonhomologous_end_joining_nhej
GO_bp:go_regulation_of_catio...2	SET	304	0.10399	0.013013	0.048963	0.016848	GO_bp:go_regulation_of_cation_transmembrane_transport
Curated_gene_sets:pasini_suz...2	SET	98	0.1677	0.011979	0.079154	0.01707	Curated_gene_sets:pasini_suz12_targets_up
Curated_gene_sets:reactome_i...65	SET	20	0.36664	0.011856	0.17309	0.017084	Curated_gene_sets:reactome_intrinsic_pathway_of_fibrin_clot_formation
GO_bp:go_hepaticobiliary_sys...	SET	136	0.14173	0.011915	0.066931	0.017114	GO_bp:go_hepaticobiliary_system_development
GO_bp:go_negative_regulation...159	SET	7	0.60815	0.011639	0.28783	0.017312	GO_bp:go_negative_regulation_of_cofactor_metabolic_process
GO_mf:go_phospholipase_activ...1	SET	11	0.4409	0.010576	0.2089	0.017413	GO_mf:go_phospholipase_activator_activity
GO_bp:go_cellular_sodium_ion...	SET	16	0.43248	0.01251	0.20499	0.017446	GO_bp:go_cellular_sodium_ion_homeostasis
GO_bp:go_positive_regulation...233	SET	25	0.40396	0.014603	0.19164	0.017526	GO_bp:go_positive_regulation_of_dna_templated_transcription_initiation
Curated_gene_sets:biocarta_p...28	SET	22	0.31662	0.010738	0.15052	0.017722	Curated_gene_sets:biocarta_ptdins_pathway
Curated_gene_sets:puiffe_inv...2	SET	70	0.20882	0.012617	0.099344	0.017785	Curated_gene_sets:puiffe_invasion_inhibited_by_ascites_up
GO_bp:go_regulation_of_sodiu...2	SET	59	0.24409	0.013543	0.11615	0.017808	GO_bp:go_regulation_of_sodium_ion_transmembrane_transport
Curated_gene_sets:delpuech_f...2	SET	62	0.23903	0.013594	0.11377	0.017825	Curated_gene_sets:delpuech_foxo3_targets_up
GO_bp:go_positive_regulation...409	SET	45	0.24688	0.011967	0.11753	0.017844	GO_bp:go_positive_regulation_of_interleukin_8_production
GO_bp:go_chromatin_remodelin...	SET	44	0.2639	0.01265	0.12572	0.017916	GO_bp:go_chromatin_remodeling_at_centromere
GO_bp:go_embryonic_brain_dev...	SET	10	0.59439	0.013595	0.28345	0.018006	GO_bp:go_embryonic_brain_development
GO_bp:go_heart_development	SET	528	0.076889	0.012604	0.036675	0.018027	GO_bp:go_heart_development
Curated_gene_sets:ishida_tar...	SET	6	0.68355	0.012111	0.32626	0.018088	Curated_gene_sets:ishida_targets_of_syt_ssx_fusions
GO_bp:go_pyrimidine_nucleoti...4	SET	6	0.5571	0.0098709	0.26607	0.018145	GO_bp:go_pyrimidine_nucleotide_salvage
GO_mf:go_proline_rich_region...	SET	18	0.39667	0.01217	0.18958	0.01821	GO_mf:go_proline_rich_region_binding
GO_bp:go_positive_regulation...224	SET	5	1.2744	0.020614	0.60979	0.01832	GO_bp:go_positive_regulation_of_dna_catabolic_process
GO_cc:go_borc_complex	SET	8	0.50706	0.010374	0.2427	0.018351	GO_cc:go_borc_complex
GO_bp:go_peptidyl_lysine_met...	SET	121	0.15004	0.011903	0.071907	0.018469	GO_bp:go_peptidyl_lysine_methylation
GO_bp:go_aldosterone_secreti...	SET	5	0.87679	0.014182	0.42037	0.018508	GO_bp:go_aldosterone_secretion
GO_bp:go_c21_steroid_hormone...1	SET	26	0.3199	0.011793	0.15345	0.018552	GO_bp:go_c21_steroid_hormone_biosynthetic_process
GO_bp:go_cardiac_septum_deve...	SET	106	0.17515	0.01301	0.084066	0.018613	GO_bp:go_cardiac_septum_development
Curated_gene_sets:browne_hcm...4	SET	106	0.15729	0.011683	0.075503	0.018625	Curated_gene_sets:browne_hcmv_infection_12hr_up
Curated_gene_sets:reactome_n...35	SET	22	0.31493	0.01068	0.15127	0.018683	Curated_gene_sets:reactome_neurodegenerative_diseases
Curated_gene_sets:reactome_n...58	SET	22	0.36759	0.012466	0.17662	0.018713	Curated_gene_sets:reactome_notch2_activation_and_transmission_of_signal_to_the_nucleus
Curated_gene_sets:reactome_t...59	SET	14	0.4526	0.012247	0.21762	0.01878	Curated_gene_sets:reactome_traf3_dependent_irf_activation_pathway
Curated_gene_sets:plasari_tg...4	SET	29	0.32854	0.01279	0.15811	0.018867	Curated_gene_sets:plasari_tgfb1_signaling_via_nfic_1hr_up
GO_bp:go_muscle_tissue_devel...	SET	372	0.089637	0.012385	0.04314	0.018872	GO_bp:go_muscle_tissue_development
Curated_gene_sets:wang_recur...1	SET	16	0.40967	0.01185	0.19741	0.018993	Curated_gene_sets:wang_recurrent_liver_cancer_dn
GO_bp:go_vitamin_transport	SET	36	0.25778	0.011179	0.12424	0.019009	GO_bp:go_vitamin_transport
GO_cc:go_costamere	SET	17	0.44369	0.013229	0.21393	0.019051	GO_cc:go_costamere
GO_bp:go_termination_of_rna_...2	SET	33	0.30267	0.012568	0.14596	0.019063	GO_bp:go_termination_of_rna_polymerase_ii_transcription
GO_bp:go_nucleotide_transmem...	SET	7	0.74333	0.014225	0.35862	0.019106	GO_bp:go_nucleotide_transmembrane_transport
GO_bp:go_nucleoside_triphosp...3	SET	57	0.19998	0.010907	0.096512	0.019136	GO_bp:go_nucleoside_triphosphate_metabolic_process
GO_bp:go_negative_regulation...690	SET	108	0.16922	0.012686	0.081713	0.019193	GO_bp:go_negative_regulation_of_transmembrane_transport
GO_bp:go_positive_chemotaxis	SET	60	0.20432	0.011432	0.098667	0.019194	GO_bp:go_positive_chemotaxis
GO_bp:go_secretory_granule_o...	SET	33	0.30074	0.012488	0.14525	0.019215	GO_bp:go_secretory_granule_organization
GO_bp:go_regulation_of_mitot...4	SET	7	0.62952	0.012047	0.30406	0.019217	GO_bp:go_regulation_of_mitotic_recombination
GO_bp:go_mannosylation	SET	35	0.29743	0.012719	0.1437	0.019242	GO_bp:go_mannosylation
GO_mf:go_n_acylphosphatidyle...	SET	5	0.76957	0.012448	0.37181	0.019244	GO_mf:go_n_acylphosphatidylethanolamine_specific_phospholipase_d_activity
GO_mf:go_lysine_n_methyltran...	SET	58	0.21047	0.011578	0.10182	0.01937	GO_mf:go_lysine_n_methyltransferase_activity
GO_mf:go_atp_dependent_dna_h...	SET	36	0.25095	0.010883	0.12148	0.019435	GO_mf:go_atp_dependent_dna_helicase_activity
Curated_gene_sets:petrova_en...1	SET	156	0.13893	0.012503	0.067319	0.019527	Curated_gene_sets:petrova_endothelium_lymphatic_vs_blood_dn
GO_bp:go_positive_regulation...823	SET	18	0.35717	0.010958	0.17312	0.019559	GO_bp:go_positive_regulation_of_transcription_elongation_from_rna_polymerase_ii_promoter
GO_bp:go_vascular_endothelia...4	SET	35	0.28628	0.012242	0.13891	0.019667	GO_bp:go_vascular_endothelial_growth_factor_signaling_pathway
GO_bp:go_membrane_depolariza...5	SET	5	0.845	0.013668	0.41011	0.019688	GO_bp:go_membrane_depolarization_during_sa_node_cell_action_potential
Curated_gene_sets:kegg_regul...2	SET	33	0.32421	0.013462	0.15747	0.01976	Curated_gene_sets:kegg_regulation_of_autophagy
GO_bp:go_negative_regulation...298	SET	10	0.53811	0.012308	0.26199	0.02	GO_bp:go_negative_regulation_of_hormone_metabolic_process
GO_mf:go_acetylcholine_recep...1	SET	22	0.37126	0.012591	0.18079	0.02002	GO_mf:go_acetylcholine_receptor_activity
GO_cc:go_histone_pre_mrna_3_...	SET	6	0.66875	0.011849	0.32584	0.020073	GO_cc:go_histone_pre_mrna_3_end_processing_complex
GO_bp:go_establishment_of_se...	SET	4	1.4637	0.021176	0.71341	0.020109	GO_bp:go_establishment_of_sertoli_cell_barrier
GO_mf:go_cyclosporin_a_bindi...	SET	14	0.39561	0.010705	0.19289	0.020144	GO_mf:go_cyclosporin_a_binding
Curated_gene_sets:wakabayash...3	SET	142	0.13574	0.011658	0.066195	0.020164	Curated_gene_sets:wakabayashi_adipogenesis_pparg_rxra_bound_36hr
GO_mf:go_estrogen_receptor_a...	SET	5	0.62405	0.010094	0.30434	0.020165	GO_mf:go_estrogen_receptor_activity
Curated_gene_sets:reactome_p...56	SET	67	0.20746	0.012264	0.10121	0.020199	Curated_gene_sets:reactome_pkmts_methylate_histone_lysines
Curated_gene_sets:gaurnier_p...	SET	68	0.21054	0.012538	0.10274	0.02023	Curated_gene_sets:gaurnier_psmd4_targets
GO_bp:go_regulation_of_mrna_...1	SET	27	0.34221	0.012855	0.16703	0.02025	GO_bp:go_regulation_of_mrna_3_end_processing
GO_bp:go_positive_regulation...296	SET	52	0.2329	0.012133	0.1137	0.020271	GO_bp:go_positive_regulation_of_fibroblast_proliferation
GO_bp:go_segment_specificati...	SET	16	0.39724	0.011491	0.19395	0.020282	GO_bp:go_segment_specification
Curated_gene_sets:he_pten_ta...1	SET	7	0.77126	0.01476	0.37688	0.020367	Curated_gene_sets:he_pten_targets_dn
GO_bp:go_fucose_metabolic_pr...	SET	7	0.7804	0.014935	0.38154	0.020415	GO_bp:go_fucose_metabolic_process
GO_bp:go_regulation_of_ion_t...1	SET	437	0.083864	0.012537	0.041007	0.020429	GO_bp:go_regulation_of_ion_transmembrane_transport
Curated_gene_sets:myllykanga...1	SET	11	0.67921	0.016293	0.33214	0.020437	Curated_gene_sets:myllykangas_amplification_hot_spot_12
Curated_gene_sets:biocarta_b...2	SET	8	0.60786	0.012436	0.2974	0.02049	Curated_gene_sets:biocarta_bard1_pathway
GO_bp:go_ion_transmembrane_t...	SET	1054	0.053367	0.012184	0.026117	0.020515	GO_bp:go_ion_transmembrane_transport
GO_bp:go_dna_replication_ini...	SET	35	0.27373	0.011705	0.13401	0.020551	GO_bp:go_dna_replication_initiation
GO_mf:go_taste_receptor_acti...	SET	27	0.46988	0.017651	0.23018	0.020615	GO_mf:go_taste_receptor_activity
GO_bp:go_export_across_plasm...	SET	31	0.30812	0.012401	0.15097	0.020639	GO_bp:go_export_across_plasma_membrane
GO_bp:go_aorta_development	SET	52	0.24183	0.012599	0.11852	0.020667	GO_bp:go_aorta_development
GO_bp:go_positive_regulation...395	SET	15	0.42019	0.011769	0.20606	0.020727	GO_bp:go_positive_regulation_of_interleukin_17_production
GO_mf:go_acid_phosphatase_ac...	SET	8	0.69929	0.014306	0.34294	0.020727	GO_mf:go_acid_phosphatase_activity
Curated_gene_sets:bonome_ova...4	SET	478	0.077349	0.01208	0.037933	0.020729	Curated_gene_sets:bonome_ovarian_cancer_survival_suboptimal_debulking
GO_bp:go_amyloid_beta_cleara...3	SET	7	0.59423	0.011372	0.29161	0.020795	GO_bp:go_amyloid_beta_clearance_by_transcytosis
Curated_gene_sets:reactome_d...70	SET	163	0.13757	0.012652	0.067671	0.02104	Curated_gene_sets:reactome_dna_double_strand_break_repair
GO_mf:go_protein_glutamine_g...	SET	9	0.60813	0.013196	0.29926	0.021082	GO_mf:go_protein_glutamine_gamma_glutamyltransferase_activity
Curated_gene_sets:reactome_h...6	SET	43	0.28892	0.013691	0.14232	0.021183	Curated_gene_sets:reactome_hdms_demethylate_histones
Curated_gene_sets:stoner_eso...1	SET	6	0.56016	0.0099251	0.27595	0.021189	Curated_gene_sets:stoner_esophageal_carcinogenesis_dn
GO_mf:go_rna_polymerase_ii_c...2	SET	34	0.30095	0.012684	0.14832	0.021233	GO_mf:go_rna_polymerase_ii_core_promoter_sequence_specific_dna_binding
GO_bp:go_regulation_of_phosp...13	SET	63	0.20387	0.011688	0.10065	0.021412	GO_bp:go_regulation_of_phospholipid_metabolic_process
GO_bp:go_glutamine_metabolic...	SET	19	0.36175	0.011402	0.17861	0.021422	GO_bp:go_glutamine_metabolic_process
Curated_gene_sets:zirn_treti...1	SET	6	0.77991	0.013819	0.38516	0.021448	Curated_gene_sets:zirn_tretinoin_response_dn
GO_bp:go_skeletal_muscle_org...	SET	163	0.1293	0.011891	0.063971	0.021639	GO_bp:go_skeletal_muscle_organ_development
Curated_gene_sets:reactome_p...89	SET	96	0.19534	0.013812	0.096783	0.021785	Curated_gene_sets:reactome_processing_of_dna_double_strand_break_ends
Curated_gene_sets:myllykanga...9	SET	20	0.40168	0.012989	0.19935	0.021963	Curated_gene_sets:myllykangas_amplification_hot_spot_23
GO_bp:go_purine_containing_c...3	SET	158	0.12583	0.011395	0.062523	0.022092	GO_bp:go_purine_containing_compound_metabolic_process
GO_bp:go_nucleotide_salvage	SET	14	0.37344	0.010105	0.18567	0.022157	GO_bp:go_nucleotide_salvage
Curated_gene_sets:biocarta_f...5	SET	8	0.64502	0.013196	0.32079	0.022186	Curated_gene_sets:biocarta_flumazenil_pathway
GO_bp:go_negative_regulation...183	SET	9	0.57657	0.012511	0.28682	0.022214	GO_bp:go_negative_regulation_of_delayed_rectifier_potassium_channel_activity
Curated_gene_sets:kondo_ezh2...	SET	219	0.11278	0.012005	0.056118	0.022243	Curated_gene_sets:kondo_ezh2_targets
GO_bp:go_srebp_signaling_pat...	SET	9	0.46488	0.010087	0.23154	0.022344	GO_bp:go_srebp_signaling_pathway
GO_bp:go_positive_regulation...179	SET	96	0.17127	0.01211	0.085359	0.022409	GO_bp:go_positive_regulation_of_cold_induced_thermogenesis
GO_bp:go_cell_communication_...2	SET	24	0.34143	0.012094	0.17021	0.022437	GO_bp:go_cell_communication_by_electrical_coupling_involved_in_cardiac_conduction
GO_bp:go_positive_regulation...384	SET	20	0.38457	0.012436	0.1919	0.022544	GO_bp:go_positive_regulation_of_interferon_alpha_production
GO_cc:go_neuronal_dense_core...	SET	6	0.77993	0.013819	0.38923	0.022556	GO_cc:go_neuronal_dense_core_vesicle
GO_bp:go_thrombin_activated_...	SET	12	0.56144	0.014066	0.2805	0.022674	GO_bp:go_thrombin_activated_receptor_signaling_pathway
GO_bp:go_lipoxygenase_pathway	SET	16	0.41361	0.011964	0.20665	0.022677	GO_bp:go_lipoxygenase_pathway
GO_mf:go_voltage_gated_calci...2	SET	5	0.80826	0.013074	0.40382	0.022678	GO_mf:go_voltage_gated_calcium_channel_activity_involved_in_cardiac_muscle_cell_action_potential
GO_bp:go_negative_regulation...368	SET	75	0.18579	0.011617	0.092842	0.022699	GO_bp:go_negative_regulation_of_leukocyte_proliferation
GO_mf:go_potassium_transport...	SET	11	0.49979	0.011989	0.24978	0.02271	GO_mf:go_potassium_transporting_atpase_activity
GO_cc:go_multivesicular_body...1	SET	7	0.70955	0.013579	0.35463	0.022714	GO_cc:go_multivesicular_body_lumen
GO_bp:go_outer_mitochondrial...	SET	7	0.58068	0.011113	0.29023	0.022718	GO_bp:go_outer_mitochondrial_membrane_organization
GO_mf:go_peroxisome_targetin...	SET	5	0.82929	0.013414	0.41449	0.022719	GO_mf:go_peroxisome_targeting_sequence_binding
GO_bp:go_oligodendrocyte_pro...	SET	8	0.69948	0.01431	0.34973	0.022757	GO_bp:go_oligodendrocyte_progenitor_proliferation
Curated_gene_sets:park_apl_p...1	SET	47	0.24147	0.011962	0.12074	0.022762	Curated_gene_sets:park_apl_pathogenesis_dn
GO_bp:go_regulation_of_rna_m...	SET	207	0.11614	0.012023	0.058112	0.02284	GO_bp:go_regulation_of_rna_metabolic_process
GO_bp:go_negative_regulation...529	SET	30	0.30457	0.012059	0.1524	0.022844	GO_bp:go_negative_regulation_of_potassium_ion_transport
GO_mf:go_lbd_domain_binding	SET	5	0.91082	0.014733	0.45606	0.022913	GO_mf:go_lbd_domain_binding
Curated_gene_sets:mikkelsen_...10	SET	7	0.53967	0.010328	0.27111	0.023273	Curated_gene_sets:mikkelsen_es_lcp_with_h3k4me3_and_h3k27me3
GO_bp:go_thiamine_containing...	SET	6	0.56486	0.010008	0.28396	0.023349	GO_bp:go_thiamine_containing_compound_metabolic_process
GO_bp:go_regulation_of_syste...9	SET	45	0.2566	0.012439	0.12907	0.023408	GO_bp:go_regulation_of_systemic_arterial_blood_pressure_mediated_by_a_chemical_signal
Curated_gene_sets:lopez_epit...	SET	17	0.37954	0.011316	0.19101	0.023469	Curated_gene_sets:lopez_epithelioid_mesothelioma
GO_bp:go_regulation_of_inner...	SET	8	0.62075	0.012699	0.31267	0.023564	GO_bp:go_regulation_of_inner_ear_auditory_receptor_cell_differentiation
GO_bp:go_cobalt_ion_transport	SET	5	0.69035	0.011166	0.34797	0.023639	GO_bp:go_cobalt_ion_transport
GO_bp:go_protein_insertion_i...6	SET	5	0.75843	0.012268	0.38269	0.023756	GO_bp:go_protein_insertion_into_mitochondrial_outer_membrane
GO_bp:go_positive_regulation...831	SET	18	0.46902	0.014389	0.23671	0.023783	GO_bp:go_positive_regulation_of_transcription_initiation_from_rna_polymerase_ii_promoter
Curated_gene_sets:foster_kdm...2	SET	230	0.10402	0.011343	0.052515	0.023823	Curated_gene_sets:foster_kdm1a_targets_up
Curated_gene_sets:reactome_d...82	SET	9	0.53135	0.01153	0.26949	0.02433	Curated_gene_sets:reactome_downregulation_of_erbb4_signaling
GO_bp:go_negative_regulation...665	SET	11	0.55272	0.013258	0.28034	0.024335	GO_bp:go_negative_regulation_of_telomerase_activity
GO_bp:go_fibroblast_prolifer...	SET	81	0.1816	0.011799	0.092191	0.024436	GO_bp:go_fibroblast_proliferation
GO_bp:go_positive_regulation...68	SET	6	0.74978	0.013285	0.38072	0.024464	GO_bp:go_positive_regulation_of_blood_pressure_by_epinephrine_norepinephrine
GO_bp:go_cellular_response_t...83	SET	6	1.1237	0.019909	0.57066	0.024483	GO_bp:go_cellular_response_to_nitrosative_stress
Curated_gene_sets:gargalovic...11	SET	8	0.58599	0.011988	0.29768	0.024512	Curated_gene_sets:gargalovic_response_to_oxidized_phospholipids_lightgreen_dn
Curated_gene_sets:den_intera...	SET	25	0.32933	0.011905	0.16739	0.024574	Curated_gene_sets:den_interact_with_lca5
GO_bp:go_stress_granule_disa...	SET	5	0.86611	0.014009	0.44057	0.024665	GO_bp:go_stress_granule_disassembly
GO_bp:go_regulation_of_sodiu...4	SET	83	0.18581	0.01222	0.09453	0.024681	GO_bp:go_regulation_of_sodium_ion_transport
Curated_gene_sets:naba_colla...	SET	41	0.25821	0.011949	0.13141	0.02472	Curated_gene_sets:naba_collagens
Curated_gene_sets:reactome_c...73	SET	41	0.25821	0.011949	0.13141	0.02472	Curated_gene_sets:reactome_collagen_chain_trimerization
Curated_gene_sets:reactome_c...42	SET	16	0.42729	0.01236	0.21746	0.024724	Curated_gene_sets:reactome_cgmp_effects
GO_mf:go_naadp_sensitive_cal...	SET	5	0.87675	0.014181	0.44664	0.024834	GO_mf:go_naadp_sensitive_calcium_release_channel_activity
GO_bp:go_hormone_biosyntheti...	SET	84	0.17175	0.011363	0.087523	0.024874	GO_bp:go_hormone_biosynthetic_process
GO_bp:go_observational_learn...	SET	8	0.5497	0.011246	0.28033	0.024954	GO_bp:go_observational_learning
GO_cc:go_cdc73_paf1_complex	SET	8	0.5096	0.010425	0.2601	0.025054	GO_cc:go_cdc73_paf1_complex
GO_cc:go_basement_membrane	SET	87	0.18796	0.012655	0.096047	0.025185	GO_cc:go_basement_membrane
GO_bp:go_detection_of_chemic...	SET	45	0.27509	0.013335	0.14062	0.025224	GO_bp:go_detection_of_chemical_stimulus_involved_in_sensory_perception_of_taste
GO_bp:go_protein_methylation	SET	171	0.11964	0.011268	0.061208	0.025322	GO_bp:go_protein_methylation
Curated_gene_sets:deurig_t_c...2	SET	343	0.08865	0.011771	0.045434	0.025526	Curated_gene_sets:deurig_t_cell_prolymphocytic_leukemia_up
GO_bp:go_regulation_of_trans...26	SET	517	0.073868	0.011986	0.03786	0.025532	GO_bp:go_regulation_of_transmembrane_transport
GO_bp:go_negative_regulation...29	SET	13	0.47708	0.01244	0.24468	0.025607	GO_bp:go_negative_regulation_of_anion_transmembrane_transport
GO_bp:go_negative_regulation...594	SET	84	0.17357	0.011483	0.089038	0.025636	GO_bp:go_negative_regulation_of_response_to_wounding
GO_bp:go_proximal_distal_pat...1	SET	32	0.31305	0.012801	0.16062	0.025659	GO_bp:go_proximal_distal_pattern_formation
Curated_gene_sets:tonks_targ...7	SET	56	0.22395	0.012107	0.11513	0.025888	Curated_gene_sets:tonks_targets_of_runx1_runx1t1_fusion_monocyte_dn
Curated_gene_sets:kalma_e2f1...	SET	11	0.38327	0.0091937	0.19704	0.025888	Curated_gene_sets:kalma_e2f1_targets
Curated_gene_sets:reactome_d...77	SET	31	0.23809	0.0095828	0.12259	0.026066	Curated_gene_sets:reactome_dna_strand_elongation
GO_bp:go_g_protein_coupled_a...	SET	19	0.35959	0.011334	0.18517	0.026082	GO_bp:go_g_protein_coupled_acetylcholine_receptor_signaling_pathway
GO_mf:go_vitamin_transmembra...	SET	24	0.29953	0.010609	0.15427	0.0261	GO_mf:go_vitamin_transmembrane_transporter_activity
Curated_gene_sets:kegg_amino...1	SET	44	0.23651	0.011337	0.12184	0.026128	Curated_gene_sets:kegg_amino_sugar_and_nucleotide_sugar_metabolism
GO_cc:go_presynaptic_active_...3	SET	29	0.31142	0.012124	0.16045	0.026143	GO_cc:go_presynaptic_active_zone_membrane
Curated_gene_sets:tesar_alk_...6	SET	5	0.65434	0.010584	0.33726	0.02619	Curated_gene_sets:tesar_alk_targets_human_es_5d_up
GO_bp:go_pulmonary_valve_mor...	SET	16	0.37095	0.01073	0.1912	0.026195	GO_bp:go_pulmonary_valve_morphogenesis
GO_bp:go_columnar_cuboidal_e...1	SET	53	0.23668	0.012448	0.12212	0.026313	GO_bp:go_columnar_cuboidal_epithelial_cell_development
GO_bp:go_cell_migration_invo...3	SET	5	0.76901	0.012439	0.39703	0.026388	GO_bp:go_cell_migration_involved_in_kidney_development
Curated_gene_sets:boyault_li...13	SET	11	0.55342	0.013275	0.28594	0.026477	Curated_gene_sets:boyault_liver_cancer_subclass_g56_up
Curated_gene_sets:lee_liver_...6	SET	56	0.21868	0.011822	0.11307	0.026557	Curated_gene_sets:lee_liver_cancer_dena_up
GO_cc:go_mmxd_complex	SET	4	0.92523	0.013386	0.47839	0.026564	GO_cc:go_mmxd_complex
Curated_gene_sets:wakabayash...4	SET	818	0.056099	0.011356	0.029067	0.026813	Curated_gene_sets:wakabayashi_adipogenesis_pparg_rxra_bound_8d
GO_bp:go_signal_complex_asse...	SET	8	0.61038	0.012487	0.31645	0.026885	GO_bp:go_signal_complex_assembly
GO_bp:go_retina_vasculature_...1	SET	17	0.40731	0.012144	0.21133	0.026978	GO_bp:go_retina_vasculature_development_in_camera_type_eye
Curated_gene_sets:hirsch_cel...1	SET	97	0.16629	0.011818	0.086366	0.027102	Curated_gene_sets:hirsch_cellular_transformation_signature_dn
GO_bp:go_myofibril_assembly	SET	68	0.17435	0.010383	0.090581	0.027134	GO_bp:go_myofibril_assembly
GO_bp:go_lipoxin_biosyntheti...	SET	6	0.62181	0.011017	0.32313	0.027166	GO_bp:go_lipoxin_biosynthetic_process
GO_bp:go_divalent_inorganic_...2	SET	481	0.074528	0.011675	0.038794	0.027367	GO_bp:go_divalent_inorganic_cation_homeostasis
Curated_gene_sets:reactome_m...59	SET	15	0.33158	0.0092872	0.17283	0.027531	Curated_gene_sets:reactome_mismatch_repair
GO_bp:go_artery_morphogenesis	SET	61	0.20805	0.011737	0.1085	0.0276	GO_bp:go_artery_morphogenesis
GO_bp:go_neural_fold_formati...	SET	7	0.5198	0.0099477	0.27137	0.027725	GO_bp:go_neural_fold_formation
GO_bp:go_positive_regulation...114	SET	9	0.47595	0.010327	0.24856	0.027766	GO_bp:go_positive_regulation_of_cell_cycle_checkpoint
GO_cc:go_intrinsic_component...8	SET	15	0.3478	0.0097414	0.18177	0.027853	GO_cc:go_intrinsic_component_of_peroxisomal_membrane
Curated_gene_sets:reactome_p...88	SET	27	0.29982	0.011263	0.15681	0.027946	Curated_gene_sets:reactome_processing_of_capped_intronless_pre_mrna
GO_bp:go_establishment_of_bl...	SET	11	0.43417	0.010415	0.22709	0.027954	GO_bp:go_establishment_of_blood_brain_barrier
GO_bp:go_negative_regulation...484	SET	144	0.13478	0.011657	0.070527	0.028007	GO_bp:go_negative_regulation_of_nucleobase_containing_compound_metabolic_process
Curated_gene_sets:reactome_p...90	SET	18	0.38023	0.011665	0.19913	0.028113	Curated_gene_sets:reactome_processing_of_intronless_pre_mrnas
Curated_gene_sets:kegg_alzhe...	SET	156	0.12727	0.011453	0.066683	0.028171	Curated_gene_sets:kegg_alzheimers_disease
GO_bp:go_negative_regulation...391	SET	5	0.60172	0.0097329	0.31529	0.028172	GO_bp:go_negative_regulation_of_macrophage_apoptotic_process
GO_bp:go_negative_regulation...472	SET	5	0.87318	0.014124	0.4579	0.028274	GO_bp:go_negative_regulation_of_neurotransmitter_uptake
Curated_gene_sets:guillaumon...2	SET	46	0.22471	0.011013	0.11786	0.028292	Curated_gene_sets:guillaumond_klf10_targets_up
GO_cc:go_proton_transporting...1	SET	21	0.31778	0.01053	0.16671	0.028326	GO_cc:go_proton_transporting_atp_synthase_complex
GO_cc:go_triglyceride_rich_p...	SET	19	0.43879	0.01383	0.23037	0.028417	GO_cc:go_triglyceride_rich_plasma_lipoprotein_particle
Curated_gene_sets:ivanova_he...2	SET	126	0.14125	0.011433	0.074207	0.028501	Curated_gene_sets:ivanova_hematopoiesis_intermediate_progenitor
GO_bp:go_regulation_of_dna_c...	SET	10	0.58677	0.013421	0.30848	0.028584	GO_bp:go_regulation_of_dna_catabolic_process
GO_bp:go_interferon_beta_sec...	SET	5	0.68564	0.01109	0.36073	0.028678	GO_bp:go_interferon_beta_secretion
GO_cc:go_site_of_polarized_g...	SET	156	0.12986	0.011686	0.068325	0.028686	GO_cc:go_site_of_polarized_growth
Curated_gene_sets:taghavi_ne...	SET	12	0.4474	0.011209	0.23556	0.028771	Curated_gene_sets:taghavi_neoplastic_transformation
Curated_gene_sets:mikkelsen_...26	SET	39	0.24531	0.011072	0.12932	0.02893	Curated_gene_sets:mikkelsen_mef_icp_with_h3k4me3_and_h3k27me3
GO_bp:go_regulation_of_calci...1	SET	7	0.64475	0.012339	0.33997	0.028957	GO_bp:go_regulation_of_calcidiol_1_monooxygenase_activity
GO_bp:go_aggrephagy	SET	9	0.6054	0.013136	0.31946	0.029053	GO_bp:go_aggrephagy
GO_cc:go_proteasome_regulato...1	SET	11	0.67094	0.016094	0.35421	0.029111	GO_cc:go_proteasome_regulatory_particle_base_subcomplex
GO_bp:go_cellular_response_t...35	SET	16	0.43026	0.012446	0.22755	0.029333	GO_bp:go_cellular_response_to_exogenous_dsrna
Curated_gene_sets:schaeffer_...12	SET	34	0.27538	0.011606	0.14573	0.029417	Curated_gene_sets:schaeffer_prostate_development_and_cancer_box4_dn
Curated_gene_sets:ouyang_pro...1	SET	20	0.35193	0.011381	0.18629	0.029441	Curated_gene_sets:ouyang_prostate_cancer_markers
GO_bp:go_estrogen_metabolic_...	SET	12	0.43849	0.010986	0.23215	0.029465	GO_bp:go_estrogen_metabolic_process
GO_bp:go_glandular_epithelia...2	SET	47	0.23519	0.011651	0.12467	0.02962	GO_bp:go_glandular_epithelial_cell_differentiation
Curated_gene_sets:chicas_rb1...3	SET	91	0.17249	0.011876	0.091433	0.029621	Curated_gene_sets:chicas_rb1_targets_low_serum
Curated_gene_sets:naba_matri...1	SET	980	0.05279	0.011645	0.028003	0.029715	Curated_gene_sets:naba_matrisome
Curated_gene_sets:gargalovic...13	SET	12	0.37335	0.0093538	0.19822	0.029822	Curated_gene_sets:gargalovic_response_to_oxidized_phospholipids_magenta_dn
GO_bp:go_endothelial_cell_fa...	SET	7	0.67364	0.012892	0.35796	0.029936	GO_bp:go_endothelial_cell_fate_commitment
Curated_gene_sets:naba_ecm_r...	SET	229	0.1048	0.011404	0.055698	0.029957	Curated_gene_sets:naba_ecm_regulators
Curated_gene_sets:basso_hair...1	SET	5	0.58718	0.0094977	0.31216	0.029993	Curated_gene_sets:basso_hairy_cell_leukemia_dn
GO_cc:go_nuclear_stress_gran...	SET	5	0.88353	0.014291	0.46974	0.030002	GO_cc:go_nuclear_stress_granule
GO_bp:go_artery_development	SET	84	0.17466	0.011555	0.092926	0.030097	GO_bp:go_artery_development
GO_bp:go_regulation_of_trans...10	SET	26	0.33203	0.01224	0.17672	0.030139	GO_bp:go_regulation_of_transcription_initiation_from_rna_polymerase_ii_promoter
GO_bp:go_positive_regulation...242	SET	91	0.1604	0.011043	0.085392	0.030177	GO_bp:go_positive_regulation_of_endocytosis
GO_bp:go_phosphatidylserine_...2	SET	5	0.63247	0.01023	0.33685	0.030228	GO_bp:go_phosphatidylserine_exposure_on_apoptotic_cell_surface
Curated_gene_sets:reactome_s...15	SET	6	0.55472	0.0098287	0.29558	0.030289	Curated_gene_sets:reactome_sensing_of_dna_double_strand_breaks
Curated_gene_sets:kegg_matur...	SET	25	0.2913	0.01053	0.1553	0.030358	Curated_gene_sets:kegg_maturity_onset_diabetes_of_the_young
GO_cc:go_nadph_oxidase_compl...	SET	11	0.50011	0.011996	0.26677	0.030428	GO_cc:go_nadph_oxidase_complex
Curated_gene_sets:reactome_m...92	SET	5	0.68735	0.011118	0.36688	0.030509	Curated_gene_sets:reactome_muscarinic_acetylcholine_receptors
GO_bp:go_regulation_of_gluco...2	SET	9	0.48897	0.01061	0.26103	0.030528	GO_bp:go_regulation_of_glucocorticoid_metabolic_process
GO_cc:go_cd40_receptor_compl...	SET	11	0.41505	0.0099562	0.2216	0.030546	GO_cc:go_cd40_receptor_complex
Curated_gene_sets:pos_respon...1	SET	11	0.48245	0.011573	0.25764	0.030575	Curated_gene_sets:pos_response_to_histamine_dn
GO_bp:go_female_genitalia_de...	SET	17	0.35643	0.010627	0.19057	0.030728	GO_bp:go_female_genitalia_development
GO_bp:go_corticosteroid_horm...	SET	16	0.33923	0.0098127	0.18144	0.030778	GO_bp:go_corticosteroid_hormone_secretion
GO_cc:go_transcription_facto...1	SET	5	0.79681	0.012888	0.42624	0.030793	GO_cc:go_transcription_factor_ap_1_complex
GO_bp:go_response_to_methylm...	SET	6	0.52398	0.0092841	0.2805	0.030888	GO_bp:go_response_to_methylmercury
GO_mf:go_isomerase_activity	SET	139	0.12378	0.010519	0.06628	0.030925	GO_mf:go_isomerase_activity
Curated_gene_sets:reactome_c...38	SET	522	0.070132	0.011433	0.037578	0.031007	Curated_gene_sets:reactome_cellular_responses_to_external_stimuli
Curated_gene_sets:reactome_r...37	SET	81	0.16695	0.010847	0.0896	0.03122	Curated_gene_sets:reactome_regulation_of_hsf1_mediated_heat_shock_response
GO_bp:go_muscle_structure_de...	SET	594	0.063936	0.011097	0.034325	0.031264	GO_bp:go_muscle_structure_development
Curated_gene_sets:weigel_oxi...2	SET	59	0.20403	0.011321	0.10958	0.031317	Curated_gene_sets:weigel_oxidative_stress_by_hne_and_tbh
GO_bp:go_regulation_of_dna_t...3	SET	35	0.27535	0.011774	0.14796	0.031381	GO_bp:go_regulation_of_dna_templated_transcription_initiation
GO_bp:go_c21_steroid_hormone...2	SET	40	0.23352	0.010674	0.12559	0.031495	GO_bp:go_c21_steroid_hormone_metabolic_process
GO_bp:go_protein_mannosylati...	SET	23	0.30888	0.010711	0.16617	0.031536	GO_bp:go_protein_mannosylation
GO_cc:go_er_membrane_inserti...	SET	4	0.61167	0.0088494	0.32918	0.031585	GO_cc:go_er_membrane_insertion_complex
GO_bp:go_heterochromatin_ass...	SET	10	0.58027	0.013272	0.31234	0.031607	GO_bp:go_heterochromatin_assembly
GO_mf:go_nmda_glutamate_rece...	SET	7	0.5884	0.01126	0.31678	0.031633	GO_mf:go_nmda_glutamate_receptor_activity
GO_bp:go_positive_regulation...330	SET	14	0.4004	0.010835	0.21563	0.03167	GO_bp:go_positive_regulation_of_granulocyte_macrophage_colony_stimulating_factor_production
GO_bp:go_transmembrane_trans...	SET	1486	0.041444	0.011099	0.022331	0.031742	GO_bp:go_transmembrane_transport
GO_bp:go_toll_signaling_path...	SET	6	0.60583	0.010734	0.32648	0.031761	GO_bp:go_toll_signaling_pathway
GO_bp:go_negative_regulation...370	SET	46	0.22238	0.010898	0.11984	0.031765	GO_bp:go_negative_regulation_of_lipid_biosynthetic_process
GO_bp:go_regulation_of_wound...1	SET	126	0.13654	0.011052	0.073604	0.0318	GO_bp:go_regulation_of_wound_healing
GO_bp:go_regulation_of_trans...12	SET	27	0.30528	0.011468	0.16486	0.032044	GO_bp:go_regulation_of_transcription_involved_in_g1_s_transition_of_mitotic_cell_cycle
Curated_gene_sets:lee_liver_...14	SET	60	0.18789	0.010513	0.10147	0.032047	Curated_gene_sets:lee_liver_cancer_myc_tgfa_up
GO_cc:go_extrinsic_component...4	SET	8	0.58581	0.011985	0.31638	0.032054	GO_cc:go_extrinsic_component_of_external_side_of_plasma_membrane
Curated_gene_sets:takada_gas...1	SET	31	0.32921	0.01325	0.17795	0.032164	Curated_gene_sets:takada_gastric_cancer_copy_number_dn
GO_bp:go_formation_of_anatom...	SET	5	0.78981	0.012775	0.42717	0.032245	GO_bp:go_formation_of_anatomical_boundary
GO_bp:go_negative_regulation...120	SET	644	0.059732	0.01078	0.032324	0.032315	GO_bp:go_negative_regulation_of_cell_population_proliferation
GO_cc:go_dna_repair_complex	SET	36	0.23613	0.01024	0.12789	0.03243	GO_cc:go_dna_repair_complex
GO_mf:go_diphosphoinositol_p...	SET	2	1.3138	0.013442	0.71175	0.032461	GO_mf:go_diphosphoinositol_polyphosphate_diphosphatase_activity
GO_bp:go_positive_regulation...111	SET	6	0.64256	0.011385	0.34812	0.03247	GO_bp:go_positive_regulation_of_cell_cell_adhesion_mediated_by_integrin
GO_bp:go_regulation_of_hormo...3	SET	38	0.24662	0.010988	0.13375	0.032608	GO_bp:go_regulation_of_hormone_metabolic_process
GO_mf:go_fucosyltransferase_...	SET	13	0.47	0.012256	0.25502	0.032675	GO_mf:go_fucosyltransferase_activity
Curated_gene_sets:lein_choro...	SET	100	0.14812	0.010688	0.080381	0.032697	Curated_gene_sets:lein_choroid_plexus_markers
GO_mf:go_histone_lysine_n_me...	SET	43	0.21756	0.01031	0.11828	0.032939	GO_mf:go_histone_lysine_n_methyltransferase_activity
GO_bp:go_phospholipid_efflux	SET	12	0.58431	0.014639	0.31771	0.032961	GO_bp:go_phospholipid_efflux
Curated_gene_sets:bacolod_re...2	SET	23	0.3138	0.010881	0.17063	0.032964	Curated_gene_sets:bacolod_resistance_to_alkylating_agents_up
GO_bp:go_negative_regulation...630	SET	17	0.40793	0.012163	0.22209	0.03313	GO_bp:go_negative_regulation_of_sodium_ion_transport
Curated_gene_sets:phong_tnf_...4	SET	8	0.64827	0.013263	0.35297	0.033141	Curated_gene_sets:phong_tnf_targets_dn
GO_bp:go_negative_regulation...9	SET	10	0.39695	0.0090789	0.21614	0.033152	GO_bp:go_negative_regulation_of_activated_t_cell_proliferation
GO_mf:go_dipeptidase_activity	SET	16	0.40387	0.011683	0.21994	0.03317	GO_mf:go_dipeptidase_activity
GO_bp:go_aorta_morphogenesis	SET	30	0.2806	0.01111	0.15291	0.033262	GO_bp:go_aorta_morphogenesis
GO_bp:go_chromatin_silencing...2	SET	8	0.40675	0.0083214	0.22175	0.033319	GO_bp:go_chromatin_silencing_at_telomere
GO_bp:go_negative_regulation...707	SET	9	0.41983	0.0091099	0.22951	0.033689	GO_bp:go_negative_regulation_of_ubiquitin_protein_ligase_activity
GO_cc:go_spanning_component_...2	SET	6	0.55477	0.0098297	0.30338	0.033738	GO_cc:go_spanning_component_of_plasma_membrane
Curated_gene_sets:biocarta_a...1	SET	10	0.56338	0.012886	0.30836	0.033859	Curated_gene_sets:biocarta_ace2_pathway
GO_bp:go_regulation_of_gluco...1	SET	7	0.5692	0.010893	0.31161	0.033887	GO_bp:go_regulation_of_glucocorticoid_biosynthetic_process
GO_bp:go_otic_vesicle_morpho...	SET	9	0.56443	0.012247	0.30903	0.033899	GO_bp:go_otic_vesicle_morphogenesis
GO_bp:go_regulation_of_cardi...14	SET	3	0.68757	0.008615	0.3765	0.033921	GO_bp:go_regulation_of_cardiac_vascular_smooth_muscle_cell_differentiation
GO_bp:go_regulation_of_amylo...1	SET	14	0.391	0.01058	0.2142	0.033978	GO_bp:go_regulation_of_amyloid_beta_clearance
Curated_gene_sets:yagi_aml_s...	SET	112	0.1362	0.010397	0.074665	0.034074	Curated_gene_sets:yagi_aml_survival
GO_cc:go_organelle_membrane_...	SET	18	0.34968	0.010728	0.19193	0.034243	GO_cc:go_organelle_membrane_contact_site
GO_bp:go_mrna_3_end_processi...2	SET	5	0.43792	0.0070833	0.24038	0.034254	GO_bp:go_mrna_3_end_processing_by_stem_loop_binding_and_cleavage
GO_bp:go_negative_regulation...629	SET	13	0.45139	0.01177	0.24778	0.034256	GO_bp:go_negative_regulation_of_sodium_ion_transmembrane_transport
GO_cc:go_signal_recognition_...2	SET	6	0.67153	0.011898	0.36877	0.034314	GO_cc:go_signal_recognition_particle_endoplasmic_reticulum_targeting
GO_bp:go_cardiac_myofibril_a...	SET	26	0.28108	0.010362	0.15436	0.034316	GO_bp:go_cardiac_myofibril_assembly
Curated_gene_sets:reactome_n...43	SET	11	0.46087	0.011055	0.2532	0.034377	Curated_gene_sets:reactome_nf_kb_activation_through_fadd_rip_1_pathway_mediated_by_caspase_8_and_10
Curated_gene_sets:calvet_iri...1	SET	4	0.99571	0.014406	0.54731	0.034445	Curated_gene_sets:calvet_irinotecan_sensitive_vs_resistant_up
GO_bp:go_plasminogen_activat...	SET	22	0.37542	0.012732	0.20643	0.034493	GO_bp:go_plasminogen_activation
GO_bp:go_reverse_cholesterol...	SET	17	0.47044	0.014027	0.25871	0.03451	GO_bp:go_reverse_cholesterol_transport
Curated_gene_sets:reactome_v...10	SET	5	0.54118	0.0087535	0.29766	0.034533	Curated_gene_sets:reactome_vitamin_b1_thiamin_metabolism
GO_bp:go_calcium_ion_import	SET	71	0.17162	0.010442	0.094515	0.034712	GO_bp:go_calcium_ion_import
GO_bp:go_peroxisomal_membran...	SET	17	0.37006	0.011034	0.20393	0.034797	GO_bp:go_peroxisomal_membrane_transport
GO_bp:go_positive_regulation...95	SET	2	0.7564	0.0077385	0.41686	0.034807	GO_bp:go_positive_regulation_of_cardiac_vascular_smooth_muscle_cell_differentiation
GO_bp:go_regulation_of_coagu...	SET	79	0.17364	0.011143	0.095703	0.034817	GO_bp:go_regulation_of_coagulation
GO_bp:go_positive_regulation...697	SET	47	0.21276	0.01054	0.11728	0.034834	GO_bp:go_positive_regulation_of_receptor_mediated_endocytosis
Curated_gene_sets:berenjeno_...5	SET	21	0.38237	0.01267	0.21106	0.03503	Curated_gene_sets:berenjeno_transformed_by_rhoa_forever_up
GO_bp:go_sensory_perception_...1	SET	44	0.25443	0.012196	0.14048	0.035064	GO_bp:go_sensory_perception_of_bitter_taste
GO_bp:go_microtubule_nucleat...3	SET	8	0.56971	0.011655	0.31461	0.035091	GO_bp:go_microtubule_nucleation_by_microtubule_organizing_center
GO_bp:go_positive_regulation...36	SET	9	0.42003	0.0091141	0.23198	0.03511	GO_bp:go_positive_regulation_of_antigen_processing_and_presentation
GO_cc:go_endoplasmic_reticul...2	SET	11	0.43943	0.010541	0.24276	0.035145	GO_cc:go_endoplasmic_reticulum_chaperone_complex
Curated_gene_sets:iwanaga_ca...2	SET	335	0.082261	0.010797	0.045481	0.035261	Curated_gene_sets:iwanaga_carcinogenesis_by_kras_pten_dn
GO_mf:go_endodeoxyribonuclea...3	SET	14	0.40017	0.010828	0.22137	0.03534	GO_mf:go_endodeoxyribonuclease_activity_producing_5_phosphomonoesters
GO_mf:go_ciliary_neurotrophi...2	SET	5	0.88755	0.014356	0.49125	0.035412	GO_mf:go_ciliary_neurotrophic_factor_receptor_binding
Curated_gene_sets:reactome_p...83	SET	12	0.36854	0.0092331	0.20408	0.035485	Curated_gene_sets:reactome_pregnenolone_biosynthesis
Curated_gene_sets:mikkelsen_...13	SET	114	0.14112	0.010868	0.07824	0.035651	Curated_gene_sets:mikkelsen_ips_icp_with_h3k4me3_and_h327me3
Curated_gene_sets:reactome_a...102	SET	7	0.56138	0.010743	0.31131	0.035679	Curated_gene_sets:reactome_aryl_hydrocarbon_receptor_signalling
GO_mf:go_transferase_activit...4	SET	16	0.37315	0.010794	0.20771	0.036215	GO_mf:go_transferase_activity_transferring_amino_acyl_groups
Curated_gene_sets:mili_pseud...1	SET	43	0.21676	0.010272	0.1207	0.036265	Curated_gene_sets:mili_pseudopodia
GO_bp:go_phagocytosis_recogn...	SET	16	0.39999	0.01157	0.22288	0.036362	GO_bp:go_phagocytosis_recognition
GO_bp:go_regulation_of_vitam...1	SET	9	0.53728	0.011658	0.29943	0.036389	GO_bp:go_regulation_of_vitamin_d_biosynthetic_process
GO_mf:go_superoxide_generati...2	SET	8	0.52887	0.01082	0.29489	0.036461	GO_mf:go_superoxide_generating_nadph_oxidase_activity
GO_bp:go_steroid_biosyntheti...	SET	181	0.10527	0.010197	0.0587	0.036468	GO_bp:go_steroid_biosynthetic_process
GO_bp:go_negative_regulation...728	SET	10	0.49224	0.011259	0.27449	0.036474	GO_bp:go_negative_regulation_of_voltage_gated_potassium_channel_activity
GO_bp:go_potassium_ion_homeo...	SET	29	0.27827	0.010833	0.1553	0.036588	GO_bp:go_potassium_ion_homeostasis
GO_bp:go_regulation_of_mrna_...2	SET	8	0.51863	0.01061	0.28947	0.036603	GO_bp:go_regulation_of_mrna_binding
Curated_gene_sets:rizki_tumo...2	SET	64	0.16554	0.0095649	0.092439	0.036673	Curated_gene_sets:rizki_tumor_invasiveness_2d_up
Curated_gene_sets:liu_target...1	SET	40	0.21348	0.0097578	0.11931	0.036794	Curated_gene_sets:liu_targets_of_vmyb_vs_cmyb_dn
GO_bp:go_intrinsic_apoptotic...8	SET	8	0.4935	0.010096	0.27583	0.036804	GO_bp:go_intrinsic_apoptotic_signaling_pathway_in_response_to_osmotic_stress
GO_mf:go_n_methyltransferase...	SET	92	0.14547	0.01007	0.081359	0.036897	GO_mf:go_n_methyltransferase_activity
GO_mf:go_high_voltage_gated_...	SET	9	0.48109	0.010439	0.26916	0.036949	GO_mf:go_high_voltage_gated_calcium_channel_activity
GO_bp:go_calcium_ion_transme...2	SET	295	0.08427	0.01039	0.047154	0.036967	GO_bp:go_calcium_ion_transmembrane_transport
GO_bp:go_double_strand_break...1	SET	228	0.094774	0.010291	0.053034	0.036976	GO_bp:go_double_strand_break_repair
Curated_gene_sets:reactome_g...16	SET	28	0.26444	0.010116	0.14801	0.037013	Curated_gene_sets:reactome_g_protein_activation
GO_bp:go_glandular_epithelia...1	SET	25	0.31413	0.011355	0.17606	0.037208	GO_bp:go_glandular_epithelial_cell_development
Curated_gene_sets:stein_esr1...	SET	78	0.14969	0.0095448	0.084013	0.037405	Curated_gene_sets:stein_esr1_targets
GO_bp:go_high_density_lipopr...1	SET	15	0.49202	0.013781	0.27632	0.037496	GO_bp:go_high_density_lipoprotein_particle_assembly
Curated_gene_sets:park_treti...1	SET	12	0.39331	0.0098537	0.22124	0.037732	Curated_gene_sets:park_tretinoin_response
Curated_gene_sets:tooker_gem...1	SET	120	0.13326	0.010528	0.075014	0.037834	Curated_gene_sets:tooker_gemcitabine_resistance_dn
GO_bp:go_membrane_depolariza...1	SET	83	0.16355	0.010756	0.092092	0.037884	GO_bp:go_membrane_depolarization
Curated_gene_sets:ouellet_cu...2	SET	65	0.16773	0.0097668	0.094461	0.037901	Curated_gene_sets:ouellet_cultured_ovarian_cancer_invasive_vs_lmp_up
GO_cc:go_proton_transporting...5	SET	16	0.33865	0.0097958	0.19081	0.037978	GO_cc:go_proton_transporting_two_sector_atpase_complex_catalytic_domain
Curated_gene_sets:howlin_pub...	SET	62	0.19724	0.011218	0.11122	0.03809	Curated_gene_sets:howlin_pubertal_mammary_gland
GO_bp:go_learned_vocalizatio...	SET	10	0.47845	0.010943	0.26988	0.038142	GO_bp:go_learned_vocalization_behavior_or_vocal_learning
GO_mf:go_primary_active_tran...	SET	115	0.13495	0.010438	0.076133	0.038159	GO_mf:go_primary_active_transmembrane_transporter_activity
GO_mf:go_myosin_binding	SET	64	0.15946	0.0092135	0.089967	0.038172	GO_mf:go_myosin_binding
GO_cc:go_axonemal_microtubule	SET	8	0.5761	0.011786	0.32513	0.038216	GO_cc:go_axonemal_microtubule
GO_bp:go_purine_ribonucleosi...	SET	4	0.92624	0.013401	0.52319	0.038342	GO_bp:go_purine_ribonucleoside_salvage
GO_bp:go_negative_regulation...435	SET	9	0.48534	0.010531	0.27487	0.038729	GO_bp:go_negative_regulation_of_mrna_3_end_processing
Curated_gene_sets:reactome_f...2	SET	37	0.24175	0.010628	0.13704	0.038867	Curated_gene_sets:reactome_fanconi_anemia_pathway
Curated_gene_sets:debiasi_ap...1	SET	262	0.085528	0.0099467	0.048496	0.038909	Curated_gene_sets:debiasi_apoptosis_by_reovirus_infection_dn
GO_bp:go_srp_dependent_cotra...1	SET	2	1.2293	0.012577	0.69796	0.039104	GO_bp:go_srp_dependent_cotranslational_protein_targeting_to_membrane_signal_sequence_recognition
Curated_gene_sets:reactome_s...71	SET	32	0.26135	0.010687	0.14843	0.039148	Curated_gene_sets:reactome_signaling_by_notch2
GO_mf:go_beta_tubulin_binding	SET	33	0.23647	0.0098189	0.1343	0.039155	GO_mf:go_beta_tubulin_binding
GO_bp:go_grooming_behavior	SET	17	0.35662	0.010633	0.20255	0.039162	GO_bp:go_grooming_behavior
GO_bp:go_telomerase_holoenzy...	SET	6	0.63308	0.011217	0.35986	0.03928	GO_bp:go_telomerase_holoenzyme_complex_assembly
GO_bp:go_acrosome_assembly	SET	15	0.34324	0.0096137	0.19513	0.039298	GO_bp:go_acrosome_assembly
GO_bp:go_autophagosome_matur...	SET	35	0.21026	0.0089909	0.11954	0.039302	GO_bp:go_autophagosome_maturation
Curated_gene_sets:reactome_c...72	SET	63	0.18835	0.010798	0.1071	0.039325	Curated_gene_sets:reactome_collagen_biosynthesis_and_modifying_enzymes
Curated_gene_sets:reactome_c...115	SET	23	0.30494	0.010574	0.17356	0.03947	Curated_gene_sets:reactome_cytosolic_sulfonation_of_small_molecules
Curated_gene_sets:smid_breas...18	SET	22	0.28225	0.0095722	0.16095	0.039751	Curated_gene_sets:smid_breast_cancer_relapse_in_lung_up
Curated_gene_sets:abe_vegfa_...1	SET	18	0.29531	0.0090599	0.16842	0.039772	Curated_gene_sets:abe_vegfa_targets
Curated_gene_sets:whiteside_...1	SET	12	0.49764	0.012468	0.28425	0.040005	Curated_gene_sets:whiteside_cisplatin_resistance_dn
Curated_gene_sets:reactome_r...83	SET	14	0.70837	0.019168	0.4049	0.040114	Curated_gene_sets:reactome_response_to_metal_ions
Curated_gene_sets:pid_er_non...	SET	39	0.22876	0.010325	0.13082	0.040182	Curated_gene_sets:pid_er_nongenomic_pathway
GO_bp:go_sensory_organ_morph...	SET	249	0.094174	0.010681	0.053868	0.040222	GO_bp:go_sensory_organ_morphogenesis
GO_bp:go_negative_regulation...146	SET	5	0.55662	0.0090033	0.31847	0.04026	GO_bp:go_negative_regulation_of_cholesterol_biosynthetic_process
GO_bp:go_urate_transport	SET	5	0.69899	0.011306	0.40044	0.040454	GO_bp:go_urate_transport
GO_bp:go_regulation_of_nk_t_...1	SET	10	0.41224	0.0094287	0.23618	0.040465	GO_bp:go_regulation_of_nk_t_cell_activation
Curated_gene_sets:purbey_tar...4	SET	277	0.086612	0.010353	0.049661	0.040584	Curated_gene_sets:purbey_targets_of_ctbp1_not_satb1_up
GO_bp:go_dna_strand_elongati...2	SET	13	0.36401	0.0094919	0.20872	0.040588	GO_bp:go_dna_strand_elongation_involved_in_dna_replication
GO_bp:go_cardiac_vascular_sm...	SET	8	0.4914	0.010053	0.28202	0.040725	GO_bp:go_cardiac_vascular_smooth_muscle_cell_differentiation
GO_bp:go_regulation_of_apopt...2	SET	9	0.55499	0.012042	0.31854	0.040738	GO_bp:go_regulation_of_apoptotic_dna_fragmentation
GO_bp:go_positive_regulation...122	SET	82	0.15687	0.010255	0.090119	0.04088	GO_bp:go_positive_regulation_of_cell_division
Curated_gene_sets:boyault_li...15	SET	19	0.32517	0.010249	0.18695	0.040999	Curated_gene_sets:boyault_liver_cancer_subclass_g6_dn
Curated_gene_sets:conrad_ger...	SET	9	0.49296	0.010697	0.2837	0.041153	Curated_gene_sets:conrad_germline_stem_cell
GO_bp:go_positive_regulation...14	SET	28	0.27732	0.010609	0.15965	0.041196	GO_bp:go_positive_regulation_of_acute_inflammatory_response
GO_bp:go_regulation_of_sodiu...3	SET	49	0.22164	0.01121	0.12766	0.041278	GO_bp:go_regulation_of_sodium_ion_transmembrane_transporter_activity
GO_bp:go_positive_regulation...720	SET	9	0.56817	0.012329	0.32738	0.041334	GO_bp:go_positive_regulation_of_ribosome_biogenesis
GO_mf:go_cadmium_ion_binding	SET	5	0.67635	0.01094	0.38991	0.041413	GO_mf:go_cadmium_ion_binding
Curated_gene_sets:takeda_tar...2	SET	182	0.10937	0.010623	0.06306	0.041437	Curated_gene_sets:takeda_targets_of_nup98_hoxa9_fusion_10d_up
Curated_gene_sets:reactome_a...74	SET	39	0.23464	0.01059	0.13557	0.041755	Curated_gene_sets:reactome_amine_ligand_binding_receptors
GO_bp:go_rna_polyadenylation	SET	45	0.20535	0.0099541	0.11868	0.041805	GO_bp:go_rna_polyadenylation
Curated_gene_sets:gargalovic...23	SET	24	0.31002	0.010981	0.17937	0.041967	Curated_gene_sets:gargalovic_response_to_oxidized_phospholipids_yellow_dn
Curated_gene_sets:nakajima_m...	SET	43	0.2251	0.010667	0.13027	0.04201	Curated_gene_sets:nakajima_mast_cell
Curated_gene_sets:reactome_d...36	SET	133	0.11849	0.009852	0.068613	0.042095	Curated_gene_sets:reactome_degradation_of_the_extracellular_matrix
GO_cc:go_nuclear_pore_outer_...	SET	10	0.51526	0.011785	0.29852	0.042178	GO_cc:go_nuclear_pore_outer_ring
GO_cc:go_flemming_body	SET	28	0.25614	0.0097982	0.14847	0.04226	GO_cc:go_flemming_body
Curated_gene_sets:lee_sp4_th...	SET	15	0.41655	0.011667	0.24173	0.04244	Curated_gene_sets:lee_sp4_thymocyte
GO_bp:go_activation_of_store...	SET	5	0.80203	0.012973	0.46548	0.042454	GO_bp:go_activation_of_store_operated_calcium_channel_activity
Curated_gene_sets:johnstone_...5	SET	809	0.050981	0.010266	0.029606	0.042545	Curated_gene_sets:johnstone_parvb_targets_3_dn
Curated_gene_sets:reactome_b...21	SET	5	0.58232	0.009419	0.3382	0.042563	Curated_gene_sets:reactome_biosynthesis_of_e_series_18_s_resolvins
Curated_gene_sets:gary_cd5_t...1	SET	414	0.068819	0.01002	0.039997	0.04267	Curated_gene_sets:gary_cd5_targets_dn
GO_cc:go_ptw_pp1_phosphatase...	SET	7	0.69523	0.013305	0.4042	0.042726	GO_cc:go_ptw_pp1_phosphatase_complex
GO_bp:go_putrescine_biosynth...	SET	5	0.64818	0.010484	0.3769	0.042748	GO_bp:go_putrescine_biosynthetic_process
GO_bp:go_sensory_system_deve...	SET	354	0.077271	0.01042	0.044998	0.042981	GO_bp:go_sensory_system_development
GO_bp:go_regulation_of_prote...58	SET	5	0.57046	0.0092271	0.33253	0.043137	GO_bp:go_regulation_of_protein_tyrosine_phosphatase_activity
GO_bp:go_hepatocyte_differen...	SET	15	0.36894	0.010334	0.21516	0.043207	GO_bp:go_hepatocyte_differentiation
GO_mf:go_transmembrane_recep...6	SET	63	0.19063	0.010928	0.11128	0.043362	GO_mf:go_transmembrane_receptor_protein_tyrosine_kinase_activity
GO_bp:go_regulation_of_epith...5	SET	7	0.58954	0.011282	0.34417	0.043375	GO_bp:go_regulation_of_epithelial_cell_proliferation_involved_in_lung_morphogenesis
GO_bp:go_pyrimidine_nucleosi...4	SET	15	0.29825	0.0083537	0.1742	0.04345	GO_bp:go_pyrimidine_nucleoside_monophosphate_biosynthetic_process
GO_bp:go_membrane_depolariza...2	SET	36	0.24425	0.010592	0.14269	0.043484	GO_bp:go_membrane_depolarization_during_action_potential
GO_bp:go_cellular_amino_acid...1	SET	63	0.17109	0.0098083	0.10006	0.043655	GO_bp:go_cellular_amino_acid_biosynthetic_process
GO_bp:go_alpha_amino_acid_bi...	SET	58	0.17449	0.0095995	0.10206	0.043664	GO_bp:go_alpha_amino_acid_biosynthetic_process
Curated_gene_sets:reactome_s...141	SET	7	0.43153	0.0082583	0.25246	0.043709	Curated_gene_sets:reactome_synthesis_of_12_eicosatetraenoic_acid_derivatives
GO_bp:go_alpha_amino_acid_me...	SET	156	0.10926	0.0098321	0.063959	0.043805	GO_bp:go_alpha_amino_acid_metabolic_process
Curated_gene_sets:dasu_il6_s...1	SET	7	0.52234	0.0099964	0.30588	0.043857	Curated_gene_sets:dasu_il6_signaling_dn
Curated_gene_sets:farmer_bre...9	SET	14	0.42282	0.011441	0.24772	0.043934	Curated_gene_sets:farmer_breast_cancer_cluster_6
GO_bp:go_cell_substrate_adhe...	SET	322	0.080089	0.010309	0.046941	0.043999	GO_bp:go_cell_substrate_adhesion
GO_bp:go_positive_regulation...128	SET	50	0.1892	0.0096659	0.1109	0.044011	GO_bp:go_positive_regulation_of_cell_matrix_adhesion
Curated_gene_sets:bosco_th1_...	SET	111	0.12912	0.0098131	0.075696	0.044035	Curated_gene_sets:bosco_th1_cytotoxic_module
GO_bp:go_positive_regulation...158	SET	4	0.66101	0.0095633	0.38752	0.044038	GO_bp:go_positive_regulation_of_chemokine_c_c_motif_ligand_5_production
GO_bp:go_regulation_of_high_...1	SET	3	1.0493	0.013147	0.61589	0.044226	GO_bp:go_regulation_of_high_density_lipoprotein_particle_clearance
Curated_gene_sets:reactome_e...47	SET	290	0.083239	0.010177	0.048859	0.044233	Curated_gene_sets:reactome_extracellular_matrix_organization
Curated_gene_sets:holleman_v...2	SET	27	0.27696	0.010404	0.16257	0.044234	Curated_gene_sets:holleman_vincristine_resistance_all_up
GO_bp:go_negative_regulation...202	SET	38	0.22217	0.0098981	0.13042	0.044249	GO_bp:go_negative_regulation_of_dna_recombination
Curated_gene_sets:pacher_tar...	SET	35	0.23922	0.010229	0.14044	0.044264	Curated_gene_sets:pacher_targets_of_igf1_and_igf2_up
Curated_gene_sets:biocarta_e...16	SET	5	0.68314	0.01105	0.40116	0.044303	Curated_gene_sets:biocarta_erbb3_pathway
Curated_gene_sets:reactome_p...6	SET	12	0.43921	0.011004	0.25808	0.044403	Curated_gene_sets:reactome_p75ntr_recruits_signalling_complexes
GO_cc:go_mcm_complex	SET	11	0.33641	0.0080697	0.19787	0.04456	GO_cc:go_mcm_complex
GO_bp:go_dendritic_cell_anti...	SET	11	0.37766	0.0090592	0.22218	0.044594	GO_bp:go_dendritic_cell_antigen_processing_and_presentation
GO_bp:go_drug_transmembrane_...	SET	77	0.15391	0.0097511	0.090575	0.044644	GO_bp:go_drug_transmembrane_transport
GO_mf:go_molecular_transduce...	SET	1403	0.043492	0.011345	0.025596	0.044651	GO_mf:go_molecular_transducer_activity
GO_bp:go_small_molecule_meta...	SET	1614	0.035794	0.0099543	0.021071	0.044692	GO_bp:go_small_molecule_metabolic_process
GO_bp:go_regulation_of_prote...44	SET	60	0.18545	0.010376	0.1092	0.044739	GO_bp:go_regulation_of_protein_maturation
GO_bp:go_regulation_of_neutr...4	SET	29	0.27529	0.010717	0.16231	0.044939	GO_bp:go_regulation_of_neutrophil_migration
GO_mf:go_calcium_ion_transme...	SET	130	0.12425	0.010214	0.073277	0.044993	GO_mf:go_calcium_ion_transmembrane_transporter_activity
GO_bp:go_lipoprotein_metabol...	SET	30	0.26345	0.010431	0.15542	0.045033	GO_bp:go_lipoprotein_metabolic_process
GO_mf:go_nadplus_adp_ribosyl...	SET	22	0.2894	0.0098147	0.17084	0.045146	GO_mf:go_nadplus_adp_ribosyltransferase_activity
GO_bp:go_lactation	SET	43	0.21701	0.010283	0.12815	0.0452	GO_bp:go_lactation
GO_bp:go_positive_regulation...722	SET	7	0.56867	0.010883	0.33618	0.045375	GO_bp:go_positive_regulation_of_rna_binding
GO_bp:go_isopentenyl_diphosp...	SET	5	0.67049	0.010845	0.39662	0.045474	GO_bp:go_isopentenyl_diphosphate_biosynthetic_process
GO_bp:go_icosanoid_metabolic...	SET	76	0.1579	0.0099391	0.093448	0.045549	GO_bp:go_icosanoid_metabolic_process
Curated_gene_sets:reactome_o...20	SET	35	0.2305	0.0098565	0.13658	0.045745	Curated_gene_sets:reactome_ovarian_tumor_domain_proteases
GO_bp:go_positive_regulation...854	SET	12	0.49979	0.012522	0.29614	0.045746	GO_bp:go_positive_regulation_of_type_i_interferon_mediated_signaling_pathway
Curated_gene_sets:garcia_tar...2	SET	48	0.18614	0.0093183	0.11033	0.045803	Curated_gene_sets:garcia_targets_of_fli1_and_dax1_up
Curated_gene_sets:willert_wn...	SET	22	0.31183	0.010575	0.18493	0.045894	Curated_gene_sets:willert_wnt_signaling
GO_bp:go_regulation_of_prote...26	SET	20	0.34738	0.011233	0.20614	0.045991	GO_bp:go_regulation_of_protein_kinase_a_signaling
GO_bp:go_cell_migration_invo...5	SET	3	0.75536	0.0094645	0.4488	0.046191	GO_bp:go_cell_migration_involved_in_vasculogenesis
Curated_gene_sets:myllykanga...12	SET	11	0.36913	0.0088545	0.21936	0.046222	Curated_gene_sets:myllykangas_amplification_hot_spot_27
GO_mf:go_dna_insertion_or_de...	SET	8	0.42874	0.0087713	0.25497	0.046341	GO_mf:go_dna_insertion_or_deletion_binding
GO_bp:go_phenol_containing_c...2	SET	7	0.56647	0.010841	0.3369	0.046353	GO_bp:go_phenol_containing_compound_catabolic_process
GO_bp:go_salivary_gland_deve...	SET	36	0.25861	0.011215	0.1539	0.046456	GO_bp:go_salivary_gland_development
Curated_gene_sets:matzuk_pos...	SET	13	0.36925	0.0096284	0.21996	0.046613	Curated_gene_sets:matzuk_postimplantation_and_postpartum
GO_bp:go_positive_regulation...757	SET	7	0.5504	0.010533	0.32795	0.046652	GO_bp:go_positive_regulation_of_spindle_checkpoint
GO_cc:go_chromosome_telomeri...	SET	156	0.10381	0.0093422	0.061898	0.046764	GO_cc:go_chromosome_telomeric_region
GO_bp:go_positive_regulation...878	SET	34	0.22401	0.0094414	0.13369	0.046921	GO_bp:go_positive_regulation_of_viral_genome_replication
GO_mf:go_lipoprotein_particl...2	SET	26	0.31181	0.011495	0.18613	0.046951	GO_mf:go_lipoprotein_particle_receptor_binding
GO_bp:go_regulation_of_cycli...1	SET	8	0.46389	0.0094905	0.27691	0.046956	GO_bp:go_regulation_of_cyclic_nucleotide_phosphodiesterase_activity
GO_bp:go_zymogen_activation	SET	49	0.21318	0.010782	0.12761	0.047415	GO_bp:go_zymogen_activation
Curated_gene_sets:mcbryan_te...1	SET	6	0.58323	0.010334	0.34929	0.047493	Curated_gene_sets:mcbryan_terminal_end_bud_dn
Curated_gene_sets:dutertre_e...4	SET	219	0.093933	0.0099989	0.0563	0.047625	Curated_gene_sets:dutertre_estradiol_response_6hr_up
Curated_gene_sets:fortschegg...1	SET	733	0.05012	0.0096269	0.030046	0.047656	Curated_gene_sets:fortschegger_phf8_targets_dn
GO_bp:go_regulation_of_centr...2	SET	22	0.3293	0.011168	0.19755	0.047778	GO_bp:go_regulation_of_centriole_replication
GO_mf:go_proton_transporting...1	SET	16	0.30993	0.0089652	0.18596	0.047801	GO_mf:go_proton_transporting_atp_synthase_activity_rotational_mechanism
Curated_gene_sets:kondo_pros...1	SET	92	0.15223	0.010538	0.091382	0.047884	Curated_gene_sets:kondo_prostate_cancer_hcp_with_h3k27me3
Curated_gene_sets:jiang_hypo...3	SET	18	0.2563	0.0078632	0.15416	0.048213	Curated_gene_sets:jiang_hypoxia_via_vhl
Curated_gene_sets:creighton_...4	SET	425	0.065813	0.0097059	0.039587	0.048219	Curated_gene_sets:creighton_endocrine_therapy_resistance_2
GO_bp:go_cellular_component_...1	SET	108	0.12304	0.0092243	0.074038	0.048286	GO_bp:go_cellular_component_assembly_involved_in_morphogenesis
GO_bp:go_regulation_of_prote...33	SET	37	0.23343	0.010263	0.14054	0.048375	GO_bp:go_regulation_of_protein_localization_to_cell_surface
GO_bp:go_negative_regulation...371	SET	22	0.29617	0.010044	0.17833	0.048386	GO_bp:go_negative_regulation_of_lipid_catabolic_process
GO_bp:go_regulation_of_senso...	SET	41	0.21639	0.010013	0.1304	0.048521	GO_bp:go_regulation_of_sensory_perception
GO_bp:go_striated_muscle_cel...2	SET	256	0.083637	0.0096162	0.050405	0.048537	GO_bp:go_striated_muscle_cell_differentiation
GO_cc:go_dna_polymerase_comp...	SET	15	0.30199	0.0084582	0.18221	0.048731	GO_cc:go_dna_polymerase_complex
GO_bp:go_dump_biosynthetic_p...	SET	4	0.65783	0.0095173	0.39701	0.048772	GO_bp:go_dump_biosynthetic_process
GO_mf:go_phosphorylase_activ...	SET	6	0.71594	0.012685	0.43226	0.048843	GO_mf:go_phosphorylase_activity
GO_bp:go_response_to_auditor...	SET	23	0.27428	0.0095107	0.16567	0.04891	GO_bp:go_response_to_auditory_stimulus
Curated_gene_sets:sasai_targ...1	SET	8	0.60286	0.012334	0.36464	0.049144	Curated_gene_sets:sasai_targets_of_cxcr6_and_ptch1_dn
GO_bp:go_regulation_of_ribos...	SET	14	0.36275	0.0098158	0.21956	0.049263	GO_bp:go_regulation_of_ribosome_biogenesis
Curated_gene_sets:fournier_a...5	SET	11	0.45442	0.0109	0.27525	0.049387	Curated_gene_sets:fournier_acinar_development_late_up
GO_bp:go_sodium_ion_export_a...	SET	14	0.36498	0.0098762	0.22117	0.049457	GO_bp:go_sodium_ion_export_across_plasma_membrane
GO_bp:go_immature_t_cell_pro...2	SET	6	0.52803	0.0093558	0.31999	0.049468	GO_bp:go_immature_t_cell_proliferation_in_thymus
GO_bp:go_response_to_uv_a	SET	6	0.47103	0.0083459	0.28564	0.049582	GO_bp:go_response_to_uv_a
GO_bp:go_peptidyl_lysine_tri...	SET	40	0.21859	0.0099912	0.13262	0.049664	GO_bp:go_peptidyl_lysine_trimethylation
GO_bp:go_response_to_hypobar...	SET	5	0.5657	0.0091503	0.34357	0.049835	GO_bp:go_response_to_hypobaric_hypoxia
GO_bp:go_organic_acid_transm...	SET	124	0.11716	0.0094079	0.071174	0.049881	GO_bp:go_organic_acid_transmembrane_transport
GO_bp:go_inner_ear_auditory_...	SET	31	0.25401	0.010224	0.15442	0.05	GO_bp:go_inner_ear_auditory_receptor_cell_differentiation
GO_bp:go_mitochondrial_rna_m...1	SET	23	0.26476	0.0091807	0.16103	0.050077	GO_bp:go_mitochondrial_rna_metabolic_process
GO_cc:go_preribosome_small_s...	SET	14	0.29224	0.007908	0.17776	0.050096	GO_cc:go_preribosome_small_subunit_precursor
Curated_gene_sets:reactome_d...85	SET	30	0.23663	0.0093691	0.14397	0.050139	Curated_gene_sets:reactome_downstream_signal_transduction
Curated_gene_sets:mcbryan_pu...8	SET	179	0.096083	0.0092564	0.058462	0.05015	Curated_gene_sets:mcbryan_pubertal_breast_6_7wk_up
GO_bp:go_interleukin_17_prod...	SET	29	0.2377	0.0092536	0.1447	0.050229	GO_bp:go_interleukin_17_production
GO_bp:go_mineralocorticoid_b...	SET	13	0.34279	0.0089385	0.20891	0.050424	GO_bp:go_mineralocorticoid_biosynthetic_process
Curated_gene_sets:reactome_c...6	SET	10	0.41601	0.0095149	0.25357	0.05045	Curated_gene_sets:reactome_calcitonin_like_ligand_receptors
Curated_gene_sets:valk_aml_c...2	SET	29	0.22744	0.0088544	0.13864	0.050451	Curated_gene_sets:valk_aml_cluster_10
GO_bp:go_regulation_of_synap...10	SET	67	0.16347	0.0096636	0.099742	0.05062	GO_bp:go_regulation_of_synaptic_transmission_glutamatergic
GO_bp:go_renal_system_vascul...1	SET	24	0.27371	0.0096947	0.16702	0.050645	GO_bp:go_renal_system_vasculature_development
Curated_gene_sets:reactome_a...65	SET	9	0.48448	0.010513	0.29565	0.050653	Curated_gene_sets:reactome_adrenoceptors
GO_bp:go_negative_regulation...142	SET	6	0.63366	0.011227	0.38673	0.050668	GO_bp:go_negative_regulation_of_cgmp_mediated_signaling
Curated_gene_sets:biocarta_m...4	SET	18	0.26656	0.008178	0.1627	0.05068	Curated_gene_sets:biocarta_mcalpain_pathway
Curated_gene_sets:schlingema...2	SET	35	0.24233	0.010362	0.14794	0.050719	Curated_gene_sets:schlingemann_skin_carcinogenesis_tpa_up
Curated_gene_sets:sana_tnf_s...1	SET	80	0.15277	0.0098647	0.093298	0.050782	Curated_gene_sets:sana_tnf_signaling_dn
GO_bp:go_primary_alcohol_bio...	SET	11	0.38338	0.0091963	0.2342	0.05083	GO_bp:go_primary_alcohol_biosynthetic_process
GO_bp:go_dna_catabolic_proce...3	SET	5	0.58855	0.0095198	0.3596	0.050861	GO_bp:go_dna_catabolic_process_exonucleolytic
GO_bp:go_mature_ribosome_ass...	SET	5	0.62721	0.010145	0.38324	0.050868	GO_bp:go_mature_ribosome_assembly
GO_bp:go_response_to_seleniu...	SET	10	0.33378	0.0076342	0.20407	0.05097	GO_bp:go_response_to_selenium_ion
GO_bp:go_cerebellar_cortex_f...	SET	19	0.29754	0.0093783	0.18197	0.051018	GO_bp:go_cerebellar_cortex_formation
GO_bp:go_modulation_of_age_r...	SET	7	0.50847	0.0097309	0.31122	0.051162	GO_bp:go_modulation_of_age_related_behavioral_decline
Curated_gene_sets:wnt_signal...	SET	87	0.13976	0.0094092	0.085636	0.051353	Curated_gene_sets:wnt_signaling
GO_mf:go_cyclohydrolase_acti...	SET	5	0.51865	0.0083892	0.31799	0.051451	GO_mf:go_cyclohydrolase_activity
GO_bp:go_negative_regulation...620	SET	68	0.15476	0.0092163	0.09498	0.051624	GO_bp:go_negative_regulation_of_small_molecule_metabolic_process
Curated_gene_sets:reactome_h...13	SET	10	0.41971	0.0095995	0.25762	0.051644	Curated_gene_sets:reactome_heme_biosynthesis
GO_cc:go_nuclear_replication...	SET	40	0.17824	0.0081471	0.10941	0.051646	GO_cc:go_nuclear_replication_fork
Curated_gene_sets:reactome_p...85	SET	21	0.27971	0.0092682	0.17178	0.051737	Curated_gene_sets:reactome_presynaptic_function_of_kainate_receptors
GO_bp:go_vasculogenesis_invo...	SET	4	0.74252	0.010742	0.45605	0.051759	GO_bp:go_vasculogenesis_involved_in_coronary_vascular_morphogenesis
Curated_gene_sets:reactome_s...79	SET	58	0.17483	0.0096178	0.10742	0.05182	Curated_gene_sets:reactome_signaling_by_pdgf
GO_bp:go_cell_communication_...1	SET	29	0.26227	0.01021	0.16116	0.051831	GO_bp:go_cell_communication_by_electrical_coupling
Curated_gene_sets:chen_neuro...	SET	50	0.22544	0.011518	0.13854	0.051851	Curated_gene_sets:chen_neuroblastoma_copy_number_gains
Curated_gene_sets:pid_integr...6	SET	33	0.22343	0.0092777	0.13739	0.051956	Curated_gene_sets:pid_integrin_a4b1_pathway
Curated_gene_sets:reactome_r...128	SET	184	0.096961	0.0094693	0.059641	0.052012	Curated_gene_sets:reactome_rrna_processing_in_the_nucleus_and_cytosol
GO_mf:go_cholesterol_transpo...	SET	20	0.3241	0.010481	0.19945	0.052098	GO_mf:go_cholesterol_transporter_activity
GO_mf:go_chemoattractant_act...	SET	31	0.22155	0.0089168	0.13643	0.052215	GO_mf:go_chemoattractant_activity
GO_bp:go_glial_cell_developm...	SET	104	0.1362	0.010021	0.083906	0.052282	GO_bp:go_glial_cell_development
GO_bp:go_regulation_of_membr...1	SET	41	0.21851	0.010111	0.13463	0.052301	GO_bp:go_regulation_of_membrane_depolarization
GO_bp:go_protein_activation_...	SET	26	0.26913	0.0099211	0.16593	0.052419	GO_bp:go_protein_activation_cascade
Curated_gene_sets:reactome_p...109	SET	6	0.53485	0.0094766	0.32986	0.052469	Curated_gene_sets:reactome_ptk6_promotes_hif1a_stabilization
Curated_gene_sets:choi_atl_a...	SET	4	0.72617	0.010506	0.44799	0.052525	Curated_gene_sets:choi_atl_acute_stage
Curated_gene_sets:marks_hdac...1	SET	14	0.34454	0.009323	0.21265	0.052605	Curated_gene_sets:marks_hdac_targets_dn
GO_cc:go_myosin_filament	SET	22	0.2911	0.0098724	0.17969	0.052628	GO_cc:go_myosin_filament
GO_bp:go_ion_transport	SET	1568	0.035393	0.0097144	0.021849	0.052639	GO_bp:go_ion_transport
Curated_gene_sets:le_egr2_ta...1	SET	101	0.13316	0.009656	0.082212	0.052659	Curated_gene_sets:le_egr2_targets_dn
Curated_gene_sets:reactome_g...5	SET	168	0.11401	0.010643	0.070419	0.052737	Curated_gene_sets:reactome_g2_m_checkpoints
GO_bp:go_galactose_metabolic...	SET	7	0.51097	0.0097787	0.31563	0.052745	GO_bp:go_galactose_metabolic_process
GO_bp:go_cellular_amino_acid...3	SET	280	0.078544	0.0094385	0.048522	0.052761	GO_bp:go_cellular_amino_acid_metabolic_process
Curated_gene_sets:aston_majo...2	SET	45	0.20386	0.0098818	0.12601	0.052872	Curated_gene_sets:aston_major_depressive_disorder_up
GO_bp:go_nk_t_cell_activation	SET	11	0.37058	0.0088892	0.22919	0.052961	GO_bp:go_nk_t_cell_activation
Curated_gene_sets:sasson_res...2	SET	81	0.15381	0.0099933	0.09515	0.053009	Curated_gene_sets:sasson_response_to_forskolin_up
Curated_gene_sets:winter_hyp...3	SET	91	0.14538	0.010009	0.089938	0.053012	Curated_gene_sets:winter_hypoxia_up
GO_mf:go_calcitonin_family_r...	SET	6	0.48853	0.008656	0.3024	0.053112	GO_mf:go_calcitonin_family_receptor_activity
GO_bp:go_membrane_depolariza...3	SET	5	0.63874	0.010332	0.39558	0.0532	GO_bp:go_membrane_depolarization_during_av_node_cell_action_potential
Curated_gene_sets:biocarta_p...26	SET	14	0.34673	0.0093823	0.21506	0.053461	Curated_gene_sets:biocarta_ps1_pathway
GO_bp:go_cellular_metabolic_...	SET	33	0.21365	0.0088716	0.13254	0.053495	GO_bp:go_cellular_metabolic_compound_salvage
GO_bp:go_negative_regulation...660	SET	56	0.16842	0.0091049	0.10453	0.053566	GO_bp:go_negative_regulation_of_t_cell_proliferation
GO_bp:go_membrane_depolariza...4	SET	22	0.29244	0.0099178	0.18153	0.053598	GO_bp:go_membrane_depolarization_during_cardiac_muscle_cell_action_potential
GO_bp:go_maternal_placenta_d...	SET	32	0.21652	0.0088535	0.13443	0.053643	GO_bp:go_maternal_placenta_development
GO_bp:go_regulation_of_nodal...1	SET	7	0.5113	0.0097849	0.31752	0.053681	GO_bp:go_regulation_of_nodal_signaling_pathway
GO_bp:go_activation_of_jun_k...	SET	38	0.22677	0.010103	0.14083	0.053683	GO_bp:go_activation_of_jun_kinase_activity
GO_mf:go_aryl_sulfotransfera...	SET	6	0.48045	0.0085128	0.29853	0.053774	GO_mf:go_aryl_sulfotransferase_activity
GO_bp:go_regulation_of_chrom...5	SET	318	0.074132	0.0094839	0.046068	0.053798	GO_bp:go_regulation_of_chromosome_organization
Curated_gene_sets:zhou_cell_...3	SET	80	0.14245	0.0091987	0.088565	0.053876	Curated_gene_sets:zhou_cell_cycle_genes_in_ir_response_6hr
Curated_gene_sets:reactome_a...7	SET	17	0.35849	0.010689	0.22292	0.053912	Curated_gene_sets:reactome_abc_transporters_in_lipid_homeostasis
Curated_gene_sets:chebotaev_...2	SET	75	0.15588	0.0097472	0.096961	0.053966	Curated_gene_sets:chebotaev_gr_targets_up
Curated_gene_sets:eguchi_cel...	SET	23	0.24758	0.0085848	0.15404	0.054008	Curated_gene_sets:eguchi_cell_cycle_rb1_targets
GO_bp:go_cellular_response_t...96	SET	18	0.27643	0.0084808	0.17199	0.054009	GO_bp:go_cellular_response_to_ph
GO_mf:go_immunoglobulin_rece...1	SET	5	0.57308	0.0092695	0.35657	0.054018	GO_mf:go_immunoglobulin_receptor_activity
Curated_gene_sets:reactome_i...19	SET	26	0.24295	0.0089563	0.15118	0.054036	Curated_gene_sets:reactome_insulin_processing
GO_cc:go_myosin_complex	SET	64	0.16616	0.0096007	0.10342	0.054075	GO_cc:go_myosin_complex
GO_mf:go_acid_amino_acid_lig...	SET	15	0.29042	0.0081343	0.18101	0.054322	GO_mf:go_acid_amino_acid_ligase_activity
Curated_gene_sets:pujana_brc...1	SET	1534	0.034134	0.0092757	0.02129	0.054443	Curated_gene_sets:pujana_brca1_pcc_network
GO_bp:go_fucose_catabolic_pr...	SET	9	0.51512	0.011177	0.3214	0.054508	GO_bp:go_fucose_catabolic_process
GO_bp:go_response_to_interfe...2	SET	30	0.24529	0.009712	0.15308	0.054549	GO_bp:go_response_to_interferon_beta
GO_mf:go_heparan_sulfate_pro...	SET	16	0.32471	0.0093927	0.20286	0.054733	GO_mf:go_heparan_sulfate_proteoglycan_binding
GO_bp:go_primary_alcohol_cat...	SET	14	0.31958	0.0086477	0.1998	0.054861	GO_bp:go_primary_alcohol_catabolic_process
GO_mf:go_microfilament_motor...	SET	22	0.33885	0.011492	0.21185	0.054872	GO_mf:go_microfilament_motor_activity
GO_bp:go_positive_regulation...527	SET	28	0.24138	0.0092337	0.15094	0.054903	GO_bp:go_positive_regulation_of_mrna_processing
GO_bp:go_positive_regulation...528	SET	18	0.28569	0.0087647	0.17867	0.054925	GO_bp:go_positive_regulation_of_mrna_splicing_via_spliceosome
GO_bp:go_cellular_response_t...31	SET	33	0.22265	0.0092451	0.13925	0.054928	GO_bp:go_cellular_response_to_estradiol_stimulus
Curated_gene_sets:reactome_r...24	SET	41	0.19416	0.0089848	0.12152	0.055051	Curated_gene_sets:reactome_regulation_of_beta_cell_development
GO_bp:go_positive_regulation...328	SET	24	0.27124	0.0096075	0.16983	0.055128	GO_bp:go_positive_regulation_of_granulocyte_chemotaxis
Curated_gene_sets:reactome_t...4	SET	40	0.1972	0.0090134	0.12347	0.055134	Curated_gene_sets:reactome_tbc_rabgaps
GO_bp:go_negative_regulation...523	SET	6	0.65201	0.011552	0.40846	0.055225	GO_bp:go_negative_regulation_of_plasminogen_activation
Curated_gene_sets:nikolsky_b...27	SET	55	0.28012	0.015008	0.1755	0.055245	Curated_gene_sets:nikolsky_breast_cancer_8p12_p11_amplicon
Curated_gene_sets:biocarta_l...8	SET	8	0.47928	0.0098053	0.30031	0.05526	Curated_gene_sets:biocarta_lymphocyte_pathway
Curated_gene_sets:yao_tempor...13	SET	15	0.35664	0.0099889	0.22347	0.055263	Curated_gene_sets:yao_temporal_response_to_progesterone_cluster_4
GO_bp:go_induction_of_positi...	SET	13	0.37535	0.0097875	0.23525	0.055306	GO_bp:go_induction_of_positive_chemotaxis
GO_bp:go_positive_regulation...382	SET	8	0.5061	0.010354	0.31724	0.05533	GO_bp:go_positive_regulation_of_integrin_activation
GO_bp:go_dopamine_catabolic_...	SET	5	0.62969	0.010185	0.39483	0.055387	GO_bp:go_dopamine_catabolic_process
GO_bp:go_glucocorticoid_meta...	SET	23	0.24742	0.0085792	0.1552	0.055454	GO_bp:go_glucocorticoid_metabolic_process
GO_bp:go_positive_regulation...696	SET	21	0.29496	0.0097734	0.18504	0.055473	GO_bp:go_positive_regulation_of_receptor_internalization
GO_bp:go_g_protein_coupled_p...1	SET	10	0.55461	0.012685	0.34793	0.055474	GO_bp:go_g_protein_coupled_purinergic_nucleotide_receptor_signaling_pathway
GO_mf:go_g_protein_coupled_n...2	SET	10	0.55461	0.012685	0.34793	0.055474	GO_mf:go_g_protein_coupled_nucleotide_receptor_activity
GO_bp:go_protein_import_into...2	SET	13	0.36222	0.0094451	0.22724	0.055477	GO_bp:go_protein_import_into_peroxisome_matrix
Curated_gene_sets:turjanski_...5	SET	7	0.45586	0.0087241	0.28599	0.05548	Curated_gene_sets:turjanski_mapk8_and_mapk9_targets
GO_mf:go_atpase_activity	SET	422	0.062989	0.0092574	0.039518	0.055485	GO_mf:go_atpase_activity
GO_bp:go_negative_regulation...595	SET	9	0.4972	0.010789	0.31217	0.05562	GO_bp:go_negative_regulation_of_retinoic_acid_receptor_signaling_pathway
GO_bp:go_pigment_biosyntheti...	SET	51	0.17095	0.0088202	0.10749	0.055883	GO_bp:go_pigment_biosynthetic_process
Curated_gene_sets:kyng_envir...1	SET	17	0.30004	0.008946	0.18884	0.056054	Curated_gene_sets:kyng_environmental_stress_response_dn
GO_cc:go_axonal_growth_cone	SET	25	0.28156	0.010178	0.17722	0.056064	GO_cc:go_axonal_growth_cone
Curated_gene_sets:biocarta_i...1	SET	10	0.45467	0.010399	0.28627	0.056124	Curated_gene_sets:biocarta_ifna_pathway
GO_bp:go_norepinephrine_secr...	SET	16	0.31832	0.0092078	0.20043	0.056135	GO_bp:go_norepinephrine_secretion
Curated_gene_sets:teramoto_o...6	SET	18	0.29741	0.0091244	0.1873	0.056167	Curated_gene_sets:teramoto_opn_targets_cluster_7
GO_bp:go_negative_regulation...524	SET	18	0.27859	0.0085471	0.17562	0.056343	GO_bp:go_negative_regulation_of_platelet_activation
GO_bp:go_gamma_delta_t_cell_...1	SET	15	0.28892	0.0080923	0.18216	0.056374	GO_bp:go_gamma_delta_t_cell_activation
GO_mf:go_protein_methyltrans...	SET	85	0.13596	0.0090485	0.085726	0.056379	GO_mf:go_protein_methyltransferase_activity
Curated_gene_sets:ono_aml1_t...1	SET	41	0.20844	0.0096453	0.13142	0.056381	Curated_gene_sets:ono_aml1_targets_dn
GO_bp:go_fibroblast_migration	SET	37	0.22802	0.010024	0.14383	0.056462	GO_bp:go_fibroblast_migration
GO_bp:go_regulation_of_vitam...2	SET	6	0.62372	0.011051	0.3935	0.056489	GO_bp:go_regulation_of_vitamin_d_receptor_signaling_pathway
Curated_gene_sets:reactome_c...36	SET	99	0.12851	0.0092267	0.081121	0.056586	Curated_gene_sets:reactome_cellular_response_to_heat_stress
GO_bp:go_lung_growth	SET	6	0.58657	0.010393	0.37028	0.05659	GO_bp:go_lung_growth
GO_bp:go_negative_regulation...114	SET	21	0.27262	0.0090332	0.17213	0.056635	GO_bp:go_negative_regulation_of_cell_killing
GO_bp:go_lung_vasculature_de...	SET	6	0.49122	0.0087035	0.31016	0.056635	GO_bp:go_lung_vasculature_development
GO_bp:go_polyamine_transport	SET	7	0.45532	0.0087136	0.28774	0.056787	GO_bp:go_polyamine_transport
GO_bp:go_response_to_prostag...3	SET	22	0.26658	0.0090407	0.1686	0.056931	GO_bp:go_response_to_prostaglandin_e
GO_cc:go_uniplex_complex	SET	5	0.70897	0.011468	0.44873	0.057071	GO_cc:go_uniplex_complex
Curated_gene_sets:tesar_alk_...2	SET	5	0.5236	0.0084692	0.33214	0.057471	Curated_gene_sets:tesar_alk_targets_episc_3d_up
GO_mf:go_beta_n_acetylhexosa...	SET	5	0.54608	0.0088329	0.34644	0.057491	GO_mf:go_beta_n_acetylhexosaminidase_activity
GO_bp:go_parturition	SET	14	0.32809	0.0088779	0.20815	0.057497	GO_bp:go_parturition
Curated_gene_sets:reactome_a...47	SET	11	0.31837	0.0076369	0.2021	0.057606	Curated_gene_sets:reactome_activation_of_the_phototransduction_cascade
Curated_gene_sets:creighton_...6	SET	276	0.079692	0.0095088	0.050622	0.057722	Curated_gene_sets:creighton_endocrine_therapy_resistance_4
GO_bp:go_retina_development_...	SET	139	0.11224	0.0095389	0.071328	0.057797	GO_bp:go_retina_development_in_camera_type_eye
GO_bp:go_camera_type_eye_dev...	SET	299	0.076635	0.0095116	0.048723	0.057884	GO_bp:go_camera_type_eye_development
GO_mf:go_ribosomal_protein_s...	SET	5	0.52237	0.0084493	0.33242	0.058055	GO_mf:go_ribosomal_protein_s6_kinase_activity
GO_mf:go_transferase_activit...8	SET	211	0.085443	0.0089294	0.054383	0.058088	GO_mf:go_transferase_activity_transferring_one_carbon_groups
GO_bp:go_protein_adp_ribosyl...	SET	33	0.22943	0.0095266	0.14605	0.058114	GO_bp:go_protein_adp_ribosylation
GO_bp:go_positive_regulation...534	SET	26	0.23736	0.00875	0.15119	0.058227	GO_bp:go_positive_regulation_of_muscle_cell_apoptotic_process
GO_bp:go_metanephric_mesench...1	SET	5	0.50426	0.0081563	0.32134	0.05831	GO_bp:go_metanephric_mesenchymal_cell_differentiation
Curated_gene_sets:pid_ptp1b_...	SET	53	0.17338	0.0091188	0.11057	0.058443	Curated_gene_sets:pid_ptp1b_pathway
GO_bp:go_signal_transduction...7	SET	20	0.29881	0.0096628	0.19056	0.058443	GO_bp:go_signal_transduction_involved_in_regulation_of_gene_expression
GO_bp:go_modulation_of_excit...	SET	38	0.22229	0.0099036	0.14181	0.058508	GO_bp:go_modulation_of_excitatory_postsynaptic_potential
GO_cc:go_dna_replication_pre...	SET	5	0.634	0.010255	0.40452	0.058536	GO_cc:go_dna_replication_preinitiation_complex
Curated_gene_sets:reactome_s...4	SET	6	0.58288	0.010328	0.37213	0.058645	Curated_gene_sets:reactome_scavenging_by_class_f_receptors
GO_bp:go_positive_regulation...630	SET	19	0.29637	0.0093414	0.18923	0.05866	GO_bp:go_positive_regulation_of_phosphoprotein_phosphatase_activity
GO_bp:go_glucan_catabolic_pr...	SET	21	0.29087	0.0096378	0.18575	0.058699	GO_bp:go_glucan_catabolic_process
GO_bp:go_interleukin_12_secr...	SET	8	0.40056	0.0081948	0.256	0.058837	GO_bp:go_interleukin_12_secretion
Curated_gene_sets:reactome_d...84	SET	26	0.28045	0.010338	0.17965	0.05927	Curated_gene_sets:reactome_downregulation_of_tgf_beta_receptor_signaling
GO_cc:go_endosome_lumen	SET	34	0.22911	0.0096563	0.14682	0.059328	GO_cc:go_endosome_lumen
Curated_gene_sets:gotzmann_e...1	SET	191	0.090671	0.0090203	0.058125	0.059399	Curated_gene_sets:gotzmann_epithelial_to_mesenchymal_transition_dn
Curated_gene_sets:ruan_respo...3	SET	16	0.34163	0.009882	0.21901	0.059409	Curated_gene_sets:ruan_response_to_tnf_troglitazone_up
GO_bp:go_auditory_receptor_c...3	SET	12	0.41861	0.010488	0.26837	0.059415	GO_bp:go_auditory_receptor_cell_morphogenesis
GO_bp:go_positive_regulation...232	SET	30	0.2126	0.0084177	0.13638	0.059519	GO_bp:go_positive_regulation_of_dna_templated_transcription_elongation
Curated_gene_sets:marson_fox...5	SET	62	0.16027	0.0091148	0.10281	0.059524	Curated_gene_sets:marson_foxp3_targets_up
GO_mf:go_transferase_activit...9	SET	46	0.19491	0.0095522	0.12504	0.059531	GO_mf:go_transferase_activity_transferring_pentosyl_groups
Curated_gene_sets:reactome_a...46	SET	54	0.17157	0.0091084	0.11012	0.059626	Curated_gene_sets:reactome_activation_of_the_mrna_upon_binding_of_the_cap_binding_complex_and_eifs_and_subsequent_binding_to_43s
GO_mf:go_aromatase_activity	SET	19	0.26617	0.0083893	0.17094	0.059738	GO_mf:go_aromatase_activity
Curated_gene_sets:naba_core_...	SET	260	0.082684	0.0095796	0.053115	0.059781	Curated_gene_sets:naba_core_matrisome
GO_bp:go_regulation_of_stero...3	SET	113	0.11917	0.0091376	0.076564	0.059808	GO_bp:go_regulation_of_steroid_metabolic_process
GO_bp:go_fucosylation	SET	20	0.3021	0.0097691	0.1941	0.059816	GO_bp:go_fucosylation
Curated_gene_sets:biocarta_a...3	SET	14	0.35237	0.0095349	0.22654	0.059934	Curated_gene_sets:biocarta_ach_pathway
Curated_gene_sets:reactome_d...76	SET	85	0.14178	0.0094355	0.091159	0.059949	Curated_gene_sets:reactome_dna_replication_pre_initiation
GO_bp:go_regulation_of_membr...4	SET	45	0.20265	0.0098232	0.13031	0.059971	GO_bp:go_regulation_of_membrane_lipid_distribution
GO_bp:go_negative_regulation...226	SET	113	0.1221	0.0093621	0.07852	0.059985	GO_bp:go_negative_regulation_of_epithelial_cell_proliferation
GO_bp:go_atp_metabolic_proce...	SET	43	0.17626	0.0083526	0.11349	0.060217	GO_bp:go_atp_metabolic_process
GO_cc:go_nucleotide_excision...	SET	11	0.36084	0.0086556	0.23252	0.060361	GO_cc:go_nucleotide_excision_repair_complex
GO_cc:go_palmitoyltransferas...	SET	11	0.47402	0.011371	0.30548	0.060378	GO_cc:go_palmitoyltransferase_complex
Curated_gene_sets:qi_hypoxia...	SET	34	0.20228	0.0085256	0.13047	0.060537	Curated_gene_sets:qi_hypoxia_targets_of_hif1a_and_foxa2
GO_mf:go_jun_kinase_binding	SET	8	0.37684	0.0077095	0.2431	0.060561	GO_mf:go_jun_kinase_binding
GO_bp:go_oxygen_metabolic_pr...	SET	5	0.47412	0.0076688	0.30595	0.060623	GO_bp:go_oxygen_metabolic_process
GO_bp:go_enamel_mineralizati...	SET	16	0.31694	0.0091678	0.20463	0.060726	GO_bp:go_enamel_mineralization
GO_bp:go_meiotic_chromosome_...3	SET	24	0.26168	0.0092687	0.16899	0.060761	GO_bp:go_meiotic_chromosome_separation
GO_bp:go_embryonic_digestive...1	SET	34	0.21676	0.0091358	0.1401	0.060928	GO_bp:go_embryonic_digestive_tract_development
GO_bp:go_protein_o_linked_ma...	SET	18	0.29391	0.009017	0.19003	0.060981	GO_bp:go_protein_o_linked_mannosylation
Curated_gene_sets:wu_cell_mi...	SET	173	0.10048	0.0095179	0.064986	0.061044	Curated_gene_sets:wu_cell_migration
Curated_gene_sets:reactome_d...7	SET	40	0.20846	0.0095281	0.13487	0.061114	Curated_gene_sets:reactome_deactivation_of_the_beta_catenin_transactivating_complex
GO_bp:go_histone_exchange	SET	56	0.17006	0.0091933	0.11005	0.061151	GO_bp:go_histone_exchange
Curated_gene_sets:reactome_m...57	SET	12	0.33375	0.0083615	0.21608	0.06124	Curated_gene_sets:reactome_miscellaneous_substrates
Curated_gene_sets:naba_basem...	SET	38	0.21948	0.0097783	0.14211	0.061256	Curated_gene_sets:naba_basement_membranes
Curated_gene_sets:biocarta_r...5	SET	5	0.48742	0.007884	0.31572	0.061321	Curated_gene_sets:biocarta_ran_pathway
GO_mf:go_telomeric_dna_bindi...	SET	37	0.20839	0.0091616	0.13502	0.061373	GO_mf:go_telomeric_dna_binding
GO_bp:go_negative_regulation...683	SET	17	0.30628	0.0091319	0.19852	0.061453	GO_bp:go_negative_regulation_of_transcription_regulatory_region_dna_binding
GO_bp:go_positive_regulation...29	SET	6	0.5282	0.0093589	0.34238	0.061457	GO_bp:go_positive_regulation_of_amyloid_beta_clearance
GO_cc:go_xy_body	SET	12	0.41145	0.010308	0.26689	0.061592	GO_cc:go_xy_body
GO_bp:go_protein_peptidyl_pr...	SET	32	0.19611	0.0080193	0.12722	0.061599	GO_bp:go_protein_peptidyl_prolyl_isomerization
GO_bp:go_interleukin_10_secr...	SET	8	0.43805	0.0089618	0.28441	0.061765	GO_bp:go_interleukin_10_secretion
GO_mf:go_m7g_5_pppn_diphosph...	SET	5	0.61965	0.010023	0.40236	0.061785	GO_mf:go_m7g_5_pppn_diphosphatase_activity
Curated_gene_sets:pid_a6b1_a...	SET	46	0.1816	0.0088998	0.11793	0.061813	Curated_gene_sets:pid_a6b1_a6b4_integrin_pathway
GO_bp:go_gtp_metabolic_proce...	SET	14	0.2817	0.0076227	0.18299	0.061855	GO_bp:go_gtp_metabolic_process
GO_mf:go_proteoglycan_binding	SET	36	0.20166	0.0087452	0.13099	0.061855	GO_mf:go_proteoglycan_binding
Curated_gene_sets:reactome_s...54	SET	1118	0.043369	0.010179	0.028172	0.061858	Curated_gene_sets:reactome_signaling_by_gpcr
GO_bp:go_regulation_of_neuro...3	SET	128	0.11506	0.0093862	0.074789	0.061976	GO_bp:go_regulation_of_neurological_system_process
Curated_gene_sets:liang_sile...2	SET	10	0.32811	0.0075044	0.21332	0.06202	Curated_gene_sets:liang_silenced_by_methylation_dn
GO_mf:go_single_base_inserti...	SET	6	0.45241	0.0080159	0.29425	0.062095	GO_mf:go_single_base_insertion_or_deletion_binding
GO_mf:go_endodeoxyribonuclea...1	SET	38	0.22379	0.0099703	0.14558	0.062131	GO_mf:go_endodeoxyribonuclease_activity
Curated_gene_sets:spielman_l...4	SET	462	0.057989	0.0089077	0.037743	0.062231	Curated_gene_sets:spielman_lymphoblast_european_vs_asian_up
GO_bp:go_aldehyde_biosynthet...	SET	14	0.32723	0.0088548	0.21299	0.062236	GO_bp:go_aldehyde_biosynthetic_process
GO_cc:go_trna_splicing_ligas...	SET	8	0.49174	0.01006	0.3203	0.062372	GO_cc:go_trna_splicing_ligase_complex
GO_bp:go_regulation_of_branc...1	SET	6	0.56689	0.010044	0.36942	0.062457	GO_bp:go_regulation_of_branching_involved_in_lung_morphogenesis
GO_bp:go_regulation_of_chrom...4	SET	35	0.23212	0.0099259	0.1513	0.062505	GO_bp:go_regulation_of_chromatin_silencing
GO_bp:go_astrocyte_different...	SET	74	0.14252	0.0088522	0.092902	0.062518	GO_bp:go_astrocyte_differentiation
GO_bp:go_rrna_containing_rib...	SET	16	0.29372	0.0084961	0.19165	0.062706	GO_bp:go_rrna_containing_ribonucleoprotein_complex_export_from_nucleus
Curated_gene_sets:zhu_cmv_24...1	SET	81	0.14251	0.0092594	0.093028	0.062783	Curated_gene_sets:zhu_cmv_24_hr_dn
GO_bp:go_negative_regulation...481	SET	37	0.19672	0.0086486	0.12855	0.062985	GO_bp:go_negative_regulation_of_notch_signaling_pathway
Curated_gene_sets:lu_tumor_a...	SET	25	0.24838	0.0089787	0.16236	0.063044	Curated_gene_sets:lu_tumor_angiogenesis_up
GO_mf:go_guanine_thymine_mis...	SET	6	0.54183	0.0096003	0.35435	0.063135	GO_mf:go_guanine_thymine_mispair_binding
Curated_gene_sets:lee_bmp2_t...2	SET	737	0.04652	0.0089588	0.030458	0.063349	Curated_gene_sets:lee_bmp2_targets_up
Curated_gene_sets:reactome_p...21	SET	11	0.45577	0.010933	0.29849	0.063402	Curated_gene_sets:reactome_pervasive_developmental_disorders
Curated_gene_sets:yang_breas...6	SET	35	0.20567	0.0087947	0.1347	0.063409	Curated_gene_sets:yang_breast_cancer_esr1_up
GO_bp:go_synaptic_vesicle_un...	SET	5	0.75252	0.012172	0.49288	0.063419	GO_bp:go_synaptic_vesicle_uncoating
GO_cc:go_pseudopodium	SET	14	0.28581	0.0077339	0.18724	0.063455	GO_cc:go_pseudopodium
GO_bp:go_negative_regulation...21	SET	9	0.31626	0.0068624	0.2072	0.063469	GO_bp:go_negative_regulation_of_alpha_beta_t_cell_proliferation
Curated_gene_sets:graham_cml...10	SET	91	0.13856	0.0095397	0.090804	0.063525	Curated_gene_sets:graham_cml_quiescent_vs_normal_quiescent_up
GO_cc:go_specific_granule_me...	SET	87	0.12417	0.0083599	0.081397	0.06358	GO_cc:go_specific_granule_membrane
Curated_gene_sets:acevedo_li...7	SET	262	0.07665	0.0089142	0.050254	0.063607	Curated_gene_sets:acevedo_liver_tumor_vs_normal_adjacent_tissue_dn
GO_bp:go_regulation_of_helic...	SET	12	0.33136	0.0083016	0.21731	0.063663	GO_bp:go_regulation_of_helicase_activity
Curated_gene_sets:vanloo_sp3...1	SET	85	0.12351	0.00822	0.081021	0.063707	Curated_gene_sets:vanloo_sp3_targets_dn
GO_bp:go_sa_node_cell_to_atr...	SET	10	0.37911	0.008671	0.2487	0.063718	GO_bp:go_sa_node_cell_to_atrial_cardiac_muscle_cell_communication
GO_bp:go_mrna_3_end_processi...1	SET	95	0.12231	0.0086028	0.080477	0.064295	GO_bp:go_mrna_3_end_processing
GO_bp:go_positive_regulation...249	SET	16	0.28775	0.0083235	0.18936	0.064315	GO_bp:go_positive_regulation_of_endothelial_cell_differentiation
GO_bp:go_methylation	SET	342	0.065561	0.0086926	0.043152	0.064355	GO_bp:go_methylation
GO_bp:go_calcium_ion_transme...1	SET	132	0.10749	0.0089034	0.070749	0.064356	GO_bp:go_calcium_ion_transmembrane_import_into_cytosol
GO_bp:go_regulation_of_fibri...	SET	14	0.29558	0.0079983	0.19458	0.064387	GO_bp:go_regulation_of_fibrinolysis
GO_bp:go_regulation_of_cell_...40	SET	197	0.090312	0.0091232	0.059497	0.064525	GO_bp:go_regulation_of_cell_substrate_adhesion
Curated_gene_sets:sabates_co...3	SET	18	0.26908	0.0082553	0.17741	0.064683	Curated_gene_sets:sabates_colorectal_adenoma_size_up
GO_bp:go_vesicle_tethering	SET	7	0.49001	0.0093776	0.32334	0.064833	GO_bp:go_vesicle_tethering
GO_bp:go_regulation_of_blood...4	SET	7	0.55069	0.010539	0.36345	0.064873	GO_bp:go_regulation_of_blood_volume_by_renin_angiotensin
Curated_gene_sets:reactome_i...28	SET	37	0.22141	0.0097342	0.14619	0.06495	Curated_gene_sets:reactome_interactions_of_rev_with_host_cellular_proteins
GO_bp:go_neuronal_action_pot...1	SET	33	0.2165	0.0089898	0.14294	0.064953	GO_bp:go_neuronal_action_potential
Curated_gene_sets:reactome_d...40	SET	35	0.2053	0.0087791	0.13558	0.064991	Curated_gene_sets:reactome_detoxification_of_reactive_oxygen_species
Curated_gene_sets:shaffer_ir...3	SET	60	0.16724	0.0093572	0.11055	0.065183	Curated_gene_sets:shaffer_irf4_targets_in_activated_dendritic_cell
Curated_gene_sets:gargalovic...8	SET	26	0.24779	0.0091345	0.16388	0.065273	Curated_gene_sets:gargalovic_response_to_oxidized_phospholipids_green_up
GO_cc:go_atpase_dependent_tr...	SET	21	0.26461	0.0087678	0.175	0.065276	GO_cc:go_atpase_dependent_transmembrane_transport_complex
Curated_gene_sets:lockwood_a...	SET	215	0.096165	0.010144	0.063632	0.06537	Curated_gene_sets:lockwood_amplified_in_lung_cancer
Curated_gene_sets:reactome_p...81	SET	6	0.51095	0.0090532	0.33821	0.065436	Curated_gene_sets:reactome_pre_notch_processing_in_the_endoplasmic_reticulum
Curated_gene_sets:reactome_e...33	SET	7	0.423	0.0080952	0.28004	0.065469	Curated_gene_sets:reactome_erythropoietin_activates_phospholipase_c_gamma_plcg
GO_mf:go_antiporter_activity	SET	77	0.14092	0.0089278	0.093307	0.065502	GO_mf:go_antiporter_activity
Curated_gene_sets:ruan_respo...4	SET	12	0.37608	0.0094221	0.24912	0.06558	Curated_gene_sets:ruan_response_to_tnf_up
Curated_gene_sets:jiang_agin...3	SET	33	0.19905	0.0082652	0.13187	0.065601	Curated_gene_sets:jiang_aging_hypothalamus_dn
Curated_gene_sets:sig_pip3_s...1	SET	34	0.21611	0.0091082	0.14317	0.06561	Curated_gene_sets:sig_pip3_signaling_in_b_lymphocytes
GO_cc:go_phagocytic_cup	SET	24	0.23104	0.0081835	0.15317	0.065737	GO_cc:go_phagocytic_cup
Curated_gene_sets:liu_vmyb_t...	SET	117	0.11126	0.0086795	0.073784	0.065806	Curated_gene_sets:liu_vmyb_targets_up
Curated_gene_sets:matzuk_ovu...	SET	17	0.29502	0.0087962	0.1959	0.066044	Curated_gene_sets:matzuk_ovulation
GO_bp:go_negative_regulation...640	SET	33	0.22519	0.0093508	0.14955	0.066068	GO_bp:go_negative_regulation_of_striated_muscle_cell_differentiation
GO_bp:go_regulation_of_potas...3	SET	53	0.16637	0.0087505	0.1105	0.066083	GO_bp:go_regulation_of_potassium_ion_transmembrane_transporter_activity
GO_bp:go_positive_regulation...746	SET	14	0.32969	0.0089213	0.21897	0.066088	GO_bp:go_positive_regulation_of_smooth_muscle_cell_apoptotic_process
GO_bp:go_dna_replication_ind...	SET	52	0.16954	0.0088327	0.11262	0.066128	GO_bp:go_dna_replication_independent_nucleosome_organization
GO_bp:go_eye_morphogenesis	SET	145	0.10241	0.0088879	0.068066	0.066224	GO_bp:go_eye_morphogenesis
Curated_gene_sets:reactome_a...13	SET	31	0.21544	0.008671	0.14322	0.066264	Curated_gene_sets:reactome_activated_notch1_transmits_signal_to_the_nucleus
Curated_gene_sets:vart_kshv_...1	SET	128	0.11088	0.0090447	0.073715	0.066287	Curated_gene_sets:vart_kshv_infection_angiogenic_markers_dn
GO_bp:go_drug_metabolic_proc...	SET	323	0.06735	0.0086826	0.044794	0.066362	GO_bp:go_drug_metabolic_process
GO_bp:go_positive_regulation...115	SET	44	0.17673	0.0084713	0.11759	0.066433	GO_bp:go_positive_regulation_of_cell_cycle_g1_s_phase_transition
Curated_gene_sets:shi_sparc_...1	SET	11	0.41418	0.0099351	0.27559	0.066446	Curated_gene_sets:shi_sparc_targets_dn
GO_cc:go_intraciliary_transp...1	SET	28	0.22234	0.0085056	0.14796	0.066465	GO_cc:go_intraciliary_transport_particle
GO_bp:go_cellular_response_t...86	SET	35	0.2169	0.0092751	0.14441	0.066564	GO_bp:go_cellular_response_to_osmotic_stress
Curated_gene_sets:diaz_chron...1	SET	113	0.11386	0.0087303	0.075842	0.066657	Curated_gene_sets:diaz_chronic_meylogenous_leukemia_dn
Curated_gene_sets:meissner_n...1	SET	513	0.054106	0.008746	0.036046	0.066688	Curated_gene_sets:meissner_npc_hcp_with_h3_unmethylated
Curated_gene_sets:tomida_lun...	SET	5	0.4715	0.0076265	0.31424	0.066762	Curated_gene_sets:tomida_lung_cancer_poor_survival
GO_bp:go_regulation_of_acute...1	SET	43	0.18556	0.0087931	0.12368	0.066784	GO_bp:go_regulation_of_acute_inflammatory_response
Curated_gene_sets:rozanov_mm...3	SET	32	0.23406	0.0095708	0.15607	0.066863	Curated_gene_sets:rozanov_mmp14_targets_subset
GO_mf:go_extracellular_matri...6	SET	39	0.20279	0.0091529	0.13529	0.066959	GO_mf:go_extracellular_matrix_structural_constituent_conferring_tensile_strength
GO_bp:go_negative_regulation...610	SET	34	0.21384	0.0090127	0.1427	0.067015	GO_bp:go_negative_regulation_of_signal_transduction_in_absence_of_ligand
Curated_gene_sets:douglas_bm...2	SET	541	0.054131	0.0089789	0.036127	0.06703	Curated_gene_sets:douglas_bmi1_targets_up
GO_bp:go_positive_regulation...887	SET	51	0.16703	0.0086183	0.11155	0.067155	GO_bp:go_positive_regulation_of_wound_healing
GO_bp:go_positive_regulation...360	SET	11	0.36188	0.0086806	0.24168	0.067162	GO_bp:go_positive_regulation_of_hormone_biosynthetic_process
GO_bp:go_protein_transport_i...	SET	4	0.58754	0.0085004	0.39253	0.067233	GO_bp:go_protein_transport_into_membrane_raft
GO_bp:go_urea_cycle	SET	10	0.34637	0.0079222	0.23151	0.067316	GO_bp:go_urea_cycle
Curated_gene_sets:reactome_v...14	SET	11	0.44585	0.010695	0.29809	0.067378	Curated_gene_sets:reactome_vitamin_d_calciferol_metabolism
GO_bp:go_negative_regulation...186	SET	7	0.42981	0.0082254	0.28747	0.067451	GO_bp:go_negative_regulation_of_dendritic_cell_apoptotic_process
Curated_gene_sets:kegg_galac...	SET	26	0.22017	0.0081165	0.14727	0.067464	Curated_gene_sets:kegg_galactose_metabolism
GO_bp:go_head_development	SET	728	0.045807	0.0087695	0.030649	0.067528	GO_bp:go_head_development
GO_bp:go_l_serine_biosynthet...	SET	7	0.44519	0.0085199	0.29797	0.067585	GO_bp:go_l_serine_biosynthetic_process
GO_bp:go_regulation_of_dna_t...1	SET	47	0.16524	0.0081854	0.11064	0.067668	GO_bp:go_regulation_of_dna_templated_transcription_elongation
GO_bp:go_regulation_of_cell_...14	SET	31	0.20317	0.0081773	0.13606	0.067699	GO_bp:go_regulation_of_cell_cycle_checkpoint
Curated_gene_sets:kang_ar_ta...1	SET	18	0.28575	0.0087667	0.19148	0.067818	Curated_gene_sets:kang_ar_targets_dn
GO_bp:go_interleukin_8_produ...	SET	70	0.14094	0.0085154	0.094455	0.067839	GO_bp:go_interleukin_8_production
Curated_gene_sets:reactome_u...10	SET	9	0.35625	0.0077302	0.23881	0.067889	Curated_gene_sets:reactome_urea_cycle
GO_bp:go_regulation_of_rna_s...	SET	122	0.11143	0.0088755	0.074694	0.067889	GO_bp:go_regulation_of_rna_splicing
Curated_gene_sets:reactome_t...62	SET	12	0.376	0.0094201	0.25217	0.067988	Curated_gene_sets:reactome_traf6_mediated_irf7_activation_in_tlr7_8_or_9_signaling
Curated_gene_sets:liu_cmyb_t...1	SET	6	0.55034	0.0097511	0.36924	0.068064	Curated_gene_sets:liu_cmyb_targets_dn
GO_bp:go_cell_cell_signaling...2	SET	28	0.2392	0.0091505	0.16052	0.068097	GO_bp:go_cell_cell_signaling_involved_in_cardiac_conduction
Curated_gene_sets:borlak_liv...	SET	49	0.17965	0.009086	0.12058	0.06814	Curated_gene_sets:borlak_liver_cancer_egf_up
GO_bp:go_intra_s_dna_damage_...	SET	15	0.32354	0.0090619	0.21716	0.068142	GO_bp:go_intra_s_dna_damage_checkpoint
Curated_gene_sets:reactome_t...13	SET	10	0.33283	0.0076125	0.22357	0.068289	Curated_gene_sets:reactome_tetrahydrobiopterin_bh4_synthesis_recycling_salvage_and_regulation
GO_bp:go_regulation_of_cytos...2	SET	332	0.068053	0.0088925	0.045713	0.068294	GO_bp:go_regulation_of_cytosolic_calcium_ion_concentration
GO_cc:go_microtubule_minus_e...	SET	8	0.43541	0.0089077	0.29266	0.068417	GO_cc:go_microtubule_minus_end
Curated_gene_sets:nadler_hyp...	SET	57	0.15901	0.0086724	0.1069	0.068446	Curated_gene_sets:nadler_hyperglycemia_at_obesity
GO_bp:go_astrocyte_developme...	SET	37	0.20849	0.009166	0.14017	0.068464	GO_bp:go_astrocyte_development
Curated_gene_sets:shepard_bm...1	SET	196	0.0852	0.0085851	0.057347	0.068688	Curated_gene_sets:shepard_bmyb_morpholino_dn
GO_bp:go_regulation_of_rna_b...	SET	10	0.41803	0.0095612	0.28142	0.068722	GO_bp:go_regulation_of_rna_binding
GO_bp:go_regulation_of_mesen...2	SET	6	0.58852	0.010428	0.39622	0.068741	GO_bp:go_regulation_of_mesenchymal_stem_cell_differentiation
GO_bp:go_guanosine_containin...2	SET	23	0.23371	0.008104	0.15738	0.068775	GO_bp:go_guanosine_containing_compound_metabolic_process
GO_mf:go_atpase_activity_cou...2	SET	124	0.11055	0.0088772	0.074456	0.06881	GO_mf:go_atpase_activity_coupled_to_movement_of_substances
GO_bp:go_amino_acid_transmem...	SET	77	0.13299	0.0084256	0.089582	0.068841	GO_bp:go_amino_acid_transmembrane_transport
GO_mf:go_chondroitin_sulfate...	SET	9	0.42232	0.0091638	0.28459	0.068922	GO_mf:go_chondroitin_sulfate_binding
GO_bp:go_positive_regulation...297	SET	27	0.24224	0.0090998	0.16331	0.069004	GO_bp:go_positive_regulation_of_filopodium_assembly
Curated_gene_sets:biocarta_c...8	SET	11	0.33219	0.0079684	0.22396	0.069017	Curated_gene_sets:biocarta_cbl_pathway
GO_bp:go_positive_regulation...574	SET	24	0.24792	0.0087814	0.16719	0.069066	GO_bp:go_positive_regulation_of_neutrophil_migration
GO_mf:go_steroid_binding	SET	91	0.12767	0.0087898	0.086176	0.069251	GO_mf:go_steroid_binding
GO_mf:go_trna_binding	SET	57	0.14369	0.0078364	0.097018	0.069311	GO_mf:go_trna_binding
Curated_gene_sets:mariadason...5	SET	9	0.39431	0.008556	0.26644	0.069458	Curated_gene_sets:mariadason_response_to_butyrate_curcumin_sulindac_tsa_8
GO_mf:go_signal_sequence_bin...	SET	45	0.16782	0.0081352	0.11342	0.069498	GO_mf:go_signal_sequence_binding
GO_mf:go_voltage_gated_calci...4	SET	7	0.4747	0.0090846	0.32091	0.06955	GO_mf:go_voltage_gated_calcium_channel_activity_involved_in_regulation_of_presynaptic_cytosolic_calcium_levels
Curated_gene_sets:kegg_non_h...	SET	13	0.27882	0.0072705	0.18853	0.06959	Curated_gene_sets:kegg_non_homologous_end_joining
GO_bp:go_regulation_of_centr...4	SET	43	0.18653	0.0088393	0.12614	0.069612	GO_bp:go_regulation_of_centrosome_duplication
GO_cc:go_pam_complex_tim23_a...	SET	5	0.58127	0.0094021	0.39318	0.069661	GO_cc:go_pam_complex_tim23_associated_import_motor
Curated_gene_sets:reactome_g...15	SET	25	0.21161	0.0076497	0.14316	0.069699	Curated_gene_sets:reactome_g_beta:gamma_signalling_through_pi3kgamma
Curated_gene_sets:tesar_jak_...1	SET	7	0.52619	0.01007	0.35625	0.069841	Curated_gene_sets:tesar_jak_targets_mouse_es_d3_dn
GO_bp:go_positive_regulation...370	SET	5	0.36733	0.0059415	0.24872	0.069865	GO_bp:go_positive_regulation_of_i_kappab_phosphorylation
GO_bp:go_cardiac_chamber_dev...	SET	164	0.09937	0.0091668	0.067352	0.070067	GO_bp:go_cardiac_chamber_development
GO_bp:go_testosterone_biosyn...	SET	6	0.47307	0.0083819	0.32069	0.070099	GO_bp:go_testosterone_biosynthetic_process
GO_bp:go_response_to_vitamin...3	SET	11	0.28383	0.0068085	0.19242	0.070103	GO_bp:go_response_to_vitamin_e
Curated_gene_sets:reactome_t...64	SET	12	0.31924	0.007998	0.21643	0.070119	Curated_gene_sets:reactome_trafficking_and_processing_of_endosomal_tlr
Curated_gene_sets:huper_brea...1	SET	56	0.1706	0.0092223	0.11566	0.070127	Curated_gene_sets:huper_breast_basal_vs_luminal_dn
Curated_gene_sets:reactome_m...84	SET	10	0.42155	0.0096417	0.28601	0.070263	Curated_gene_sets:reactome_mrna_editing
Curated_gene_sets:browne_hcm...9	SET	173	0.093175	0.008826	0.063223	0.070286	Curated_gene_sets:browne_hcmv_infection_18hr_dn
GO_bp:go_positive_regulation...675	SET	24	0.23831	0.0084409	0.16173	0.070318	GO_bp:go_positive_regulation_of_protein_maturation
GO_bp:go_drinking_behavior	SET	8	0.45385	0.009285	0.30802	0.070329	GO_bp:go_drinking_behavior
GO_mf:go_drug_transmembrane_...	SET	91	0.12408	0.0085427	0.084266	0.070459	GO_mf:go_drug_transmembrane_transporter_activity
Curated_gene_sets:georges_ta...	SET	853	0.042912	0.0088624	0.029153	0.070523	Curated_gene_sets:georges_targets_of_mir192_and_mir215
GO_bp:go_natural_killer_cell...6	SET	22	0.25926	0.0087926	0.17615	0.07054	GO_bp:go_natural_killer_cell_differentiation
Curated_gene_sets:browne_hcm...15	SET	136	0.10495	0.0088228	0.071352	0.070676	Curated_gene_sets:browne_hcmv_infection_24hr_dn
GO_bp:go_adp_transport	SET	4	0.73154	0.010584	0.49802	0.070939	GO_bp:go_adp_transport
GO_mf:go_adp_transmembrane_t...	SET	4	0.73154	0.010584	0.49802	0.070939	GO_mf:go_adp_transmembrane_transporter_activity
Curated_gene_sets:ruiz_tnc_t...1	SET	139	0.10116	0.0085966	0.068878	0.070978	Curated_gene_sets:ruiz_tnc_targets_dn
GO_cc:go_cleavage_furrow	SET	54	0.15157	0.0080465	0.10321	0.07099	GO_cc:go_cleavage_furrow
Curated_gene_sets:reactome_s...66	SET	229	0.085265	0.0092787	0.058069	0.071018	Curated_gene_sets:reactome_signaling_by_notch
Curated_gene_sets:reactome_c...74	SET	59	0.15208	0.0084378	0.10358	0.071035	Curated_gene_sets:reactome_collagen_degradation
GO_bp:go_regulation_of_nucle...6	SET	478	0.0561	0.0087617	0.038215	0.071061	GO_bp:go_regulation_of_nucleobase_containing_compound_metabolic_process
GO_cc:go_mre11_complex	SET	7	0.41331	0.0079096	0.28177	0.071221	GO_cc:go_mre11_complex
Curated_gene_sets:sheth_live...6	SET	49	0.17337	0.0087684	0.1182	0.071229	Curated_gene_sets:sheth_liver_cancer_vs_txnip_loss_pam6
GO_mf:go_photoreceptor_activ...	SET	13	0.31094	0.0081081	0.21201	0.071249	GO_mf:go_photoreceptor_activity
GO_mf:go_histone_methyltrans...2	SET	5	0.3964	0.0064118	0.27029	0.071252	GO_mf:go_histone_methyltransferase_activity_h3_k27_specific_
Curated_gene_sets:matzuk_ste...	SET	8	0.40882	0.0083637	0.2788	0.071287	Curated_gene_sets:matzuk_steroidogenesis
GO_bp:go_epithelial_cilium_m...2	SET	9	0.39739	0.0086229	0.27118	0.071411	GO_bp:go_epithelial_cilium_movement_involved_in_determination_of_left_right_asymmetry
GO_bp:go_peptidyl_proline_mo...	SET	45	0.16646	0.0080688	0.11363	0.071493	GO_bp:go_peptidyl_proline_modification
Curated_gene_sets:reactome_s...70	SET	7	0.4066	0.0077814	0.27765	0.071544	Curated_gene_sets:reactome_signaling_by_notch1_t_7_9_notch1:m1580_k2555_translocation_mutant
Curated_gene_sets:benporath_...4	SET	36	0.17885	0.0077563	0.12214	0.071557	Curated_gene_sets:benporath_es_2
GO_cc:go_nucleoplasm_part	SET	1026	0.037089	0.0083609	0.025348	0.07172	GO_cc:go_nucleoplasm_part
Curated_gene_sets:reactome_h...25	SET	135	0.11087	0.0092867	0.075822	0.071847	Curated_gene_sets:reactome_homology_directed_repair
Curated_gene_sets:reactome_s...29	SET	32	0.21144	0.0086461	0.14464	0.071906	Curated_gene_sets:reactome_signal_amplification
Curated_gene_sets:wierenga_s...1	SET	180	0.090872	0.0087786	0.062172	0.071934	Curated_gene_sets:wierenga_stat5a_targets_dn
Curated_gene_sets:issaeva_ml...	SET	55	0.16183	0.0086701	0.11073	0.071956	Curated_gene_sets:issaeva_mll2_targets
Curated_gene_sets:kang_ar_ta...2	SET	16	0.31108	0.0089985	0.21295	0.07204	Curated_gene_sets:kang_ar_targets_up
Curated_gene_sets:reactome_t...20	SET	23	0.21839	0.0075725	0.14949	0.07204	Curated_gene_sets:reactome_the_canonical_retinoid_cycle_in_rods_twilight_vision
GO_bp:go_dna_catabolic_proce...2	SET	30	0.22481	0.0089014	0.154	0.072176	GO_bp:go_dna_catabolic_process_endonucleolytic
GO_mf:go_rna_stem_loop_bindi...	SET	15	0.29948	0.0083879	0.20518	0.072209	GO_mf:go_rna_stem_loop_binding
GO_cc:go_mitochondria_associ...	SET	11	0.3842	0.0092161	0.26334	0.0723	GO_cc:go_mitochondria_associated_endoplasmic_reticulum_membrane
GO_bp:go_telomere_organizati...	SET	167	0.092439	0.0086045	0.063384	0.072374	GO_bp:go_telomere_organization
GO_bp:go_positive_regulation...693	SET	10	0.44172	0.010103	0.30308	0.072508	GO_bp:go_positive_regulation_of_receptor_biosynthetic_process
GO_mf:go_dna_translocase_act...	SET	3	0.55046	0.0068971	0.37776	0.072545	GO_mf:go_dna_translocase_activity
GO_bp:go_uterus_morphogenesis	SET	6	0.42429	0.0075178	0.29118	0.07255	GO_bp:go_uterus_morphogenesis
Curated_gene_sets:fujii_ybx1...2	SET	40	0.18552	0.0084796	0.12732	0.072556	Curated_gene_sets:fujii_ybx1_targets_up
Curated_gene_sets:reactome_a...63	SET	22	0.24101	0.0081735	0.16553	0.072708	Curated_gene_sets:reactome_adp_signalling_through_p2y_purinoceptor_12
GO_bp:go_cellular_response_t...7	SET	61	0.14669	0.0082752	0.10075	0.072712	GO_bp:go_cellular_response_to_amino_acid_stimulus
Curated_gene_sets:reactome_h...35	SET	5	0.545	0.0088154	0.37448	0.072792	Curated_gene_sets:reactome_hyaluronan_biosynthesis_and_export
GO_bp:go_dna_catabolic_proce...1	SET	36	0.19826	0.0085978	0.1363	0.072902	GO_bp:go_dna_catabolic_process
GO_cc:go_shelterin_complex	SET	7	0.55322	0.010587	0.38041	0.072948	GO_cc:go_shelterin_complex
GO_bp:go_response_to_cgmp	SET	7	0.41389	0.0079207	0.28466	0.072987	GO_bp:go_response_to_cgmp
Curated_gene_sets:ropero_hda...	SET	102	0.11354	0.008274	0.078105	0.07302	Curated_gene_sets:ropero_hdac2_targets
GO_mf:go_aspartic_type_pepti...	SET	24	0.26215	0.0092853	0.18034	0.073029	GO_mf:go_aspartic_type_peptidase_activity
GO_bp:go_negative_regulation...402	SET	18	0.28235	0.0086625	0.19428	0.073072	GO_bp:go_negative_regulation_of_megakaryocyte_differentiation
GO_bp:go_regulation_of_atpas...	SET	74	0.13814	0.0085803	0.09505	0.073078	GO_bp:go_regulation_of_atpase_activity
Curated_gene_sets:reactome_r...126	SET	194	0.084796	0.0085011	0.058354	0.073103	Curated_gene_sets:reactome_rrna_processing
GO_bp:go_ventricular_septum_...1	SET	69	0.14918	0.0089488	0.10266	0.073104	GO_bp:go_ventricular_septum_development
GO_bp:go_cardiac_muscle_fibe...	SET	18	0.24017	0.0073682	0.16529	0.073128	GO_bp:go_cardiac_muscle_fiber_development
GO_cc:go_calcitonin_family_r...	SET	5	0.51631	0.0083514	0.35545	0.073185	GO_cc:go_calcitonin_family_receptor_complex
GO_bp:go_lymphocyte_anergy	SET	4	0.50988	0.0073768	0.35105	0.073198	GO_bp:go_lymphocyte_anergy
Curated_gene_sets:boylan_mul...5	SET	51	0.17283	0.0089173	0.11905	0.073304	Curated_gene_sets:boylan_multiple_myeloma_c_dn
GO_bp:go_positive_regulation...752	SET	19	0.28997	0.0091395	0.19978	0.073337	GO_bp:go_positive_regulation_of_sodium_ion_transmembrane_transport
Curated_gene_sets:bandres_re...3	SET	153	0.094547	0.0084268	0.06519	0.073495	Curated_gene_sets:bandres_response_to_carmustin_mgmt_48hr_dn
Curated_gene_sets:wendt_cohe...	SET	33	0.21385	0.0088799	0.14755	0.073632	Curated_gene_sets:wendt_cohesin_targets_up
Curated_gene_sets:vanasse_bc...2	SET	30	0.23074	0.0091359	0.15923	0.073673	Curated_gene_sets:vanasse_bcl2_targets_up
Curated_gene_sets:cheok_resp...3	SET	25	0.21367	0.007724	0.14752	0.07376	Curated_gene_sets:cheok_response_to_mercaptopurine_and_hd_mtx_dn
GO_bp:go_pyramidal_neuron_di...	SET	7	0.51063	0.0097722	0.35262	0.073805	GO_bp:go_pyramidal_neuron_differentiation
GO_bp:go_metanephric_glomeru...3	SET	8	0.45972	0.0094051	0.31773	0.07397	GO_bp:go_metanephric_glomerulus_vasculature_development
GO_cc:go_dna_replication_fac...1	SET	15	0.2518	0.0070525	0.17415	0.074116	GO_cc:go_dna_replication_factor_a_complex
GO_bp:go_pulmonary_valve_dev...	SET	19	0.25761	0.0081195	0.17821	0.074172	GO_bp:go_pulmonary_valve_development
GO_mf:go_drug_binding	SET	1633	0.030661	0.0085722	0.021224	0.074291	GO_mf:go_drug_binding
Curated_gene_sets:reactome_m...17	SET	5	0.59448	0.0096157	0.41189	0.074479	Curated_gene_sets:reactome_melanin_biosynthesis
GO_bp:go_regulation_of_defen...3	SET	67	0.1403	0.0082939	0.097296	0.074658	GO_bp:go_regulation_of_defense_response_to_virus
GO_cc:go_intraciliary_transp...3	SET	20	0.27423	0.008868	0.19021	0.074697	GO_cc:go_intraciliary_transport_particle_b
Curated_gene_sets:pid_igf1_p...	SET	29	0.21912	0.0085302	0.15211	0.07487	Curated_gene_sets:pid_igf1_pathway
Curated_gene_sets:biocarta_p...16	SET	11	0.35018	0.0083999	0.24324	0.074994	Curated_gene_sets:biocarta_plateletapp_pathway
GO_bp:go_mitochondrial_trans...4	SET	87	0.12195	0.0082105	0.084721	0.075023	GO_bp:go_mitochondrial_transmembrane_transport
GO_mf:go_atp_dependent_pepti...	SET	5	0.5462	0.0088347	0.37951	0.075057	GO_mf:go_atp_dependent_peptidase_activity
GO_bp:go_receptor_clustering	SET	52	0.1647	0.0085807	0.11445	0.075085	GO_bp:go_receptor_clustering
Curated_gene_sets:reactome_m...13	SET	7	0.44472	0.0085109	0.30909	0.075109	Curated_gene_sets:reactome_mecp2_regulates_transcription_of_neuronal_ligands
Curated_gene_sets:reactome_r...26	SET	10	0.37045	0.008473	0.25756	0.075184	Curated_gene_sets:reactome_regulation_of_commissural_axon_pathfinding_by_slit_and_robo
Curated_gene_sets:schaeffer_...8	SET	14	0.26282	0.0071118	0.18276	0.075221	Curated_gene_sets:schaeffer_prostate_development_and_cancer_box1_up
GO_bp:go_ubiquitin_independe...	SET	5	0.48055	0.0077729	0.33423	0.075255	GO_bp:go_ubiquitin_independent_protein_catabolic_process_via_the_multivesicular_body_sorting_pathway
GO_bp:go_maternal_process_in...1	SET	59	0.14576	0.0080874	0.10139	0.075274	GO_bp:go_maternal_process_involved_in_female_pregnancy
GO_mf:go_transcription_coreg...	SET	531	0.051155	0.0084087	0.035612	0.075448	GO_mf:go_transcription_coregulator_activity
GO_mf:go_ligase_activity	SET	142	0.092494	0.0079443	0.064468	0.075693	GO_mf:go_ligase_activity
Curated_gene_sets:kyng_envir...3	SET	36	0.19012	0.0082448	0.13254	0.075733	Curated_gene_sets:kyng_environmental_stress_response_not_by_4nqo_in_ws
GO_bp:go_inorganic_ion_trans...	SET	775	0.043697	0.0086203	0.030486	0.075893	GO_bp:go_inorganic_ion_transmembrane_transport
Curated_gene_sets:martin_vir...1	SET	46	0.16854	0.00826	0.11766	0.076012	Curated_gene_sets:martin_viral_gpcr_signaling_dn
GO_bp:go_mesenchymal_cell_di...2	SET	7	0.41497	0.0079415	0.28979	0.076084	GO_bp:go_mesenchymal_cell_differentiation_involved_in_kidney_development
Curated_gene_sets:klein_prim...1	SET	55	0.1529	0.0081919	0.10678	0.0761	Curated_gene_sets:klein_primary_effusion_lymphoma_dn
GO_bp:go_dna_recombination	SET	266	0.072514	0.0084964	0.05066	0.076167	GO_bp:go_dna_recombination
Curated_gene_sets:reactome_c...39	SET	431	0.059212	0.0087924	0.04137	0.076184	Curated_gene_sets:reactome_cellular_responses_to_stress
Curated_gene_sets:mikhaylova...2	SET	7	0.46714	0.0089398	0.3264	0.076201	Curated_gene_sets:mikhaylova_oxidative_stress_response_via_vhl_up
GO_mf:go_bmp_binding	SET	11	0.32889	0.0078893	0.22988	0.076265	GO_mf:go_bmp_binding
GO_bp:go_white_fat_cell_diff...	SET	13	0.33537	0.008745	0.23453	0.076372	GO_bp:go_white_fat_cell_differentiation
GO_bp:go_regulation_of_cell_...28	SET	109	0.11012	0.0082937	0.077009	0.076376	GO_bp:go_regulation_of_cell_matrix_adhesion
GO_bp:go_macromolecule_methy...	SET	289	0.067085	0.0081881	0.046917	0.076385	GO_bp:go_macromolecule_methylation
Curated_gene_sets:yoshimura_...1	SET	336	0.062449	0.0082084	0.043693	0.076475	Curated_gene_sets:yoshimura_mapk8_targets_dn
Curated_gene_sets:matzuk_imp...	SET	21	0.27628	0.0091546	0.19337	0.076544	Curated_gene_sets:matzuk_implantation_and_uterine
GO_bp:go_regulation_of_fibro...2	SET	28	0.23587	0.009023	0.16517	0.076643	GO_bp:go_regulation_of_fibroblast_migration
Curated_gene_sets:reactome_d...6	SET	76	0.14199	0.0089373	0.099435	0.076665	Curated_gene_sets:reactome_ddx58_ifih1_mediated_induction_of_interferon_alpha_beta
GO_cc:go_tertiary_granule_me...	SET	69	0.14024	0.0084125	0.098221	0.076685	GO_cc:go_tertiary_granule_membrane
GO_bp:go_er_nucleus_signalin...	SET	45	0.17822	0.0086392	0.12498	0.076944	GO_bp:go_er_nucleus_signaling_pathway
GO_bp:go_pyrimidine_nucleoba...1	SET	7	0.43955	0.0084118	0.30828	0.076972	GO_bp:go_pyrimidine_nucleobase_biosynthetic_process
GO_bp:go_positive_regulation...424	SET	5	0.67893	0.010982	0.47638	0.077062	GO_bp:go_positive_regulation_of_isotype_switching_to_iga_isotypes
Curated_gene_sets:nadella_pr...1	SET	6	0.41424	0.0073397	0.29095	0.077266	Curated_gene_sets:nadella_prkar1a_targets_dn
GO_cc:go_microvillus	SET	80	0.13361	0.0086275	0.093937	0.077475	GO_cc:go_microvillus
Curated_gene_sets:milicic_fa...1	SET	9	0.33643	0.0073001	0.23659	0.07752	Curated_gene_sets:milicic_familial_adenomatous_polyposis_dn
GO_bp:go_negative_regulation...725	SET	5	0.54803	0.0088644	0.38542	0.077537	GO_bp:go_negative_regulation_of_vitamin_d_biosynthetic_process
GO_mf:go_protein_phosphatase...4	SET	13	0.3275	0.0085398	0.23034	0.077548	GO_mf:go_protein_phosphatase_activator_activity
GO_bp:go_pigment_metabolic_p...	SET	66	0.13527	0.0079365	0.095156	0.077591	GO_bp:go_pigment_metabolic_process
GO_mf:go_transmembrane_signa...	SET	1150	0.041057	0.009765	0.028885	0.077613	GO_mf:go_transmembrane_signaling_receptor_activity
Curated_gene_sets:pid_atf2_p...	SET	59	0.1618	0.0089775	0.11396	0.077844	Curated_gene_sets:pid_atf2_pathway
GO_cc:go_distal_axon	SET	263	0.074415	0.0086705	0.052415	0.077853	GO_cc:go_distal_axon
GO_bp:go_regulation_of_glyco...1	SET	6	0.65151	0.011544	0.45896	0.077881	GO_bp:go_regulation_of_glycogen_catabolic_process
GO_mf:go_troponin_i_binding	SET	5	0.63285	0.010236	0.44619	0.078058	GO_mf:go_troponin_i_binding
GO_bp:go_isoprenoid_biosynth...	SET	24	0.24484	0.0086722	0.17276	0.078218	GO_bp:go_isoprenoid_biosynthetic_process
Curated_gene_sets:zhu_skil_t...1	SET	9	0.37619	0.0081628	0.26562	0.078357	Curated_gene_sets:zhu_skil_targets_dn
Curated_gene_sets:reactome_m...50	SET	11	0.73616	0.017659	0.52007	0.078471	Curated_gene_sets:reactome_metallothioneins_bind_metals
Curated_gene_sets:reactome_f...4	SET	170	0.084892	0.007972	0.059991	0.078533	Curated_gene_sets:reactome_fatty_acid_metabolism
GO_bp:go_adherens_junction_m...	SET	6	0.50096	0.0088762	0.35407	0.078564	GO_bp:go_adherens_junction_maintenance
GO_bp:go_glucocorticoid_bios...	SET	18	0.25094	0.0076986	0.17742	0.078639	GO_bp:go_glucocorticoid_biosynthetic_process
GO_bp:go_blood_coagulation_i...	SET	16	0.2918	0.0084408	0.20652	0.078844	GO_bp:go_blood_coagulation_intrinsic_pathway
GO_bp:go_vasodilation	SET	30	0.2269	0.0089838	0.16061	0.07888	GO_bp:go_vasodilation
GO_cc:go_presynaptic_active_...1	SET	67	0.14915	0.0088166	0.10561	0.078943	GO_cc:go_presynaptic_active_zone
GO_cc:go_cell_division_site	SET	67	0.13109	0.0077495	0.092862	0.079028	GO_cc:go_cell_division_site
GO_bp:go_negative_regulation...220	SET	17	0.30404	0.0090651	0.21538	0.079039	GO_bp:go_negative_regulation_of_epidermis_development
GO_bp:go_positive_regulation...176	SET	6	0.41755	0.0073983	0.29581	0.079051	GO_bp:go_positive_regulation_of_circadian_sleep_wake_cycle_sleep
GO_bp:go_negative_regulation...695	SET	4	0.57292	0.0082889	0.40589	0.079055	GO_bp:go_negative_regulation_of_trophoblast_cell_migration
GO_bp:go_histone_h4_k20_meth...	SET	10	0.44548	0.010189	0.3157	0.07912	GO_bp:go_histone_h4_k20_methylation
GO_bp:go_regulation_of_anion...1	SET	9	0.38708	0.0083991	0.27444	0.079213	GO_bp:go_regulation_of_anion_channel_activity
Curated_gene_sets:chung_blis...1	SET	42	0.17511	0.0082012	0.1242	0.079289	Curated_gene_sets:chung_blister_cytotoxicity_dn
GO_mf:go_intramolecular_oxid...1	SET	45	0.1748	0.0084734	0.12398	0.079289	GO_mf:go_intramolecular_oxidoreductase_activity
GO_cc:go_glial_cell_projecti...	SET	23	0.26051	0.0090333	0.18487	0.079401	GO_cc:go_glial_cell_projection
GO_bp:go_positive_regulation...243	SET	10	0.3713	0.0084924	0.26351	0.079417	GO_bp:go_positive_regulation_of_endoplasmic_reticulum_stress_induced_intrinsic_apoptotic_signaling_pathway
GO_bp:go_ear_development	SET	214	0.08204	0.0086338	0.058227	0.079432	GO_bp:go_ear_development
GO_bp:go_action_potential	SET	122	0.10703	0.0085254	0.075968	0.079443	GO_bp:go_action_potential
GO_bp:go_positive_regulation...83	SET	111	0.10555	0.0080214	0.074922	0.079467	GO_bp:go_positive_regulation_of_calcium_ion_transport
GO_cc:go_actin_based_cell_pr...	SET	197	0.084224	0.0085081	0.059788	0.07947	GO_cc:go_actin_based_cell_projection
Curated_gene_sets:reactome_d...79	SET	5	0.50003	0.008088	0.35507	0.079538	Curated_gene_sets:reactome_dopamine_receptors
GO_bp:go_positive_regulation...504	SET	6	0.38377	0.0067998	0.27253	0.079547	GO_bp:go_positive_regulation_of_microtubule_binding
GO_bp:go_positive_regulation...342	SET	7	0.3962	0.0075823	0.28138	0.079568	GO_bp:go_positive_regulation_of_helicase_activity
GO_cc:go_heterotrimeric_g_pr...	SET	29	0.21677	0.008439	0.15395	0.079571	GO_cc:go_heterotrimeric_g_protein_complex
GO_bp:go_hepoxilin_biosynthe...	SET	5	0.43345	0.0070111	0.30787	0.079593	GO_bp:go_hepoxilin_biosynthetic_process
Curated_gene_sets:verhaak_gl...1	SET	160	0.089781	0.0081815	0.063777	0.079615	Curated_gene_sets:verhaak_glioblastoma_classical
GO_bp:go_microtubule_nucleat...2	SET	6	0.51365	0.0091011	0.36519	0.079792	GO_bp:go_microtubule_nucleation_by_interphase_microtubule_organizing_center
GO_bp:go_positive_regulation...69	SET	56	0.15896	0.0085934	0.11302	0.079799	GO_bp:go_positive_regulation_of_blood_vessel_diameter
Curated_gene_sets:riz_erythr...6	SET	36	0.20606	0.0089364	0.14656	0.079875	Curated_gene_sets:riz_erythroid_differentiation_hbz
Curated_gene_sets:reactome_p...92	SET	11	0.26394	0.0063312	0.18785	0.080014	Curated_gene_sets:reactome_processive_synthesis_on_the_c_strand_of_the_telomere
GO_bp:go_pyrimidine_dimer_re...	SET	8	0.41605	0.0085117	0.29611	0.080014	GO_bp:go_pyrimidine_dimer_repair
Curated_gene_sets:takeda_tar...8	SET	82	0.14197	0.0092808	0.10105	0.080036	Curated_gene_sets:takeda_targets_of_nup98_hoxa9_fusion_6hr_up
GO_bp:go_response_to_nitroge...	SET	924	0.038205	0.0081961	0.027197	0.080062	GO_bp:go_response_to_nitrogen_compound
Curated_gene_sets:reactome_e...3	SET	58	0.15626	0.0085963	0.11124	0.080065	Curated_gene_sets:reactome_e3_ubiquitin_ligases_ubiquitinate_target_proteins
GO_bp:go_energy_reserve_meta...	SET	80	0.13015	0.0084041	0.092661	0.080084	GO_bp:go_energy_reserve_metabolic_process
GO_bp:go_positive_regulation...324	SET	20	0.2589	0.0083721	0.18447	0.080242	GO_bp:go_positive_regulation_of_glycoprotein_biosynthetic_process
GO_mf:go_single_thymine_inse...	SET	5	0.50955	0.008242	0.36311	0.080274	GO_mf:go_single_thymine_insertion_binding
GO_bp:go_dna_geometric_change	SET	86	0.11	0.0073632	0.078428	0.080389	GO_bp:go_dna_geometric_change
Curated_gene_sets:baelde_dia...1	SET	417	0.057038	0.008334	0.040678	0.08044	Curated_gene_sets:baelde_diabetic_nephropathy_dn
GO_bp:go_myoblast_fusion	SET	36	0.18518	0.0080305	0.1321	0.080501	GO_bp:go_myoblast_fusion
GO_bp:go_uterine_smooth_musc...	SET	11	0.35476	0.0085098	0.25323	0.080628	GO_bp:go_uterine_smooth_muscle_contraction
Curated_gene_sets:marchini_t...1	SET	46	0.16377	0.0080261	0.11691	0.080637	Curated_gene_sets:marchini_trabectedin_resistance_dn
GO_bp:go_positive_regulation...628	SET	10	0.34231	0.0078292	0.24448	0.080749	GO_bp:go_positive_regulation_of_phospholipid_biosynthetic_process
GO_bp:go_positive_regulation...629	SET	9	0.44738	0.0097077	0.3196	0.08079	GO_bp:go_positive_regulation_of_phospholipid_transport
GO_bp:go_positive_regulation...663	SET	10	0.417	0.0095377	0.29799	0.080857	GO_bp:go_positive_regulation_of_protein_kinase_a_signaling
GO_cc:go_vcb_complex	SET	6	0.54422	0.0096427	0.38915	0.080994	GO_cc:go_vcb_complex
GO_bp:go_response_to_amine	SET	45	0.17627	0.0085446	0.12605	0.080997	GO_bp:go_response_to_amine
GO_bp:go_chromatin_silencing...1	SET	38	0.2159	0.009619	0.1544	0.081013	GO_bp:go_chromatin_silencing_at_rdna
GO_bp:go_metanephros_morphog...	SET	31	0.20653	0.0083123	0.14773	0.081059	GO_bp:go_metanephros_morphogenesis
GO_bp:go_immature_t_cell_pro...1	SET	8	0.42133	0.0086197	0.3015	0.081148	GO_bp:go_immature_t_cell_proliferation
GO_bp:go_anterior_posterior_...3	SET	202	0.084311	0.0086232	0.060342	0.081184	GO_bp:go_anterior_posterior_pattern_specification
GO_bp:go_regulation_of_phosp...7	SET	10	0.3785	0.008657	0.27104	0.081301	GO_bp:go_regulation_of_phospholipase_a2_activity
Curated_gene_sets:benporath_...6	SET	97	0.11551	0.0082092	0.082721	0.081316	Curated_gene_sets:benporath_es_core_nine_correlated
GO_mf:go_phosphatase_activat...	SET	16	0.30279	0.0087585	0.21684	0.081317	GO_mf:go_phosphatase_activator_activity
Curated_gene_sets:reactome_m...43	SET	33	0.18983	0.0078823	0.13596	0.081339	Curated_gene_sets:reactome_metabolism_of_steroid_hormones
GO_bp:go_cardiac_muscle_cell...2	SET	48	0.1726	0.0086403	0.12371	0.081484	GO_bp:go_cardiac_muscle_cell_action_potential_involved_in_contraction
Curated_gene_sets:grabarczyk...2	SET	74	0.1224	0.007603	0.087733	0.08149	Curated_gene_sets:grabarczyk_bcl11b_targets_up
GO_bp:go_amyloid_beta_cleara...1	SET	31	0.20478	0.0082419	0.14684	0.081581	GO_bp:go_amyloid_beta_clearance
Curated_gene_sets:dasu_il6_s...3	SET	30	0.19615	0.0077665	0.14066	0.081591	Curated_gene_sets:dasu_il6_signaling_scar_up
GO_cc:go_sodium_potassium_ex...	SET	11	0.31802	0.0076286	0.22808	0.081616	GO_cc:go_sodium_potassium_exchanging_atpase_complex
GO_mf:go_atp_dependent_5_3_d...	SET	6	0.41961	0.0074348	0.30113	0.081754	GO_mf:go_atp_dependent_5_3_dna_helicase_activity
GO_mf:go_notch_binding	SET	21	0.24729	0.0081938	0.17764	0.081962	GO_mf:go_notch_binding
GO_bp:go_negative_regulation...504	SET	11	0.3632	0.0087123	0.26093	0.081982	GO_bp:go_negative_regulation_of_pathway_restricted_smad_protein_phosphorylation
Curated_gene_sets:bilanges_s...3	SET	68	0.14579	0.0086822	0.10476	0.082017	Curated_gene_sets:bilanges_serum_sensitive_genes
GO_cc:go_non_motile_cilium	SET	129	0.09831	0.0080508	0.070661	0.082078	GO_cc:go_non_motile_cilium
GO_bp:go_base_excision_repai...2	SET	5	0.65008	0.010515	0.46735	0.082124	GO_bp:go_base_excision_repair_gap_filling
Curated_gene_sets:matzuk_fer...	SET	7	0.45343	0.0086775	0.32602	0.082149	Curated_gene_sets:matzuk_fertilization
GO_bp:go_cellular_response_t...78	SET	8	0.39332	0.0080467	0.2828	0.082149	GO_bp:go_cellular_response_to_muramyl_dipeptide
Curated_gene_sets:takayama_b...	SET	10	0.36473	0.0083421	0.26225	0.082156	Curated_gene_sets:takayama_bound_by_ar
GO_cc:go_swr1_complex	SET	11	0.31797	0.0076273	0.22871	0.082238	GO_cc:go_swr1_complex
Curated_gene_sets:pid_fancon...	SET	45	0.16066	0.0077881	0.11559	0.082274	Curated_gene_sets:pid_fanconi_pathway
Curated_gene_sets:reactome_p...105	SET	76	0.13503	0.0084991	0.097183	0.082366	Curated_gene_sets:reactome_protein_ubiquitination
GO_bp:go_linoleic_acid_metab...	SET	16	0.24051	0.0069572	0.17314	0.08241	GO_bp:go_linoleic_acid_metabolic_process
GO_bp:go_protein_polyufmylat...	SET	5	0.37009	0.0059861	0.26647	0.082453	GO_bp:go_protein_polyufmylation
GO_mf:go_ion_antiporter_acti...	SET	54	0.15414	0.0081833	0.11101	0.08249	GO_mf:go_ion_antiporter_activity
GO_bp:go_glucan_metabolic_pr...	SET	67	0.13839	0.0081811	0.099755	0.082678	GO_bp:go_glucan_metabolic_process
Curated_gene_sets:reactome_a...117	SET	27	0.20505	0.007703	0.14795	0.082886	Curated_gene_sets:reactome_attenuation_phase
Curated_gene_sets:abe_vegfa_...3	SET	28	0.20445	0.0078209	0.14756	0.082959	Curated_gene_sets:abe_vegfa_targets_30min
GO_bp:go_potassium_ion_expor...	SET	16	0.29318	0.0084806	0.21163	0.082981	GO_bp:go_potassium_ion_export_across_plasma_membrane
Curated_gene_sets:reactome_c...48	SET	6	0.39082	0.0069247	0.28221	0.083054	Curated_gene_sets:reactome_choline_catabolism
GO_bp:go_choline_catabolic_p...	SET	6	0.39082	0.0069247	0.28221	0.083054	GO_bp:go_choline_catabolic_process
GO_bp:go_positive_regulation...302	SET	6	0.45044	0.007981	0.32543	0.08317	GO_bp:go_positive_regulation_of_gamma_delta_t_cell_activation
GO_bp:go_localization_within...	SET	141	0.092336	0.0079029	0.06674	0.083264	GO_bp:go_localization_within_membrane
GO_bp:go_positive_regulation...799	SET	20	0.25545	0.0082604	0.18465	0.083277	GO_bp:go_positive_regulation_of_t_helper_1_type_immune_response
Curated_gene_sets:biocarta_h...6	SET	15	0.2993	0.008383	0.21636	0.083288	Curated_gene_sets:biocarta_hif_pathway
GO_bp:go_dendritic_cell_diff...	SET	40	0.174	0.0079533	0.1258	0.083314	GO_bp:go_dendritic_cell_differentiation
GO_cc:go_h4_h2a_histone_acet...	SET	16	0.28764	0.0083205	0.20806	0.083414	GO_cc:go_h4_h2a_histone_acetyltransferase_complex
GO_mf:go_nucleotide_transmem...	SET	16	0.2743	0.0079345	0.19879	0.083828	GO_mf:go_nucleotide_transmembrane_transporter_activity
GO_bp:go_regulation_of_potas...4	SET	91	0.118	0.008124	0.085528	0.083861	GO_bp:go_regulation_of_potassium_ion_transport
GO_bp:go_androgen_catabolic_...	SET	5	0.4473	0.0072351	0.32429	0.083908	GO_bp:go_androgen_catabolic_process
GO_bp:go_regulation_of_secon...1	SET	10	0.33519	0.0076664	0.24301	0.08391	GO_bp:go_regulation_of_secondary_heart_field_cardioblast_proliferation
GO_bp:go_neuron_fate_specifi...	SET	34	0.19811	0.0083498	0.14364	0.083928	GO_bp:go_neuron_fate_specification
Curated_gene_sets:foster_tol...2	SET	155	0.089385	0.0080182	0.064814	0.083943	Curated_gene_sets:foster_tolerant_macrophage_up
GO_bp:go_cell_fate_commitment	SET	246	0.072072	0.0081252	0.052278	0.084014	GO_bp:go_cell_fate_commitment
GO_mf:go_cis_trans_isomerase...	SET	34	0.17216	0.0072562	0.12504	0.084283	GO_mf:go_cis_trans_isomerase_activity
GO_bp:go_protein_kinase_b_si...	SET	242	0.075335	0.0084246	0.054741	0.084391	GO_bp:go_protein_kinase_b_signaling
GO_mf:go_ribonucleotide_bind...	SET	1789	0.027738	0.0080807	0.020182	0.084673	GO_mf:go_ribonucleotide_binding
GO_bp:go_amino_acid_transport	SET	132	0.0947	0.0078442	0.068922	0.084729	GO_bp:go_amino_acid_transport
GO_bp:go_polysaccharide_cata...	SET	25	0.23506	0.0084974	0.17109	0.084742	GO_bp:go_polysaccharide_catabolic_process
Curated_gene_sets:petretto_h...1	SET	25	0.2031	0.0073419	0.14783	0.084753	Curated_gene_sets:petretto_heart_mass_qtl_cis_dn
GO_bp:go_dendritic_cell_migr...	SET	27	0.21309	0.008005	0.15514	0.0848	GO_bp:go_dendritic_cell_migration
GO_bp:go_regulation_of_phosp...11	SET	15	0.28263	0.007916	0.20588	0.084921	GO_bp:go_regulation_of_phospholipid_biosynthetic_process
Curated_gene_sets:gargalovic...19	SET	15	0.29023	0.008129	0.21145	0.084953	Curated_gene_sets:gargalovic_response_to_oxidized_phospholipids_salmon_dn
GO_bp:go_nitric_oxide_syntha...	SET	18	0.26009	0.0079795	0.1895	0.084962	GO_bp:go_nitric_oxide_synthase_biosynthetic_process
Curated_gene_sets:winnepenni...1	SET	41	0.16676	0.0077166	0.1215	0.084968	Curated_gene_sets:winnepenninckx_melanoma_metastasis_dn
GO_bp:go_chromosome_separati...	SET	88	0.12484	0.0084526	0.090967	0.084994	GO_bp:go_chromosome_separation
GO_bp:go_positive_regulation...519	SET	8	0.38332	0.007842	0.27942	0.08507	GO_bp:go_positive_regulation_of_monocyte_chemotactic_protein_1_production
Curated_gene_sets:reactome_i...59	SET	5	0.38045	0.0061537	0.27736	0.085097	Curated_gene_sets:reactome_intestinal_absorption
GO_mf:go_gtpase_activity	SET	302	0.061935	0.0077249	0.045179	0.085216	GO_mf:go_gtpase_activity
GO_bp:go_protein_localizatio...7	SET	27	0.19593	0.0073603	0.14311	0.085496	GO_bp:go_protein_localization_to_chromatin
GO_bp:go_positive_regulation...357	SET	7	0.43471	0.0083193	0.31772	0.085634	GO_bp:go_positive_regulation_of_histone_phosphorylation
GO_bp:go_positive_regulation...90	SET	2	0.76817	0.0078589	0.56176	0.085756	GO_bp:go_positive_regulation_of_cardiac_muscle_adaptation
GO_bp:go_myeloid_dendritic_c...2	SET	18	0.27186	0.0083404	0.19889	0.085839	GO_bp:go_myeloid_dendritic_cell_differentiation
Curated_gene_sets:kegg_homol...	SET	28	0.18405	0.0070408	0.13481	0.086089	Curated_gene_sets:kegg_homologous_recombination
GO_bp:go_glial_cell_apoptoti...	SET	14	0.3316	0.0089728	0.24304	0.086236	GO_bp:go_glial_cell_apoptotic_process
GO_bp:go_actin_modification	SET	5	0.5498	0.0088929	0.4034	0.086468	GO_bp:go_actin_modification
GO_mf:go_3_5_dna_helicase_ac...	SET	15	0.29526	0.0082699	0.21673	0.086549	GO_mf:go_3_5_dna_helicase_activity
Curated_gene_sets:reactome_i...71	SET	12	0.40174	0.010065	0.29489	0.086557	Curated_gene_sets:reactome_irak1_recruits_ikk_complex
GO_bp:go_apoptotic_chromosom...	SET	5	0.44578	0.0072105	0.3274	0.086676	GO_bp:go_apoptotic_chromosome_condensation
GO_bp:go_catecholamine_metab...	SET	30	0.19432	0.007694	0.14273	0.086689	GO_bp:go_catecholamine_metabolic_process
GO_cc:go_nucleoid	SET	43	0.17876	0.0084711	0.1313	0.086692	GO_cc:go_nucleoid
GO_mf:go_ran_gtpase_binding	SET	36	0.17056	0.0073966	0.12535	0.086816	GO_mf:go_ran_gtpase_binding
GO_bp:go_negative_regulation...311	SET	11	0.31056	0.0074497	0.2284	0.086969	GO_bp:go_negative_regulation_of_inclusion_body_assembly
Curated_gene_sets:reactome_t...31	SET	18	0.31783	0.0097507	0.23391	0.087127	Curated_gene_sets:reactome_ticam1_rip1_mediated_ikk_complex_recruitment
Curated_gene_sets:horiuchi_w...2	SET	289	0.069021	0.0084243	0.0508	0.087137	Curated_gene_sets:horiuchi_wtap_targets_up
GO_bp:go_interleukin_35_medi...	SET	11	0.3428	0.008223	0.25236	0.087178	GO_bp:go_interleukin_35_mediated_signaling_pathway
GO_bp:go_regulation_of_i_kap...	SET	6	0.32679	0.0057902	0.24059	0.087198	GO_bp:go_regulation_of_i_kappab_phosphorylation
GO_bp:go_viral_genome_replic...	SET	117	0.10304	0.0080387	0.07597	0.087505	GO_bp:go_viral_genome_replication
GO_cc:go_nmda_selective_glut...	SET	11	0.35179	0.0084385	0.25939	0.087525	GO_cc:go_nmda_selective_glutamate_receptor_complex
GO_bp:go_tooth_mineralization	SET	21	0.23371	0.0077438	0.17235	0.087566	GO_bp:go_tooth_mineralization
Curated_gene_sets:krasnosels...1	SET	43	0.15438	0.0073155	0.11387	0.087597	Curated_gene_sets:krasnoselskaya_ilf3_targets_dn
Curated_gene_sets:schaeffer_...13	SET	11	0.371	0.0088994	0.27367	0.08762	Curated_gene_sets:schaeffer_prostate_development_and_cancer_box4_up
Curated_gene_sets:biocarta_h...5	SET	12	0.3205	0.0080296	0.23658	0.087764	Curated_gene_sets:biocarta_hes_pathway
GO_bp:go_negative_regulation...382	SET	7	0.42212	0.0080783	0.31162	0.087787	GO_bp:go_negative_regulation_of_low_density_lipoprotein_particle_clearance
Curated_gene_sets:bertucci_i...2	SET	24	0.21137	0.0074867	0.15609	0.087859	Curated_gene_sets:bertucci_invasive_carcinoma_ductal_vs_lobular_up
GO_bp:go_regulation_of_metal...1	SET	356	0.05956	0.008054	0.043999	0.087931	GO_bp:go_regulation_of_metal_ion_transport
Curated_gene_sets:reactome_s...158	SET	20	0.24307	0.0078603	0.17969	0.088083	Curated_gene_sets:reactome_synthesis_of_leukotrienes_lt_and_eoxins_ex
Curated_gene_sets:reactome_a...62	SET	25	0.21832	0.0078922	0.16144	0.088141	Curated_gene_sets:reactome_adp_signalling_through_p2y_purinoceptor_1
Curated_gene_sets:wang_metas...3	SET	22	0.22537	0.0076433	0.16668	0.088178	Curated_gene_sets:wang_metastasis_of_breast_cancer_esr1_up
GO_bp:go_peptide_modification	SET	3	0.59469	0.0074514	0.44007	0.088301	GO_bp:go_peptide_modification
GO_cc:go_paraspeckles	SET	5	0.56897	0.0092031	0.42116	0.088363	GO_cc:go_paraspeckles
GO_bp:go_superoxide_anion_ge...	SET	30	0.20965	0.0083011	0.1553	0.088516	GO_bp:go_superoxide_anion_generation
Curated_gene_sets:greshock_c...	SET	323	0.061146	0.0078828	0.045306	0.088578	Curated_gene_sets:greshock_cancer_copy_number_up
Curated_gene_sets:oishi_chol...1	SET	269	0.066416	0.007825	0.049229	0.088657	Curated_gene_sets:oishi_cholangioma_stem_cell_like_dn
GO_bp:go_protein_localizatio...26	SET	7	0.40556	0.0077614	0.30072	0.088739	GO_bp:go_protein_localization_to_membrane_raft
Curated_gene_sets:yang_breas...5	SET	30	0.21	0.0083148	0.15572	0.088751	Curated_gene_sets:yang_breast_cancer_esr1_laser_up
Curated_gene_sets:reactome_a...25	SET	37	0.17024	0.0074846	0.12625	0.088757	Curated_gene_sets:reactome_activation_of_atr_in_response_to_replication_stress
GO_bp:go_atf6_mediated_unfol...	SET	9	0.438	0.009504	0.32487	0.088801	GO_bp:go_atf6_mediated_unfolded_protein_response
GO_bp:go_positive_regulation...813	SET	6	0.56079	0.0099362	0.41602	0.08884	GO_bp:go_positive_regulation_of_toll_like_receptor_2_signaling_pathway
Curated_gene_sets:song_targe...	SET	54	0.13759	0.0073044	0.10208	0.088864	Curated_gene_sets:song_targets_of_ie86_cmv_protein
GO_mf:go_anion_anion_antipor...	SET	29	0.2045	0.0079614	0.15176	0.088914	GO_mf:go_anion_anion_antiporter_activity
GO_mf:go_beta_n_acetylglucos...	SET	5	0.54096	0.0087499	0.4015	0.088948	GO_mf:go_beta_n_acetylglucosaminylglycopeptide_beta_1_4_galactosyltransferase_activity
Curated_gene_sets:der_ifn_al...1	SET	4	0.64896	0.0093889	0.48179	0.089004	Curated_gene_sets:der_ifn_alpha_response_dn
GO_mf:go_primary_mirna_bindi...	SET	8	0.38995	0.0079777	0.28961	0.08909	GO_mf:go_primary_mirna_binding
Curated_gene_sets:yih_respon...5	SET	10	0.35128	0.0080345	0.26091	0.089104	Curated_gene_sets:yih_response_to_arsenite_c5
GO_bp:go_gland_development	SET	425	0.053363	0.0078699	0.03965	0.089183	GO_bp:go_gland_development
Curated_gene_sets:gouyer_tat...2	SET	10	0.39184	0.0089621	0.29119	0.089217	Curated_gene_sets:gouyer_tati_targets_up
GO_mf:go_structural_constitu...4	SET	42	0.16427	0.0076932	0.12209	0.089245	GO_mf:go_structural_constituent_of_muscle
GO_bp:go_cholesterol_efflux	SET	41	0.19419	0.0089859	0.14451	0.089519	GO_bp:go_cholesterol_efflux
Curated_gene_sets:kegg_notch...	SET	47	0.14271	0.0070692	0.10621	0.08955	Curated_gene_sets:kegg_notch_signaling_pathway
GO_bp:go_folate_transmembran...	SET	6	0.5195	0.0092046	0.38676	0.089613	GO_bp:go_folate_transmembrane_transport
Curated_gene_sets:lindgren_b...6	SET	214	0.075792	0.0079763	0.05644	0.089665	Curated_gene_sets:lindgren_bladder_cancer_cluster_3_dn
GO_cc:go_nuclear_pore	SET	80	0.1245	0.0080393	0.092749	0.089753	GO_cc:go_nuclear_pore
GO_bp:go_regulation_of_endot...3	SET	31	0.20245	0.008148	0.15085	0.089802	GO_bp:go_regulation_of_endothelial_cell_differentiation
GO_bp:go_nucleobase_biosynth...	SET	16	0.25027	0.0072395	0.18653	0.089849	GO_bp:go_nucleobase_biosynthetic_process
GO_bp:go_pyruvate_transmembr...	SET	4	0.62047	0.0089767	0.46246	0.089861	GO_bp:go_pyruvate_transmembrane_transport
GO_mf:go_pyruvate_transmembr...	SET	4	0.62047	0.0089767	0.46246	0.089861	GO_mf:go_pyruvate_transmembrane_transporter_activity
Curated_gene_sets:kang_cispl...1	SET	8	0.36569	0.0074813	0.27258	0.08988	Curated_gene_sets:kang_cisplatin_resistance_dn
GO_bp:go_negative_regulation...263	SET	15	0.32391	0.0090723	0.24149	0.089917	GO_bp:go_negative_regulation_of_glial_cell_proliferation
Curated_gene_sets:kegg_glyco...8	SET	25	0.21152	0.0076465	0.15772	0.089954	Curated_gene_sets:kegg_glycosphingolipid_biosynthesis_lacto_and_neolacto_series
GO_bp:go_mitotic_cytokinetic...	SET	23	0.20869	0.0072363	0.1557	0.090076	GO_bp:go_mitotic_cytokinetic_process
GO_bp:go_amino_acid_import	SET	24	0.2128	0.0075372	0.15877	0.09009	GO_bp:go_amino_acid_import
GO_bp:go_smooth_muscle_cell_...4	SET	5	0.54123	0.0087544	0.40391	0.090137	GO_bp:go_smooth_muscle_cell_matrix_adhesion
GO_bp:go_histone_methylation	SET	133	0.094043	0.007819	0.070188	0.090154	GO_bp:go_histone_methylation
Curated_gene_sets:monnier_po...2	SET	386	0.054565	0.0076769	0.040734	0.090209	Curated_gene_sets:monnier_postradiation_tumor_escape_up
GO_mf:go_growth_factor_recep...	SET	135	0.10057	0.0084242	0.075085	0.090218	GO_mf:go_growth_factor_receptor_binding
GO_bp:go_regulation_of_monoo...	SET	52	0.161	0.0083878	0.1202	0.090219	GO_bp:go_regulation_of_monooxygenase_activity
GO_bp:go_negative_regulation...201	SET	93	0.11802	0.0082142	0.088151	0.090314	GO_bp:go_negative_regulation_of_dna_metabolic_process
GO_bp:go_cellular_carbohydra...1	SET	80	0.13302	0.0085898	0.099376	0.090361	GO_bp:go_cellular_carbohydrate_biosynthetic_process
GO_bp:go_steroid_hormone_sec...	SET	21	0.22442	0.0074361	0.16766	0.090376	GO_bp:go_steroid_hormone_secretion
GO_bp:go_regulation_of_respo...7	SET	25	0.22862	0.0082643	0.17083	0.090416	GO_bp:go_regulation_of_response_to_extracellular_stimulus
GO_bp:go_regulation_of_inter...8	SET	3	0.59707	0.0074811	0.44643	0.090551	GO_bp:go_regulation_of_interleukin_6_mediated_signaling_pathway
GO_mf:go_3_5_cyclic_gmp_phos...	SET	18	0.24262	0.0074436	0.18144	0.090583	GO_mf:go_3_5_cyclic_gmp_phosphodiesterase_activity
GO_bp:go_response_to_light_i...	SET	11	0.30859	0.0074023	0.2308	0.090617	GO_bp:go_response_to_light_intensity
GO_bp:go_extracellular_struc...	SET	404	0.056353	0.0081075	0.042158	0.090666	GO_bp:go_extracellular_structure_organization
GO_bp:go_regulation_of_trans...20	SET	17	0.30822	0.0091899	0.23058	0.09067	GO_bp:go_regulation_of_translational_fidelity
GO_bp:go_central_nervous_sys...6	SET	25	0.21755	0.0078641	0.16276	0.090685	GO_bp:go_central_nervous_system_projection_neuron_axonogenesis
Curated_gene_sets:reactome_m...27	SET	35	0.17105	0.0073143	0.12799	0.090707	Curated_gene_sets:reactome_metabolic_disorders_of_biological_oxidation_enzymes
GO_bp:go_negative_regulation...218	SET	13	0.32933	0.0085877	0.24659	0.090859	GO_bp:go_negative_regulation_of_epidermal_cell_differentiation
Curated_gene_sets:baris_thyr...2	SET	23	0.23719	0.0082244	0.17767	0.090952	Curated_gene_sets:baris_thyroid_cancer_up
GO_bp:go_phospholipid_homeos...	SET	10	0.31481	0.0072002	0.23588	0.091011	GO_bp:go_phospholipid_homeostasis
GO_mf:go_cysteine_type_pepti...	SET	154	0.08749	0.0078231	0.065596	0.091148	GO_mf:go_cysteine_type_peptidase_activity
GO_bp:go_hippocampus_develop...	SET	78	0.12395	0.0079034	0.093006	0.091327	GO_bp:go_hippocampus_development
Curated_gene_sets:lamb_ccnd1...	SET	19	0.24524	0.0077298	0.18411	0.091433	Curated_gene_sets:lamb_ccnd1_targets
GO_bp:go_dedifferentiation	SET	8	0.41102	0.0084087	0.30864	0.091485	GO_bp:go_dedifferentiation
GO_bp:go_triglyceride_metabo...	SET	40	0.16511	0.0075467	0.12403	0.091574	GO_bp:go_triglyceride_metabolic_process
GO_mf:go_immunoglobulin_rece...2	SET	7	0.413	0.0079038	0.31034	0.091636	GO_mf:go_immunoglobulin_receptor_binding
GO_bp:go_forebrain_regionali...	SET	24	0.23032	0.0081579	0.17326	0.091884	GO_bp:go_forebrain_regionalization
GO_bp:go_copii_coated_vesicl...2	SET	14	0.22809	0.0061721	0.17165	0.091958	GO_bp:go_copii_coated_vesicle_cargo_loading
GO_bp:go_otic_vesicle_format...	SET	7	0.43909	0.0084032	0.33048	0.091993	GO_bp:go_otic_vesicle_formation
Curated_gene_sets:wang_respo...1	SET	27	0.21132	0.0079382	0.15906	0.092005	Curated_gene_sets:wang_response_to_androgen_up
GO_cc:go_mrna_cleavage_facto...	SET	19	0.26161	0.0082456	0.19693	0.092033	GO_cc:go_mrna_cleavage_factor_complex
GO_bp:go_negative_regulation...46	SET	29	0.217	0.008448	0.16339	0.092081	GO_bp:go_negative_regulation_of_b_cell_activation
Curated_gene_sets:reactome_n...47	SET	31	0.18811	0.0075712	0.14167	0.092129	Curated_gene_sets:reactome_nicotinate_metabolism
Curated_gene_sets:benporath_...15	SET	715	0.042435	0.008054	0.031996	0.092385	Curated_gene_sets:benporath_sox2_targets
GO_mf:go_norepinephrine_bind...	SET	5	0.47727	0.0077199	0.35993	0.092429	GO_mf:go_norepinephrine_binding
GO_bp:go_determination_of_do...	SET	10	0.32859	0.0075154	0.24782	0.092444	GO_bp:go_determination_of_dorsal_ventral_asymmetry
Curated_gene_sets:reactome_i...25	SET	28	0.20728	0.0079294	0.15634	0.092453	Curated_gene_sets:reactome_integrin_signaling
GO_mf:go_5_3_exonuclease_act...	SET	17	0.24147	0.0071996	0.18219	0.092536	GO_mf:go_5_3_exonuclease_activity
GO_bp:go_positive_regulation...812	SET	9	0.31669	0.0068717	0.23899	0.092579	GO_bp:go_positive_regulation_of_tolerance_induction
Curated_gene_sets:osman_blad...1	SET	380	0.054817	0.0076535	0.041381	0.092649	Curated_gene_sets:osman_bladder_cancer_dn
GO_cc:go_core_mediator_compl...	SET	7	0.34569	0.0066156	0.26096	0.09265	GO_cc:go_core_mediator_complex
Curated_gene_sets:mishra_car...1	SET	22	0.23599	0.0080032	0.17815	0.092656	Curated_gene_sets:mishra_carcinoma_associated_fibroblast_dn
GO_bp:go_sodium_independent_...	SET	15	0.28326	0.0079338	0.21385	0.09266	GO_bp:go_sodium_independent_organic_anion_transport
GO_bp:go_retrograde_transpor...2	SET	25	0.21255	0.0076836	0.16046	0.092662	GO_bp:go_retrograde_transport_endosome_to_plasma_membrane
GO_bp:go_positive_regulation...744	SET	64	0.14049	0.0081172	0.10609	0.092721	GO_bp:go_positive_regulation_of_small_gtpase_mediated_signal_transduction
GO_bp:go_cell_matrix_adhesion	SET	211	0.076182	0.0079616	0.057547	0.092789	GO_bp:go_cell_matrix_adhesion
GO_bp:go_regulation_of_resti...	SET	8	0.31563	0.0064572	0.23844	0.092809	GO_bp:go_regulation_of_resting_membrane_potential
GO_mf:go_3_beta_hydroxy_delt...	SET	5	0.43748	0.0070762	0.33062	0.092895	GO_mf:go_3_beta_hydroxy_delta5_steroid_dehydrogenase_activity
GO_bp:go_lactate_transport	SET	7	0.37622	0.0071999	0.28446	0.092994	GO_bp:go_lactate_transport
GO_bp:go_regulation_of_trans...11	SET	17	0.27428	0.0081779	0.20739	0.093006	GO_bp:go_regulation_of_transcription_involved_in_cell_fate_commitment
Curated_gene_sets:reactome_s...18	SET	16	0.27706	0.0080143	0.20951	0.093021	Curated_gene_sets:reactome_serotonin_neurotransmitter_release_cycle
GO_bp:go_regulation_of_polya...	SET	5	0.43556	0.0070451	0.32966	0.093223	GO_bp:go_regulation_of_polyamine_transmembrane_transport
GO_bp:go_negative_regulation...87	SET	38	0.1786	0.007957	0.13524	0.093333	GO_bp:go_negative_regulation_of_cation_channel_activity
GO_bp:go_epithelial_cell_dev...	SET	190	0.083474	0.0082827	0.063212	0.09334	GO_bp:go_epithelial_cell_development
Curated_gene_sets:sweet_lung...1	SET	398	0.054281	0.0077523	0.041123	0.093435	Curated_gene_sets:sweet_lung_cancer_kras_dn
GO_bp:go_negative_regulation...74	SET	23	0.2406	0.0083429	0.18233	0.093495	GO_bp:go_negative_regulation_of_camp_mediated_signaling
GO_bp:go_muscle_organ_develo...	SET	373	0.056979	0.0078832	0.043184	0.093522	GO_bp:go_muscle_organ_development
GO_bp:go_positive_regulation...392	SET	32	0.19125	0.0078205	0.14498	0.093571	GO_bp:go_positive_regulation_of_interleukin_12_production
Curated_gene_sets:xu_akt1_ta...1	SET	8	0.42341	0.0086623	0.32123	0.093745	Curated_gene_sets:xu_akt1_targets_48hr
Curated_gene_sets:golub_all_...1	SET	22	0.21268	0.0072128	0.16136	0.09375	Curated_gene_sets:golub_all_vs_aml_dn
GO_bp:go_negative_regulation...90	SET	6	0.36621	0.0064887	0.27793	0.093821	GO_bp:go_negative_regulation_of_cd4_positive_alpha_beta_t_cell_proliferation
GO_bp:go_regulation_of_store...1	SET	8	0.3782	0.0077373	0.28709	0.093873	GO_bp:go_regulation_of_store_operated_calcium_channel_activity
GO_bp:go_negative_regulation...217	SET	35	0.18718	0.0080039	0.14213	0.093932	GO_bp:go_negative_regulation_of_endothelial_cell_proliferation
GO_bp:go_mucosal_associated_...	SET	8	0.34514	0.007061	0.26211	0.093967	GO_bp:go_mucosal_associated_lymphoid_tissue_development
GO_bp:go_intracellular_recep...	SET	264	0.066351	0.0077453	0.050405	0.094037	GO_bp:go_intracellular_receptor_signaling_pathway
GO_bp:go_amino_acid_salvage	SET	7	0.35451	0.0067844	0.26943	0.094139	GO_bp:go_amino_acid_salvage
Curated_gene_sets:holleman_d...3	SET	12	0.2776	0.0069548	0.21103	0.094192	Curated_gene_sets:holleman_daunorubicin_b_all_dn
GO_bp:go_substrate_dependent...2	SET	9	0.38267	0.0083034	0.29095	0.094228	GO_bp:go_substrate_dependent_cell_migration_cell_extension
GO_bp:go_hair_cell_different...	SET	39	0.18321	0.008269	0.13931	0.094241	GO_bp:go_hair_cell_differentiation
GO_cc:go_nuclear_pore_nuclea...	SET	7	0.45212	0.0086524	0.34392	0.094334	GO_cc:go_nuclear_pore_nuclear_basket
GO_bp:go_learning	SET	138	0.091838	0.0077768	0.069878	0.094388	GO_bp:go_learning
GO_bp:go_hexose_catabolic_pr...	SET	32	0.17592	0.0071933	0.13388	0.094445	GO_bp:go_hexose_catabolic_process
GO_bp:go_positive_regulation...65	SET	1867	0.02628	0.0078036	0.020007	0.094502	GO_bp:go_positive_regulation_of_biosynthetic_process
GO_bp:go_adaptive_thermogene...	SET	148	0.090336	0.0079198	0.0688	0.094599	GO_bp:go_adaptive_thermogenesis
GO_bp:go_platelet_derived_gr...3	SET	55	0.14017	0.00751	0.10683	0.094756	GO_bp:go_platelet_derived_growth_factor_receptor_signaling_pathway
Curated_gene_sets:coller_myc...1	SET	7	0.45489	0.0087055	0.34727	0.095123	Curated_gene_sets:coller_myc_targets_dn
Curated_gene_sets:reactome_g...12	SET	512	0.063089	0.010188	0.048194	0.095268	Curated_gene_sets:reactome_g_alpha_s_signalling_events
GO_bp:go_dna_conformation_ch...	SET	270	0.065871	0.007775	0.050339	0.095355	GO_bp:go_dna_conformation_change
GO_mf:go_l_lysine_transmembr...	SET	4	0.51886	0.0075067	0.39665	0.09543	GO_mf:go_l_lysine_transmembrane_transporter_activity
Curated_gene_sets:browne_hcm...14	SET	225	0.072272	0.0077966	0.055255	0.095452	Curated_gene_sets:browne_hcmv_infection_20hr_up
GO_mf:go_active_ion_transmem...	SET	63	0.12944	0.0074208	0.098967	0.095454	GO_mf:go_active_ion_transmembrane_transporter_activity
Curated_gene_sets:reactome_t...17	SET	32	0.20337	0.008316	0.1555	0.095467	Curated_gene_sets:reactome_tgf_beta_receptor_signaling_activates_smads
Curated_gene_sets:lindgren_b...9	SET	115	0.10566	0.0081728	0.080809	0.095524	Curated_gene_sets:lindgren_bladder_cancer_with_loh_in_chr9q
Curated_gene_sets:mcbryan_pu...2	SET	203	0.071931	0.0073749	0.055066	0.095741	Curated_gene_sets:mcbryan_pubertal_breast_3_4wk_up
GO_bp:go_organic_hydroxy_com...3	SET	457	0.049908	0.0076258	0.038213	0.095777	GO_bp:go_organic_hydroxy_compound_metabolic_process
Curated_gene_sets:reactome_s...119	SET	34	0.17045	0.007184	0.13051	0.09578	Curated_gene_sets:reactome_striated_muscle_contraction
GO_bp:go_positive_regulation...603	SET	4	0.742	0.010735	0.56825	0.095828	GO_bp:go_positive_regulation_of_osteoclast_development
GO_bp:go_cellular_response_t...59	SET	21	0.21892	0.0072541	0.16766	0.095831	GO_bp:go_cellular_response_to_interferon_beta
Curated_gene_sets:piccaluga_...2	SET	207	0.0738	0.00764	0.056526	0.095853	Curated_gene_sets:piccaluga_angioimmunoblastic_lymphoma_up
GO_bp:go_intraciliary_retrog...	SET	12	0.26831	0.0067222	0.20559	0.095938	GO_bp:go_intraciliary_retrograde_transport
GO_cc:go_myelin_sheath_abaxo...	SET	6	0.38643	0.006847	0.29652	0.096259	GO_cc:go_myelin_sheath_abaxonal_region
Curated_gene_sets:reactome_f...32	SET	16	0.23295	0.0067385	0.1788	0.096325	Curated_gene_sets:reactome_formation_of_atp_by_chemiosmotic_coupling
GO_bp:go_negative_regulation...432	SET	8	0.36548	0.0074771	0.28083	0.096565	GO_bp:go_negative_regulation_of_mononuclear_cell_migration
GO_bp:go_hypoxia_inducible_f...	SET	3	0.5949	0.0074539	0.45712	0.096568	GO_bp:go_hypoxia_inducible_factor_1alpha_signaling_pathway
GO_bp:go_nuclear_membrane_or...	SET	6	0.38922	0.0068962	0.2992	0.096662	GO_bp:go_nuclear_membrane_organization
Curated_gene_sets:reactome_b...25	SET	19	0.20352	0.0064148	0.15646	0.096669	Curated_gene_sets:reactome_biosynthesis_of_specialized_proresolving_mediators_spms
Curated_gene_sets:graessmann...5	SET	710	0.040202	0.0076045	0.030916	0.096749	Curated_gene_sets:graessmann_response_to_mc_and_doxorubicin_dn
GO_cc:go_eukaryotic_translat...1	SET	4	0.59401	0.008594	0.45688	0.096786	GO_cc:go_eukaryotic_translation_initiation_factor_2_complex
GO_bp:go_negative_regulation...164	SET	5	0.58808	0.0095122	0.45236	0.096805	GO_bp:go_negative_regulation_of_creb_transcription_factor_activity
GO_mf:go_7s_rna_binding	SET	7	0.38679	0.0074023	0.29753	0.09681	GO_mf:go_7s_rna_binding
Curated_gene_sets:biocarta_w...2	SET	24	0.22197	0.0078621	0.17076	0.096829	Curated_gene_sets:biocarta_wnt_pathway
Curated_gene_sets:reactome_t...91	SET	71	0.12219	0.0074349	0.094075	0.097005	Curated_gene_sets:reactome_translocation_of_slc2a4_glut4_to_the_plasma_membrane
GO_bp:go_loop_of_henle_devel...	SET	11	0.31853	0.0076409	0.24532	0.097081	GO_bp:go_loop_of_henle_development
GO_bp:go_response_to_dsrna	SET	53	0.17507	0.0092079	0.13492	0.097233	GO_bp:go_response_to_dsrna
GO_bp:go_auditory_receptor_c...4	SET	10	0.38837	0.0088826	0.29941	0.097306	GO_bp:go_auditory_receptor_cell_stereocilium_organization
GO_bp:go_positive_regulation...425	SET	10	0.44223	0.010115	0.34106	0.097388	GO_bp:go_positive_regulation_of_isotype_switching_to_igg_isotypes
GO_bp:go_cellular_response_t...5	SET	6	0.37277	0.0066048	0.28752	0.097411	GO_bp:go_cellular_response_to_aldehyde
GO_mf:go_amp_binding	SET	12	0.26577	0.0066584	0.205	0.097427	GO_mf:go_amp_binding
GO_bp:go_positive_regulation...868	SET	16	0.26842	0.0077643	0.20705	0.097432	GO_bp:go_positive_regulation_of_vascular_endothelial_growth_factor_receptor_signaling_pathway
GO_cc:go_filamentous_actin	SET	24	0.22631	0.0080157	0.17459	0.097456	GO_cc:go_filamentous_actin
Curated_gene_sets:park_osteo...1	SET	6	0.54371	0.0096336	0.41952	0.097493	Curated_gene_sets:park_osteoblast_differentiation_by_phenylamil_dn
Curated_gene_sets:jaeger_met...2	SET	39	0.16727	0.0075496	0.12911	0.097571	Curated_gene_sets:jaeger_metastasis_up
Curated_gene_sets:kaab_heart...2	SET	241	0.070273	0.0078426	0.054242	0.097575	Curated_gene_sets:kaab_heart_atrium_vs_ventricle_up
Curated_gene_sets:myllykanga...2	SET	10	0.34299	0.0078448	0.26479	0.097618	Curated_gene_sets:myllykangas_amplification_hot_spot_15
GO_bp:go_regulation_of_phosp...14	SET	107	0.10412	0.0077702	0.0804	0.09766	GO_bp:go_regulation_of_phosphoprotein_phosphatase_activity
GO_bp:go_regulation_of_viral...2	SET	91	0.11385	0.0078385	0.087923	0.097689	GO_bp:go_regulation_of_viral_genome_replication
GO_bp:go_intraciliary_transp...1	SET	51	0.13907	0.0071755	0.1074	0.097692	GO_bp:go_intraciliary_transport
GO_bp:go_dendritic_cell_apop...	SET	10	0.30324	0.0069357	0.2345	0.097987	GO_bp:go_dendritic_cell_apoptotic_process
GO_bp:go_camera_type_eye_mor...	SET	109	0.10174	0.007663	0.078725	0.098119	GO_bp:go_camera_type_eye_morphogenesis
GO_bp:go_negative_regulation...246	SET	12	0.2766	0.0069299	0.21415	0.098252	GO_bp:go_negative_regulation_of_fatty_acid_metabolic_process
Curated_gene_sets:kim_myc_am...2	SET	180	0.074988	0.0072441	0.058061	0.098267	Curated_gene_sets:kim_myc_amplification_targets_up
GO_bp:go_negative_regulation...39	SET	16	0.24	0.0069424	0.18584	0.098281	GO_bp:go_negative_regulation_of_atpase_activity
Curated_gene_sets:izadpanah_...2	SET	125	0.09217	0.0074308	0.071374	0.098298	Curated_gene_sets:izadpanah_stem_cell_adipose_vs_bone_up
GO_mf:go_alpha_1_3_fucosyltr...	SET	8	0.38438	0.0078638	0.2977	0.098332	GO_mf:go_alpha_1_3_fucosyltransferase_activity
Curated_gene_sets:reactome_d...55	SET	11	0.30379	0.0072873	0.23553	0.098566	Curated_gene_sets:reactome_diseases_associated_with_visual_transduction
Curated_gene_sets:nakamura_m...3	SET	40	0.16459	0.007523	0.12773	0.098776	Curated_gene_sets:nakamura_metastasis_model_up
GO_bp:go_positive_regulation...852	SET	79	0.11417	0.0073263	0.08865	0.098903	GO_bp:go_positive_regulation_of_tumor_necrosis_factor_superfamily_cytokine_production
GO_mf:go_proteasome_activati...	SET	6	0.56275	0.009971	0.43709	0.098969	GO_mf:go_proteasome_activating_atpase_activity
Curated_gene_sets:zhan_early...1	SET	41	0.16075	0.0074385	0.12486	0.098987	Curated_gene_sets:zhan_early_differentiation_genes_dn
GO_bp:go_regulation_of_prote...27	SET	5	0.50932	0.0082382	0.39571	0.099042	GO_bp:go_regulation_of_protein_kinase_c_activity
Curated_gene_sets:li_wilms_t...6	SET	48	0.15566	0.0077923	0.12102	0.099197	Curated_gene_sets:li_wilms_tumor_vs_fetal_kidney_2_dn
Curated_gene_sets:reactome_m...95	SET	9	0.4533	0.009836	0.35244	0.099201	Curated_gene_sets:reactome_myoclonic_epilepsy_of_lafora
GO_bp:go_negative_regulation...600	SET	45	0.16638	0.0080649	0.12936	0.099202	GO_bp:go_negative_regulation_of_rna_metabolic_process
GO_bp:go_positive_regulation...732	SET	7	0.41372	0.0079175	0.32169	0.099219	GO_bp:go_positive_regulation_of_sensory_perception_of_pain
GO_bp:go_positive_regulation...718	SET	59	0.13607	0.0075495	0.1058	0.099225	GO_bp:go_positive_regulation_of_response_to_wounding
Curated_gene_sets:reactome_d...24	SET	5	0.44364	0.0071758	0.34512	0.099324	Curated_gene_sets:reactome_defective_lfng_causes_scdo3
GO_cc:go_replisome	SET	26	0.17632	0.0065	0.13727	0.099495	GO_cc:go_replisome
GO_bp:go_rhombomere_developm...	SET	7	0.42799	0.0081907	0.33334	0.099587	GO_bp:go_rhombomere_development
GO_bp:go_negative_regulation...85	SET	730	0.039603	0.0075918	0.030867	0.099756	GO_bp:go_negative_regulation_of_catalytic_activity
GO_bp:go_negative_regulation...97	SET	5	0.36559	0.0059133	0.28498	0.099781	GO_bp:go_negative_regulation_of_cell_cell_adhesion_mediated_by_cadherin
GO_bp:go_peptidyl_tyrosine_m...	SET	350	0.056481	0.0075742	0.044041	0.099849	GO_bp:go_peptidyl_tyrosine_modification
GO_bp:go_negative_regulation...430	SET	6	0.39664	0.0070278	0.30933	0.099886	GO_bp:go_negative_regulation_of_monocyte_chemotaxis
GO_bp:go_somatostatin_recept...	SET	5	0.34997	0.0056607	0.27303	0.099969	GO_bp:go_somatostatin_receptor_signaling_pathway
GO_mf:go_somatostatin_recept...	SET	5	0.34997	0.0056607	0.27303	0.099969	GO_mf:go_somatostatin_receptor_activity
GO_bp:go_mesenchymal_cell_pr...2	SET	5	0.54199	0.0087667	0.42296	0.10003	GO_bp:go_mesenchymal_cell_proliferation_involved_in_lung_development
Curated_gene_sets:reactome_r...3	SET	57	0.1276	0.0069592	0.09958	0.10004	Curated_gene_sets:reactome_rab_geranylgeranylation
GO_bp:go_iris_morphogenesis	SET	9	0.38423	0.0083374	0.29986	0.10004	GO_bp:go_iris_morphogenesis
GO_bp:go_cobalamin_transport	SET	8	0.38193	0.0078136	0.29812	0.10009	GO_bp:go_cobalamin_transport
Curated_gene_sets:bild_e2f3_...	SET	233	0.068575	0.0075266	0.053591	0.10035	Curated_gene_sets:bild_e2f3_oncogenic_signature
GO_bp:go_superoxide_metaboli...	SET	61	0.13462	0.0075946	0.10522	0.10039	GO_bp:go_superoxide_metabolic_process
GO_bp:go_trna_methylation	SET	38	0.1515	0.0067497	0.11844	0.10044	GO_bp:go_trna_methylation
Curated_gene_sets:chen_liver...	SET	93	0.11528	0.008023	0.090145	0.1005	Curated_gene_sets:chen_liver_metabolism_qtl_cis
GO_bp:go_negative_regulation...223	SET	38	0.18258	0.0081346	0.1428	0.10053	GO_bp:go_negative_regulation_of_epithelial_cell_differentiation
Curated_gene_sets:reactome_a...22	SET	20	0.23571	0.0076221	0.18436	0.10054	Curated_gene_sets:reactome_activated_tak1_mediates_p38_mapk_activation
GO_mf:go_sh2_domain_binding	SET	33	0.20292	0.0084259	0.15882	0.1007	GO_mf:go_sh2_domain_binding
Curated_gene_sets:phong_tnf_...3	SET	164	0.085405	0.0078786	0.066868	0.10077	Curated_gene_sets:phong_tnf_response_via_p38_partial
GO_bp:go_regulation_of_cell_...36	SET	11	0.32955	0.0079052	0.25808	0.10083	GO_bp:go_regulation_of_cell_projection_size
GO_bp:go_positive_regulation...613	SET	92	0.10703	0.0074093	0.08384	0.10088	GO_bp:go_positive_regulation_of_peptide_hormone_secretion
Curated_gene_sets:tesar_alk_...3	SET	5	0.40988	0.0066299	0.3212	0.10097	Curated_gene_sets:tesar_alk_targets_episc_4d_up
Curated_gene_sets:ren_bound_...	SET	61	0.134	0.0075594	0.10502	0.101	Curated_gene_sets:ren_bound_by_e2f
GO_bp:go_positive_regulation...204	SET	26	0.19707	0.0072649	0.15447	0.10102	GO_bp:go_positive_regulation_of_cytosolic_calcium_ion_concentration_involved_in_phospholipase_c_activating_g_protein_coupled_signaling_pathway
GO_bp:go_coronary_artery_mor...	SET	9	0.39875	0.0086524	0.3126	0.10106	GO_bp:go_coronary_artery_morphogenesis
GO_bp:go_apoptotic_cell_clea...	SET	45	0.15599	0.0075617	0.12235	0.10117	GO_bp:go_apoptotic_cell_clearance
GO_bp:go_plasma_membrane_pho...	SET	16	0.2613	0.0075584	0.2051	0.10134	GO_bp:go_plasma_membrane_phospholipid_scrambling
GO_bp:go_aspartate_metabolic...	SET	6	0.41702	0.0073889	0.32734	0.10135	GO_bp:go_aspartate_metabolic_process
GO_bp:go_phospholipase_c_act...2	SET	90	0.11506	0.0078785	0.090346	0.10142	GO_bp:go_phospholipase_c_activating_g_protein_coupled_receptor_signaling_pathway
GO_bp:go_negative_regulation...355	SET	12	0.38201	0.0095708	0.3	0.10145	GO_bp:go_negative_regulation_of_keratinocyte_proliferation
GO_bp:go_meiosis_i_cell_cycl...	SET	115	0.091369	0.0070672	0.071756	0.10146	GO_bp:go_meiosis_i_cell_cycle_process
GO_mf:go_catecholamine_bindi...	SET	18	0.26316	0.0080735	0.20667	0.10146	GO_mf:go_catecholamine_binding
GO_bp:go_type_i_pneumocyte_d...	SET	5	0.54178	0.0087632	0.42559	0.10152	GO_bp:go_type_i_pneumocyte_differentiation
GO_bp:go_positive_regulation...754	SET	32	0.18976	0.0077595	0.14912	0.1016	GO_bp:go_positive_regulation_of_sodium_ion_transport
Curated_gene_sets:reactome_r...72	SET	9	0.26761	0.0058067	0.21032	0.10162	Curated_gene_sets:reactome_removal_of_aminoterminal_propeptides_from_gamma_carboxylated_proteins
Curated_gene_sets:foster_kdm...1	SET	198	0.076392	0.0077363	0.060098	0.10185	Curated_gene_sets:foster_kdm1a_targets_dn
GO_bp:go_positive_regulation...189	SET	33	0.16718	0.0069419	0.13159	0.10197	GO_bp:go_positive_regulation_of_cyclin_dependent_protein_kinase_activity
Curated_gene_sets:hummerich_...5	SET	98	0.10422	0.0074451	0.082039	0.10198	Curated_gene_sets:hummerich_skin_cancer_progression_dn
GO_bp:go_regulation_of_anion...2	SET	26	0.20072	0.0073995	0.15801	0.10199	GO_bp:go_regulation_of_anion_transmembrane_transport
GO_bp:go_regulation_of_granu...1	SET	40	0.16064	0.0073425	0.12652	0.10211	GO_bp:go_regulation_of_granulocyte_chemotaxis
GO_bp:go_axon_midline_choice...	SET	5	0.46351	0.0074972	0.36507	0.10212	GO_bp:go_axon_midline_choice_point_recognition
GO_bp:go_negative_regulation...436	SET	27	0.21874	0.008217	0.17231	0.10215	GO_bp:go_negative_regulation_of_mrna_processing
GO_bp:go_male_genitalia_deve...	SET	20	0.24169	0.0078156	0.1904	0.10216	GO_bp:go_male_genitalia_development
Curated_gene_sets:gale_apl_w...1	SET	14	0.27508	0.0074436	0.21676	0.10222	Curated_gene_sets:gale_apl_with_flt3_mutated_dn
Curated_gene_sets:finetti_br...3	SET	20	0.2603	0.0084174	0.20513	0.10224	Curated_gene_sets:finetti_breast_cancers_kinome_blue
GO_mf:go_peroxiredoxin_activ...	SET	7	0.43579	0.0083399	0.34349	0.10228	GO_mf:go_peroxiredoxin_activity
Curated_gene_sets:ren_alveol...2	SET	96	0.10969	0.007756	0.08649	0.10236	Curated_gene_sets:ren_alveolar_rhabdomyosarcoma_up
GO_mf:go_pre_mrna_5_splice_s...	SET	2	1.3827	0.014146	1.0905	0.10241	GO_mf:go_pre_mrna_5_splice_site_binding
GO_bp:go_nad_metabolic_proce...	SET	23	0.2004	0.006949	0.15816	0.10256	GO_bp:go_nad_metabolic_process
Curated_gene_sets:lei_hoxc8_...2	SET	11	0.37084	0.0088954	0.29267	0.10257	Curated_gene_sets:lei_hoxc8_targets_up
GO_bp:go_positive_regulation...400	SET	13	0.32357	0.0084373	0.25539	0.10259	GO_bp:go_positive_regulation_of_interleukin_2_biosynthetic_process
Curated_gene_sets:pid_syndec...1	SET	43	0.15242	0.0072226	0.12033	0.10265	Curated_gene_sets:pid_syndecan_1_pathway
GO_mf:go_helicase_activity	SET	141	0.083625	0.0071574	0.066032	0.10269	GO_mf:go_helicase_activity
GO_bp:go_positive_regulation...362	SET	126	0.091794	0.0074298	0.072501	0.10275	GO_bp:go_positive_regulation_of_hormone_secretion
GO_bp:go_bradykinin_cataboli...	SET	5	0.48121	0.0077836	0.38033	0.1029	GO_bp:go_bradykinin_catabolic_process
GO_bp:go_ump_biosynthetic_pr...	SET	9	0.28392	0.0061607	0.22441	0.10291	GO_bp:go_ump_biosynthetic_process
GO_bp:go_nucleotide_transport	SET	18	0.24429	0.0074948	0.19314	0.10298	GO_bp:go_nucleotide_transport
Curated_gene_sets:ivanova_he...8	SET	20	0.21725	0.0070252	0.17181	0.10304	Curated_gene_sets:ivanova_hematopoiesis_stem_cell_short_term
Curated_gene_sets:phong_tnf_...2	SET	221	0.073135	0.00782	0.057839	0.10304	Curated_gene_sets:phong_tnf_response_via_p38_complete
Curated_gene_sets:reactome_g...27	SET	25	0.18386	0.0066464	0.14541	0.10304	Curated_gene_sets:reactome_gap_filling_dna_repair_synthesis_and_ligation_in_gg_ner
GO_bp:go_nucleobase_containi...5	SET	340	0.056167	0.0074257	0.044433	0.10311	GO_bp:go_nucleobase_containing_small_molecule_metabolic_process
GO_bp:go_endonucleolytic_cle...3	SET	11	0.25565	0.0061323	0.20228	0.10315	GO_bp:go_endonucleolytic_cleavage_involved_in_rrna_processing
GO_bp:go_axon_choice_point_r...	SET	7	0.38716	0.0074094	0.30634	0.10315	GO_bp:go_axon_choice_point_recognition
Curated_gene_sets:reactome_e...13	SET	16	0.2386	0.0069018	0.1888	0.10317	Curated_gene_sets:reactome_elevation_of_cytosolic_ca2plus_levels
GO_mf:go_apolipoprotein_rece...	SET	6	0.38473	0.0068167	0.30446	0.10319	GO_mf:go_apolipoprotein_receptor_binding
GO_mf:go_transferase_activit...6	SET	202	0.078153	0.0079933	0.061863	0.10325	GO_mf:go_transferase_activity_transferring_hexosyl_groups
GO_bp:go_negative_regulation...525	SET	11	0.31739	0.0076135	0.25131	0.10332	GO_bp:go_negative_regulation_of_platelet_aggregation
GO_mf:go_lactate_transmembra...	SET	6	0.37664	0.0066735	0.29827	0.10335	GO_mf:go_lactate_transmembrane_transporter_activity
GO_bp:go_glial_cell_fate_com...	SET	14	0.31775	0.0085982	0.25169	0.1034	GO_bp:go_glial_cell_fate_commitment
GO_bp:go_positive_regulation...380	SET	69	0.12243	0.0073439	0.096988	0.10343	GO_bp:go_positive_regulation_of_insulin_secretion
GO_bp:go_positive_regulation...862	SET	7	0.39298	0.0075206	0.31136	0.10346	GO_bp:go_positive_regulation_of_uterine_smooth_muscle_contraction
GO_mf:go_transferase_activit...5	SET	267	0.068217	0.0080076	0.054048	0.10346	GO_mf:go_transferase_activity_transferring_glycosyl_groups
Curated_gene_sets:piepoli_lg...1	SET	12	0.29515	0.0073946	0.23395	0.10356	Curated_gene_sets:piepoli_lgi1_targets_dn
GO_bp:go_chemokine_c_c_motif...2	SET	9	0.33588	0.0072881	0.26627	0.10359	GO_bp:go_chemokine_c_c_motif_ligand_5_production
Curated_gene_sets:wang_respo...4	SET	9	0.32733	0.0071027	0.25953	0.10361	Curated_gene_sets:wang_response_to_forskolin_dn
Curated_gene_sets:reactome_t...63	SET	23	0.20493	0.007106	0.16247	0.10361	Curated_gene_sets:reactome_traf6_mediated_nf_kb_activation
Curated_gene_sets:reactome_g...6	SET	93	0.12366	0.0086065	0.098052	0.10363	Curated_gene_sets:reactome_g2_m_dna_damage_checkpoint
GO_bp:go_regulation_of_cellu...19	SET	79	0.11687	0.0074993	0.09268	0.10367	GO_bp:go_regulation_of_cellular_response_to_heat
Curated_gene_sets:bafna_muc4...2	SET	7	0.38643	0.0073953	0.30653	0.10373	Curated_gene_sets:bafna_muc4_targets_up
GO_bp:go_regulation_of_posit...	SET	25	0.2038	0.0073672	0.16175	0.10386	GO_bp:go_regulation_of_positive_chemotaxis
GO_bp:go_mesenchymal_stem_ce...2	SET	6	0.47348	0.0083892	0.37584	0.10389	GO_bp:go_mesenchymal_stem_cell_maintenance_involved_in_nephron_morphogenesis
GO_mf:go_structural_constitu...6	SET	25	0.23208	0.0083894	0.18429	0.10397	GO_mf:go_structural_constituent_of_nuclear_pore
GO_bp:go_regulation_of_t_cel...2	SET	5	0.3549	0.0057404	0.28184	0.10399	GO_bp:go_regulation_of_t_cell_activation_via_t_cell_receptor_contact_with_antigen_bound_to_mhc_molecule_on_antigen_presenting_cell
GO_mf:go_interferon_receptor...	SET	6	0.48546	0.0086015	0.38558	0.10402	GO_mf:go_interferon_receptor_activity
Curated_gene_sets:kuuselo_pa...	SET	33	0.3561	0.014787	0.28301	0.10416	Curated_gene_sets:kuuselo_pancreatic_cancer_19q13_amplification
GO_mf:go_mismatched_dna_bind...	SET	14	0.24629	0.0066644	0.19574	0.10416	GO_mf:go_mismatched_dna_binding
GO_cc:go_postsynaptic_recycl...	SET	5	0.47702	0.0077158	0.37931	0.10428	GO_cc:go_postsynaptic_recycling_endosome
GO_bp:go_positive_regulation...664	SET	165	0.084302	0.0078003	0.067039	0.10429	GO_bp:go_positive_regulation_of_protein_kinase_b_signaling
Curated_gene_sets:der_ifn_ga...1	SET	9	0.37714	0.0081834	0.29991	0.1043	Curated_gene_sets:der_ifn_gamma_response_dn
GO_cc:go_photoreceptor_outer...1	SET	74	0.11536	0.0071657	0.09179	0.10442	GO_cc:go_photoreceptor_outer_segment
Curated_gene_sets:bredemeyer...3	SET	37	0.17187	0.0075561	0.13676	0.10443	Curated_gene_sets:bredemeyer_rag_signaling_via_atm_not_via_nfkb_dn
Curated_gene_sets:fontaine_t...2	SET	34	0.19982	0.008422	0.15923	0.10476	Curated_gene_sets:fontaine_thyroid_tumor_uncertain_malignancy_up
GO_bp:go_organic_hydroxy_com...2	SET	64	0.12899	0.0074528	0.1028	0.10481	GO_bp:go_organic_hydroxy_compound_catabolic_process
GO_bp:go_muscle_organ_morpho...	SET	85	0.11591	0.0077139	0.0924	0.10485	GO_bp:go_muscle_organ_morphogenesis
GO_bp:go_response_to_aluminu...	SET	4	0.49471	0.0071573	0.39445	0.1049	GO_bp:go_response_to_aluminum_ion
Curated_gene_sets:reactome_i...35	SET	54	0.12693	0.0067384	0.10128	0.10506	Curated_gene_sets:reactome_interleukin_12_family_signaling
Curated_gene_sets:dorn_adeno...6	SET	10	0.35932	0.0082182	0.28674	0.10509	Curated_gene_sets:dorn_adenovirus_infection_32hr_up
Curated_gene_sets:reactome_h...2	SET	89	0.14914	0.010155	0.11905	0.10516	Curated_gene_sets:reactome_hdacs_deacetylate_histones
GO_bp:go_regulation_of_vitam...3	SET	13	0.29361	0.0076562	0.23452	0.1053	GO_bp:go_regulation_of_vitamin_metabolic_process
GO_bp:go_negative_regulation...322	SET	17	0.26355	0.0078578	0.21064	0.10545	GO_bp:go_negative_regulation_of_interleukin_10_production
GO_bp:go_response_to_cadmium...	SET	60	0.14077	0.0078762	0.11253	0.10548	GO_bp:go_response_to_cadmium_ion
Curated_gene_sets:lee_liver_...12	SET	54	0.1316	0.0069866	0.10521	0.10549	Curated_gene_sets:lee_liver_cancer_myc_e2f1_up
GO_bp:go_cellular_response_t...76	SET	5	0.39164	0.0063348	0.3131	0.1055	GO_bp:go_cellular_response_to_mineralocorticoid_stimulus
GO_cc:go_cyclin_cdk_positive...	SET	8	0.4191	0.0085741	0.33515	0.10557	GO_cc:go_cyclin_cdk_positive_transcription_elongation_factor_complex
Curated_gene_sets:plasari_tg...7	SET	5	0.42259	0.0068353	0.33798	0.1056	Curated_gene_sets:plasari_tgfb1_targets_1hr_dn
GO_cc:go_nuclear_nucleosome	SET	35	0.2203	0.0094205	0.17623	0.10564	GO_cc:go_nuclear_nucleosome
GO_bp:go_pancreas_development	SET	77	0.11484	0.0072755	0.09189	0.10571	GO_bp:go_pancreas_development
GO_bp:go_cardiac_muscle_cell...8	SET	11	0.33724	0.0080895	0.26987	0.10573	GO_bp:go_cardiac_muscle_cell_myoblast_differentiation
GO_mf:go_retinol_dehydrogena...	SET	19	0.23473	0.0073985	0.18787	0.10577	GO_mf:go_retinol_dehydrogenase_activity
Curated_gene_sets:reactome_c...70	SET	8	0.3127	0.0063973	0.2504	0.10588	Curated_gene_sets:reactome_coenzyme_a_biosynthesis
Curated_gene_sets:mili_pseud...3	SET	74	0.11119	0.0069064	0.089145	0.10615	Curated_gene_sets:mili_pseudopodia_chemotaxis_up
Curated_gene_sets:reactome_g...57	SET	15	0.30676	0.0085919	0.24594	0.10616	Curated_gene_sets:reactome_glycogen_synthesis
GO_cc:go_pigment_granule	SET	103	0.10196	0.0074657	0.081772	0.10624	GO_cc:go_pigment_granule
GO_mf:go_protein_tyrosine_ki...2	SET	129	0.091433	0.0074876	0.073335	0.10625	GO_mf:go_protein_tyrosine_kinase_activity
GO_bp:go_regulation_of_notch...	SET	94	0.10559	0.0073883	0.084732	0.10635	GO_bp:go_regulation_of_notch_signaling_pathway
Curated_gene_sets:kegg_abc_t...	SET	43	0.16035	0.0075985	0.1287	0.10641	Curated_gene_sets:kegg_abc_transporters
Curated_gene_sets:kyng_werne...3	SET	18	0.23678	0.0072643	0.19008	0.10645	Curated_gene_sets:kyng_werner_syndrom_dn
GO_bp:go_negative_regulation...552	SET	12	0.34012	0.0085212	0.27306	0.10647	GO_bp:go_negative_regulation_of_protein_localization_to_cell_surface
GO_bp:go_regulation_of_rac_p...	SET	12	0.27548	0.0069019	0.2213	0.1066	GO_bp:go_regulation_of_rac_protein_signal_transduction
GO_bp:go_bundle_of_his_cell_...2	SET	7	0.43372	0.0083003	0.3486	0.10673	GO_bp:go_bundle_of_his_cell_to_purkinje_myocyte_signaling
Curated_gene_sets:hu_angioge...1	SET	37	0.17584	0.0077307	0.14134	0.10674	Curated_gene_sets:hu_angiogenesis_dn
Curated_gene_sets:lee_calori...3	SET	67	0.1151	0.0068038	0.092514	0.10674	Curated_gene_sets:lee_calorie_restriction_neocortex_dn
Curated_gene_sets:reactome_g...66	SET	437	0.050207	0.0075058	0.040384	0.1069	Curated_gene_sets:reactome_gpcr_ligand_binding
GO_bp:go_glycogen_biosynthet...	SET	44	0.16868	0.0080854	0.13569	0.10693	GO_bp:go_glycogen_biosynthetic_process
Curated_gene_sets:reactome_p...65	SET	84	0.11075	0.0073274	0.089123	0.107	Curated_gene_sets:reactome_platelet_homeostasis
GO_mf:go_dna_polymerase_acti...	SET	29	0.18508	0.007205	0.14898	0.10707	GO_mf:go_dna_polymerase_activity
GO_mf:go_histone_methyltrans...6	SET	5	0.47192	0.0076333	0.37988	0.10707	GO_mf:go_histone_methyltransferase_activity_h4_k20_specific_
Curated_gene_sets:reactome_l...18	SET	12	0.28623	0.0071712	0.23045	0.10711	Curated_gene_sets:reactome_lysine_catabolism
GO_bp:go_lysine_catabolic_pr...	SET	12	0.28623	0.0071712	0.23045	0.10711	GO_bp:go_lysine_catabolic_process
Curated_gene_sets:naba_matri...2	SET	720	0.040572	0.0077261	0.032674	0.10718	Curated_gene_sets:naba_matrisome_associated
GO_bp:go_genitalia_developme...	SET	44	0.15414	0.0073886	0.12417	0.10725	GO_bp:go_genitalia_development
GO_bp:go_positive_regulation...49	SET	5	0.53647	0.0086774	0.43222	0.10727	GO_bp:go_positive_regulation_of_attachment_of_spindle_microtubules_to_kinetochore
GO_bp:go_protein_transmembra...1	SET	32	0.18109	0.0074049	0.14592	0.1073	GO_bp:go_protein_transmembrane_import_into_intracellular_organelle
GO_bp:go_negative_regulation...235	SET	8	0.35699	0.0073034	0.28786	0.10747	GO_bp:go_negative_regulation_of_excitatory_postsynaptic_potential
Curated_gene_sets:delys_thyr...1	SET	218	0.07153	0.007597	0.057705	0.10757	Curated_gene_sets:delys_thyroid_cancer_dn
GO_mf:go_hmg_box_domain_bind...	SET	17	0.25239	0.0075251	0.20364	0.10761	GO_mf:go_hmg_box_domain_binding
Curated_gene_sets:reactome_e...19	SET	51	0.14274	0.0073648	0.11531	0.10789	Curated_gene_sets:reactome_eph_ephrin_mediated_repulsion_of_cells
GO_bp:go_cornea_development_...	SET	9	0.33641	0.0072998	0.27187	0.10798	GO_bp:go_cornea_development_in_camera_type_eye
GO_mf:go_s_adenosylmethionin...	SET	150	0.078938	0.0069668	0.063811	0.10804	GO_mf:go_s_adenosylmethionine_dependent_methyltransferase_activity
GO_bp:go_protein_lipid_compl...1	SET	32	0.21325	0.00872	0.17241	0.10808	GO_bp:go_protein_lipid_complex_assembly
GO_bp:go_mechanosensory_beha...	SET	15	0.27753	0.0077732	0.22461	0.10832	GO_bp:go_mechanosensory_behavior
Curated_gene_sets:benporath_...3	SET	355	0.051186	0.0069121	0.041429	0.10833	Curated_gene_sets:benporath_es_1
GO_bp:go_circulatory_system_...1	SET	1003	0.033186	0.0074015	0.026878	0.10848	GO_bp:go_circulatory_system_development
GO_cc:go_spherical_high_dens...	SET	8	0.38118	0.0077983	0.30872	0.10848	GO_cc:go_spherical_high_density_lipoprotein_particle
GO_cc:go_integral_component_...2	SET	14	0.29985	0.0081138	0.24287	0.1085	GO_cc:go_integral_component_of_presynaptic_active_zone_membrane
Curated_gene_sets:reactome_p...32	SET	7	0.39966	0.0076484	0.32383	0.10858	Curated_gene_sets:reactome_phosphate_bond_hydrolysis_by_nudt_proteins
GO_bp:go_mitochondrial_trna_...1	SET	5	0.49405	0.0079912	0.40067	0.10878	GO_bp:go_mitochondrial_trna_methylation
GO_bp:go_endothelium_develop...	SET	109	0.1022	0.0076974	0.082907	0.10885	GO_bp:go_endothelium_development
GO_bp:go_blastocyst_developm...	SET	93	0.099429	0.00692	0.080658	0.10885	GO_bp:go_blastocyst_development
Curated_gene_sets:pomeroy_me...3	SET	44	0.15412	0.0073874	0.12504	0.10889	Curated_gene_sets:pomeroy_medulloblastoma_prognosis_dn
Curated_gene_sets:biocarta_p...7	SET	8	0.41447	0.0084793	0.33633	0.10893	Curated_gene_sets:biocarta_parkin_pathway
GO_bp:go_regulation_of_vascu...1	SET	32	0.19126	0.0078207	0.15526	0.10901	GO_bp:go_regulation_of_vascular_endothelial_growth_factor_receptor_signaling_pathway
Curated_gene_sets:biocarta_g...11	SET	20	0.18346	0.0059327	0.149	0.10912	Curated_gene_sets:biocarta_gsk3_pathway
GO_cc:go_g_protein_coupled_r...1	SET	9	0.3434	0.0074514	0.27909	0.10927	GO_cc:go_g_protein_coupled_receptor_complex
GO_mf:go_tpr_domain_binding	SET	8	0.41202	0.0084292	0.33507	0.10942	GO_mf:go_tpr_domain_binding
GO_bp:go_hormone_metabolic_p...	SET	212	0.068075	0.007131	0.055365	0.10944	GO_bp:go_hormone_metabolic_process
GO_bp:go_nucleotide_excision...4	SET	23	0.17916	0.0062122	0.14585	0.10966	GO_bp:go_nucleotide_excision_repair_dna_gap_filling
GO_cc:go_pronucleus	SET	16	0.2319	0.0067081	0.18884	0.10972	GO_cc:go_pronucleus
GO_bp:go_regulation_of_respo...15	SET	152	0.083154	0.0073873	0.067713	0.10973	GO_bp:go_regulation_of_response_to_wounding
GO_bp:go_anterior_head_devel...	SET	8	0.33628	0.0068798	0.27393	0.1098	GO_bp:go_anterior_head_development
GO_bp:go_negative_regulation...457	SET	15	0.24215	0.0067823	0.19728	0.10983	GO_bp:go_negative_regulation_of_natural_killer_cell_mediated_immunity
GO_bp:go_hypotonic_response	SET	9	0.3104	0.0067353	0.25293	0.10988	GO_bp:go_hypotonic_response
Curated_gene_sets:reactome_a...10	SET	17	0.24885	0.0074198	0.20289	0.11001	Curated_gene_sets:reactome_acetylcholine_neurotransmitter_release_cycle
GO_bp:go_sarcomere_organizat...	SET	47	0.1318	0.0065291	0.10747	0.11004	GO_bp:go_sarcomere_organization
Curated_gene_sets:sweet_kras...3	SET	81	0.11457	0.0074439	0.093427	0.11005	Curated_gene_sets:sweet_kras_targets_up
Curated_gene_sets:reactome_t...100	SET	43	0.16646	0.007888	0.13574	0.11005	Curated_gene_sets:reactome_transport_of_mature_mrnas_derived_from_intronless_transcripts
GO_mf:go_mhc_class_ii_protei...1	SET	6	0.32359	0.0057335	0.26389	0.11007	GO_mf:go_mhc_class_ii_protein_binding
GO_bp:go_receptor_signaling_...	SET	152	0.086247	0.007662	0.07034	0.11008	GO_bp:go_receptor_signaling_pathway_via_stat
GO_bp:go_response_to_light_s...	SET	295	0.056029	0.0069081	0.0457	0.11011	GO_bp:go_response_to_light_stimulus
GO_bp:go_positive_regulation...879	SET	56	0.12221	0.0066065	0.099725	0.11021	GO_bp:go_positive_regulation_of_viral_life_cycle
GO_cc:go_growth_cone_membrane	SET	7	0.36001	0.0068896	0.29382	0.11025	GO_cc:go_growth_cone_membrane
GO_bp:go_negative_regulation...680	SET	11	0.26341	0.0063185	0.21499	0.11026	GO_bp:go_negative_regulation_of_transcription_elongation_from_rna_polymerase_ii_promoter
GO_bp:go_sensory_perception_...9	SET	65	0.13808	0.0080402	0.11273	0.11031	GO_bp:go_sensory_perception_of_taste
GO_bp:go_nucleoside_diphosph...2	SET	7	0.3388	0.0064837	0.27667	0.11038	GO_bp:go_nucleoside_diphosphate_catabolic_process
GO_mf:go_protein_serine_thre...5	SET	11	0.30149	0.007232	0.2463	0.11047	GO_mf:go_protein_serine_threonine_phosphatase_inhibitor_activity
Curated_gene_sets:reactome_g...55	SET	24	0.22397	0.0079331	0.18304	0.11056	Curated_gene_sets:reactome_glycogen_metabolism
GO_bp:go_regulation_of_cell_...22	SET	160	0.077979	0.007106	0.063747	0.11062	GO_bp:go_regulation_of_cell_division
GO_bp:go_folate_import_acros...	SET	5	0.48234	0.0078018	0.3943	0.11062	GO_bp:go_folate_import_across_plasma_membrane
Curated_gene_sets:chesler_br...4	SET	35	0.15424	0.0065957	0.12618	0.11079	Curated_gene_sets:chesler_brain_highest_genetic_variance
GO_bp:go_lens_fiber_cell_dev...	SET	14	0.27252	0.0073744	0.22296	0.11081	GO_bp:go_lens_fiber_cell_development
GO_bp:go_granulocyte_macroph...	SET	17	0.23127	0.0068955	0.18927	0.11089	GO_bp:go_granulocyte_macrophage_colony_stimulating_factor_production
GO_bp:go_peptide_cross_linki...1	SET	57	0.18171	0.0099104	0.14873	0.11091	GO_bp:go_peptide_cross_linking
GO_mf:go_fmn_binding	SET	14	0.29076	0.0078678	0.23825	0.11116	GO_mf:go_fmn_binding
GO_bp:go_hindlimb_morphogene...	SET	35	0.18248	0.0078032	0.14955	0.1112	GO_bp:go_hindlimb_morphogenesis
GO_bp:go_establishment_of_pi...	SET	22	0.20111	0.0068205	0.16485	0.11124	GO_bp:go_establishment_of_pigment_granule_localization
GO_bp:go_temperature_homeost...	SET	169	0.078514	0.0073515	0.064362	0.11126	GO_bp:go_temperature_homeostasis
Curated_gene_sets:reactome_i...3	SET	17	0.25667	0.0076527	0.21043	0.11129	Curated_gene_sets:reactome_il_6_type_cytokine_receptor_ligand_interactions
GO_bp:go_positive_regulation...523	SET	27	0.20872	0.0078407	0.17121	0.11142	GO_bp:go_positive_regulation_of_monooxygenase_activity
GO_cc:go_histone_deacetylase...	SET	64	0.11596	0.0067001	0.095143	0.11147	GO_cc:go_histone_deacetylase_complex
Curated_gene_sets:biocarta_i...4	SET	18	0.23861	0.0073204	0.19585	0.11156	Curated_gene_sets:biocarta_igf1mtor_pathway
GO_bp:go_regulation_of_posts...6	SET	134	0.088298	0.0073687	0.072485	0.11159	GO_bp:go_regulation_of_postsynaptic_membrane_potential
GO_mf:go_tumor_necrosis_fact...2	SET	29	0.18176	0.0070758	0.14924	0.11164	GO_mf:go_tumor_necrosis_factor_receptor_binding
GO_bp:go_response_to_dietary...	SET	23	0.22478	0.0077942	0.18463	0.11173	GO_bp:go_response_to_dietary_excess
Curated_gene_sets:rashi_resp...4	SET	47	0.13666	0.0067696	0.11229	0.1118	Curated_gene_sets:rashi_response_to_ionizing_radiation_4
GO_bp:go_morphogenesis_of_an...3	SET	24	0.1994	0.0070628	0.16384	0.1118	GO_bp:go_morphogenesis_of_an_epithelial_fold
Curated_gene_sets:smid_breas...20	SET	6	0.46795	0.0082912	0.38493	0.11207	Curated_gene_sets:smid_breast_cancer_relapse_in_pleura_up
Curated_gene_sets:pid_ar_non...	SET	30	0.17906	0.0070897	0.14731	0.11209	Curated_gene_sets:pid_ar_nongenomic_pathway
GO_bp:go_cellular_response_t...109	SET	244	0.06342	0.0071211	0.052187	0.11214	GO_bp:go_cellular_response_to_steroid_hormone_stimulus
Curated_gene_sets:reactome_a...64	SET	28	0.18209	0.0069655	0.14992	0.11228	Curated_gene_sets:reactome_adrenaline_noradrenaline_inhibits_insulin_secretion
GO_bp:go_vesicle_docking	SET	65	0.11722	0.0068257	0.09663	0.11255	GO_bp:go_vesicle_docking
Curated_gene_sets:reactome_h...36	SET	17	0.24456	0.0072917	0.20179	0.11278	Curated_gene_sets:reactome_hyaluronan_metabolism
Curated_gene_sets:reactome_c...3	SET	61	0.12372	0.0069795	0.10209	0.11278	Curated_gene_sets:reactome_ca2plus_pathway
GO_bp:go_isotype_switching_t...2	SET	13	0.35208	0.0091808	0.29051	0.11278	GO_bp:go_isotype_switching_to_igg_isotypes
GO_bp:go_regulation_of_histo...12	SET	6	0.37161	0.0065843	0.30684	0.11294	GO_bp:go_regulation_of_histone_h4_k16_acetylation
Curated_gene_sets:biocarta_m...5	SET	18	0.22949	0.0070405	0.18964	0.11312	Curated_gene_sets:biocarta_mcm_pathway
Curated_gene_sets:mori_plasm...1	SET	34	0.17225	0.0072599	0.14234	0.11312	Curated_gene_sets:mori_plasma_cell_dn
GO_mf:go_voltage_gated_calci...3	SET	8	0.36699	0.0075079	0.30327	0.11313	GO_mf:go_voltage_gated_calcium_channel_activity_involved_in_regulation_of_cytosolic_calcium_levels
GO_bp:go_positive_regulation...667	SET	61	0.12297	0.006937	0.10165	0.11321	GO_bp:go_positive_regulation_of_protein_localization_to_cell_periphery
GO_bp:go_membrane_repolariza...2	SET	23	0.2253	0.0078121	0.18644	0.11346	GO_bp:go_membrane_repolarization_during_action_potential
GO_bp:go_renal_system_develo...	SET	284	0.060784	0.0073555	0.050305	0.11348	GO_bp:go_renal_system_development
Curated_gene_sets:slebos_hea...	SET	70	0.11826	0.0071453	0.0979	0.11353	Curated_gene_sets:slebos_head_and_neck_cancer_with_hpv_up
Curated_gene_sets:reactome_s...170	SET	15	0.25453	0.0071289	0.21086	0.11371	Curated_gene_sets:reactome_synthesis_of_prostaglandins_pg_and_thromboxanes_tx
Curated_gene_sets:sana_respo...2	SET	73	0.11085	0.0068388	0.091836	0.11372	Curated_gene_sets:sana_response_to_ifng_up
Curated_gene_sets:kegg_misma...	SET	22	0.18763	0.0063633	0.15546	0.11373	Curated_gene_sets:kegg_mismatch_repair
GO_bp:go_regulation_of_dna_b...3	SET	101	0.1029	0.007462	0.085293	0.11383	GO_bp:go_regulation_of_dna_biosynthetic_process
Curated_gene_sets:senese_hda...7	SET	508	0.04352	0.0070014	0.036083	0.1139	Curated_gene_sets:senese_hdac3_targets_dn
GO_bp:go_negative_regulation...463	SET	21	0.20717	0.0068645	0.17179	0.11393	GO_bp:go_negative_regulation_of_neurological_system_process
Curated_gene_sets:eppert_hsc...	SET	116	0.10088	0.0078368	0.08366	0.11394	Curated_gene_sets:eppert_hsc_r
GO_bp:go_positive_regulation...405	SET	12	0.32587	0.0081643	0.27057	0.11423	GO_bp:go_positive_regulation_of_interleukin_6_biosynthetic_process
GO_bp:go_secondary_metabolit...	SET	26	0.17977	0.0066273	0.1493	0.11428	GO_bp:go_secondary_metabolite_biosynthetic_process
GO_cc:go_haus_complex	SET	7	0.31602	0.0060479	0.26247	0.11429	GO_cc:go_haus_complex
GO_mf:go_mannosyltransferase...	SET	26	0.20683	0.0076245	0.17196	0.11454	GO_mf:go_mannosyltransferase_activity
GO_cc:go_secretory_granule_m...	SET	285	0.057525	0.0069732	0.04783	0.11455	GO_cc:go_secretory_granule_membrane
GO_bp:go_receptor_biosynthet...	SET	23	0.20119	0.0069762	0.16741	0.11473	GO_bp:go_receptor_biosynthetic_process
GO_bp:go_regulation_of_lipid...3	SET	63	0.12264	0.0070307	0.10207	0.11479	GO_bp:go_regulation_of_lipid_kinase_activity
Curated_gene_sets:magrangeas...4	SET	38	0.14412	0.0064208	0.11999	0.11488	Curated_gene_sets:magrangeas_multiple_myeloma_igll_vs_iglk_up
GO_bp:go_protein_autoprocess...	SET	15	0.2274	0.0063692	0.18936	0.1149	GO_bp:go_protein_autoprocessing
Curated_gene_sets:wiemann_te...	SET	11	0.27921	0.0066975	0.23262	0.11502	Curated_gene_sets:wiemann_telomere_shortening_and_chronic_liver_damage_up
Curated_gene_sets:lopez_meso...6	SET	14	0.213	0.0057636	0.17745	0.11502	Curated_gene_sets:lopez_mesothelioma_survival_up
GO_bp:go_venous_blood_vessel...2	SET	9	0.35907	0.0077913	0.29922	0.11508	GO_bp:go_venous_blood_vessel_morphogenesis
Curated_gene_sets:reactome_m...19	SET	30	0.17724	0.0070176	0.14782	0.11527	Curated_gene_sets:reactome_met_activates_ptk2_signaling
GO_bp:go_negative_regulation...505	SET	228	0.06964	0.007562	0.058096	0.11533	GO_bp:go_negative_regulation_of_peptidase_activity
Curated_gene_sets:courtois_s...	SET	9	0.30521	0.0066227	0.25491	0.1156	Curated_gene_sets:courtois_senescence_triggers
GO_mf:go_amino_acid_sodium_s...	SET	13	0.25594	0.0066738	0.21376	0.1156	GO_mf:go_amino_acid_sodium_symporter_activity
GO_mf:go_serotonin_gated_cat...	SET	5	0.5453	0.0088201	0.45548	0.11562	GO_mf:go_serotonin_gated_cation_selective_channel_activity
GO_bp:go_udp_n_acetylglucosa...1	SET	10	0.31545	0.007215	0.2635	0.11563	GO_bp:go_udp_n_acetylglucosamine_biosynthetic_process
GO_mf:go_collagen_receptor_a...	SET	5	0.42824	0.0069267	0.35791	0.11576	GO_mf:go_collagen_receptor_activity
Curated_gene_sets:reactome_b...22	SET	6	0.37415	0.0066293	0.31275	0.11579	Curated_gene_sets:reactome_biosynthesis_of_epa_derived_spms
GO_bp:go_cellular_hormone_me...	SET	97	0.095808	0.0068092	0.080093	0.11582	GO_bp:go_cellular_hormone_metabolic_process
GO_bp:go_macroautophagy	SET	279	0.055764	0.0066893	0.04664	0.11593	GO_bp:go_macroautophagy
GO_cc:go_azurophil_granule_m...	SET	54	0.1245	0.0066092	0.10414	0.11597	GO_cc:go_azurophil_granule_membrane
Curated_gene_sets:graham_cml...3	SET	84	0.11481	0.007596	0.096079	0.11606	Curated_gene_sets:graham_cml_dividing_vs_normal_quiescent_dn
GO_bp:go_de_novo_pyrimidine_...	SET	6	0.37366	0.0066206	0.31269	0.11606	GO_bp:go_de_novo_pyrimidine_nucleobase_biosynthetic_process
GO_bp:go_mitochondrial_trna_...2	SET	11	0.26146	0.0062718	0.21882	0.11608	GO_bp:go_mitochondrial_trna_processing
GO_bp:go_positive_regulation...451	SET	129	0.084904	0.006953	0.071071	0.11612	GO_bp:go_positive_regulation_of_lipid_metabolic_process
Curated_gene_sets:gal_leukem...2	SET	117	0.092255	0.0071972	0.077254	0.11621	Curated_gene_sets:gal_leukemic_stem_cell_up
GO_cc:go_telomerase_holoenzy...	SET	18	0.23149	0.0071019	0.19386	0.11623	GO_cc:go_telomerase_holoenzyme_complex
GO_bp:go_calcitonin_family_r...	SET	7	0.37452	0.0071673	0.31398	0.11648	GO_bp:go_calcitonin_family_receptor_signaling_pathway
GO_bp:go_regulation_of_carbo...1	SET	89	0.10348	0.0070458	0.086794	0.1166	GO_bp:go_regulation_of_carbohydrate_biosynthetic_process
GO_bp:go_regulation_of_cellu...23	SET	6	0.37981	0.0067295	0.31863	0.11664	GO_bp:go_regulation_of_cellular_response_to_osmotic_stress
Curated_gene_sets:burton_adi...2	SET	28	0.19512	0.007464	0.16372	0.11669	Curated_gene_sets:burton_adipogenesis_10
GO_bp:go_glial_cell_fate_spe...	SET	5	0.48491	0.0078434	0.40691	0.1167	GO_bp:go_glial_cell_fate_specification
GO_bp:go_cation_transmembran...	SET	786	0.035669	0.0070843	0.029938	0.11675	GO_bp:go_cation_transmembrane_transport
GO_bp:go_regulation_of_membr...3	SET	15	0.27822	0.0077925	0.23358	0.11682	GO_bp:go_regulation_of_membrane_invagination
Curated_gene_sets:reactome_g...17	SET	30	0.15334	0.0060713	0.12875	0.11684	Curated_gene_sets:reactome_g_protein_beta:gamma_signalling
GO_bp:go_neuroendocrine_cell...	SET	8	0.32299	0.0066078	0.27136	0.11698	GO_bp:go_neuroendocrine_cell_differentiation
Curated_gene_sets:ferreira_e...2	SET	159	0.07667	0.0069651	0.064423	0.11701	Curated_gene_sets:ferreira_ewings_sarcoma_unstable_vs_stable_up
GO_bp:go_metal_ion_homeostas...	SET	617	0.040939	0.0072372	0.034407	0.11706	GO_bp:go_metal_ion_homeostasis
Curated_gene_sets:mori_plasm...2	SET	46	0.14182	0.0069502	0.11921	0.1171	Curated_gene_sets:mori_plasma_cell_up
Curated_gene_sets:jiang_tip3...1	SET	23	0.24008	0.0083248	0.20188	0.11718	Curated_gene_sets:jiang_tip30_targets_dn
Curated_gene_sets:acevedo_no...2	SET	162	0.073075	0.0067003	0.061475	0.11729	Curated_gene_sets:acevedo_normal_tissue_adjacent_to_liver_tumor_up
Curated_gene_sets:reactome_c...75	SET	86	0.10706	0.0071668	0.090089	0.11735	Curated_gene_sets:reactome_collagen_formation
Curated_gene_sets:verrecchia...4	SET	20	0.24337	0.00787	0.20481	0.11737	Curated_gene_sets:verrecchia_response_to_tgfb1_c2
GO_cc:go_fanconi_anaemia_nuc...	SET	12	0.27927	0.0069968	0.23505	0.11739	GO_cc:go_fanconi_anaemia_nuclear_complex
Curated_gene_sets:lang_myb_f...	SET	27	0.18443	0.0069283	0.15524	0.11742	Curated_gene_sets:lang_myb_family_targets
Curated_gene_sets:kegg_terpe...	SET	15	0.26085	0.0073061	0.21961	0.11746	Curated_gene_sets:kegg_terpenoid_backbone_biosynthesis
Curated_gene_sets:tesar_alk_...5	SET	7	0.37292	0.0071367	0.31397	0.11747	Curated_gene_sets:tesar_alk_targets_human_es_5d_dn
GO_bp:go_dna_dependent_dna_r...2	SET	41	0.14826	0.0068605	0.12482	0.11748	GO_bp:go_dna_dependent_dna_replication_maintenance_of_fidelity
GO_bp:go_nucleoside_phosphat...3	SET	207	0.064847	0.0067131	0.054607	0.11752	GO_bp:go_nucleoside_phosphate_metabolic_process
Curated_gene_sets:lui_thyroi...7	SET	45	0.14195	0.0068809	0.11955	0.11756	Curated_gene_sets:lui_thyroid_cancer_pax8_pparg_up
GO_bp:go_cilium_movement	SET	63	0.11388	0.0065288	0.095972	0.11769	GO_bp:go_cilium_movement
GO_mf:go_peptidase_regulator...	SET	200	0.073422	0.0074725	0.061887	0.11774	GO_mf:go_peptidase_regulator_activity
GO_bp:go_negative_regulation...726	SET	6	0.42333	0.0075007	0.35688	0.11778	GO_bp:go_negative_regulation_of_vitamin_metabolic_process
GO_bp:go_divalent_inorganic_...3	SET	448	0.045309	0.0068563	0.038204	0.11783	GO_bp:go_divalent_inorganic_cation_transport
GO_bp:go_adenohypophysis_dev...	SET	14	0.22637	0.0061253	0.19101	0.118	GO_bp:go_adenohypophysis_development
Curated_gene_sets:reactome_m...51	SET	6	0.33397	0.0059174	0.28187	0.11805	Curated_gene_sets:reactome_methionine_salvage_pathway
GO_bp:go_organic_anion_trans...	SET	466	0.045688	0.0070477	0.038562	0.11806	GO_bp:go_organic_anion_transport
Curated_gene_sets:meissner_n...3	SET	470	0.044872	0.0069507	0.037883	0.11812	Curated_gene_sets:meissner_npc_hcp_with_h3k4me2
Curated_gene_sets:biocarta_n...7	SET	24	0.20442	0.0072405	0.17263	0.11818	Curated_gene_sets:biocarta_nkt_pathway
Curated_gene_sets:ho_liver_c...	SET	12	0.28461	0.0071305	0.24036	0.1182	Curated_gene_sets:ho_liver_cancer_vascular_invasion
GO_bp:go_response_to_leukemi...	SET	92	0.098076	0.0067893	0.082844	0.11824	GO_bp:go_response_to_leukemia_inhibitory_factor
Curated_gene_sets:bae_brca1_...1	SET	30	0.17692	0.0070051	0.14952	0.11837	Curated_gene_sets:bae_brca1_targets_dn
GO_bp:go_organophosphate_met...	SET	509	0.0427	0.0068761	0.036093	0.1184	GO_bp:go_organophosphate_metabolic_process
GO_bp:go_pallium_development	SET	162	0.07636	0.0070015	0.064554	0.11844	GO_bp:go_pallium_development
GO_bp:go_energy_coupled_prot...2	SET	23	0.18786	0.0065142	0.15886	0.11849	GO_bp:go_energy_coupled_proton_transport_down_electrochemical_gradient
Curated_gene_sets:zhu_cmv_al...1	SET	115	0.091401	0.0070698	0.07729	0.1185	Curated_gene_sets:zhu_cmv_all_dn
GO_bp:go_negative_regulation...657	SET	7	0.38495	0.007367	0.32553	0.11851	GO_bp:go_negative_regulation_of_t_cell_mediated_cytotoxicity
Curated_gene_sets:biocarta_s...4	SET	7	0.31769	0.0060798	0.26875	0.11859	Curated_gene_sets:biocarta_sars_pathway
GO_mf:go_wd40_repeat_domain_...	SET	4	0.40297	0.0058301	0.34091	0.1186	GO_mf:go_wd40_repeat_domain_binding
GO_bp:go_protein_k6_linked_u...	SET	8	0.32595	0.0066683	0.27588	0.11871	GO_bp:go_protein_k6_linked_ubiquitination
GO_mf:go_peptide_binding	SET	273	0.057724	0.0068506	0.048858	0.11872	GO_mf:go_peptide_binding
Curated_gene_sets:yao_hoxa10...1	SET	18	0.22211	0.0068143	0.18806	0.1188	Curated_gene_sets:yao_hoxa10_targets_via_progesterone_dn
GO_bp:go_cyclic_nucleotide_m...1	SET	205	0.069905	0.0072021	0.059202	0.11885	GO_bp:go_cyclic_nucleotide_mediated_signaling
GO_bp:go_polysaccharide_meta...	SET	99	0.0987	0.0070863	0.083593	0.11887	GO_bp:go_polysaccharide_metabolic_process
GO_mf:go_neurotransmitter_re...1	SET	107	0.10131	0.0075599	0.0858	0.11887	GO_mf:go_neurotransmitter_receptor_activity
GO_bp:go_regulation_of_spind...1	SET	25	0.1882	0.0068034	0.15943	0.11892	GO_bp:go_regulation_of_spindle_assembly
Curated_gene_sets:yokoe_canc...	SET	32	0.15399	0.0062968	0.13048	0.11897	Curated_gene_sets:yokoe_cancer_testis_antigens
GO_mf:go_sterol_transporter_...	SET	34	0.18315	0.0077191	0.15523	0.11905	GO_mf:go_sterol_transporter_activity
Curated_gene_sets:ikeda_mir3...1	SET	23	0.22653	0.007855	0.1922	0.11929	Curated_gene_sets:ikeda_mir30_targets_dn
Curated_gene_sets:ramjaun_ap...3	SET	9	0.3651	0.0079222	0.30986	0.11935	Curated_gene_sets:ramjaun_apoptosis_by_tgfb1_via_smad4_dn
GO_bp:go_protein_kinase_a_si...	SET	31	0.1903	0.0076592	0.16156	0.11943	GO_bp:go_protein_kinase_a_signaling
GO_bp:go_skeletal_muscle_sat...1	SET	6	0.40321	0.0071442	0.34234	0.11944	GO_bp:go_skeletal_muscle_satellite_cell_activation
Curated_gene_sets:thillainad...1	SET	8	0.39946	0.0081722	0.33917	0.11945	Curated_gene_sets:thillainadesan_znf217_targets_dn
Curated_gene_sets:boquest_st...3	SET	213	0.06885	0.0072289	0.058494	0.1196	Curated_gene_sets:boquest_stem_cell_dn
GO_bp:go_selenium_compound_m...	SET	6	0.35556	0.0063	0.30215	0.11965	GO_bp:go_selenium_compound_metabolic_process
GO_mf:go_amino_acid_transmem...	SET	67	0.11237	0.0066426	0.095515	0.11972	GO_mf:go_amino_acid_transmembrane_transporter_activity
GO_cc:go_endolysosome_lumen	SET	5	0.41886	0.006775	0.35615	0.11979	GO_cc:go_endolysosome_lumen
GO_bp:go_regulation_of_inosi...3	SET	7	0.31195	0.0059699	0.26526	0.11981	GO_bp:go_regulation_of_inositol_trisphosphate_biosynthetic_process
Curated_gene_sets:reactome_p...93	SET	14	0.20922	0.0056613	0.17793	0.11983	Curated_gene_sets:reactome_processive_synthesis_on_the_lagging_strand
Curated_gene_sets:schaeffer_...9	SET	7	0.32576	0.0062342	0.27705	0.11985	Curated_gene_sets:schaeffer_prostate_development_and_cancer_box2_dn
GO_cc:go_site_of_dna_damage	SET	68	0.1095	0.0065209	0.09313	0.11985	GO_cc:go_site_of_dna_damage
GO_bp:go_enteroendocrine_cel...	SET	27	0.2005	0.0075318	0.17054	0.11987	GO_bp:go_enteroendocrine_cell_differentiation
Curated_gene_sets:chesler_br...5	SET	70	0.10358	0.0062579	0.088118	0.11992	Curated_gene_sets:chesler_brain_qtl_cis
GO_cc:go_other_organism_memb...	SET	6	0.35208	0.0062382	0.29958	0.11996	GO_cc:go_other_organism_membrane
GO_bp:go_multivesicular_body...1	SET	31	0.15299	0.0061576	0.13022	0.12003	GO_bp:go_multivesicular_body_organization
Curated_gene_sets:beier_glio...1	SET	63	0.11939	0.0068445	0.10166	0.12012	Curated_gene_sets:beier_glioma_stem_cell_dn
GO_cc:go_melanosome_membrane	SET	13	0.2819	0.0073508	0.24005	0.12014	GO_cc:go_melanosome_membrane
Curated_gene_sets:myllykanga...11	SET	9	0.28343	0.0061502	0.24142	0.12021	Curated_gene_sets:myllykangas_amplification_hot_spot_25
Curated_gene_sets:reactome_r...121	SET	9	0.30042	0.0065187	0.25604	0.12034	Curated_gene_sets:reactome_role_of_second_messengers_in_netrin_1_signaling
GO_mf:go_snrna_binding	SET	38	0.13362	0.0059532	0.11391	0.1204	GO_mf:go_snrna_binding
Curated_gene_sets:chang_pou5...2	SET	14	0.26842	0.0072632	0.22886	0.12044	Curated_gene_sets:chang_pou5f1_targets_up
GO_mf:go_adrenergic_receptor...1	SET	15	0.27243	0.0076303	0.23231	0.12047	GO_mf:go_adrenergic_receptor_activity
GO_mf:go_histone_methyltrans...1	SET	56	0.12402	0.0067043	0.10577	0.1205	GO_mf:go_histone_methyltransferase_activity
GO_mf:go_misfolded_protein_b...	SET	21	0.19523	0.0064688	0.16653	0.12054	GO_mf:go_misfolded_protein_binding
Curated_gene_sets:reactome_m...85	SET	8	0.36017	0.0073684	0.30729	0.1206	Curated_gene_sets:reactome_mrna_editing:_c_to_u_conversion
Curated_gene_sets:fung_il2_s...2	SET	11	0.29045	0.0069673	0.24794	0.12071	Curated_gene_sets:fung_il2_signaling_2
GO_bp:go_antibiotic_cataboli...	SET	49	0.13525	0.0068406	0.11556	0.12093	GO_bp:go_antibiotic_catabolic_process
GO_bp:go_positive_regulation...442	SET	125	0.087533	0.0070569	0.074807	0.12098	GO_bp:go_positive_regulation_of_leukocyte_mediated_immunity
GO_bp:go_response_to_uv	SET	135	0.075986	0.0063647	0.064941	0.121	GO_bp:go_response_to_uv
GO_bp:go_negative_regulation...166	SET	30	0.17472	0.0069179	0.14933	0.12101	GO_bp:go_negative_regulation_of_cyclin_dependent_protein_kinase_activity
GO_bp:go_replication_fork_pr...2	SET	9	0.30058	0.0065223	0.25706	0.12115	GO_bp:go_replication_fork_protection
Curated_gene_sets:mann_respo...2	SET	19	0.23098	0.0072804	0.19757	0.12118	Curated_gene_sets:mann_response_to_amifostine_up
GO_bp:go_muscle_cell_cellula...	SET	18	0.22661	0.0069523	0.19389	0.12126	GO_bp:go_muscle_cell_cellular_homeostasis
Curated_gene_sets:gutierrez_...1	SET	55	0.12604	0.0067528	0.10787	0.12132	Curated_gene_sets:gutierrez_chronic_lymphocytic_leukemia_dn
Curated_gene_sets:reactome_b...18	SET	42	0.15446	0.0072342	0.13221	0.12134	Curated_gene_sets:reactome_binding_and_uptake_of_ligands_by_scavenger_receptors
Curated_gene_sets:tonks_targ...12	SET	10	0.33638	0.0076937	0.2881	0.1215	Curated_gene_sets:tonks_targets_of_runx1_runx1t1_fusion_sustained_in_monocyte_dn
Curated_gene_sets:biocarta_f...1	SET	30	0.16499	0.0065328	0.14136	0.12158	Curated_gene_sets:biocarta_fas_pathway
GO_bp:go_positive_regulation...650	SET	4	0.50563	0.0073153	0.43329	0.12162	GO_bp:go_positive_regulation_of_protein_catabolic_process_in_the_vacuole
GO_bp:go_histone_h3_k27_trim...	SET	7	0.33028	0.0063206	0.28309	0.12168	GO_bp:go_histone_h3_k27_trimethylation
GO_bp:go_cell_cell_signaling...1	SET	489	0.044182	0.0069773	0.037871	0.12169	GO_bp:go_cell_cell_signaling_by_wnt
Curated_gene_sets:reactome_n...48	SET	22	0.21915	0.0074324	0.18792	0.12177	Curated_gene_sets:reactome_nitric_oxide_stimulates_guanylate_cyclase
GO_bp:go_gamma_delta_t_cell_...2	SET	9	0.25924	0.0056251	0.22231	0.1218	GO_bp:go_gamma_delta_t_cell_differentiation
GO_bp:go_regulation_of_smoot...5	SET	8	0.36848	0.0075384	0.31603	0.12183	GO_bp:go_regulation_of_smoothened_signaling_pathway_involved_in_dorsal_ventral_neural_tube_patterning
GO_cc:go_endoplasmic_reticul...6	SET	290	0.055806	0.006823	0.047864	0.12183	GO_cc:go_endoplasmic_reticulum_lumen
Curated_gene_sets:reactome_n...72	SET	34	0.17977	0.0075767	0.15425	0.12194	Curated_gene_sets:reactome_nuclear_import_of_rev_protein
Curated_gene_sets:reactome_g...9	SET	75	0.11201	0.007004	0.096179	0.1221	Curated_gene_sets:reactome_g_alpha_12_13_signalling_events
Curated_gene_sets:reactome_n...30	SET	33	0.16936	0.0070326	0.14546	0.12216	Curated_gene_sets:reactome_negative_regulators_of_ddx58_ifih1_signaling
GO_bp:go_cellular_response_t...41	SET	5	0.45124	0.0072988	0.38757	0.12216	GO_bp:go_cellular_response_to_fructose_stimulus
GO_bp:go_neuron_maturation	SET	46	0.14188	0.0069534	0.12193	0.1223	GO_bp:go_neuron_maturation
Curated_gene_sets:pid_upa_up...	SET	42	0.1482	0.0069407	0.12738	0.12234	Curated_gene_sets:pid_upa_upar_pathway
Curated_gene_sets:kegg_dna_r...	SET	34	0.14031	0.0059138	0.12074	0.1226	Curated_gene_sets:kegg_dna_replication
Curated_gene_sets:joseph_res...2	SET	27	0.17516	0.0065798	0.15074	0.12264	Curated_gene_sets:joseph_response_to_sodium_butyrate_up
GO_mf:go_annealing_helicase_...	SET	6	0.41166	0.007294	0.35434	0.12267	GO_mf:go_annealing_helicase_activity
GO_cc:go_myofilament	SET	31	0.15627	0.0062895	0.13458	0.12279	GO_cc:go_myofilament
Curated_gene_sets:sasson_res...4	SET	79	0.11135	0.0071452	0.09593	0.12288	Curated_gene_sets:sasson_response_to_gonadotrophins_up
GO_bp:go_negative_regulation...666	SET	8	0.36017	0.0073684	0.31033	0.12291	GO_bp:go_negative_regulation_of_telomere_capping
GO_cc:go_signal_recognition_...1	SET	9	0.36474	0.0079143	0.31426	0.12291	GO_cc:go_signal_recognition_particle
GO_bp:go_l_methionine_salvag...	SET	5	0.34533	0.0055857	0.29756	0.12293	GO_bp:go_l_methionine_salvage_from_methylthioadenosine
GO_cc:go_chromatin_silencing...	SET	6	0.27862	0.0049367	0.24018	0.12303	GO_cc:go_chromatin_silencing_complex
GO_bp:go_regulation_of_inosi...2	SET	16	0.2251	0.0065113	0.19415	0.12315	GO_bp:go_regulation_of_inositol_phosphate_biosynthetic_process
Curated_gene_sets:ivanova_he...7	SET	204	0.068921	0.0070835	0.059447	0.12316	Curated_gene_sets:ivanova_hematopoiesis_stem_cell_long_term
GO_bp:go_regulation_of_endod...2	SET	5	0.51298	0.0082974	0.44289	0.12339	GO_bp:go_regulation_of_endodermal_cell_differentiation
GO_bp:go_regulation_of_fc_re...	SET	11	0.29797	0.0071475	0.25731	0.12344	GO_bp:go_regulation_of_fc_receptor_mediated_stimulatory_signaling_pathway
GO_bp:go_pyrimidine_deoxyrib...1	SET	6	0.32006	0.005671	0.2764	0.12345	GO_bp:go_pyrimidine_deoxyribonucleoside_monophosphate_biosynthetic_process
Curated_gene_sets:reactome_g...26	SET	10	0.23924	0.0054719	0.20662	0.12346	Curated_gene_sets:reactome_gamma_carboxylation_transport_and_amino_terminal_cleavage_of_proteins
Curated_gene_sets:reactome_c...53	SET	103	0.10106	0.0074003	0.087318	0.12356	Curated_gene_sets:reactome_chromosome_maintenance
Curated_gene_sets:burton_adi...5	SET	65	0.11587	0.0067467	0.10016	0.12369	Curated_gene_sets:burton_adipogenesis_2
Curated_gene_sets:hoffmann_s...1	SET	35	0.1589	0.0067947	0.13742	0.12378	Curated_gene_sets:hoffmann_small_pre_bii_to_immature_b_lymphocyte_dn
GO_cc:go_spanning_component_...1	SET	8	0.31399	0.0064238	0.27164	0.12387	GO_cc:go_spanning_component_of_membrane
GO_bp:go_t_cell_proliferation	SET	170	0.073282	0.0068817	0.063417	0.12394	GO_bp:go_t_cell_proliferation
Curated_gene_sets:reactome_d...60	SET	5	0.40272	0.006514	0.34892	0.12422	Curated_gene_sets:reactome_diseases_of_mismatch_repair_mmr
GO_bp:go_detection_of_stimul...2	SET	459	0.063286	0.0096906	0.054844	0.12427	GO_bp:go_detection_of_stimulus_involved_in_sensory_perception
GO_bp:go_acylglycerol_metabo...	SET	57	0.12015	0.0065526	0.10412	0.12428	GO_bp:go_acylglycerol_metabolic_process
Curated_gene_sets:phong_tnf_...1	SET	336	0.053059	0.0069741	0.045987	0.1243	Curated_gene_sets:phong_tnf_response_not_via_p38
GO_cc:go_l_type_voltage_gate...	SET	12	0.28469	0.0071325	0.24679	0.12435	GO_cc:go_l_type_voltage_gated_calcium_channel_complex
Curated_gene_sets:kim_liver_...1	SET	41	0.15079	0.0069775	0.13081	0.12453	Curated_gene_sets:kim_liver_cancer_poor_survival_dn
Curated_gene_sets:reactome_s...144	SET	9	0.36311	0.0078791	0.31513	0.12462	Curated_gene_sets:reactome_synthesis_of_5_eicosatetraenoic_acids
GO_bp:go_negative_regulation...589	SET	314	0.052631	0.0066916	0.045688	0.12468	GO_bp:go_negative_regulation_of_response_to_external_stimulus
Curated_gene_sets:hinata_nfk...1	SET	80	0.11065	0.007145	0.096122	0.12485	Curated_gene_sets:hinata_nfkb_targets_fibroblast_up
Curated_gene_sets:charafe_br...5	SET	447	0.046673	0.007055	0.040571	0.125	Curated_gene_sets:charafe_breast_cancer_luminal_vs_mesenchymal_dn
Curated_gene_sets:reactome_r...32	SET	21	0.18225	0.0060388	0.15844	0.12503	Curated_gene_sets:reactome_regulation_of_gene_expression_in_beta_cells
GO_bp:go_protein_ufmylation	SET	6	0.28783	0.0050999	0.25033	0.12512	GO_bp:go_protein_ufmylation
GO_bp:go_cellular_response_t...23	SET	62	0.11195	0.0063672	0.097373	0.12513	GO_bp:go_cellular_response_to_corticosteroid_stimulus
GO_bp:go_positive_regulation...856	SET	66	0.11597	0.0068043	0.10089	0.1252	GO_bp:go_positive_regulation_of_tyrosine_phosphorylation_of_stat_protein
GO_bp:go_receptor_internaliz...	SET	102	0.098272	0.0071612	0.085502	0.12521	GO_bp:go_receptor_internalization
Curated_gene_sets:kegg_focal...	SET	194	0.06707	0.0067241	0.058359	0.12523	Curated_gene_sets:kegg_focal_adhesion
GO_bp:go_progesterone_biosyn...	SET	7	0.36377	0.0069617	0.31661	0.12529	GO_bp:go_progesterone_biosynthetic_process
GO_bp:go_pigment_granule_loc...	SET	24	0.17771	0.0062944	0.15468	0.12532	GO_bp:go_pigment_granule_localization
GO_bp:go_nucleotide_sugar_bi...	SET	22	0.20586	0.0069814	0.1792	0.12534	GO_bp:go_nucleotide_sugar_biosynthetic_process
GO_bp:go_g1_to_g0_transition	SET	10	0.27939	0.0063902	0.24325	0.12537	GO_bp:go_g1_to_g0_transition
GO_bp:go_metanephric_mesench...2	SET	15	0.24812	0.0069496	0.21621	0.12557	GO_bp:go_metanephric_mesenchyme_development
GO_bp:go_positive_regulation...509	SET	9	0.28888	0.0062684	0.25175	0.1256	GO_bp:go_positive_regulation_of_mitochondrial_membrane_potential
GO_bp:go_negative_regulation...92	SET	182	0.068285	0.0066328	0.059515	0.12562	GO_bp:go_negative_regulation_of_cell_activation
GO_bp:go_positive_regulation...489	SET	13	0.26569	0.0069281	0.2318	0.12586	GO_bp:go_positive_regulation_of_membrane_potential
Curated_gene_sets:pid_arf6_d...	SET	15	0.20714	0.0058018	0.18076	0.12591	Curated_gene_sets:pid_arf6_downstream_pathway
GO_bp:go_left_right_axis_spe...	SET	13	0.2866	0.0074733	0.2501	0.12591	GO_bp:go_left_right_axis_specification
GO_bp:go_negative_regulation...631	SET	4	0.52664	0.0076193	0.45986	0.12607	GO_bp:go_negative_regulation_of_somatic_stem_cell_population_maintenance
GO_bp:go_3_phosphoadenosine_...2	SET	17	0.22945	0.0068412	0.20037	0.12609	GO_bp:go_3_phosphoadenosine_5_phosphosulfate_metabolic_process
GO_cc:go_extracellular_matrix	SET	496	0.043781	0.0069619	0.038238	0.12613	GO_cc:go_extracellular_matrix
GO_mf:go_trna_methyltransfer...	SET	32	0.14502	0.0059301	0.12682	0.12642	GO_mf:go_trna_methyltransferase_activity
Curated_gene_sets:reactome_g...24	SET	6	0.39152	0.0069371	0.34249	0.1265	Curated_gene_sets:reactome_galactose_catabolism
Curated_gene_sets:sengupta_n...2	SET	290	0.055472	0.0067821	0.048539	0.12656	Curated_gene_sets:sengupta_nasopharyngeal_carcinoma_up
GO_bp:go_peroxisome_prolifer...	SET	20	0.2292	0.0074118	0.20059	0.1266	GO_bp:go_peroxisome_proliferator_activated_receptor_signaling_pathway
GO_bp:go_regulation_of_membr...2	SET	6	0.41305	0.0073186	0.36155	0.12664	GO_bp:go_regulation_of_membrane_depolarization_during_action_potential
Curated_gene_sets:biocarta_t...11	SET	20	0.21781	0.0070432	0.19066	0.12666	Curated_gene_sets:biocarta_th1th2_pathway
Curated_gene_sets:pid_amb2_n...	SET	41	0.14104	0.0065265	0.12353	0.12678	Curated_gene_sets:pid_amb2_neutrophils_pathway
GO_bp:go_eosinophil_activati...	SET	6	0.2959	0.0052429	0.2593	0.12692	GO_bp:go_eosinophil_activation
GO_bp:go_sequestering_of_cal...	SET	123	0.082033	0.0065607	0.071958	0.12715	GO_bp:go_sequestering_of_calcium_ion
Curated_gene_sets:tseng_adip...1	SET	39	0.14856	0.0067049	0.13032	0.12717	Curated_gene_sets:tseng_adipogenic_potential_dn
Curated_gene_sets:shiraishi_...2	SET	9	0.23564	0.0051131	0.20674	0.12719	Curated_gene_sets:shiraishi_plzf_targets_up
GO_bp:go_leptin_mediated_sig...	SET	9	0.34109	0.0074013	0.29932	0.12725	GO_bp:go_leptin_mediated_signaling_pathway
GO_mf:go_peptidase_activator...1	SET	36	0.14559	0.0063139	0.12779	0.1273	GO_mf:go_peptidase_activator_activity
Curated_gene_sets:reactome_u...9	SET	6	0.39424	0.0069853	0.34606	0.12731	Curated_gene_sets:reactome_uptake_and_function_of_diphtheria_toxin
GO_bp:go_axial_mesoderm_deve...	SET	7	0.36431	0.0069719	0.31982	0.12734	GO_bp:go_axial_mesoderm_development
Curated_gene_sets:gargalovic...20	SET	11	0.3292	0.0078967	0.28902	0.12736	Curated_gene_sets:gargalovic_response_to_oxidized_phospholipids_tan_dn
Curated_gene_sets:casorelli_...1	SET	631	0.037483	0.0066985	0.032929	0.12751	Curated_gene_sets:casorelli_acute_promyelocytic_leukemia_dn
GO_bp:go_nuclear_pore_organi...	SET	14	0.27915	0.0075538	0.2455	0.12776	GO_bp:go_nuclear_pore_organization
Curated_gene_sets:iizuka_liv...2	SET	24	0.1837	0.0065068	0.16161	0.12784	Curated_gene_sets:iizuka_liver_cancer_progression_g1_g2_dn
GO_cc:go_extrinsic_component...12	SET	6	0.43703	0.0077435	0.38512	0.12824	GO_cc:go_extrinsic_component_of_presynaptic_membrane
GO_bp:go_leukocyte_migration...	SET	12	0.26404	0.0066151	0.23271	0.12827	GO_bp:go_leukocyte_migration_involved_in_inflammatory_response
GO_cc:go_exocyst	SET	18	0.21424	0.0065727	0.18883	0.12829	GO_cc:go_exocyst
GO_bp:go_alcohol_catabolic_p...	SET	51	0.1287	0.0066403	0.11347	0.12836	GO_bp:go_alcohol_catabolic_process
Curated_gene_sets:burton_adi...3	SET	45	0.15351	0.0074414	0.13536	0.12838	Curated_gene_sets:burton_adipogenesis_11
GO_mf:go_nucleotide_diphosph...	SET	14	0.2566	0.0069435	0.22625	0.12838	GO_mf:go_nucleotide_diphosphatase_activity
GO_bp:go_histone_h3_k36_meth...	SET	11	0.28449	0.0068243	0.25091	0.12843	GO_bp:go_histone_h3_k36_methylation
Curated_gene_sets:fontaine_p...2	SET	61	0.11985	0.0067613	0.10576	0.12856	Curated_gene_sets:fontaine_papillary_thyroid_carcinoma_up
Curated_gene_sets:vandesluis...5	SET	14	0.24384	0.0065981	0.21522	0.12862	Curated_gene_sets:vandesluis_commd1_targets_group_4_up
GO_bp:go_negative_regulation...428	SET	1037	0.029461	0.0066747	0.026013	0.12871	GO_bp:go_negative_regulation_of_molecular_function
Curated_gene_sets:shin_b_cel...2	SET	30	0.16027	0.0063458	0.14158	0.12883	Curated_gene_sets:shin_b_cell_lymphoma_cluster_2
Curated_gene_sets:lei_myb_ta...	SET	307	0.051556	0.0064826	0.045551	0.12886	Curated_gene_sets:lei_myb_targets
GO_bp:go_regulation_of_proto...	SET	16	0.27987	0.0080955	0.24728	0.12887	GO_bp:go_regulation_of_proton_transport
GO_mf:go_antigen_binding	SET	53	0.1295	0.0068112	0.11443	0.12889	GO_mf:go_antigen_binding
GO_mf:go_immunoglobulin_bind...	SET	22	0.18102	0.0061391	0.15996	0.1289	GO_mf:go_immunoglobulin_binding
GO_bp:go_central_nervous_sys...1	SET	923	0.031049	0.0066574	0.027439	0.12892	GO_bp:go_central_nervous_system_development
GO_bp:go_cellular_detoxifica...2	SET	5	0.33716	0.0054536	0.29802	0.12896	GO_bp:go_cellular_detoxification_of_aldehyde
GO_mf:go_fatz_binding	SET	5	0.33176	0.0053662	0.29342	0.1291	GO_mf:go_fatz_binding
GO_cc:go_radial_spoke	SET	6	0.45441	0.0080513	0.40194	0.12913	GO_cc:go_radial_spoke
Curated_gene_sets:zhou_pancr...2	SET	12	0.29109	0.0072929	0.25779	0.12942	Curated_gene_sets:zhou_pancreatic_endocrine_progenitor
Curated_gene_sets:reactome_c...101	SET	15	0.24258	0.0067944	0.21484	0.12943	Curated_gene_sets:reactome_crmps_in_sema3a_signaling
GO_bp:go_positive_regulation...177	SET	27	0.1644	0.0061759	0.14561	0.12943	GO_bp:go_positive_regulation_of_coagulation
GO_bp:go_cellular_response_t...119	SET	52	0.12204	0.0063581	0.10811	0.12948	GO_bp:go_cellular_response_to_vascular_endothelial_growth_factor_stimulus
Curated_gene_sets:schaeffer_...4	SET	411	0.045984	0.0066715	0.040748	0.12956	Curated_gene_sets:schaeffer_prostate_development_48hr_up
Curated_gene_sets:lee_calori...4	SET	67	0.10888	0.0064361	0.096534	0.1297	Curated_gene_sets:lee_calorie_restriction_neocortex_up
GO_bp:go_pyrimidine_containi...5	SET	10	0.264	0.0060383	0.23413	0.12975	GO_bp:go_pyrimidine_containing_compound_transmembrane_transport
Curated_gene_sets:pid_ephrin...	SET	30	0.17831	0.0070602	0.15815	0.12977	Curated_gene_sets:pid_ephrinb_rev_pathway
GO_bp:go_negative_regulation...180	SET	189	0.065858	0.0065177	0.058414	0.12979	GO_bp:go_negative_regulation_of_defense_response
Curated_gene_sets:simbulan_p...2	SET	28	0.17648	0.0067509	0.15655	0.12982	Curated_gene_sets:simbulan_parp1_targets_up
GO_bp:go_mitochondrial_rna_m...2	SET	9	0.29212	0.0063386	0.25928	0.12995	GO_bp:go_mitochondrial_rna_modification
GO_bp:go_positive_regulation...21	SET	25	0.16896	0.0061079	0.15001	0.13002	GO_bp:go_positive_regulation_of_alcohol_biosynthetic_process
Curated_gene_sets:vart_kshv_...2	SET	157	0.075683	0.0068324	0.067281	0.13033	Curated_gene_sets:vart_kshv_infection_angiogenic_markers_up
GO_bp:go_positive_regulation...369	SET	171	0.070854	0.0066731	0.063014	0.13042	GO_bp:go_positive_regulation_of_i_kappab_kinase_nf_kappab_signaling
GO_bp:go_cytoplasmic_pattern...2	SET	25	0.18468	0.0066762	0.16431	0.13051	GO_bp:go_cytoplasmic_pattern_recognition_receptor_signaling_pathway_in_response_to_virus
Curated_gene_sets:schlosser_...6	SET	665	0.035128	0.0064385	0.03126	0.13057	Curated_gene_sets:schlosser_serum_response_dn
Curated_gene_sets:pid_il5_pa...	SET	14	0.24395	0.0066011	0.21714	0.13064	Curated_gene_sets:pid_il5_pathway
GO_bp:go_response_to_cortisol	SET	5	0.49316	0.0079769	0.4391	0.1307	GO_bp:go_response_to_cortisol
Curated_gene_sets:chicas_rb1...2	SET	232	0.060162	0.0065891	0.053612	0.1309	Curated_gene_sets:chicas_rb1_targets_growing
Curated_gene_sets:kyng_dna_d...2	SET	15	0.21413	0.0059975	0.19085	0.13094	Curated_gene_sets:kyng_dna_damage_by_4nqo_or_gamma_radiation
Curated_gene_sets:biocarta_g...3	SET	9	0.31019	0.0067307	0.2765	0.13097	Curated_gene_sets:biocarta_gaba_pathway
GO_bp:go_protoporphyrinogen_...	SET	8	0.30325	0.0062039	0.27033	0.13099	GO_bp:go_protoporphyrinogen_ix_biosynthetic_process
Curated_gene_sets:rodrigues_...5	SET	14	0.25493	0.0068984	0.22728	0.13101	Curated_gene_sets:rodrigues_ntn1_targets_up
GO_bp:go_left_right_pattern_...	SET	21	0.21083	0.0069857	0.18798	0.13104	GO_bp:go_left_right_pattern_formation
GO_bp:go_regulation_of_circa...1	SET	95	0.086694	0.0060979	0.077304	0.13105	GO_bp:go_regulation_of_circadian_rhythm
GO_bp:go_negative_regulation...224	SET	4	0.46275	0.0066949	0.4127	0.13109	GO_bp:go_negative_regulation_of_epithelial_cell_differentiation_involved_in_kidney_development
GO_cc:go_intrinsic_component...13	SET	18	0.22935	0.0070362	0.20458	0.13114	GO_cc:go_intrinsic_component_of_presynaptic_active_zone_membrane
GO_bp:go_positive_regulation...561	SET	5	0.42783	0.0069202	0.38173	0.1312	GO_bp:go_positive_regulation_of_neuromuscular_junction_development
GO_bp:go_negative_regulation...303	SET	414	0.046934	0.0068335	0.041882	0.13123	GO_bp:go_negative_regulation_of_hydrolase_activity
GO_bp:go_regulation_of_macro...3	SET	9	0.28281	0.0061365	0.25237	0.13124	GO_bp:go_regulation_of_macrophage_apoptotic_process
GO_cc:go_ino80_type_complex	SET	24	0.18771	0.0066485	0.16751	0.13124	GO_cc:go_ino80_type_complex
GO_mf:go_cobalamin_binding	SET	10	0.31756	0.0072631	0.28339	0.13124	GO_mf:go_cobalamin_binding
GO_bp:go_mitochondrial_rna_p...	SET	15	0.22164	0.0062078	0.19783	0.13129	GO_bp:go_mitochondrial_rna_processing
Curated_gene_sets:benporath_...8	SET	751	0.033961	0.0065995	0.030326	0.1314	Curated_gene_sets:benporath_myc_max_targets
GO_mf:go_type_i_interferon_r...	SET	17	0.42707	0.012733	0.38138	0.13141	GO_mf:go_type_i_interferon_receptor_binding
GO_cc:go_cation_transporting...	SET	14	0.23538	0.0063694	0.21024	0.13145	GO_cc:go_cation_transporting_atpase_complex
GO_mf:go_low_density_lipopro...3	SET	21	0.24276	0.0080439	0.21688	0.1315	GO_mf:go_low_density_lipoprotein_particle_receptor_binding
GO_bp:go_immunological_synap...	SET	12	0.2533	0.006346	0.22643	0.13166	GO_bp:go_immunological_synapse_formation
GO_cc:go_wnt_signalosome	SET	12	0.24541	0.0061484	0.21942	0.13169	GO_cc:go_wnt_signalosome
GO_bp:go_norepinephrine_tran...	SET	20	0.20543	0.0066429	0.1838	0.13186	GO_bp:go_norepinephrine_transport
GO_mf:go_annealing_activity	SET	10	0.30313	0.0069332	0.27131	0.13194	GO_mf:go_annealing_activity
GO_mf:go_5_3_dna_helicase_ac...	SET	8	0.31379	0.0064197	0.28086	0.13195	GO_mf:go_5_3_dna_helicase_activity
GO_bp:go_positive_regulation...830	SET	5	0.42277	0.0068382	0.37849	0.13201	GO_bp:go_positive_regulation_of_transcription_from_rna_polymerase_ii_promoter_involved_in_heart_development
GO_mf:go_g_protein_coupled_r...1	SET	765	0.041417	0.00812	0.037095	0.13211	GO_mf:go_g_protein_coupled_receptor_activity
Curated_gene_sets:pujana_brc...3	SET	114	0.073927	0.0056934	0.066255	0.13227	Curated_gene_sets:pujana_brca_centered_network
GO_mf:go_oxidoreductase_acti...32	SET	14	0.23102	0.0062512	0.20706	0.13228	GO_mf:go_oxidoreductase_activity_acting_on_the_ch_nh2_group_of_donors_oxygen_as_acceptor
GO_bp:go_rrna_metabolic_proc...	SET	198	0.063653	0.0064462	0.05708	0.1324	GO_bp:go_rrna_metabolic_process
GO_bp:go_cardiac_muscle_cell...1	SET	63	0.11835	0.0067849	0.10615	0.13244	GO_bp:go_cardiac_muscle_cell_action_potential
GO_mf:go_nadph_binding	SET	14	0.24052	0.0065083	0.21574	0.13247	GO_mf:go_nadph_binding
GO_cc:go_cul5_ring_ubiquitin...	SET	6	0.38387	0.0068015	0.34447	0.13257	GO_cc:go_cul5_ring_ubiquitin_ligase_complex
GO_bp:go_positive_regulation...89	SET	59	0.11371	0.006309	0.10211	0.13273	GO_bp:go_positive_regulation_of_carbohydrate_metabolic_process
GO_bp:go_estrous_cycle	SET	14	0.25328	0.0068536	0.22746	0.13275	GO_bp:go_estrous_cycle
GO_bp:go_negative_regulation...124	SET	57	0.11403	0.0062189	0.10241	0.13277	GO_bp:go_negative_regulation_of_cell_substrate_adhesion
GO_bp:go_sulfur_amino_acid_c...	SET	9	0.29901	0.0064882	0.26856	0.13278	GO_bp:go_sulfur_amino_acid_catabolic_process
GO_bp:go_ether_metabolic_pro...	SET	13	0.2105	0.0054889	0.18907	0.13279	GO_bp:go_ether_metabolic_process
Curated_gene_sets:reactome_p...106	SET	6	0.33186	0.0058799	0.29815	0.13285	Curated_gene_sets:reactome_proton_coupled_monocarboxylate_transport
GO_cc:go_equatorial_microtub...	SET	5	0.49006	0.0079267	0.44037	0.1329	GO_cc:go_equatorial_microtubule_organizing_center
GO_bp:go_negative_regulation...93	SET	252	0.055048	0.0062802	0.049471	0.13292	GO_bp:go_negative_regulation_of_cell_adhesion
GO_bp:go_positive_regulation...555	SET	6	0.32323	0.0057271	0.29051	0.13295	GO_bp:go_positive_regulation_of_necrotic_cell_death
GO_bp:go_negative_regulation...556	SET	27	0.19203	0.0072136	0.17262	0.13299	GO_bp:go_negative_regulation_of_protein_maturation
GO_mf:go_intramolecular_oxid...3	SET	12	0.28459	0.00713	0.25595	0.1331	GO_mf:go_intramolecular_oxidoreductase_activity_transposing_c_c_bonds
GO_bp:go_cell_surface_recept...1	SET	585	0.038547	0.006641	0.034669	0.13311	GO_bp:go_cell_surface_receptor_signaling_pathway_involved_in_cell_cell_signaling
Curated_gene_sets:concannon_...1	SET	159	0.071848	0.006527	0.064624	0.13312	Curated_gene_sets:concannon_apoptosis_by_epoxomicin_dn
GO_mf:go_cysteine_type_endop...2	SET	92	0.096387	0.0066724	0.0867	0.13314	GO_mf:go_cysteine_type_endopeptidase_activity
GO_mf:go_oxidoreductase_acti...12	SET	12	0.24253	0.0060761	0.21825	0.13324	GO_mf:go_oxidoreductase_activity_acting_on_nad_p_h_oxygen_as_acceptor
Curated_gene_sets:ichiba_gra...1	SET	54	0.12292	0.0065258	0.11065	0.13331	Curated_gene_sets:ichiba_graft_versus_host_disease_35d_dn
GO_mf:go_steroid_hormone_rec...1	SET	53	0.1266	0.0066584	0.11396	0.13331	GO_mf:go_steroid_hormone_receptor_activity
GO_bp:go_regulation_of_endot...5	SET	5	0.40148	0.0064939	0.36143	0.13333	GO_bp:go_regulation_of_endothelial_tube_morphogenesis
GO_bp:go_primary_amino_compo...1	SET	5	0.36996	0.0059841	0.33307	0.13335	GO_bp:go_primary_amino_compound_biosynthetic_process
GO_bp:go_muscle_cell_differe...	SET	329	0.049924	0.0064946	0.044981	0.13353	GO_bp:go_muscle_cell_differentiation
Curated_gene_sets:fevr_ctnnb...1	SET	531	0.039662	0.0065195	0.03576	0.1337	Curated_gene_sets:fevr_ctnnb1_targets_dn
GO_bp:go_regulation_of_nodal...2	SET	5	0.39975	0.0064659	0.36059	0.13381	GO_bp:go_regulation_of_nodal_signaling_pathway_involved_in_determination_of_left_right_asymmetry
Curated_gene_sets:qi_plasmac...1	SET	94	0.10044	0.0070281	0.090633	0.13388	Curated_gene_sets:qi_plasmacytoma_dn
Curated_gene_sets:yao_tempor...6	SET	161	0.071209	0.0065091	0.064251	0.13388	Curated_gene_sets:yao_temporal_response_to_progesterone_cluster_13
GO_bp:go_regulation_of_extri...2	SET	44	0.13998	0.0067098	0.12633	0.13392	GO_bp:go_regulation_of_extrinsic_apoptotic_signaling_pathway_in_absence_of_ligand
Curated_gene_sets:biocarta_i...2	SET	6	0.41285	0.007315	0.37264	0.13396	Curated_gene_sets:biocarta_ifng_pathway
GO_bp:go_regulation_of_leuko...7	SET	177	0.065638	0.0062883	0.059247	0.13397	GO_bp:go_regulation_of_leukocyte_migration
Curated_gene_sets:darwiche_s...4	SET	135	0.074682	0.0062555	0.067422	0.13401	Curated_gene_sets:darwiche_squamous_cell_carcinoma_up
GO_bp:go_amyloid_beta_cleara...2	SET	7	0.37879	0.0072491	0.34197	0.13401	GO_bp:go_amyloid_beta_clearance_by_cellular_catabolic_process
Curated_gene_sets:pid_hif2pa...	SET	32	0.15149	0.0061945	0.13679	0.13406	Curated_gene_sets:pid_hif2pathway
GO_bp:go_wnt_signaling_pathw...1	SET	38	0.14146	0.0063026	0.12774	0.13406	GO_bp:go_wnt_signaling_pathway_calcium_modulating_pathway
GO_mf:go_glutathione_peroxid...	SET	19	0.19682	0.0062035	0.17788	0.13427	GO_mf:go_glutathione_peroxidase_activity
Curated_gene_sets:wang_respo...5	SET	21	0.2046	0.0067794	0.18495	0.13432	Curated_gene_sets:wang_response_to_forskolin_up
GO_bp:go_apoptotic_dna_fragm...	SET	23	0.20003	0.0069361	0.18084	0.13434	GO_bp:go_apoptotic_dna_fragmentation
Curated_gene_sets:xu_gh1_aut...2	SET	177	0.068104	0.0065246	0.061577	0.13437	Curated_gene_sets:xu_gh1_autocrine_targets_up
GO_bp:go_positive_regulation...16	SET	99	0.09381	0.0067353	0.084823	0.13438	GO_bp:go_positive_regulation_of_adaptive_immune_response
Curated_gene_sets:lenaour_de...2	SET	115	0.087469	0.0067656	0.079116	0.13446	Curated_gene_sets:lenaour_dendritic_cell_maturation_up
Curated_gene_sets:tang_senes...2	SET	33	0.16214	0.0067329	0.14687	0.13481	Curated_gene_sets:tang_senescence_tp53_targets_up
GO_bp:go_negative_regulation...694	SET	2	0.73887	0.0075592	0.66927	0.13481	GO_bp:go_negative_regulation_of_triglyceride_biosynthetic_process
Curated_gene_sets:reactome_s...75	SET	25	0.18313	0.0066202	0.16596	0.13491	Curated_gene_sets:reactome_signaling_by_ntrk2_trkb
GO_bp:go_negative_regulation...148	SET	8	0.37979	0.0077698	0.34417	0.13492	GO_bp:go_negative_regulation_of_cholesterol_storage
GO_bp:go_cortisol_biosynthet...	SET	9	0.27501	0.0059674	0.24924	0.13494	GO_bp:go_cortisol_biosynthetic_process
Curated_gene_sets:kang_doxor...2	SET	53	0.1194	0.00628	0.10826	0.13504	Curated_gene_sets:kang_doxorubicin_resistance_up
Curated_gene_sets:kumamoto_r...1	SET	10	0.24285	0.0055544	0.22019	0.13505	Curated_gene_sets:kumamoto_response_to_nutlin_3a_dn
Curated_gene_sets:ivanova_he...3	SET	478	0.039118	0.0061095	0.035476	0.13509	Curated_gene_sets:ivanova_hematopoiesis_late_progenitor
GO_bp:go_kidney_mesenchyme_d...	SET	18	0.2208	0.006774	0.20028	0.13514	GO_bp:go_kidney_mesenchyme_development
Curated_gene_sets:valk_aml_c...10	SET	26	0.17587	0.0064832	0.15955	0.13518	Curated_gene_sets:valk_aml_cluster_4
Curated_gene_sets:mootha_pgc	SET	409	0.043671	0.0063207	0.039629	0.13524	Curated_gene_sets:mootha_pgc
GO_bp:go_atp_hydrolysis_coup...1	SET	55	0.11554	0.0061903	0.10486	0.13528	GO_bp:go_atp_hydrolysis_coupled_cation_transmembrane_transport
Curated_gene_sets:bruneau_se...1	SET	5	0.37867	0.006125	0.34376	0.13533	Curated_gene_sets:bruneau_septation_atrial
GO_bp:go_fatty_acid_derivati...1	SET	53	0.122	0.0064166	0.11076	0.13536	GO_bp:go_fatty_acid_derivative_biosynthetic_process
GO_bp:go_positive_regulation...267	SET	195	0.065418	0.0065751	0.059415	0.13545	GO_bp:go_positive_regulation_of_erk1_and_erk2_cascade
GO_mf:go_phospholipase_d_act...	SET	6	0.37846	0.0067056	0.34375	0.13546	GO_mf:go_phospholipase_d_activity
GO_bp:go_negative_regulation...464	SET	141	0.075132	0.0064304	0.068251	0.1355	GO_bp:go_negative_regulation_of_neuron_apoptotic_process
GO_bp:go_notch_signaling_pat...	SET	186	0.065828	0.0064634	0.059847	0.13569	GO_bp:go_notch_signaling_pathway
GO_mf:go_profilin_binding	SET	10	0.2896	0.0066237	0.26337	0.13576	GO_mf:go_profilin_binding
Curated_gene_sets:kyng_envir...7	SET	13	0.26098	0.0068054	0.23751	0.13593	Curated_gene_sets:kyng_environmental_stress_response_not_by_uv_in_ws
GO_mf:go_lipoprotein_transpo...	SET	8	0.28951	0.0059229	0.26353	0.13598	GO_mf:go_lipoprotein_transporter_activity
Curated_gene_sets:yagi_aml_r...	SET	33	0.14734	0.0061181	0.13415	0.13604	Curated_gene_sets:yagi_aml_relapse_prognosis
Curated_gene_sets:biocarta_d...2	SET	16	0.21867	0.0063252	0.19911	0.13607	Curated_gene_sets:biocarta_dc_pathway
GO_bp:go_negative_regulation...196	SET	35	0.16646	0.0071179	0.15157	0.13607	GO_bp:go_negative_regulation_of_dna_biosynthetic_process
Curated_gene_sets:reactome_d...69	SET	78	0.13236	0.0084399	0.12055	0.13611	Curated_gene_sets:reactome_dna_damage_telomere_stress_induced_senescence
GO_bp:go_embryonic_digestive...2	SET	18	0.23641	0.0072528	0.21536	0.13617	GO_bp:go_embryonic_digestive_tract_morphogenesis
Curated_gene_sets:podar_resp...1	SET	18	0.21043	0.006456	0.19179	0.13629	Curated_gene_sets:podar_response_to_adaphostin_dn
Curated_gene_sets:mikkelsen_...20	SET	30	0.15467	0.0061241	0.14099	0.13632	Curated_gene_sets:mikkelsen_mcv6_icp_with_h3k4me3_and_h3k27me3
GO_bp:go_positive_regulation...260	SET	5	0.44074	0.007129	0.40204	0.13649	GO_bp:go_positive_regulation_of_epithelial_cell_proliferation_involved_in_lung_morphogenesis
GO_mf:go_serine_type_endopep...	SET	87	0.10697	0.0072021	0.097625	0.1366	GO_mf:go_serine_type_endopeptidase_inhibitor_activity
Curated_gene_sets:hofmann_my...6	SET	20	0.18188	0.0058814	0.16604	0.13668	Curated_gene_sets:hofmann_myelodysplastic_syndrom_risk_up
GO_bp:go_negative_regulation...49	SET	15	0.26509	0.0074249	0.24204	0.13671	GO_bp:go_negative_regulation_of_b_cell_proliferation
Curated_gene_sets:lau_apopto...1	SET	5	0.38006	0.0061474	0.34704	0.13674	Curated_gene_sets:lau_apoptosis_cdkn2a_dn
Curated_gene_sets:reactome_p...2	SET	9	0.35171	0.0076317	0.32129	0.13683	Curated_gene_sets:reactome_p2y_receptors
GO_bp:go_histone_dephosphory...	SET	5	0.38341	0.0062016	0.35032	0.13688	GO_bp:go_histone_dephosphorylation
GO_bp:go_double_strand_break...2	SET	5	0.39355	0.0063656	0.35964	0.13693	GO_bp:go_double_strand_break_repair_via_break_induced_replication
GO_bp:go_regulation_of_kidne...	SET	51	0.12745	0.0065758	0.11652	0.13704	GO_bp:go_regulation_of_kidney_development
Curated_gene_sets:reactome_l...13	SET	19	0.21137	0.0066623	0.19334	0.13715	Curated_gene_sets:reactome_listeria_monocytogenes_entry_into_host_cells
Curated_gene_sets:reactome_g...10	SET	389	0.046289	0.0065373	0.042349	0.1372	Curated_gene_sets:reactome_g_alpha_i_signalling_events
Curated_gene_sets:faelt_b_cl...4	SET	46	0.1368	0.0067043	0.12519	0.13726	Curated_gene_sets:faelt_b_cll_with_vh_rearrangements_up
Curated_gene_sets:zhang_gata...2	SET	12	0.24088	0.0060348	0.22051	0.13735	Curated_gene_sets:zhang_gata6_targets_up
GO_mf:go_crossover_junction_...	SET	8	0.3375	0.0069047	0.309	0.13737	GO_mf:go_crossover_junction_endodeoxyribonuclease_activity
GO_bp:go_glutamate_receptor_...	SET	93	0.096414	0.0067102	0.088335	0.13755	GO_bp:go_glutamate_receptor_signaling_pathway
GO_bp:go_pyrimidine_deoxyrib...2	SET	9	0.27315	0.0059271	0.25027	0.13755	GO_bp:go_pyrimidine_deoxyribonucleotide_biosynthetic_process
GO_bp:go_regulation_of_cytok...2	SET	83	0.09008	0.0059243	0.082575	0.13767	GO_bp:go_regulation_of_cytokinesis
GO_bp:go_vesicle_mediated_tr...3	SET	89	0.096932	0.0066003	0.088911	0.13782	GO_bp:go_vesicle_mediated_transport_to_the_plasma_membrane
GO_mf:go_myosin_heavy_chain_...	SET	12	0.21098	0.0052859	0.19355	0.13785	GO_mf:go_myosin_heavy_chain_binding
GO_bp:go_negative_regulation...289	SET	14	0.26258	0.0071053	0.24091	0.13787	GO_bp:go_negative_regulation_of_histone_acetylation
GO_bp:go_retinoic_acid_recep...	SET	30	0.17556	0.006951	0.16106	0.13787	GO_bp:go_retinoic_acid_receptor_signaling_pathway
GO_cc:go_endoplasmic_reticul...11	SET	18	0.20864	0.006401	0.19144	0.1379	GO_cc:go_endoplasmic_reticulum_tubular_network
GO_bp:go_positive_regulation...614	SET	262	0.053919	0.0062706	0.0495	0.13803	GO_bp:go_positive_regulation_of_peptide_secretion
GO_bp:go_neuropeptide_signal...	SET	97	0.092149	0.0065491	0.084603	0.13804	GO_bp:go_neuropeptide_signaling_pathway
GO_bp:go_protein_maturation_...3	SET	8	0.31184	0.0063798	0.28654	0.13823	GO_bp:go_protein_maturation_by_protein_folding
GO_mf:go_fibroblast_growth_f...3	SET	25	0.17634	0.0063746	0.16207	0.1383	GO_mf:go_fibroblast_growth_factor_receptor_binding
GO_bp:go_peptide_catabolic_p...	SET	27	0.15638	0.0058745	0.14381	0.13844	GO_bp:go_peptide_catabolic_process
GO_bp:go_anion_transport	SET	580	0.038162	0.0065474	0.035127	0.13865	GO_bp:go_anion_transport
GO_bp:go_peroxisome_organiza...	SET	78	0.096035	0.0061235	0.088439	0.13877	GO_bp:go_peroxisome_organization
GO_cc:go_smc5_smc6_complex	SET	7	0.41788	0.0079972	0.38492	0.13883	GO_cc:go_smc5_smc6_complex
Curated_gene_sets:zhou_pancr...1	SET	11	0.26116	0.0062646	0.24072	0.13899	Curated_gene_sets:zhou_pancreatic_beta_cell
GO_bp:go_macrophage_chemotax...	SET	35	0.13179	0.0056354	0.12148	0.13901	GO_bp:go_macrophage_chemotaxis
GO_mf:go_tbp_class_protein_b...	SET	21	0.17721	0.0058719	0.16344	0.13913	GO_mf:go_tbp_class_protein_binding
GO_bp:go_regulation_of_ciliu...4	SET	15	0.23579	0.0066041	0.21748	0.13915	GO_bp:go_regulation_of_cilium_movement
GO_bp:go_negative_regulation...497	SET	6	0.28982	0.0051352	0.26732	0.13915	GO_bp:go_negative_regulation_of_oxidative_phosphorylation
Curated_gene_sets:matzuk_mei...	SET	38	0.13496	0.0060127	0.12451	0.13921	Curated_gene_sets:matzuk_meiotic_and_dna_repair
Curated_gene_sets:sasai_resi...	SET	49	0.13069	0.0066097	0.12062	0.13932	Curated_gene_sets:sasai_resistance_to_neoplastic_transfromation
Curated_gene_sets:yu_myc_tar...1	SET	51	0.1286	0.0066354	0.11881	0.13954	Curated_gene_sets:yu_myc_targets_dn
Curated_gene_sets:reactome_n...10	SET	231	0.058109	0.0063508	0.053733	0.13976	Curated_gene_sets:reactome_neddylation
GO_bp:go_metanephric_loop_of...	SET	5	0.42713	0.0069088	0.39511	0.13985	GO_bp:go_metanephric_loop_of_henle_development
GO_bp:go_fibrinolysis	SET	27	0.16544	0.0062149	0.15313	0.13998	GO_bp:go_fibrinolysis
GO_bp:go_regulation_of_hormo...2	SET	492	0.039929	0.0063245	0.036957	0.13999	GO_bp:go_regulation_of_hormone_levels
Curated_gene_sets:nelson_res...2	SET	81	0.10088	0.0065542	0.093376	0.14001	Curated_gene_sets:nelson_response_to_androgen_up
GO_bp:go_disaccharide_biosyn...	SET	5	0.47021	0.0076056	0.43525	0.14001	GO_bp:go_disaccharide_biosynthetic_process
GO_bp:go_azole_transport	SET	19	0.19493	0.0061441	0.18048	0.14006	GO_bp:go_azole_transport
Curated_gene_sets:azare_neop...2	SET	116	0.082695	0.0064239	0.076568	0.14007	Curated_gene_sets:azare_neoplastic_transformation_by_stat3_up
GO_bp:go_dna_biosynthetic_pr...	SET	182	0.063159	0.0061349	0.058515	0.14022	GO_bp:go_dna_biosynthetic_process
GO_bp:go_nucleoside_metaboli...	SET	46	0.12383	0.0060687	0.11472	0.14022	GO_bp:go_nucleoside_metabolic_process
Curated_gene_sets:grabarczyk...1	SET	57	0.10845	0.0059148	0.10054	0.14037	Curated_gene_sets:grabarczyk_bcl11b_targets_dn
[truncated: 13,486 more rows]

## Sheet: 3.) eQTL mapping
uniqID	db	tissue	gene	testedAllele	p	signed_stats	FDR	RiskIncAllele	alignedDirection	chr	pos	symbol	eqtlMapFilt
22:46444678:A:T	GTEx/v8	Adipose_Subcutaneous	ENSG00000182257	T	2.99505e-05	-0.177084	2.74979e-10	NA	NA	22	46444678	C22orf26	1
22:46445471:C:G	GTEx/v8	Adipose_Subcutaneous	ENSG00000182257	C	4.4795e-06	-0.201733	2.74979e-10	NA	NA	22	46445471	C22orf26	1
22:46444678:A:T	GTEx/v7	Adipose_Subcutaneous	ENSG00000182257	T	2.16492e-06	-0.263299	9.44313e-06	NA	NA	22	46444678	C22orf26	1
22:46445471:C:G	GTEx/v7	Adipose_Subcutaneous	ENSG00000182257	C	1.94468e-06	-0.27408	9.44313e-06	NA	NA	22	46445471	C22orf26	1
22:46444678:A:T	GTEx/v6	Adipose_Subcutaneous	ENSG00000182257	T	2.46639e-06	-4.81973	0.000726363	NA	NA	22	46444678	C22orf26	1
22:46445471:C:G	GTEx/v6	Adipose_Subcutaneous	ENSG00000182257	C	5.55241e-06	-4.64054	0.000726363	NA	NA	22	46445471	C22orf26	1
22:46443040:C:T	GTEx/v8	Adipose_Subcutaneous	ENSG00000231711	C	7.17265e-05	-0.170614	4.41886e-14	NA	NA	22	46443040	LINC00899	1
22:46410149:A:G	GTEx/v6	Adipose_Subcutaneous	ENSG00000231711	G	7.85552e-06	4.56228	0.000270753	G	+	22	46410149	LINC00899	1
22:46411969:A:G	GTEx/v6	Adipose_Subcutaneous	ENSG00000231711	A	5.98315e-08	5.58423	0.000270753	A	+	22	46411969	LINC00899	1
22:46412715:C:T	GTEx/v6	Adipose_Subcutaneous	ENSG00000231711	C	3.45432e-06	4.74597	0.000270753	C	+	22	46412715	LINC00899	1
22:46413653:C:T	GTEx/v6	Adipose_Subcutaneous	ENSG00000231711	C	3.14387e-06	4.76668	0.000270753	C	+	22	46413653	LINC00899	1
22:46414043:A:G	GTEx/v6	Adipose_Subcutaneous	ENSG00000231711	A	2.05744e-07	5.33941	0.000270753	A	+	22	46414043	LINC00899	1
22:46414664:A:G	GTEx/v6	Adipose_Subcutaneous	ENSG00000231711	G	1.42382e-06	4.93821	0.000270753	G	+	22	46414664	LINC00899	1
22:46416893:G:T	GTEx/v6	Adipose_Subcutaneous	ENSG00000231711	G	6.95412e-12	7.19363	0.000270753	G	+	22	46416893	LINC00899	1
22:46418169:C:T	GTEx/v6	Adipose_Subcutaneous	ENSG00000231711	C	5.84828e-07	5.12567	0.000270753	C	+	22	46418169	LINC00899	1
22:46418190:C:G	GTEx/v6	Adipose_Subcutaneous	ENSG00000231711	C	1.41975e-06	4.93882	0.000270753	C	+	22	46418190	LINC00899	1
22:46420465:C:T	GTEx/v6	Adipose_Subcutaneous	ENSG00000231711	C	1.79355e-07	5.36702	0.000270753	C	+	22	46420465	LINC00899	1
22:46421145:G:T	GTEx/v6	Adipose_Subcutaneous	ENSG00000231711	G	1.92425e-11	7.02539	0.000270753	NA	NA	22	46421145	LINC00899	1
22:46421842:G:T	GTEx/v6	Adipose_Subcutaneous	ENSG00000231711	T	2.47479e-07	5.30209	0.000270753	NA	NA	22	46421842	LINC00899	1
22:46422938:C:T	GTEx/v6	Adipose_Subcutaneous	ENSG00000231711	C	1.72344e-12	7.4203	0.000270753	NA	NA	22	46422938	LINC00899	1
22:46423125:G:T	GTEx/v6	Adipose_Subcutaneous	ENSG00000231711	G	9.16873e-13	7.52146	0.000270753	NA	NA	22	46423125	LINC00899	1
22:46423928:C:G	GTEx/v6	Adipose_Subcutaneous	ENSG00000231711	C	1.77849e-11	7.0385	0.000270753	NA	NA	22	46423928	LINC00899	1
22:46425388:C:T	GTEx/v6	Adipose_Subcutaneous	ENSG00000231711	C	1.36599e-11	7.08232	0.000270753	NA	NA	22	46425388	LINC00899	1
22:46425432:C:T	GTEx/v6	Adipose_Subcutaneous	ENSG00000231711	T	2.43564e-11	6.98607	0.000270753	NA	NA	22	46425432	LINC00899	1
22:46425646:C:T	GTEx/v6	Adipose_Subcutaneous	ENSG00000231711	C	4.24102e-07	5.19211	0.000270753	NA	NA	22	46425646	LINC00899	1
22:46427974:C:G	GTEx/v6	Adipose_Subcutaneous	ENSG00000231711	C	4.57899e-11	6.88003	0.000270753	C	+	22	46427974	LINC00899	1
22:46428306:C:T	GTEx/v6	Adipose_Subcutaneous	ENSG00000231711	C	2.28215e-09	6.19738	0.000270753	C	+	22	46428306	LINC00899	1
22:46428993:A:G	GTEx/v6	Adipose_Subcutaneous	ENSG00000231711	A	9.13482e-07	5.03238	0.000270753	NA	NA	22	46428993	LINC00899	1
22:46430346:T:TTTTTG	GTEx/v6	Adipose_Subcutaneous	ENSG00000231711	T	5.52882e-09	-6.03566	0.000270753	NA	NA	22	46430346	LINC00899	1
22:46434686:A:G	GTEx/v6	Adipose_Subcutaneous	ENSG00000231711	G	2.19537e-07	5.32632	0.000270753	NA	NA	22	46434686	LINC00899	1
22:46436973:A:T	GTEx/v6	Adipose_Subcutaneous	ENSG00000231711	A	5.88649e-06	4.62744	0.000270753	NA	NA	22	46436973	LINC00899	1
22:46438246:A:G	GTEx/v6	Adipose_Subcutaneous	ENSG00000231711	A	2.20475e-08	5.77654	0.000270753	NA	NA	22	46438246	LINC00899	1
22:46438873:C:G	GTEx/v6	Adipose_Subcutaneous	ENSG00000231711	G	2.21793e-08	5.7754	0.000270753	NA	NA	22	46438873	LINC00899	1
22:46440007:G:T	GTEx/v6	Adipose_Subcutaneous	ENSG00000231711	G	2.22093e-08	5.77514	0.000270753	NA	NA	22	46440007	LINC00899	1
22:46440273:A:G	GTEx/v6	Adipose_Subcutaneous	ENSG00000231711	G	2.7265e-08	5.73601	0.000270753	NA	NA	22	46440273	LINC00899	1
22:46440605:C:T	GTEx/v6	Adipose_Subcutaneous	ENSG00000231711	C	5.01053e-11	6.86481	0.000270753	NA	NA	22	46440605	LINC00899	1
22:46441980:C:T	GTEx/v6	Adipose_Subcutaneous	ENSG00000231711	T	3.11753e-10	6.55101	0.000270753	NA	NA	22	46441980	LINC00899	1
22:46442288:C:G	GTEx/v6	Adipose_Subcutaneous	ENSG00000231711	C	2.16501e-06	4.84803	0.000270753	NA	NA	22	46442288	LINC00899	1
22:46443040:C:T	GTEx/v6	Adipose_Subcutaneous	ENSG00000231711	C	4.18638e-06	4.70349	0.000270753	NA	NA	22	46443040	LINC00899	1
22:46443147:A:G	GTEx/v6	Adipose_Subcutaneous	ENSG00000231711	G	3.42939e-08	5.69202	0.000270753	NA	NA	22	46443147	LINC00899	1
22:46443789:C:T	GTEx/v6	Adipose_Subcutaneous	ENSG00000231711	C	1.79026e-09	6.24123	0.000270753	C	+	22	46443789	LINC00899	1
22:46445002:C:G	GTEx/v6	Adipose_Subcutaneous	ENSG00000231711	G	5.12101e-06	4.65864	0.000270753	G	+	22	46445002	LINC00899	1
22:46445417:C:CA	GTEx/v6	Adipose_Subcutaneous	ENSG00000231711	C	2.8385e-07	5.27426	0.000270753	NA	NA	22	46445417	LINC00899	1
17:34057413:A:G	GTEx/v8	Adipose_Subcutaneous	ENSG00000267369	G	3.54858e-05	0.424627	1.15967e-06	A	-	17	34057413	RP11-1094M14.8	1
22:46410149:A:G	GTEx/v8	Adipose_Visceral_Omentum	ENSG00000231711	G	5.2678e-06	-0.185388	4.39025e-28	G	-	22	46410149	LINC00899	1
22:46412715:C:T	GTEx/v8	Adipose_Visceral_Omentum	ENSG00000231711	C	2.05173e-07	-0.213134	4.39025e-28	C	-	22	46412715	LINC00899	1
22:46413653:C:T	GTEx/v8	Adipose_Visceral_Omentum	ENSG00000231711	C	5.74028e-07	-0.20656	4.39025e-28	C	-	22	46413653	LINC00899	1
22:46414664:A:G	GTEx/v8	Adipose_Visceral_Omentum	ENSG00000231711	G	5.74028e-07	-0.20656	4.39025e-28	G	-	22	46414664	LINC00899	1
22:46418169:C:T	GTEx/v8	Adipose_Visceral_Omentum	ENSG00000231711	C	5.74028e-07	-0.20656	4.39025e-28	C	-	22	46418169	LINC00899	1
22:46418190:C:G	GTEx/v8	Adipose_Visceral_Omentum	ENSG00000231711	C	4.0771e-07	-0.20924	4.39025e-28	C	-	22	46418190	LINC00899	1
22:46420465:C:T	GTEx/v8	Adipose_Visceral_Omentum	ENSG00000231711	C	3.15934e-07	-0.212034	4.39025e-28	C	-	22	46420465	LINC00899	1
22:46421842:G:T	GTEx/v8	Adipose_Visceral_Omentum	ENSG00000231711	T	2.23497e-07	-0.214654	4.39025e-28	NA	NA	22	46421842	LINC00899	1
22:46425646:C:T	GTEx/v8	Adipose_Visceral_Omentum	ENSG00000231711	C	7.05783e-06	-0.188796	4.39025e-28	NA	NA	22	46425646	LINC00899	1
22:46428993:A:G	GTEx/v8	Adipose_Visceral_Omentum	ENSG00000231711	A	7.90917e-06	-0.18618	4.39025e-28	NA	NA	22	46428993	LINC00899	1
22:46434686:A:G	GTEx/v8	Adipose_Visceral_Omentum	ENSG00000231711	G	1.00621e-05	-0.187241	4.39025e-28	NA	NA	22	46434686	LINC00899	1
22:46438873:C:G	GTEx/v8	Adipose_Visceral_Omentum	ENSG00000231711	G	9.07607e-08	-0.224927	4.39025e-28	NA	NA	22	46438873	LINC00899	1
22:46440007:G:T	GTEx/v8	Adipose_Visceral_Omentum	ENSG00000231711	G	7.14007e-08	-0.227732	4.39025e-28	NA	NA	22	46440007	LINC00899	1
22:46440273:A:G	GTEx/v8	Adipose_Visceral_Omentum	ENSG00000231711	G	1.06602e-08	-0.24161	4.39025e-28	NA	NA	22	46440273	LINC00899	1
22:46442288:C:G	GTEx/v8	Adipose_Visceral_Omentum	ENSG00000231711	C	9.85531e-08	-0.220094	4.39025e-28	NA	NA	22	46442288	LINC00899	1
22:46443040:C:T	GTEx/v8	Adipose_Visceral_Omentum	ENSG00000231711	C	1.14078e-07	-0.219231	4.39025e-28	NA	NA	22	46443040	LINC00899	1
22:46443835:C:T	GTEx/v8	Adipose_Visceral_Omentum	ENSG00000231711	T	1.03177e-07	-0.218912	4.39025e-28	T	-	22	46443835	LINC00899	1
22:46444678:A:T	GTEx/v8	Adipose_Visceral_Omentum	ENSG00000231711	T	2.42539e-09	-0.235829	4.39025e-28	NA	NA	22	46444678	LINC00899	1
22:46445471:C:G	GTEx/v8	Adipose_Visceral_Omentum	ENSG00000231711	C	2.30737e-08	-0.230991	4.39025e-28	NA	NA	22	46445471	LINC00899	1
22:46422938:C:T	GTEx/v6	Adipose_Visceral_Omentum	ENSG00000231711	C	7.81795e-07	5.15997	0.00650954	NA	NA	22	46422938	LINC00899	1
22:46423125:G:T	GTEx/v6	Adipose_Visceral_Omentum	ENSG00000231711	G	5.83054e-07	5.22453	0.00650954	NA	NA	22	46423125	LINC00899	1
22:46423928:C:G	GTEx/v6	Adipose_Visceral_Omentum	ENSG00000231711	C	9.88357e-07	5.10799	0.00650954	NA	NA	22	46423928	LINC00899	1
22:46425388:C:T	GTEx/v6	Adipose_Visceral_Omentum	ENSG00000231711	C	1.38955e-06	5.03185	0.00650954	NA	NA	22	46425388	LINC00899	1
22:46440605:C:T	GTEx/v6	Adipose_Visceral_Omentum	ENSG00000231711	C	1.15202e-06	5.07384	0.00650954	NA	NA	22	46440605	LINC00899	1
22:46441980:C:T	GTEx/v6	Adipose_Visceral_Omentum	ENSG00000231711	T	2.12874e-06	4.93548	0.00650954	NA	NA	22	46441980	LINC00899	1
22:46445417:C:CA	GTEx/v6	Adipose_Visceral_Omentum	ENSG00000231711	C	1.61407e-07	5.50162	0.00650954	NA	NA	22	46445417	LINC00899	1
[truncated: 1,166 more rows]

## Sheet: 4)3DchromatinInteractionMapping
GenomicLocus	region1	region2	FDR	type	DB	tissue/cell	inter/intra	SNPs	genes	ciMapFilt
[truncated: 2,098 more rows]

## Sheet: 5.) PRS for neuroticism
Set	Threshold	R2	P	Coefficient	Standard.Error	Num_SNP	Empirical-P
[truncated: 6,001 more rows]

[truncated: 5 more sheets: 6.) PRS for rumination, 7.) PRS for brooding, 8.) PRS for reflection, 9.) PRSforUKBrumInOptimalFolate, 10.) Legend]
