# Supplementary material for: Biology of Perseverative Negative Thinking: The Role of Timing and Folate Intake
Source: Nutrients. 2021 Dec 8;13(12):4396. doi: 10.3390/nu13124396 (PMC8703428; doi:10.3390/nu13124396)
Supplement: Supplementary file 1 [file nutrients-13-04396-s001.zip › SupplementaryFileS5_WorrSuboptFol.xlsx]

## Sheet: 1.) MAGMA gene-based results
GENE	CHR	START	STOP	NSNPS	NPARAM	N	ZSTAT	P	SYMBOL
ENSG00000147697	8	130750442	130809134	165	23	10610	4.6158	1.9575e-06	GSDMC
ENSG00000167862	17	72998765	73027356	53	8	10617	4.5791	2.3346e-06	ICT1
ENSG00000033867	3	27404214	27535911	416	25	10619	4.1525	1.6444e-05	SLC4A7
ENSG00000109089	17	72973727	73011895	54	13	10614	4.1264	1.8425e-05	CDR2L
ENSG00000253379	8	72305675	72514260	413	40	10598	4.006	3.0873e-05	RP11-1102P16.1
ENSG00000108379	17	44829872	44920520	97	20	10604	3.7305	9.5546e-05	WNT3
ENSG00000180901	17	73018670	73071984	138	17	10612	3.7209	9.9257e-05	KCTD2
ENSG00000251139	4	185724773	185752443	55	9	10591	3.7147	0.00010171	RP11-701P16.2
ENSG00000073969	17	44658035	44844830	62	6	10620	3.7096	0.0001038	NSF
ENSG00000134193	1	120326641	120364283	89	8	10606	3.544	0.00019705	REG4
ENSG00000167863	17	73024958	73053080	73	12	10612	3.5274	0.00020982	ATP5H
ENSG00000154920	17	48440581	48468844	90	10	10632	3.5011	0.00023169	EME1
ENSG00000166984	6	167549902	167620401	201	26	10611	3.4586	0.00027152	TCP10L2
ENSG00000109667	4	9762777	10066560	1183	30	10611	3.4162	0.00031756	SLC2A9
ENSG00000108829	17	48442420	48484914	133	14	10629	3.3647	0.0003831	LRRC59
ENSG00000108826	17	48435218	48460575	70	8	10631	3.3333	0.00042916	MRPL27
ENSG00000005156	17	33297513	33342083	35	7	10612	3.3248	0.00044245	LIG3
ENSG00000110900	12	31069362	31159534	248	48	10606	3.3216	0.00044747	TSPAN11
ENSG00000075673	13	25244549	25295921	166	24	10605	3.2915	0.00049824	ATP12A
ENSG00000205359	5	101697486	101844720	508	18	10624	3.2839	0.00051192	SLCO6A1
ENSG00000144057	2	107408056	107513564	317	23	10612	3.2743	0.00052961	ST6GAL2
ENSG00000107581	10	120784356	120850316	85	7	10609	3.2671	0.00054326	EIF3A
ENSG00000015532	17	48413453	48450499	129	9	10615	3.2486	0.00057983	XYLT2
ENSG00000167323	11	3865757	4124439	501	27	10606	3.2483	0.00058052	STIM1
ENSG00000168769	4	106057032	106210973	303	26	10618	3.2419	0.00059364	TET2
ENSG00000135365	11	45940871	46152985	317	16	10621	3.2385	0.00060089	PHF21A
ENSG00000197147	1	89980395	90073423	210	17	10611	3.2126	0.00065775	LRRC8B
ENSG00000120071	17	44097282	44312733	677	5	10615	3.2008	0.00068528	KANSL1
ENSG00000145526	5	19463060	20585982	2172	90	10609	3.1955	0.00069794	CDH18
ENSG00000182896	17	7248442	7270538	17	7	10608	3.1947	0.00069985	TMEM95
ENSG00000196517	1	44447172	44507139	73	16	10601	3.1928	0.0007046	SLC6A9
ENSG00000119943	10	100133322	100184941	184	10	10608	3.1708	0.00075997	PYROXD2
ENSG00000175344	15	32312691	32474722	245	27	10610	3.1568	0.00079749	CHRNA7
ENSG00000071127	4	10065963	10128573	211	20	10586	3.1565	0.00079848	WDR1
ENSG00000130489	22	50951997	50974868	63	14	10611	3.1506	0.00081477	SCO2
ENSG00000165905	11	45933172	45960647	34	8	10593	3.1297	0.00087499	GYLTL1B
ENSG00000135750	1	233739750	233818258	164	36	10598	3.127	0.00088292	KCNK1
ENSG00000137038	9	7786490	7898380	289	31	10600	3.1106	0.00093346	TMEM261
ENSG00000256762	17	44066616	44087060	96	3	10625	3.0962	0.00098005	STH
ENSG00000120088	17	43689267	43923194	876	8	10624	3.0958	0.00098142	CRHR1
ENSG00000185294	17	43912256	43934438	114	4	10619	3.0844	0.00102	SPPL2C
ENSG00000013583	12	13117798	13163207	86	13	10604	3.0743	0.0010551	HEBP1
ENSG00000186868	17	43961748	44115700	687	4	10626	3.0534	0.0011312	MAPT
ENSG00000188613	10	120779228	120803854	22	4	10615	3.0523	0.0011355	NANOS1
ENSG00000134369	1	201582411	201806102	356	45	10601	3.0334	0.001209	NAV1
ENSG00000118513	6	135492453	135550311	73	17	10602	3.0315	0.0012168	MYB
ENSG00000222004	7	26667490	26696889	56	5	10607	3.0242	0.0012464	C7orf71
ENSG00000163347	3	190013490	190050264	160	24	10618	3.0149	0.0012852	CLDN1
ENSG00000069974	15	55485164	55621311	424	30	10614	3.002	0.0013412	RAB27A
ENSG00000161652	19	50645805	50676452	49	4	10615	2.9943	0.0013756	IZUMO2
ENSG00000197461	7	526895	569933	45	8	10592	2.9827	0.0014285	PDGFA
ENSG00000182584	20	32244304	32266331	18	5	10590	2.9814	0.0014345	ACTL10
ENSG00000240771	12	57993963	58023162	27	7	10604	2.9733	0.0014731	ARHGEF25
ENSG00000101391	20	31936645	31999367	53	9	10586	2.9708	0.001485	CDK5RAP1
ENSG00000169813	10	43871065	43914614	134	17	10623	2.9559	0.001559	HNRNPF
ENSG00000178209	8	144979321	145060902	103	7	10603	2.9239	0.0017286	PLEC
ENSG00000269028	3	96325981	96347000	61	7	10614	2.9175	0.0017645	MTRNR2L12
ENSG00000092871	17	33323009	33426338	80	13	10610	2.9131	0.001789	RFFL
ENSG00000127554	16	2024208	2047750	84	8	10618	2.9074	0.001822	GFER
ENSG00000174374	7	74431226	74500064	12	3	10603	2.8968	0.0018847	WBSCR16
ENSG00000269205	16	2021633	2042918	85	9	10614	2.8948	0.0018972	AC005606.1
ENSG00000131459	5	179717690	179790387	222	27	10606	2.8832	0.0019683	GFPT2
ENSG00000151726	4	185666749	185757972	218	27	10604	2.8803	0.0019864	ACSL1
ENSG00000159214	1	44447031	44472200	34	7	10610	2.8733	0.0020311	CCDC24
ENSG00000155903	3	141195889	141344184	147	17	10614	2.8721	0.0020389	RASA2
ENSG00000196408	16	2018918	2044193	89	9	10615	2.8704	0.0020495	NOXO1
ENSG00000125967	20	32234893	32272269	26	7	10592	2.8683	0.0020635	NECAB3
ENSG00000158457	7	128774712	128818671	96	12	10583	2.8675	0.0020684	TSPAN33
ENSG00000056487	22	45267042	45415880	334	39	10599	2.8588	0.0021259	PHF21B
ENSG00000152214	18	40313192	40705657	739	53	10606	2.8376	0.0022726	RIT2
ENSG00000069943	15	55601158	55657846	172	22	10611	2.8352	0.0022899	PIGB
ENSG00000177352	3	49189968	49213754	26	5	10619	2.8339	0.0022995	CCDC71
ENSG00000107521	10	100165955	100216684	184	18	10608	2.8337	0.002301	HPS1
ENSG00000178498	12	57988405	58013587	23	7	10603	2.829	0.0023346	DTX3
ENSG00000105409	19	42460734	42511649	17	7	10599	2.8285	0.0023382	ATP1A3
ENSG00000128578	7	129064274	129138240	114	13	10601	2.8142	0.0024451	STRIP2
ENSG00000188517	4	109721877	110233813	1221	72	10610	2.81	0.0024768	COL25A1
ENSG00000140749	16	21642609	21673981	32	8	10608	2.809	0.0024848	IGSF6
ENSG00000167861	17	72936838	72979261	54	14	10607	2.8049	0.0025165	HID1
ENSG00000148156	9	111606871	111629239	105	15	10593	2.8023	0.002537	ACTL7B
ENSG00000025770	22	50936645	50971901	109	18	10613	2.7965	0.0025832	NCAPH2
ENSG00000168993	4	768745	829986	189	24	10601	2.7942	0.0026015	CPLX1
ENSG00000173421	3	49225861	49305537	94	11	10621	2.7921	0.0026182	CCDC36
ENSG00000126777	14	56015790	56178244	416	12	10616	2.7915	0.0026235	KTN1
ENSG00000187003	9	111614603	111636035	92	16	10598	2.7898	0.0026371	ACTL7A
ENSG00000136830	9	130257618	130351268	165	22	10602	2.784	0.0026849	FAM129B
ENSG00000136244	7	22755503	22781621	92	14	10605	2.7778	0.002736	IL6
ENSG00000176105	18	711588	822547	225	20	10601	2.7673	0.002826	YES1
ENSG00000258873	19	57655389	57688811	69	9	10612	2.7665	0.0028334	DUXA
ENSG00000166634	18	61213393	61244244	86	6	10631	2.7658	0.0028391	SERPINB12
ENSG00000271303	20	617259	644014	42	15	10600	2.7639	0.0028561	SRXN1
ENSG00000127561	16	2029661	2054276	84	10	10613	2.7626	0.0028672	SYNGR3
ENSG00000179546	1	23506993	23531222	87	7	10623	2.7615	0.0028766	HTR1D
ENSG00000183775	5	143540396	143875249	514	20	10613	2.749	0.0029887	KCTD16
ENSG00000163577	3	170596204	170636482	66	11	10600	2.7482	0.0029965	EIF5A2
ENSG00000131730	5	80519104	80572216	114	13	10607	2.748	0.0029979	CKMT2
ENSG00000103522	16	27403483	27472115	137	30	10601	2.7391	0.0030805	IL21R
ENSG00000107447	10	98054085	98108321	151	11	10602	2.7361	0.0031085	DNTT
ENSG00000197006	16	21598539	21678794	66	13	10610	2.722	0.0032443	METTL9
ENSG00000105879	7	107374142	107412112	70	9	10606	2.7193	0.0032714	CBLL1
ENSG00000148180	9	123960072	124105121	239	26	10600	2.718	0.0032836	GSN
ENSG00000105357	19	50681443	50823802	464	59	10606	2.7109	0.0033549	MYH14
ENSG00000267618	17	33328368	33458512	108	19	10606	2.6973	0.0034952	RAD51L3-RFFL
ENSG00000149609	20	32240090	32263425	16	5	10596	2.6966	0.003503	C20orf144
ENSG00000006611	11	17505442	17575963	170	32	10604	2.6958	0.003511	USH1C
ENSG00000215018	7	7385834	7585484	542	22	10605	2.6943	0.0035273	COL28A1
ENSG00000141946	19	57635464	57666570	102	13	10615	2.6936	0.0035344	ZIM3
ENSG00000113319	5	80246491	80535975	581	77	10597	2.6915	0.0035561	RASGRF2
ENSG00000114316	3	49305264	49388145	77	12	10621	2.6913	0.0035592	USP4
ENSG00000166349	11	36522259	36624706	169	17	10612	2.6898	0.0035748	RAG1
ENSG00000013297	3	170126653	170588169	891	63	10605	2.6887	0.0035866	CLDN11
ENSG00000120690	13	41496056	41645576	223	14	10614	2.6842	0.0036353	ELF1
ENSG00000141002	16	89930000	89987792	171	12	10614	2.679	0.0036922	TCF25
ENSG00000213047	1	197463878	197754826	322	14	10604	2.6789	0.0036927	DENND1B
ENSG00000106078	7	51073909	51394515	496	42	10604	2.678	0.0037028	COBL
ENSG00000155438	2	122474521	122504499	56	4	10625	2.6721	0.0037689	NIFK
ENSG00000167194	16	30024655	30049057	34	4	10618	2.6611	0.003894	C16orf92
ENSG00000273025	15	72549087	72622287	151	17	10623	2.6582	0.0039284	CELF6
ENSG00000140488	15	72567068	72622470	108	11	10625	2.6486	0.0040418	CELF6
ENSG00000104313	8	72099668	72284467	303	47	10593	2.6449	0.0040858	EYA1
ENSG00000182952	6	26528633	26556482	60	6	10630	2.644	0.0040971	HMGN4
ENSG00000163719	3	9681117	9754077	87	13	10605	2.641	0.0041327	MTMR14
ENSG00000182938	17	72921814	72956087	52	13	10612	2.641	0.004133	OTOP3
ENSG00000168148	1	228602546	228623026	39	5	10617	2.6401	0.0041446	HIST3H3
ENSG00000149926	16	30025748	30074299	55	5	10616	2.6371	0.0041815	FAM57B
ENSG00000166451	16	81030103	81076719	149	8	10607	2.6342	0.0042171	CENPN
ENSG00000057657	6	106524195	106567814	48	13	10603	2.6325	0.0042385	PRDM1
ENSG00000161326	17	35839937	35883603	88	14	10612	2.6319	0.004245	DUSP14
ENSG00000091137	7	107291080	107368254	75	18	10601	2.6234	0.0043532	SLC26A4
ENSG00000178719	8	145054226	145077583	40	4	10619	2.6153	0.0044572	GRINA
ENSG00000095587	10	98114363	98283675	344	40	10601	2.6089	0.0045412	TLL2
ENSG00000106636	7	44230567	44263893	82	12	10620	2.6078	0.0045563	YKT6
ENSG00000124939	11	61966140	61991408	22	8	10602	2.6049	0.0045952	SCGB2A1
ENSG00000188342	13	45684650	45868237	298	12	10611	2.6046	0.0045996	GTF2F2
ENSG00000024526	1	68929835	68972904	122	15	10598	2.602	0.0046345	DEPDC1
ENSG00000155366	1	113233728	113260056	46	11	10610	2.6008	0.0046499	RHOC
ENSG00000171103	2	29062687	29103167	66	8	10610	2.5994	0.0046693	TRMT61B
ENSG00000183751	16	2012038	2042934	129	15	10617	2.5976	0.0046938	TBL3
ENSG00000101400	20	31985761	32041698	38	7	10590	2.5975	0.0046948	SNTA1
ENSG00000205745	7	36108694	36135346	53	12	10590	2.5963	0.0047118	PP13004
ENSG00000004534	3	49967440	50147478	294	13	10626	2.5962	0.0047137	RBM6
ENSG00000197037	7	99204569	99240030	42	7	10623	2.5956	0.0047218	ZSCAN25
ENSG00000189332	11	18220685	18246109	76	5	10616	2.5951	0.0047286	RP11-113D6.10
ENSG00000204414	17	61976957	62006198	17	4	10590	2.5947	0.0047336	CSHL1
ENSG00000081791	5	141293373	141331612	65	7	10616	2.5931	0.0047562	KIAA0141
ENSG00000259384	17	61984560	62006179	15	4	10596	2.591	0.0047851	GH1
ENSG00000111981	6	150275143	150304846	100	6	10622	2.5785	0.004961	ULBP1
ENSG00000188938	9	96198776	96225874	81	13	10624	2.5716	0.0050618	FAM120AOS
ENSG00000163975	3	196705492	196766687	67	21	10599	2.5694	0.0050933	MFI2
ENSG00000261567	16	85381069	85403055	33	10	10594	2.5682	0.0051107	RP11-680G10.1
ENSG00000149925	16	30054411	30091778	26	5	10614	2.5613	0.0052135	ALDOA
ENSG00000258839	16	89968527	89997385	83	12	10599	2.5594	0.0052432	MC1R
ENSG00000119979	10	120853598	120907496	102	4	10604	2.5492	0.0053984	FAM45A
ENSG00000138074	2	27412455	27445826	89	9	10626	2.5472	0.0054288	SLC5A6
ENSG00000204991	16	89874587	89947727	180	18	10601	2.5437	0.0054841	SPIRE2
ENSG00000135502	12	58003310	58029934	35	6	10607	2.5425	0.0055028	SLC26A10
ENSG00000168564	4	184355744	184379351	100	8	10611	2.5424	0.0055041	CDKN2AIP
ENSG00000102858	16	4656494	4750975	285	19	10608	2.5393	0.0055537	MGRN1
ENSG00000003756	3	50116341	50166454	68	9	10622	2.5376	0.0055807	RBM5
ENSG00000213639	2	28964506	29035806	134	12	10614	2.5357	0.0056113	PPP1CB
ENSG00000236980	3	49205065	49239291	45	6	10619	2.5355	0.0056141	C3orf84
ENSG00000213123	3	196008090	196055170	132	13	10600	2.5339	0.0056404	TCTEX1D2
ENSG00000106258	7	99235817	99287621	64	11	10617	2.5303	0.0056979	CYP3A5
ENSG00000131015	6	150253136	150280371	55	6	10620	2.5298	0.0057056	ULBP2
ENSG00000100565	14	77282715	77346645	177	35	10604	2.5247	0.0057898	C14orf166B
ENSG00000182087	19	999647	1031117	164	28	10602	2.5243	0.0057972	TMEM259
ENSG00000048707	1	12280124	12582099	523	17	10620	2.5178	0.005905	VPS13D
ENSG00000225399	3	49287518	49308744	21	6	10624	2.5169	0.0059188	RP11-3B7.1
ENSG00000197891	11	64348113	64379820	61	6	10588	2.5151	0.0059503	SLC22A12
ENSG00000121680	11	45921220	45950363	26	5	10580	2.5145	0.0059608	PEX16
ENSG00000112659	6	43139913	43202325	112	14	10605	2.5134	0.0059784	CUL9
ENSG00000172053	3	49123365	49152553	25	6	10619	2.5134	0.0059789	QARS
ENSG00000139318	12	89731009	89757048	80	11	10623	2.5131	0.0059836	DUSP6
ENSG00000163382	1	156551554	156574091	88	5	10629	2.513	0.0059848	APOA1BP
ENSG00000058404	7	44246749	44384176	257	29	10597	2.5121	0.0060009	CAMK2B
ENSG00000196620	4	69502348	69546346	14	3	10580	2.5088	0.0060566	UGT2B15
ENSG00000243660	10	43922282	44001517	265	16	10630	2.5072	0.0060842	ZNF487
ENSG00000100209	22	29128019	29163503	70	15	10606	2.5049	0.0061248	HSCB
ENSG00000241468	7	99036098	99073954	66	7	10632	2.5039	0.0061422	ATP5J2
ENSG00000183643	15	93004884	93054347	76	20	10594	2.5001	0.0062082	C15orf32
ENSG00000171757	3	169501216	169540774	72	8	10623	2.4964	0.0062735	LRRC34
ENSG00000083520	13	73319540	73366234	94	17	10606	2.4946	0.0063051	DIS3
ENSG00000164296	5	149362681	149390730	44	5	10612	2.4919	0.0063537	TIGD6
ENSG00000132793	20	39959560	39999222	90	16	10610	2.488	0.0064232	LPIN3
ENSG00000163806	2	28995383	29083477	134	12	10619	2.4875	0.0064318	SPDYA
ENSG00000108262	17	27890487	27931072	33	9	10592	2.4844	0.006489	GIT1
ENSG00000121903	1	33928246	33972107	62	8	10594	2.483	0.0065133	ZSCAN20
ENSG00000172046	3	49135479	49168371	23	6	10628	2.4824	0.0065255	USP19
ENSG00000160818	1	156554279	156581288	92	5	10628	2.4794	0.0065799	GPATCH4
ENSG00000187140	1	63778730	63800797	35	13	10595	2.4743	0.006674	FOXD3
ENSG00000025708	22	50954181	50978485	66	13	10609	2.4743	0.0066745	TYMP
ENSG00000051523	16	88699691	88727560	47	16	10589	2.4732	0.0066959	CYBA
ENSG00000182326	12	7086351	7188336	130	10	10618	2.4726	0.0067058	C1S
ENSG00000255093	11	111312064	111338876	40	9	10601	2.4717	0.0067231	RP11-794P6.2
ENSG00000145863	5	160964069	161139599	276	22	10604	2.4717	0.0067236	GABRA6
ENSG00000179399	13	92040929	93529490	3093	176	10605	2.4692	0.0067706	GPC5
ENSG00000114857	3	42632106	42700227	146	13	10621	2.4691	0.0067729	NKTR
ENSG00000220575	7	154848777	154873267	49	6	10611	2.4666	0.00682	HTR5A-AS1
ENSG00000185909	3	49199044	49223917	33	6	10619	2.4663	0.0068253	KLHDC8B
ENSG00000214314	7	99030552	99050747	43	7	10629	2.4655	0.0068406	AC073063.1
ENSG00000187838	17	7283046	7317416	60	14	10596	2.4646	0.0068588	TMEM256-PLSCR3
ENSG00000262481	17	7283053	7317416	60	14	10596	2.4646	0.0068588	C17orf61-PLSCR3
ENSG00000104368	8	42022236	42075242	45	7	10610	2.4638	0.006873	PLAT
ENSG00000167543	17	27883070	27910175	29	8	10598	2.4636	0.0068774	TP53I13
ENSG00000064651	5	127409458	127535380	166	11	10609	2.4628	0.0068922	SLC12A2
ENSG00000119707	14	73515144	73598122	148	22	10614	2.4625	0.0068985	RBM25
ENSG00000178685	8	145041321	145096940	63	7	10611	2.4624	0.0069003	PARP10
ENSG00000198053	20	1865154	1930543	142	25	10602	2.4605	0.0069377	SIRPA
ENSG00000112667	6	43183367	43207222	52	9	10603	2.4599	0.0069497	DNPH1
ENSG00000203757	1	158676958	158697953	49	6	10608	2.4567	0.0070114	OR6K3
ENSG00000086548	19	42244885	42286113	44	10	10592	2.4566	0.0070131	CEACAM6
ENSG00000156097	1	110072494	110101028	26	10	10608	2.4539	0.0070665	GPR61
ENSG00000119421	9	124884745	124932098	112	15	10596	2.4538	0.0070674	NDUFA8
ENSG00000271810	1	113235236	113264055	44	12	10609	2.4443	0.0072557	RP11-426L16.10
ENSG00000103121	16	80999698	81063875	297	12	10612	2.4438	0.0072672	CMC2
ENSG00000136122	13	73292061	73340336	87	19	10601	2.4423	0.0072962	BORA
ENSG00000143093	1	110564199	110627263	58	6	10586	2.4418	0.0073074	STRIP1
ENSG00000110076	11	64363646	64500660	160	12	10596	2.4415	0.0073122	NRXN2
ENSG00000113716	5	149369884	149442386	144	12	10616	2.4401	0.0073421	HMGXB3
ENSG00000150316	11	94685787	94716776	71	12	10624	2.4395	0.0073536	CWC15
ENSG00000152669	5	54516980	54539508	38	4	10604	2.4395	0.0073539	CCNO
ENSG00000166347	18	71910530	71969251	146	11	10606	2.4379	0.0073867	CYB5A
ENSG00000062194	5	56459775	56570506	165	20	10613	2.4351	0.0074446	GPBP1
ENSG00000138085	2	27424895	27450046	64	8	10627	2.433	0.0074869	ATRAID
ENSG00000156150	1	110592616	110623322	34	3	10588	2.4315	0.0075192	ALX3
ENSG00000143106	1	109931653	109979062	67	7	10606	2.4305	0.0075384	PSMA5
ENSG00000155363	1	113205763	113253368	76	12	10617	2.4274	0.0076042	MOV10
ENSG00000136770	10	22035466	22302698	364	19	10604	2.427	0.0076113	DNAJC1
ENSG00000175097	11	36587124	36629829	97	8	10626	2.4266	0.0076208	RAG2
ENSG00000178928	19	48294500	48332308	81	15	10590	2.4241	0.007674	TPRX1
ENSG00000116032	19	990418	1019731	143	27	10602	2.4191	0.0077797	GRIN3B
ENSG00000197430	10	98092973	98129092	101	12	10600	2.4186	0.0077898	OPALIN
ENSG00000113161	5	74622154	74667929	83	13	10624	2.4132	0.0079072	HMGCR
ENSG00000171561	11	74789758	74810799	26	6	10598	2.4129	0.0079131	OR2AT4
ENSG00000183763	3	49856034	49904007	53	10	10615	2.4126	0.0079206	TRAIP
ENSG00000152377	5	136300987	136944068	1313	94	10603	2.4114	0.0079447	SPOCK1
ENSG00000172037	3	49148547	49180551	27	10	10623	2.4071	0.0080397	LAMB2
ENSG00000078699	20	32067881	32247842	88	17	10593	2.4038	0.0081132	CBFA2T2
ENSG00000167508	16	88708343	88739569	58	14	10593	2.4029	0.0081337	MVD
ENSG00000148965	11	18242896	18268440	48	6	10611	2.4007	0.0081811	SAA4
ENSG00000180340	17	42624925	42646907	26	8	10602	2.3986	0.0082289	FZD2
ENSG00000198556	7	99060464	99111273	63	11	10621	2.3958	0.0082922	ZNF789
ENSG00000142698	1	34622484	34694732	173	24	10612	2.3905	0.0084125	C1orf94
ENSG00000080815	14	73593126	73700399	200	22	10614	2.3874	0.0084836	PSEN1
ENSG00000225940	5	55797394	55912059	352	49	10615	2.387	0.0084933	AC022431.2
ENSG00000069869	15	56109120	56295944	640	26	10613	2.3853	0.0085333	NEDD4
ENSG00000178878	12	12868851	12992909	189	42	10599	2.385	0.0085401	APOLD1
ENSG00000100249	22	29444660	29467832	47	10	10602	2.3844	0.0085536	C22orf31
ENSG00000099810	9	21792542	21941646	194	26	10591	2.3843	0.0085569	MTAP
ENSG00000167291	17	77896142	78019647	227	57	10595	2.3798	0.0086611	TBC1D16
ENSG00000075420	3	171747418	172129455	622	75	10601	2.379	0.0086804	FNDC3B
ENSG00000128245	22	32330447	32363590	91	18	10614	2.3784	0.0086942	YWHAH
ENSG00000221909	7	99133931	99166159	34	7	10618	2.3783	0.0086967	FAM200A
ENSG00000198785	9	104321635	104510862	606	26	10605	2.3777	0.0087096	GRIN3A
ENSG00000186280	11	94696845	94742682	89	13	10623	2.3756	0.0087604	KDM4D
ENSG00000152611	5	35894397	35948881	150	18	10598	2.3683	0.008935	CAPSL
ENSG00000100336	22	36575172	36610886	145	15	10613	2.3679	0.0089445	APOL4
ENSG00000188761	1	114410790	114440169	27	6	10609	2.3648	0.0090192	BCL2L15
ENSG00000162804	2	241928255	242044983	193	30	10612	2.3647	0.0090232	SNED1
ENSG00000269738	9	125138344	125158928	39	6	10591	2.3642	0.009035	AL162424.1
ENSG00000188315	3	49296035	49325342	28	7	10626	2.3631	0.009062	C3orf62
ENSG00000180592	10	21792407	21824611	15	3	10608	2.3612	0.0091073	SKIDA1
ENSG00000120137	5	167965500	168016605	41	9	10578	2.3601	0.0091352	PANK3
ENSG00000110880	12	109028885	109135372	217	22	10615	2.3587	0.0091697	CORO1C
ENSG00000160917	7	99026545	99064994	73	9	10630	2.3572	0.0092057	CPSF4
ENSG00000157557	21	40167231	40206879	80	7	10613	2.356	0.0092366	ETS2
ENSG00000149922	16	30087114	30113208	22	5	10609	2.3553	0.0092535	TBX6
ENSG00000083535	13	73346197	73600591	547	22	10612	2.3551	0.0092593	PIBF1
ENSG00000110455	11	44077475	44115772	88	18	10602	2.3549	0.0092649	ACCS
ENSG00000139797	13	98818039	98839519	31	7	10600	2.3524	0.0093261	RNF113B
ENSG00000163703	3	9965506	9997097	46	8	10611	2.3474	0.0094516	CRELD1
ENSG00000182578	5	149422854	149502935	138	33	10602	2.3427	0.0095726	CSF1R
ENSG00000177989	22	50958139	50981009	66	12	10612	2.3422	0.0095858	ODF3B
ENSG00000197249	14	94833084	94867030	117	26	10598	2.3404	0.0096306	SERPINA1
ENSG00000124557	6	26491449	26520650	64	10	10626	2.3323	0.0098427	BTN1A1
ENSG00000196171	1	158659369	158680486	40	7	10586	2.3321	0.0098484	OR6K2
ENSG00000180233	7	30313923	30462118	176	27	10599	2.3284	0.009946	ZNRF2
ENSG00000134262	1	114427370	114457823	39	7	10609	2.3255	0.010023	AP4B1
ENSG00000149927	16	30006830	30044591	65	7	10622	2.3211	0.01014	DOC2A
ENSG00000085644	16	3169778	3202806	50	4	10586	2.3191	0.010195	ZNF213
ENSG00000108604	17	61899444	61930425	65	4	10629	2.3181	0.010221	SMARCD2
ENSG00000157219	7	154852034	154887459	93	9	10607	2.3175	0.010238	HTR5A
ENSG00000171243	7	16491106	16580205	268	28	10598	2.3135	0.010348	SOSTDC1
ENSG00000241484	22	45088355	45268665	731	103	10606	2.3135	0.010349	ARHGAP8
ENSG00000005073	7	27211129	27234842	23	9	10603	2.3083	0.010491	HOXA11
ENSG00000122547	7	36182758	36351152	418	48	10599	2.3071	0.010525	EEPD1
ENSG00000007216	17	26790311	26834799	73	9	10601	2.3069	0.01053	SLC13A2
ENSG00000065135	1	110081233	110146975	80	12	10608	2.3047	0.010592	GNAI3
ENSG00000248405	22	45088113	45268586	732	103	10606	2.3033	0.01063	PRR5-ARHGAP8
ENSG00000164078	3	49914435	49951299	39	5	10619	2.3026	0.010652	MST1R
ENSG00000164077	3	49936302	49977606	51	8	10620	2.3025	0.010654	MON1A
ENSG00000135127	12	120417673	120542298	229	17	10617	2.3014	0.010684	CCDC64
ENSG00000180332	13	45756988	45785175	44	4	10605	2.3008	0.0107	KCTD4
ENSG00000178287	8	7695398	7736389	1	1	10628	2.3001	0.01072	SPAG11A
ENSG00000182179	3	49832640	49861379	31	7	10615	2.2996	0.010736	UBA7
ENSG00000169676	4	9773258	9795632	47	7	10602	2.2993	0.010744	DRD5
ENSG00000084774	2	27430258	27476811	123	12	10623	2.2974	0.010798	CAD
ENSG00000203871	6	88096840	88119467	94	6	10609	2.2949	0.010871	C6orf164
ENSG00000173124	10	96943957	96998685	166	12	10610	2.2941	0.010893	C10orf129
ENSG00000103742	15	65663802	65725410	85	16	10595	2.2897	0.01102	IGDCC4
ENSG00000089356	19	35596732	35625228	70	8	10604	2.288	0.01107	FXYD3
ENSG00000134243	1	109842192	109950573	138	9	10615	2.2879	0.011071	SORT1
ENSG00000070601	9	37640997	37756901	361	40	10615	2.2836	0.011197	FRMPD1
ENSG00000176358	17	47905671	47935379	25	7	10598	2.2834	0.011202	TAC4
ENSG00000173930	5	101559690	101642253	306	26	10615	2.2824	0.011233	SLCO4C1
ENSG00000104848	19	49560675	49586198	52	9	10600	2.2809	0.011276	KCNA7
ENSG00000101412	20	32253489	32284210	24	7	10598	2.2789	0.011338	E2F1
ENSG00000001617	3	50182478	50236508	60	11	10592	2.2786	0.011345	SEMA3F
ENSG00000087191	17	61894512	61919379	43	3	10632	2.2766	0.011406	PSMC5
ENSG00000153157	6	10738027	10989553	357	49	10599	2.2738	0.011488	SYCP2L
ENSG00000143545	1	153944127	153968834	19	8	10594	2.2717	0.011552	RAB13
ENSG00000105514	19	11422722	11466946	90	9	10611	2.2691	0.011632	RAB3D
ENSG00000138031	2	25032038	25152708	354	22	10600	2.2672	0.011689	ADCY3
ENSG00000164076	3	49885421	49917655	34	6	10609	2.2666	0.011706	CAMKV
ENSG00000198211	16	89975573	90012500	116	18	10591	2.2624	0.011836	TUBB3
ENSG00000089041	12	121560622	121633876	313	25	10619	2.2623	0.011838	P2RX7
ENSG00000213218	17	61939372	61961126	57	4	10614	2.2617	0.011858	CSH2
ENSG00000175707	1	27266053	27296897	30	4	10622	2.259	0.011942	C1orf172
ENSG00000009724	1	11076580	11117290	75	8	10610	2.2577	0.011983	MASP2
ENSG00000104043	15	50140435	50485014	755	52	10608	2.2539	0.012101	ATP8B4
ENSG00000008324	3	42613332	42646606	75	10	10617	2.2519	0.012166	SS18L2
ENSG00000122085	2	242001584	242051747	127	10	10622	2.2504	0.012211	MTERFD2
ENSG00000267918	14	101285066	101305537	56	13	10590	2.2501	0.012223	AL117190.2
ENSG00000225950	19	49549050	49578333	52	9	10599	2.2496	0.012236	NTF4
ENSG00000196409	9	40750700	40846415	14	2	10583	2.2496	0.012239	ZNF658
ENSG00000204128	2	231892205	231924434	64	13	10598	2.2491	0.012254	C2orf72
ENSG00000147655	8	108901544	109105913	503	33	10604	2.2469	0.012323	RSPO2
ENSG00000160868	7	99344604	99391888	37	7	10621	2.2454	0.012373	CYP3A4
ENSG00000088002	19	49045332	49112682	207	31	10598	2.244	0.012416	SULT2B1
ENSG00000167491	19	19486635	19629740	189	12	10622	2.2432	0.012442	GATAD2A
ENSG00000228146	16	3184220	3209964	55	4	10584	2.2431	0.012444	CASP16
ENSG00000112685	6	475133	703117	600	46	10610	2.2367	0.012654	EXOC2
ENSG00000155827	9	104286133	104335622	69	14	10594	2.2346	0.01272	RNF20
ENSG00000135363	11	33870122	33923836	95	18	10591	2.2333	0.012764	LMO2
ENSG00000090238	16	30093635	30118236	19	5	10607	2.2331	0.012771	YPEL3
ENSG00000168813	19	32826500	32888573	134	17	10618	2.2324	0.012793	ZNF507
ENSG00000149923	16	30077299	30106698	21	4	10611	2.2307	0.012849	PPP4C
ENSG00000108592	17	61886793	61917372	51	4	10631	2.2302	0.012866	FTSJ3
ENSG00000204822	2	74689085	74710449	18	5	10622	2.2288	0.012913	MRPL53
ENSG00000125285	13	95351886	95374389	24	8	10590	2.2288	0.012913	SOX21
ENSG00000197977	6	10970992	11054547	123	11	10605	2.2288	0.012915	ELOVL2
ENSG00000093183	3	42579461	42652572	173	17	10616	2.2285	0.012922	SEC22C
ENSG00000169641	1	23400516	23514301	215	20	10618	2.2282	0.012932	LUZP1
ENSG00000174292	17	7273853	7303093	67	13	10603	2.2264	0.012995	TNK1
ENSG00000163704	3	9977226	10004078	42	4	10615	2.2245	0.013056	PRRT3
ENSG00000198218	3	49057140	49141796	72	12	10619	2.2232	0.013101	QRICH1
ENSG00000164794	8	110965874	110998076	49	8	10617	2.2226	0.013121	KCNV1
ENSG00000189409	1	1557474	1580639	5	2	10567	2.2215	0.013159	MMP23B
ENSG00000117507	1	171096879	171140707	158	18	10609	2.2215	0.013159	FMO6P
ENSG00000057252	1	179252925	179337815	324	20	10613	2.2212	0.013169	SOAT1
ENSG00000089693	12	6847170	6886641	94	12	10592	2.2206	0.01319	MLF2
ENSG00000135637	2	74689113	74720535	25	5	10616	2.2205	0.013193	CCDC142
ENSG00000131389	3	14434076	14540857	164	35	10598	2.22	0.013209	SLC6A6
ENSG00000140284	15	50464393	50538592	225	19	10620	2.2194	0.013231	SLC27A2
ENSG00000163584	3	170572664	170598272	50	9	10621	2.2182	0.01327	RPL22L1
ENSG00000134183	1	110135889	110165679	47	10	10603	2.2157	0.013356	GNAT2
ENSG00000172765	3	129356635	129622419	277	12	10622	2.2149	0.013385	TMCC1
ENSG00000115275	2	74678184	74702537	17	3	10621	2.2147	0.013392	MOGS
ENSG00000145832	5	135160338	135234326	245	28	10611	2.2125	0.013467	SLC25A48
ENSG00000243251	10	50713151	50757086	107	16	10625	2.2125	0.013467	PGBD3
ENSG00000123243	10	7591232	7718961	307	40	10599	2.2117	0.013494	ITIH5
ENSG00000101463	20	24439835	24657252	374	43	10606	2.2068	0.013663	SYNDIG1
ENSG00000172183	15	89169384	89209714	112	20	10614	2.2065	0.013676	ISG20
ENSG00000007402	3	50390233	50551675	122	14	10600	2.2064	0.013677	CACNA2D2
ENSG00000140287	15	50524144	50568223	118	12	10615	2.2057	0.013704	HDC
ENSG00000145423	4	154691744	154720272	59	8	10605	2.2033	0.013786	SFRP2
ENSG00000259571	11	121976062	121996923	44	9	10593	2.2031	0.013793	BLID
ENSG00000171824	1	11116675	11169938	139	6	10627	2.2022	0.013825	EXOSC10
ENSG00000023171	11	123386344	123508482	266	46	10599	2.2013	0.013856	GRAMD1B
ENSG00000075711	3	196759431	197036171	609	26	10615	2.2004	0.013888	DLG1
ENSG00000166352	11	36606051	36704823	341	12	10628	2.2001	0.013899	C11orf74
ENSG00000118363	11	74650292	74700076	81	12	10607	2.1999	0.013907	SPCS2
ENSG00000160870	7	99292660	99342819	82	4	10619	2.1992	0.013931	CYP3A7
ENSG00000204007	9	138505502	138541386	122	24	10598	2.1989	0.013944	GLT6D1
ENSG00000025039	6	90064355	90131989	112	20	10598	2.1983	0.013963	RRAGD
ENSG00000136504	17	47855917	47916458	48	13	10600	2.1979	0.01398	KAT7
ENSG00000121691	11	34450472	34503609	148	18	10604	2.196	0.014046	CAT
ENSG00000228008	3	49931278	49964370	38	7	10620	2.1928	0.014161	CTD-2330K9.3
ENSG00000077235	16	27460876	27571234	129	11	10611	2.1912	0.014219	GTF3C1
ENSG00000100258	22	50931376	50956135	73	12	10605	2.1902	0.014254	LMF2
ENSG00000171936	19	15842203	15863153	85	9	10628	2.1897	0.014272	OR10H3
ENSG00000258838	10	50713247	50757584	108	16	10625	2.1896	0.014275	ERCC6-PGBD3
ENSG00000134830	19	47825404	47856606	98	5	10628	2.1896	0.014277	C5AR2
ENSG00000239779	2	74675456	74698018	17	3	10621	2.188	0.014335	WBP1
ENSG00000145216	4	54233810	55171439	1982	127	10600	2.1878	0.014341	FIP1L1
ENSG00000213029	1	229430129	229451248	38	6	10621	2.1868	0.014378	SPHAR
ENSG00000135454	12	58007193	58037138	47	7	10594	2.1853	0.014433	B4GALNT1
ENSG00000100207	22	42546019	42749622	376	37	10601	2.1843	0.01447	TCF20
ENSG00000187492	3	49818165	49847268	40	9	10626	2.1825	0.014535	CDHR4
ENSG00000256574	10	45788102	45821056	128	8	10624	2.1825	0.014536	OR13A1
ENSG00000160908	7	99074142	99107947	41	10	10616	2.1818	0.014562	ZNF394
ENSG00000134245	1	112999163	113082787	114	25	10599	2.181	0.014593	WNT2B
ENSG00000183762	22	29459066	29574321	286	27	10612	2.1804	0.014614	KREMEN1
ENSG00000108588	17	61812610	61863711	99	7	10621	2.1779	0.014706	CCDC47
ENSG00000187862	1	156539519	156566562	77	6	10623	2.1774	0.014724	TTC24
ENSG00000205858	7	16556505	16631193	168	25	10594	2.177	0.014739	LRRC72
ENSG00000143162	1	167488914	167533004	147	22	10599	2.1752	0.014806	CREG1
ENSG00000143028	1	109999180	110034759	75	6	10591	2.1748	0.014824	SYPL2
ENSG00000135624	2	73450548	73490149	85	13	10619	2.1731	0.014885	CCT7
ENSG00000123700	17	68154814	68186189	30	5	10611	2.1731	0.014886	KCNJ2
ENSG00000178537	3	48884369	48946426	55	7	10625	2.1722	0.014922	SLC25A20
ENSG00000115274	2	74672150	74698011	18	3	10622	2.1708	0.014974	INO80B
ENSG00000234602	5	54505442	54533143	55	7	10603	2.1706	0.01498	MCIDAS
ENSG00000135953	2	103322299	103363347	40	6	10589	2.1686	0.015058	MFSD9
ENSG00000145358	4	101097027	101121939	100	18	10616	2.1663	0.015143	DDIT4L
ENSG00000188624	19	46613328	46637931	41	9	10607	2.1647	0.015204	IGFL3
ENSG00000171097	9	131585221	131654773	68	11	10590	2.1625	0.015288	CCBL1
ENSG00000106246	7	99004362	99073787	131	13	10626	2.1621	0.015306	PTCD1
ENSG00000248919	7	99007372	99073820	125	12	10626	2.162	0.015307	ATP5J2-PTCD1
ENSG00000258947	16	89977800	90015169	122	18	10590	2.1615	0.015329	TUBB3
ENSG00000167280	17	77061021	77094681	65	12	10603	2.1608	0.015357	ENGASE
ENSG00000272741	3	195965101	196055093	225	19	10599	2.1586	0.015441	RP11-447L10.1
ENSG00000171819	1	11239398	11266038	41	3	10630	2.1562	0.015535	ANGPTL7
ENSG00000185681	9	124912190	124972367	80	16	10605	2.1557	0.015554	MORN5
ENSG00000164068	3	49716932	49768962	67	10	10628	2.1556	0.015556	RNF123
ENSG00000158122	9	99391859	99427585	13	7	10595	2.1555	0.015561	AAED1
ENSG00000182871	21	46815052	46943634	427	32	10609	2.1547	0.015593	COL18A1
ENSG00000168118	1	229396822	229451641	98	10	10619	2.1534	0.015642	RAB4A
ENSG00000137491	11	74801608	74927594	339	22	10610	2.1505	0.015757	SLCO2B1
ENSG00000082269	6	71112644	71280877	316	7	10605	2.15	0.015776	FAM135A
ENSG00000042781	1	215786236	216606738	1721	130	10608	2.148	0.015856	USH2A
ENSG00000135374	11	34490340	34545352	148	17	10609	2.1416	0.016114	ELF5
ENSG00000178860	8	72743784	72766703	52	8	10609	2.1408	0.016145	MSC
ENSG00000269690	1	201582013	201602738	23	8	10596	2.14	0.016176	AC096677.1
ENSG00000142621	1	15563768	15736779	392	43	10609	2.1397	0.016192	FHAD1
ENSG00000266173	17	61770192	61829330	103	7	10620	2.1371	0.016294	STRADA
ENSG00000162066	16	2560358	2591423	10	6	10608	2.1364	0.016322	AMDHD2
ENSG00000143167	1	167012073	167069868	125	22	10588	2.1359	0.016346	GPA33
ENSG00000073803	3	184990729	185216885	461	29	10615	2.1352	0.016373	MAP3K13
ENSG00000125695	17	61770205	61839457	123	8	10621	2.131	0.016543	RP11-51F16.8
ENSG00000211450	11	57498825	57520986	18	4	10627	2.131	0.016544	C11orf31
ENSG00000143514	1	223957601	224043674	151	12	10609	2.1307	0.016556	TP53BP2
ENSG00000144366	2	189146396	189470653	614	27	10612	2.1279	0.016671	GULP1
ENSG00000176020	3	49744267	49771349	40	6	10628	2.1278	0.016678	AMIGO3
ENSG00000173540	3	49744277	49771384	40	6	10628	2.1278	0.016678	GMPPB
ENSG00000255692	12	120127573	120148816	41	7	10621	2.1276	0.016684	RP1-127H14.3
ENSG00000198231	17	61840963	61906677	114	7	10625	2.1273	0.016699	DDX42
ENSG00000163113	1	149899705	149992625	99	8	10621	2.1267	0.016721	OTUD7B
ENSG00000186723	19	15907817	15928936	82	11	10596	2.1255	0.016774	OR10H1
ENSG00000215527	18	12648042	12673470	69	9	10621	2.124	0.016835	AP005482.1
ENSG00000082212	18	48395419	48484691	146	12	10621	2.124	0.016837	ME2
ENSG00000124812	6	49791970	49854809	106	7	10607	2.1239	0.016841	CRISP1
ENSG00000180934	11	6037901	6058971	55	12	10603	2.1236	0.01685	OR56A1
ENSG00000185614	3	49830687	49852463	23	6	10622	2.1225	0.016899	FAM212A
ENSG00000176095	3	49751727	49833975	120	11	10628	2.1191	0.017042	IP6K1
ENSG00000163528	3	14143580	14176370	57	11	10607	2.119	0.017043	CHCHD4
ENSG00000223601	10	22487743	22508950	76	7	10620	2.1179	0.01709	EBLN1
ENSG00000150201	10	43857090	43881783	63	13	10611	2.1175	0.017108	FXYD4
ENSG00000186204	19	15773567	15817984	289	15	10620	2.1155	0.017194	CYP4F12
ENSG00000128254	22	32319507	32351504	70	17	10612	2.1142	0.017248	C22orf24
ENSG00000148057	9	86227964	86269045	102	14	10609	2.1134	0.017282	IDNK
ENSG00000184611	2	163217917	163705240	744	47	10603	2.1125	0.017322	KCNH7
ENSG00000206043	18	71973048	72036422	69	14	10597	2.1117	0.017355	C18orf63
ENSG00000145050	3	51412478	51436828	24	6	10613	2.1106	0.017402	MANF
ENSG00000171777	19	38889695	38926945	114	17	10617	2.1101	0.017423	RASGRP4
ENSG00000001036	6	143805948	143842827	46	6	10607	2.1096	0.017445	FUCA2
ENSG00000162063	16	2469395	2518855	88	5	10606	2.1095	0.017452	CCNF
ENSG00000187944	2	197659726	197685000	28	6	10605	2.1092	0.017462	C2orf66
ENSG00000155850	5	149330300	149383018	63	10	10596	2.1081	0.017509	SLC26A2
ENSG00000267881	19	42202531	42275190	145	19	10603	2.1073	0.017544	CEA
ENSG00000170027	7	75946116	75998348	101	13	10625	2.1046	0.017662	YWHAG
ENSG00000163909	1	40079825	40115617	56	18	10602	2.1039	0.017694	HEYL
ENSG00000133328	11	63310242	63340855	29	8	10595	2.1033	0.017719	HRASLS2
ENSG00000235268	11	94748422	94770760	51	9	10620	2.1016	0.017792	KDM4E
ENSG00000136261	7	16675756	16756148	155	22	10606	2.1001	0.017862	BZW2
ENSG00000124935	11	61999682	62022280	40	9	10600	2.0997	0.017877	SCGB1D2
ENSG00000144535	2	232815955	233219060	939	29	10617	2.0995	0.017888	DIS3L2
ENSG00000162931	1	228585641	228614562	43	6	10618	2.0982	0.017943	TRIM17
ENSG00000178035	3	49051758	49076841	19	6	10623	2.0972	0.017989	IMPDH2
ENSG00000115282	2	74700200	74732013	22	5	10612	2.0963	0.01803	TTC31
ENSG00000171595	17	72260386	72321023	113	24	10594	2.0955	0.018065	DNAI2
ENSG00000118655	1	114437763	114466708	36	11	10612	2.0947	0.018098	DCLRE1B
ENSG00000148175	9	124091355	124142531	97	18	10609	2.0947	0.018101	STOM
ENSG00000183798	20	39978606	40005467	56	9	10608	2.0905	0.018288	EMILIN3
ENSG00000120833	12	93953590	93987263	69	10	10608	2.0897	0.018323	SOCS2
ENSG00000131732	5	80587409	80619116	74	10	10619	2.0895	0.018331	ZCCHC9
ENSG00000106341	7	31716329	31758069	86	18	10593	2.0889	0.018359	PPP1R17
ENSG00000114853	3	42685176	42719072	47	13	10604	2.0873	0.018432	ZBTB47
ENSG00000111684	12	7075348	7135814	74	6	10624	2.0859	0.018493	LPCAT3
ENSG00000113555	5	141313150	141359304	86	17	10611	2.0858	0.018498	PCDH12
ENSG00000176018	5	89801428	89835401	54	7	10608	2.0856	0.018507	LYSMD3
ENSG00000262601	16	85194882	85228969	74	18	10595	2.0833	0.01861	CTC-786C10.1
ENSG00000137449	4	14994298	15081777	171	16	10618	2.0814	0.018699	CPEB2
ENSG00000272647	7	99146291	99215433	97	13	10616	2.0811	0.018713	GS1-259H13.10
ENSG00000260916	15	55622230	55710708	303	21	10619	2.0797	0.018775	CCPG1
ENSG00000176842	16	54954774	54978397	40	6	10601	2.0797	0.018776	IRX5
ENSG00000164830	8	107272473	107774922	1041	58	10611	2.0789	0.018811	OXR1
ENSG00000184566	11	33892189	33913338	45	10	10595	2.0781	0.018848	AC132216.1
ENSG00000165323	11	92075262	92639618	935	52	10611	2.0777	0.018866	FAT3
ENSG00000176014	18	12297668	12354319	177	9	10615	2.077	0.018899	TUBB6
ENSG00000162650	1	110016101	110045426	31	6	10591	2.0767	0.018915	ATXN7L2
ENSG00000119599	14	73383040	73436411	174	24	10608	2.0767	0.018915	DCAF4
ENSG00000163660	3	156854297	156888549	86	8	10618	2.0765	0.018924	CCNL1
ENSG00000058335	15	79242289	79393115	286	51	10604	2.0749	0.018999	RASGRF1
ENSG00000196337	19	49547531	49572117	31	8	10585	2.0738	0.019051	CGB7
ENSG00000197343	7	99146029	99184076	48	9	10616	2.0694	0.019256	ZNF655
ENSG00000177954	1	153953235	153974626	17	8	10593	2.0682	0.019312	RPS27
ENSG00000129317	12	44112410	44162620	125	10	10629	2.067	0.019369	PUS7L
ENSG00000165637	10	76959912	77001206	87	15	10608	2.0632	0.019546	VDAC2
ENSG00000141385	18	12318943	12387313	116	11	10609	2.0631	0.019552	AFG3L2
ENSG00000153902	19	35605417	35643355	54	6	10609	2.0629	0.019561	LGI4
ENSG00000110876	12	109005686	109037735	50	15	10603	2.0623	0.019587	SELPLG
ENSG00000099949	22	21323751	21363327	89	21	10600	2.0616	0.019622	LZTR1
ENSG00000187456	17	34235070	34267777	90	6	10600	2.0607	0.019666	RDM1
ENSG00000170954	19	53601132	53646330	110	18	10592	2.0602	0.01969	ZNF415
ENSG00000188848	4	42102955	42164895	126	17	10612	2.059	0.019746	BEND4
ENSG00000127334	12	68032118	68069186	53	7	10605	2.0573	0.01983	DYRK2
ENSG00000154856	18	10444625	10499945	108	18	10593	2.0557	0.019904	APCDD1
ENSG00000092054	14	23871947	23914927	93	18	10610	2.0554	0.01992	MYH7
ENSG00000137285	6	3214495	3241964	18	3	10605	2.0554	0.019922	TUBB2B
ENSG00000122386	16	3152561	3180518	38	5	10596	2.0522	0.020075	ZNF205
ENSG00000165312	10	23718198	23741308	13	2	10600	2.052	0.020086	OTUD1
ENSG00000101624	18	12651832	12712776	156	12	10622	2.052	0.020086	CEP76
ENSG00000130584	20	62365019	62472597	373	20	10613	2.0483	0.020268	ZBTB46
ENSG00000148468	10	15243642	15423061	459	45	10600	2.0463	0.020363	FAM171A1
ENSG00000119147	2	106669702	106704615	63	14	10601	2.0452	0.020418	C2orf40
ENSG00000125449	17	73096047	73136360	73	9	10609	2.0445	0.020451	ARMC7
ENSG00000072201	4	54315468	54577572	582	48	10599	2.0439	0.020481	LNX1
ENSG00000137142	9	38398991	38434444	93	14	10612	2.0438	0.020487	IGFBPL1
ENSG00000178473	10	5396972	5426169	55	8	10616	2.0436	0.020497	UCN3
ENSG00000152944	12	27165479	27229276	190	21	10619	2.042	0.020577	MED21
ENSG00000105518	19	11443452	11467194	40	3	10620	2.0407	0.020639	TMEM205
ENSG00000198917	9	131571930	131602100	86	8	10610	2.039	0.020727	C9orf114
ENSG00000129277	17	34420983	34443014	63	6	10593	2.0381	0.020771	CCL4
ENSG00000152894	6	128279924	128851870	798	53	10609	2.0381	0.020772	PTPRK
ENSG00000105355	19	4828353	4877780	100	22	10594	2.0372	0.020813	PLIN3
ENSG00000066135	1	44105829	44181186	111	13	10605	2.037	0.020823	KDM4A
ENSG00000162909	1	223879295	223973720	222	15	10610	2.0366	0.020847	CAPN2
ENSG00000047578	16	27551454	27801690	275	13	10602	2.035	0.020927	KIAA0556
ENSG00000197616	14	23841199	23887486	76	17	10610	2.0342	0.020967	MYH6
ENSG00000272214	12	121397641	121420095	65	12	10608	2.0337	0.020991	AC079602.1
ENSG00000186150	1	110645062	110666569	45	8	10591	2.0317	0.021094	UBL4B
ENSG00000143153	1	169064935	169111960	129	19	10600	2.0309	0.021134	ATP1B1
ENSG00000164144	4	153691089	153849615	303	16	10621	2.0305	0.021152	ARFIP1
ENSG00000135617	2	73445134	73470366	49	10	10622	2.0296	0.021199	PRADC1
ENSG00000121104	17	47777694	47876542	73	19	10605	2.0295	0.021202	FAM117A
ENSG00000068976	11	64503861	64537769	31	4	10606	2.0291	0.021225	PYGM
ENSG00000144550	3	9735491	9781592	63	21	10605	2.0284	0.02126	CPNE9
ENSG00000137210	6	10737992	10862986	177	31	10598	2.0279	0.021287	TMEM14B
ENSG00000160570	19	42692750	42734292	30	3	10616	2.0265	0.021356	DEDD2
ENSG00000125384	14	52771023	52805324	109	16	10598	2.024	0.021483	PTGER2
ENSG00000173557	2	26775450	26812400	43	8	10600	2.0233	0.021523	C2orf70
ENSG00000138376	2	215580370	215684428	438	34	10598	2.0214	0.02162	BARD1
ENSG00000136487	17	61947578	61969295	43	5	10605	2.0192	0.021734	GH2
ENSG00000170248	3	33829844	33921194	271	12	10624	2.019	0.021744	PDCD6IP
ENSG00000114315	3	193843934	193866521	38	8	10588	2.0183	0.021778	HES1
ENSG00000167916	17	38844243	38870002	53	7	10615	2.0162	0.021892	KRT24
ENSG00000179057	11	18715852	18757777	85	16	10607	2.0153	0.021937	IGSF22
ENSG00000115459	2	85571517	85628875	113	16	10607	2.0151	0.021946	ELMOD3
ENSG00000106034	7	120618731	120947498	667	35	10607	2.0147	0.02197	CPED1
ENSG00000102886	16	30106131	30135177	22	6	10601	2.0135	0.022029	GDPD3
ENSG00000090273	1	27216729	27283353	84	11	10616	2.0133	0.022043	NUDC
ENSG00000205544	17	7296294	7317456	30	8	10593	2.0132	0.022046	TMEM256
ENSG00000273331	3	196032953	196075244	101	15	10594	2.0126	0.022081	TM4SF19
ENSG00000114302	3	48772030	48895279	87	11	10623	2.0105	0.022189	PRKAR2A
ENSG00000141741	17	37874749	37897040	25	6	10612	2.0092	0.02226	MIEN1
ENSG00000070718	8	42000464	42039191	51	5	10613	2.006	0.022428	AP3M2
ENSG00000131470	17	40714333	40739849	41	6	10619	2.0054	0.022459	PSMC3IP
ENSG00000157087	3	10355707	10759716	892	99	10603	2.0036	0.022557	ATP2B2
ENSG00000069849	3	141584966	141655356	206	19	10608	2.0029	0.022592	ATP1B3
ENSG00000162972	2	200810040	200883263	129	18	10608	2.0025	0.022615	C2orf47
ENSG00000183401	19	11445360	11475620	50	5	10616	2.0022	0.022631	CCDC159
ENSG00000167625	19	42714423	42742353	19	4	10608	2.0021	0.022636	ZNF526
ENSG00000135960	2	109500927	109615828	348	26	10614	2.002	0.022642	EDAR
ENSG00000125089	4	8173799	8253530	139	28	10598	2.0018	0.022651	SH3TC1
ENSG00000225830	10	50653414	50757584	220	23	10624	2.0004	0.022728	ERCC6
ENSG00000175697	3	119873492	120013941	413	27	10619	1.9997	0.022764	GPR156
ENSG00000269169	19	989601	1009952	79	18	10599	1.9996	0.022771	AC004528.1
ENSG00000135018	9	86264878	86333118	180	13	10618	1.9996	0.022772	UBQLN1
ENSG00000205856	22	32534993	32565309	96	15	10605	1.9991	0.022798	C22orf42
ENSG00000163491	3	27141576	27420951	771	22	10611	1.9981	0.022851	NEK10
ENSG00000128789	18	12648737	12735739	216	16	10617	1.9976	0.022879	PSMG2
ENSG00000111704	12	7930390	7958655	137	11	10609	1.9971	0.022908	NANOG
ENSG00000154429	1	229446758	229489041	78	8	10610	1.9948	0.02303	CCSAP
ENSG00000079387	12	48426681	48510091	208	17	10626	1.9945	0.023049	SENP1
ENSG00000196329	7	150409341	150457121	105	13	10607	1.9931	0.023124	GIMAP5
ENSG00000088543	3	50585462	50618458	38	5	10614	1.992	0.023188	C3orf18
ENSG00000111737	12	120522899	120565306	69	13	10591	1.9918	0.023198	RAB35
ENSG00000187581	14	93803537	93824702	90	8	10625	1.9917	0.023204	COX8C
ENSG00000176490	19	2704565	2731416	66	11	10598	1.9911	0.023236	DIRAS1
ENSG00000135632	2	73431350	73464365	73	13	10620	1.9889	0.023354	SMYD5
ENSG00000129933	19	19421490	19479563	111	10	10617	1.987	0.023462	MAU2
ENSG00000148019	9	80840978	80904606	126	17	10607	1.9869	0.023466	CEP78
ENSG00000174428	7	74498364	74575623	1	1	10558	1.9859	0.02352	GTF2IRD2B
ENSG00000081377	9	99242523	99392112	124	14	10611	1.9849	0.023576	CDC14B
ENSG00000139182	12	7272294	7321541	93	12	10599	1.9846	0.023592	CLSTN3
ENSG00000114735	3	50596583	50632366	33	4	10622	1.9811	0.023791	HEMK1
ENSG00000132952	13	31181830	31243686	58	7	10610	1.981	0.023795	USPL1
ENSG00000168539	11	62666151	62699279	40	10	10602	1.9799	0.023859	CHRM1
ENSG00000147536	8	41376725	41412565	87	14	10605	1.9794	0.023888	GINS4
ENSG00000003249	16	90061273	90096536	94	15	10597	1.9787	0.023925	DBNDD1
ENSG00000185669	16	88734090	88762901	39	9	10582	1.9772	0.024007	SNAI3
ENSG00000167136	9	131570753	131594956	80	8	10615	1.9771	0.024012	ENDOG
ENSG00000028277	19	42580263	42710737	116	7	10616	1.9771	0.024014	POU2F2
ENSG00000157617	21	43295221	43383999	231	57	10605	1.9768	0.024031	C2CD2
ENSG00000179528	2	74714644	74740443	23	3	10618	1.9764	0.024052	LBX2
ENSG00000090470	15	65399717	65436174	24	7	10611	1.9734	0.024223	PDCD7
ENSG00000248727	5	55743622	55787773	179	25	10611	1.9728	0.024262	CTC-236F12.4
ENSG00000158805	16	89776808	89817311	155	17	10601	1.9727	0.024262	ZNF276
ENSG00000119522	9	126131933	126702431	1177	55	10607	1.9718	0.024317	DENND1A
ENSG00000109062	17	72734791	72775492	60	10	10609	1.971	0.02436	SLC9A3R1
ENSG00000064666	19	1016298	1049068	135	29	10603	1.97	0.02442	CNN2
ENSG00000123297	12	58166372	58211854	53	6	10622	1.9697	0.024439	TSFM
ENSG00000123427	12	58155275	58186324	34	3	10620	1.9693	0.02446	METTL21B
ENSG00000108264	17	35756965	35849835	223	21	10617	1.9685	0.024506	TADA2A
ENSG00000189050	17	58019601	58052122	33	5	10624	1.9649	0.024711	RNFT1
ENSG00000183709	19	39749154	39770732	41	6	10621	1.9638	0.024777	IFNL2
ENSG00000145107	3	196036213	196075374	94	14	10594	1.9622	0.024869	TM4SF19
ENSG00000178462	10	5425061	5456793	104	8	10598	1.9618	0.024894	TUBAL3
ENSG00000139352	12	103341464	103364294	23	7	10597	1.9615	0.024911	ASCL1
ENSG00000140968	16	85922409	85966215	81	16	10597	1.9602	0.024986	IRF8
ENSG00000068745	3	48715436	48787786	92	11	10617	1.9589	0.025064	IP6K2
ENSG00000134278	18	12436511	12668133	610	30	10620	1.9564	0.02521	SPIRE1
ENSG00000108788	17	40709086	40735257	49	8	10619	1.9563	0.025218	MLX
ENSG00000267318	17	58008269	58060462	49	7	10625	1.9555	0.025259	RP11-178C3.1
ENSG00000185070	14	85986488	86105034	260	34	10599	1.9549	0.025298	FLRT2
ENSG00000100983	20	33506236	33553620	69	7	10607	1.9518	0.025483	GSS
ENSG00000088899	20	3133263	3164192	43	10	10612	1.9491	0.02564	LZTS3
ENSG00000234776	11	45918085	45938833	16	4	10579	1.9487	0.025664	C11orf94
ENSG00000085274	3	169480619	169517504	52	5	10624	1.9485	0.025679	MYNN
ENSG00000168060	11	64802290	64836021	70	12	10623	1.9485	0.02568	NAALADL1
ENSG00000166435	11	74508784	74670245	266	20	10618	1.9477	0.025726	XRRA1
ENSG00000111713	12	21679123	21767781	223	16	10614	1.9474	0.025743	GYS2
ENSG00000213822	19	51969838	52004206	168	19	10609	1.947	0.025767	CEACAM18
ENSG00000269693	19	12626534	12701789	78	14	10597	1.9465	0.025799	CTD-2192J16.20
ENSG00000196660	1	219848769	220141989	832	38	10609	1.9457	0.025845	SLC30A10
ENSG00000100170	22	32429019	32519016	222	12	10623	1.9456	0.025852	SLC5A1
ENSG00000126749	12	7062408	7115520	59	7	10623	1.9449	0.025894	EMG1
ENSG00000268941	20	57199828	57220772	48	9	10604	1.9444	0.025921	MGC4294
ENSG00000205923	16	2567081	2591420	9	6	10606	1.9439	0.025952	CEMP1
ENSG00000163645	3	150367672	150431758	124	22	10605	1.9438	0.025963	FAM194A
ENSG00000146109	6	26587180	26610278	66	11	10628	1.9436	0.025974	ABT1
ENSG00000184040	10	18031218	18099855	2	1	10607	1.9426	0.026033	TMEM236
ENSG00000182393	19	39776965	39799313	77	6	10629	1.9404	0.026168	IFNL1
ENSG00000198793	1	11156592	11332564	355	9	10629	1.9393	0.026234	MTOR
ENSG00000129988	20	36964759	37015665	137	20	10595	1.9391	0.026246	LBP
ENSG00000143819	1	225987794	226043260	156	30	10601	1.9389	0.026259	EPHX1
ENSG00000258472	17	26772770	26951215	188	25	10606	1.9384	0.026285	RP11-192H23.4
ENSG00000176788	5	17055707	17286943	617	66	10611	1.9368	0.026384	BASP1
ENSG00000257921	12	58156811	58190829	41	3	10620	1.9363	0.026415	RP11-571M6.15
ENSG00000092140	14	31018329	31099269	162	21	10619	1.934	0.026557	G2E3
ENSG00000134240	1	120280619	120321528	57	13	10592	1.9338	0.026568	HMGCS2
ENSG00000101489	18	34813010	35156000	519	74	10599	1.9329	0.026626	CELF4
ENSG00000198825	10	121475609	121598652	246	16	10611	1.9321	0.026671	INPP5F
ENSG00000168101	16	4733695	4755860	43	5	10609	1.9317	0.026696	NUDT16L1
ENSG00000115648	2	238384071	238473961	372	21	10617	1.9311	0.026734	MLPH
ENSG00000196526	4	7750441	7951653	884	43	10603	1.9294	0.026842	AFAP1
ENSG00000105926	7	24602887	24743812	325	6	10579	1.9252	0.027101	MPP6
ENSG00000104879	19	45799672	45836235	77	17	10592	1.925	0.027117	CKM
ENSG00000198685	3	128280843	128304929	49	13	10592	1.9246	0.02714	C3orf27
ENSG00000125037	3	9994221	10062800	179	6	10621	1.9235	0.027211	EMC3
ENSG00000141552	17	79838666	79868867	2	1	10547	1.9219	0.027309	ANAPC11
ENSG00000183979	17	79848621	79870781	2	1	10547	1.9219	0.027309	NPB
ENSG00000185813	17	79848841	79879340	2	1	10547	1.9219	0.027309	PCYT2
ENSG00000186197	1	236501562	236658214	485	44	10603	1.9214	0.027341	EDARADD
ENSG00000145901	5	150399506	150483138	235	35	10597	1.92	0.027426	TNIP1
ENSG00000174151	1	110026674	110055554	28	7	10576	1.9188	0.027504	CYB561D1
ENSG00000221883	3	48945221	48966818	28	6	10625	1.9188	0.027507	ARIH2OS
ENSG00000135108	12	117571146	117638336	190	11	10610	1.918	0.027552	FBXO21
ENSG00000177479	3	48946254	49033815	86	11	10626	1.9161	0.027675	ARIH2
ENSG00000198833	6	90026344	90072567	79	19	10594	1.9158	0.027694	UBE2J1
ENSG00000151360	2	3695785	3760261	130	21	10583	1.9137	0.02783	ALLC
ENSG00000179862	1	41316729	41338018	86	14	10609	1.9131	0.027866	CITED4
ENSG00000048052	7	18116572	19052039	1608	130	10598	1.9131	0.027871	HDAC9
ENSG00000131400	19	50851734	50879087	42	5	10612	1.9117	0.027958	NAPSA
ENSG00000108423	17	57926851	57980304	88	10	10624	1.9116	0.027961	TUBD1
ENSG00000130487	22	50976462	50999451	120	10	10613	1.9089	0.028139	KLHDC7B
ENSG00000106992	9	130618759	130650022	51	15	10593	1.9078	0.028206	AK1
ENSG00000196811	2	233394437	233421113	52	10	10605	1.9059	0.028334	CHRNG
ENSG00000272162	6	10738027	10940656	297	36	10597	1.9058	0.02834	RP11-637O19.3
ENSG00000169314	22	24095208	24118048	29	7	10601	1.9049	0.028397	C22orf15
ENSG00000073584	17	38771214	38814760	51	10	10585	1.9038	0.02847	SMARCE1
ENSG00000167037	22	25192236	25333545	367	48	10611	1.9038	0.028471	SGSM1
ENSG00000135902	2	233380703	233411377	64	15	10601	1.9026	0.028545	CHRND
ENSG00000149243	11	75123438	75151674	31	6	10600	1.9026	0.028545	KLHL35
ENSG00000126353	17	38700021	38731724	38	10	10570	1.9026	0.028549	CCR7
ENSG00000130167	19	11396824	11447672	116	16	10605	1.9011	0.028642	TSPAN16
ENSG00000127084	9	95699733	95808518	197	25	10595	1.9004	0.028688	FGD3
ENSG00000213593	11	57470072	57518445	59	7	10625	1.8974	0.028889	TMX2
ENSG00000269891	10	98747795	99062413	674	72	10607	1.8973	0.028892	ARHGAP19-SLIT1
ENSG00000173706	3	124674554	124784802	245	26	10613	1.8955	0.029011	HEG1
ENSG00000231824	18	5135284	5207502	136	28	10605	1.8947	0.029069	C18orf42
ENSG00000163794	2	27520268	27541313	27	8	10611	1.8944	0.029086	UCN
ENSG00000107874	10	104173002	104202418	42	12	10609	1.8922	0.029234	CUEDC2
ENSG00000187185	16	57822098	57860850	114	20	10609	1.8913	0.029292	CTD-2600O9.1
ENSG00000068120	17	40703485	40728295	49	6	10616	1.8911	0.029306	COASY
ENSG00000103769	15	66008392	66194329	341	22	10618	1.8902	0.029363	RAB11A
ENSG00000217442	22	50979541	51011334	166	16	10612	1.8895	0.029416	SYCE3
ENSG00000132518	17	7895912	7933657	62	12	10607	1.8894	0.029418	GUCY2D
ENSG00000272514	6	88107701	88184183	232	17	10619	1.8885	0.029479	C6ORF165
ENSG00000039123	5	54593588	54731409	289	9	10622	1.8885	0.02948	SKIV2L2
ENSG00000249016	5	54242063	54263674	79	11	10592	1.8883	0.02949	RP11-45H22.3
ENSG00000183513	2	99205773	99234978	49	5	10602	1.8882	0.029498	COA5
ENSG00000168418	16	84245823	84283356	118	21	10599	1.8859	0.029653	KCNG4
ENSG00000115194	2	27466552	27508685	79	11	10621	1.8857	0.029668	SLC30A3
ENSG00000189159	17	73121343	73174376	83	11	10608	1.8852	0.029704	HN1
ENSG00000205078	16	77223294	77257112	149	19	10623	1.8836	0.02981	SYCE1L
ENSG00000184445	12	123001793	123120943	172	15	10609	1.8831	0.029841	KNTC1
ENSG00000115289	2	74722170	74745707	20	3	10619	1.8823	0.029899	PCGF1
ENSG00000221986	1	109824987	109859663	68	14	10601	1.8823	0.0299	MYBPHL
ENSG00000165995	10	18419606	18840798	1047	106	10593	1.8823	0.029901	CACNB2
ENSG00000111860	6	118771935	119041238	672	27	10614	1.8813	0.029963	CEP85L
ENSG00000006283	17	48628429	48714835	135	27	10601	1.8811	0.029977	CACNA1G
ENSG00000108591	17	17981200	18021285	53	7	10593	1.8802	0.030042	DRG2
ENSG00000143195	1	166872443	166954719	140	18	10615	1.88	0.030051	ILDR2
ENSG00000181315	6	26626518	26669980	112	11	10629	1.8793	0.030102	ZNF322
ENSG00000185933	10	105203144	105228645	43	11	10617	1.8791	0.030116	CALHM1
ENSG00000264545	9	21792635	22042985	334	42	10596	1.8786	0.030148	RP11-145E5.5
ENSG00000128310	22	38209389	38231502	22	7	10601	1.877	0.030259	GALR3
ENSG00000156482	8	99027079	99068697	88	16	10598	1.8743	0.030444	RPL30
ENSG00000171476	4	57504155	57558065	114	21	10602	1.8738	0.030476	HOPX
ENSG00000068831	11	64484383	64522928	34	3	10590	1.872	0.030602	RASGRP2
ENSG00000108443	17	57960447	58037925	98	9	10629	1.871	0.03067	RPS6KB1
ENSG00000128872	15	52033758	52118565	122	11	10600	1.8709	0.030678	TMOD2
ENSG00000176148	11	33050963	33137489	329	18	10622	1.8704	0.030717	TCP11L1
ENSG00000186051	9	108414738	108435367	34	6	10613	1.8698	0.030753	TAL2
ENSG00000229676	19	22807126	22860472	291	5	10623	1.8696	0.03077	ZNF492
ENSG00000135413	12	55014595	55038679	31	9	10597	1.8691	0.030804	LACRT
ENSG00000110675	11	107451817	107547505	208	30	10608	1.8685	0.030847	ELMOD1
ENSG00000268059	6	13605728	13631126	34	5	10597	1.8669	0.030958	AL441883.1
ENSG00000130429	7	98961872	99002424	68	7	10623	1.866	0.031019	ARPC1B
ENSG00000105205	19	40211890	40238668	114	9	10608	1.8656	0.031046	CLC
ENSG00000148120	9	97478983	97859441	747	28	10622	1.8641	0.031151	C9orf3
ENSG00000171681	12	14508610	14661697	314	19	10623	1.8639	0.031166	ATF7IP
ENSG00000105705	19	19376827	19441653	120	11	10607	1.8638	0.031176	SUGP1
ENSG00000084731	2	26139471	26215618	161	25	10608	1.8626	0.031257	KIF3C
ENSG00000156831	8	126093921	126389362	576	42	10613	1.8616	0.031331	NSMCE2
ENSG00000250588	3	158670024	159625155	1591	92	10606	1.8607	0.031393	IQCJ-SCHIP1
ENSG00000067113	5	54710682	54840878	286	11	10628	1.8591	0.031504	PPAP2A
ENSG00000112655	6	43034006	43139457	206	26	10614	1.859	0.031515	PTK7
ENSG00000013523	14	77243588	77302589	163	27	10608	1.8589	0.031524	ANGEL1
ENSG00000185313	3	38728293	38845501	291	30	10613	1.8588	0.031527	SCN10A
ENSG00000133935	14	76106134	76137532	51	11	10600	1.8588	0.031529	C14orf1
ENSG00000178074	2	200765979	200830658	120	15	10619	1.8585	0.031548	C2orf69
ENSG00000118298	1	150219554	150247478	9	4	10598	1.8583	0.031563	CA14
ENSG00000183150	12	12803825	12859141	98	20	10597	1.8579	0.031593	GPR19
ENSG00000007312	17	61996100	62019714	26	4	10611	1.8573	0.031633	CD79B
ENSG00000135407	12	58181159	58222487	38	8	10610	1.8553	0.03178	AVIL
ENSG00000269223	20	62464779	62485273	60	8	10610	1.8552	0.031782	AL158091.1
ENSG00000169744	4	16493164	16910432	855	94	10604	1.8548	0.031814	LDB2
ENSG00000185304	2	88045474	88295309	25	6	10595	1.8542	0.031852	RGPD2
ENSG00000084112	12	109166466	109261366	121	22	10603	1.8538	0.031884	SSH1
ENSG00000154079	6	71266620	71309272	118	6	10605	1.8521	0.032002	C6orf57
ENSG00000166359	19	33612996	33676701	143	19	10613	1.8522	0.032002	WDR88
ENSG00000171195	4	71286209	71358714	287	19	10617	1.8504	0.032131	MUC7
ENSG00000233436	11	57500986	57529253	27	5	10623	1.85	0.032158	BTBD18
ENSG00000115297	2	74730590	74754274	18	4	10614	1.8492	0.032217	TLX2
ENSG00000175806	8	9901778	10296401	992	83	10591	1.8479	0.032309	MSRA
ENSG00000014914	1	149890543	149918791	40	4	10619	1.8447	0.03254	MTMR11
ENSG00000159110	21	34592206	34647980	136	14	10615	1.8438	0.032609	IFNAR2
ENSG00000109065	17	72756686	72782506	59	7	10615	1.8431	0.032655	NAT9
ENSG00000163815	3	45033040	45087563	124	10	10609	1.8429	0.032673	CLEC3B
ENSG00000197705	18	30242634	30363025	198	13	10608	1.8423	0.032715	KLHL14
ENSG00000143368	1	149885209	149910236	38	3	10615	1.842	0.03274	SF3B4
ENSG00000121957	1	109407972	109487167	183	20	10615	1.8419	0.032745	GPSM2
ENSG00000166006	12	75423857	75613648	384	31	10609	1.8414	0.032778	KCNC2
ENSG00000141232	17	48929584	48955339	27	5	10611	1.8406	0.032841	TOB1
ENSG00000172660	17	34126459	34201619	153	12	10625	1.8403	0.032863	TAF15
ENSG00000213215	7	143647027	143668108	66	8	10633	1.8366	0.033138	OR2F1
ENSG00000013288	4	6566902	6635089	134	24	10603	1.8349	0.033263	MAN2B2
ENSG00000178467	3	49017319	49054587	24	6	10621	1.8338	0.033339	P4HTM
ENSG00000144868	3	132747235	133126636	895	39	10605	1.8327	0.033422	TMEM108
ENSG00000131408	19	50822910	50896239	91	11	10605	1.8326	0.033429	NR1H2
ENSG00000181894	19	58627619	58676477	170	18	10600	1.832	0.033474	ZNF329
ENSG00000047365	4	35939843	36256131	716	58	10604	1.8319	0.033487	ARAP2
ENSG00000041353	18	52375091	52572747	442	25	10610	1.8309	0.033556	RAB27B
ENSG00000176928	5	74313289	74336724	60	10	10621	1.8301	0.033618	GCNT4
ENSG00000106018	7	158810866	158947649	390	26	10611	1.8291	0.033696	VIPR2
ENSG00000109738	4	157987209	158103242	382	25	10622	1.829	0.033703	GLRB
ENSG00000125821	20	18558537	18754561	726	27	10617	1.8288	0.033718	DTD1
ENSG00000115204	2	27522360	27558547	38	10	10610	1.8274	0.03382	MPV17
ENSG00000006659	19	40184946	40210084	60	8	10618	1.8271	0.033846	LGALS14
ENSG00000164458	6	166561144	166592188	100	13	10597	1.827	0.03385	T
ENSG00000162062	16	2500081	2524964	13	6	10594	1.8267	0.033872	C16orf59
ENSG00000165644	10	76983727	77005788	48	11	10606	1.8264	0.033899	COMTD1
ENSG00000114737	3	50633921	50659262	25	3	10627	1.8249	0.034011	CISH
ENSG00000171497	4	159620286	159654548	34	6	10609	1.8248	0.034015	PPID
ENSG00000144278	2	154718426	155320361	1429	57	10611	1.8236	0.034105	GALNT13
ENSG00000183128	10	105222561	105248997	62	9	10613	1.8225	0.034192	CALHM3
ENSG00000197530	1	1540795	1575990	35	6	10597	1.8224	0.034196	MIB2
ENSG00000167962	16	2037655	2069824	88	10	10603	1.8216	0.03426	ZNF598
ENSG00000075391	1	178052864	178458644	570	20	10615	1.8197	0.034399	RASAL2
ENSG00000128218	22	24084930	24106655	30	8	10605	1.8192	0.034438	VPREB3
ENSG00000169126	10	28054115	28297977	427	27	10604	1.8179	0.034543	ARMC4
ENSG00000214700	12	27223991	27245447	76	12	10628	1.8177	0.034557	C12orf71
ENSG00000008283	17	61499665	61533739	12	5	10603	1.8163	0.03466	CYB561
ENSG00000106244	7	98979671	99016452	55	7	10620	1.8163	0.034664	PDAP1
ENSG00000101040	20	45827859	45995567	181	31	10603	1.8145	0.034803	ZMYND8
ENSG00000185946	1	104058313	104107861	44	9	10591	1.8143	0.034812	RNPC3
ENSG00000141736	17	37834167	37896679	85	10	10594	1.814	0.034842	ERBB2
ENSG00000197956	1	153497075	153518720	37	4	10590	1.8128	0.034932	S100A6
ENSG00000122008	5	74797581	74906969	153	16	10624	1.8119	0.034998	POLK
ENSG00000249709	19	12626184	12672356	42	13	10587	1.8114	0.035041	ZNF564
ENSG00000100865	14	102798956	102839253	67	14	10618	1.8112	0.035053	CINP
ENSG00000140280	15	52005208	52053782	66	4	10621	1.8104	0.035119	LYSMD2
ENSG00000145029	3	49450379	49476759	44	8	10622	1.8103	0.035121	NICN1
ENSG00000214814	8	124854227	125142302	410	34	10607	1.8094	0.035191	FER1L6
ENSG00000103260	16	755115	779655	50	8	10601	1.8074	0.03535	METRN
ENSG00000169592	16	29996615	30027114	45	6	10625	1.8066	0.035416	INO80E
ENSG00000154736	21	28280231	28348832	139	19	10596	1.8057	0.03548	ADAMTS5
ENSG00000133115	13	39530062	39575203	153	14	10617	1.8056	0.035492	STOML3
ENSG00000176381	6	166709168	166731936	50	9	10583	1.8041	0.03561	PRR18
ENSG00000169989	4	153680506	153710916	65	10	10617	1.8039	0.035621	TIGD4
ENSG00000177047	9	21130631	21152144	35	10	10594	1.8039	0.035626	IFNW1
ENSG00000067225	15	72481370	72534164	69	11	10624	1.8038	0.035631	PKM
ENSG00000171475	17	38365556	38450388	128	10	10624	1.8031	0.035685	WIPF2
ENSG00000181754	1	110036797	110062360	38	7	10574	1.8031	0.035687	AMIGO1
ENSG00000176946	2	242513820	242586864	162	11	10591	1.803	0.035693	THAP4
ENSG00000116337	1	110148726	110184673	65	15	10602	1.8025	0.035736	AMPD2
ENSG00000198561	11	57510715	57597018	89	11	10619	1.8025	0.035736	CTNND1
ENSG00000137817	15	72523522	72575340	101	12	10618	1.8024	0.035739	PARP6
ENSG00000130382	19	6202966	6289959	277	18	10615	1.8024	0.035739	MLLT1
ENSG00000254462	11	57470077	57569058	123	12	10622	1.8017	0.035796	TMX2-CTNND1
ENSG00000126838	12	9291436	9370966	138	22	10606	1.8015	0.035813	PZP
ENSG00000147443	8	21756384	21781371	54	13	10586	1.8015	0.035816	DOK2
ENSG00000150337	1	149744227	149774074	1	1	10629	1.8008	0.03587	FCGR1A
ENSG00000163931	3	53248723	53300068	105	8	10594	1.7996	0.03596	TKT
ENSG00000143179	1	165786768	165890855	96	16	10591	1.7991	0.036002	UCK2
ENSG00000135932	2	231567560	231695790	193	18	10611	1.7989	0.036018	CAB39
ENSG00000147862	9	14071842	14408982	392	102	10597	1.7989	0.036021	NFIB
ENSG00000111206	12	2956847	2996206	50	6	10608	1.7978	0.036108	FOXM1
ENSG00000092108	14	31081318	31215018	297	19	10624	1.7975	0.036131	SCFD1
ENSG00000164080	3	51565160	51712683	116	20	10623	1.7964	0.036217	RAD54L2
ENSG00000131096	17	42020106	42091837	101	19	10598	1.7963	0.036223	PYY
ENSG00000130244	19	38883775	38909728	93	9	10622	1.796	0.036248	FAM98C
ENSG00000153822	17	68039570	68141749	220	14	10600	1.7957	0.036268	KCNJ16
ENSG00000042493	2	85611871	85655555	137	19	10605	1.7951	0.036321	CAPG
ENSG00000188372	7	76016835	76081388	172	20	10615	1.7947	0.036353	ZP3
ENSG00000142528	19	50518971	50566671	89	13	10617	1.7937	0.036432	ZNF473
ENSG00000188396	1	45261585	45282957	28	4	10592	1.7929	0.036498	TCTEX1D4
ENSG00000148411	9	138888383	138997131	191	34	10601	1.7928	0.036503	NACC2
ENSG00000141699	17	40721531	40772641	85	8	10624	1.792	0.036568	FAM134C
ENSG00000034693	6	143761944	143821147	89	9	10602	1.7908	0.036662	PEX3
ENSG00000112658	6	43129037	43159243	68	8	10600	1.7908	0.036665	SRF
ENSG00000158615	1	204362515	204390919	39	11	10598	1.7903	0.036702	PPP1R15B
ENSG00000120440	6	167728574	167782991	150	23	10605	1.7902	0.036711	TTLL2
ENSG00000049540	7	73432119	73494237	81	12	10612	1.7899	0.036733	ELN
ENSG00000184730	16	28495970	28520291	27	6	10614	1.7899	0.036733	APOBR
ENSG00000163630	3	63203991	63612597	1208	97	10602	1.7899	0.036737	SYNPR
ENSG00000187889	1	57174477	57295369	249	53	10599	1.7898	0.036741	C1orf168
ENSG00000162971	2	200784698	200830459	82	12	10617	1.7897	0.036752	TYW5
ENSG00000167325	11	4105937	4170106	204	12	10624	1.7893	0.036787	RRM1
ENSG00000181350	17	16334891	16405467	147	14	10608	1.7892	0.036791	FAM211A
ENSG00000078269	6	158392888	158530208	278	37	10598	1.7889	0.036815	SYNJ2
ENSG00000198092	4	68908916	69005598	259	9	10613	1.7887	0.03683	TMPRSS11F
ENSG00000183160	12	108973622	109002096	68	13	10609	1.7887	0.036836	TMEM119
ENSG00000156136	4	71848255	71906631	74	7	10616	1.7884	0.036857	DCK
ENSG00000187741	16	89793957	89893065	455	17	10607	1.7868	0.036982	FANCA
ENSG00000169129	10	116044583	116174515	259	43	10606	1.786	0.037053	AFAP1L2
ENSG00000197405	19	47783280	47835323	134	10	10612	1.7856	0.037086	C5AR1
ENSG00000138100	2	27495260	27540307	59	10	10617	1.7849	0.037142	TRIM54
ENSG00000119685	14	76089968	76431421	583	23	10613	1.7843	0.037187	TTLL5
ENSG00000089057	20	4823002	5000939	295	44	10605	1.784	0.037209	SLC23A2
ENSG00000046604	18	29068006	29138971	175	19	10611	1.7838	0.037231	DSG2
ENSG00000250479	22	24098021	24120630	27	8	10599	1.7837	0.037239	CHCHD10
ENSG00000165861	14	73426159	73503920	304	18	10614	1.7836	0.037246	ZFYVE1
ENSG00000117713	1	27012524	27118595	132	8	10623	1.7828	0.037309	ARID1A
ENSG00000116649	1	11104641	11130081	53	5	10614	1.7822	0.037361	SRM
ENSG00000170190	17	73073822	73112257	113	12	10605	1.7821	0.037367	SLC16A5
ENSG00000135446	12	58131510	58159796	19	8	10591	1.7808	0.03747	CDK4
ENSG00000118245	2	217714181	217734787	43	9	10596	1.779	0.037623	TNP1
ENSG00000145020	3	49444211	49470186	36	6	10621	1.7786	0.037655	AMT
ENSG00000008256	7	6191407	6322275	255	17	10617	1.7776	0.037734	CYTH3
ENSG00000118004	2	3632426	3702048	164	18	10598	1.7769	0.037793	COLEC11
ENSG00000206077	5	700475	777067	10	3	10575	1.7755	0.037907	ZDHHC11B
ENSG00000183196	16	75500949	75539282	71	17	10607	1.7755	0.037911	CHST6
ENSG00000170128	1	200832083	200853306	66	13	10602	1.7745	0.037987	GPR25
ENSG00000113810	3	160107062	160162750	91	12	10629	1.7737	0.038056	SMC4
ENSG00000116983	1	40134320	40167361	68	15	10590	1.7736	0.038067	HPCAL4
ENSG00000188612	17	73153408	73189078	48	8	10600	1.7735	0.038073	SUMO2
ENSG00000183684	17	79835713	79859462	2	1	10532	1.7713	0.038253	ALYREF
ENSG00000005448	2	74638805	74662882	14	2	10622	1.7713	0.038254	WDR54
ENSG00000196826	19	12562373	12672288	236	17	10606	1.7713	0.038256	ZNF709
ENSG00000196715	7	65328254	65434550	209	15	10627	1.7709	0.03829	VKORC1L1
ENSG00000162461	1	16052900	16077891	28	6	10591	1.7703	0.038339	SLC25A34
ENSG00000196350	19	22459210	22509978	73	11	10604	1.7699	0.038369	ZNF729
ENSG00000254732	11	57499635	57570715	83	11	10621	1.7694	0.038416	RP11-691N7.6
ENSG00000001460	1	24673489	24753424	184	18	10608	1.7691	0.038436	STPG1
ENSG00000148153	9	115436206	115490516	94	15	10578	1.7691	0.038436	INIP
ENSG00000143870	2	10913517	10988103	420	21	10616	1.7686	0.038481	PDIA6
ENSG00000145700	5	74354100	74542703	463	16	10629	1.7679	0.03854	ANKRD31
ENSG00000166896	12	58325324	58361052	91	8	10610	1.7679	0.038542	XRCC6BP1
ENSG00000165972	12	96250826	96346752	304	29	10611	1.7676	0.038567	CCDC38
ENSG00000106799	9	101856320	101926474	116	11	10608	1.7659	0.03871	TGFBR1
ENSG00000196358	9	135027334	135129921	122	23	10593	1.7638	0.038882	NTNG2
ENSG00000120251	4	158115334	158297227	231	23	10612	1.7613	0.039098	GRIA2
ENSG00000169327	14	21613026	21634222	63	14	10599	1.7611	0.039107	OR5AU1
ENSG00000135100	12	121406346	121450315	138	20	10610	1.76	0.039206	HNF1A
ENSG00000179837	3	51418731	51445330	30	6	10621	1.7595	0.039245	RBM15B
ENSG00000138246	3	132126370	132267876	269	19	10606	1.7591	0.039282	DNAJC13
ENSG00000141506	17	8772233	8879029	182	31	10602	1.759	0.039291	PIK3R5
ENSG00000185630	1	164514821	164878533	602	85	10599	1.7582	0.03936	PBX1
ENSG00000007933	1	171050018	171096959	169	19	10621	1.7579	0.039379	FMO3
ENSG00000107872	10	104168946	104192893	26	8	10612	1.7578	0.039388	FBXL15
ENSG00000151348	11	44107099	44276979	278	21	10604	1.7573	0.039435	EXT2
ENSG00000075914	3	45006733	45087558	157	12	10609	1.7571	0.039449	EXOSC7
ENSG00000145428	4	154621277	154691387	190	12	10598	1.7549	0.039642	RNF175
ENSG00000122862	10	70837862	70874567	53	10	10586	1.7544	0.039683	SRGN
ENSG00000137075	9	36326393	36497545	228	30	10615	1.7538	0.039729	RNF38
ENSG00000013293	3	170167372	170313863	187	31	10599	1.7534	0.039763	SLC7A14
ENSG00000146216	6	43201418	43265997	104	18	10603	1.7509	0.039979	TTBK1
ENSG00000119231	3	196584727	196671585	205	19	10612	1.7496	0.040092	SENP5
ENSG00000269676	12	133039334	133060726	42	13	10591	1.7493	0.040122	MUC8
ENSG00000105778	7	32525038	33088516	1597	35	10619	1.748	0.040229	AVL9
ENSG00000123607	2	166703985	166820353	155	18	10603	1.7475	0.040277	TTC21B
ENSG00000197938	3	97991732	98012676	108	10	10630	1.7472	0.040304	OR5H2
ENSG00000164167	4	147086837	147131152	128	9	10605	1.7468	0.040333	LSM6
ENSG00000159239	2	74631304	74658718	18	2	10623	1.7464	0.040374	C2orf81
ENSG00000166257	11	123489895	123535952	127	13	10601	1.7459	0.040412	SCN3B
ENSG00000172653	17	34171955	34205895	69	8	10624	1.7453	0.040466	C17orf66
ENSG00000146700	7	76008651	76049012	137	15	10614	1.7452	0.040477	SRCRB4D
ENSG00000203814	1	149744245	149793928	20	2	10608	1.7449	0.040498	HIST2H2BF
ENSG00000182154	9	140435651	140457007	21	6	10596	1.7435	0.040624	MRPL41
ENSG00000088448	13	111520887	111577416	145	15	10608	1.7422	0.040739	ANKRD10
ENSG00000152556	12	48488922	48550187	151	17	10614	1.7421	0.040746	PFKM
ENSG00000188039	19	16820787	16938774	207	26	10603	1.7421	0.040746	NWD1
ENSG00000168061	11	64798373	64822300	56	7	10620	1.7414	0.040803	SAC3D1
ENSG00000162290	3	53307447	53391654	115	13	10616	1.7411	0.040832	DCP1A
ENSG00000091986	3	112313407	112378377	120	21	10609	1.7405	0.040884	CCDC80
ENSG00000215021	12	7064490	7089988	29	6	10622	1.7385	0.041057	PHB2
ENSG00000161570	17	34188495	34217797	67	8	10622	1.7372	0.041176	CCL5
ENSG00000259803	16	89252406	89278072	72	11	10592	1.7371	0.041189	SLC22A31
ENSG00000163430	3	120101140	120180100	208	28	10607	1.737	0.041195	FSTL1
ENSG00000131069	20	33449949	33525769	110	7	10622	1.7368	0.041214	ACSS2
ENSG00000225190	17	43503266	43578115	160	6	10608	1.7366	0.041226	PLEKHM1
ENSG00000103254	16	760581	782601	51	7	10602	1.736	0.041282	FAM173A
ENSG00000132465	4	71511258	71557534	51	10	10621	1.7356	0.041315	IGJ
ENSG00000129636	16	47178298	47508060	285	15	10620	1.7331	0.041537	ITFG1
ENSG00000132692	1	156601182	156639324	35	13	10603	1.733	0.04155	BCAN
ENSG00000121690	11	33027410	33065128	137	9	10619	1.7318	0.041651	DEPDC7
ENSG00000119686	14	76034960	76139557	183	34	10610	1.7315	0.041679	FLVCR2
ENSG00000124019	2	225233415	225276802	107	12	10606	1.7313	0.041698	FAM124B
ENSG00000177728	17	73427240	73506171	225	18	10614	1.731	0.041723	KIAA0195
ENSG00000150457	13	21537171	21645686	257	18	10614	1.731	0.041727	LATS2
ENSG00000115318	2	74749541	74792817	26	6	10614	1.73	0.041812	LOXL3
ENSG00000196663	14	102819300	102978818	433	18	10616	1.7298	0.041831	TECPR2
ENSG00000149503	11	61881445	61930635	181	14	10599	1.7289	0.041913	INCENP
ENSG00000234949	2	238489663	238514624	97	17	10607	1.7284	0.041961	AC104667.3
ENSG00000163013	2	73471810	73521559	60	13	10612	1.7282	0.041978	FBXO41
ENSG00000181626	18	12083852	12139748	168	9	10629	1.7281	0.041985	ANKRD62
ENSG00000122025	13	28567411	28684729	350	18	10604	1.728	0.041998	FLT3
ENSG00000213614	15	72625775	72678817	75	9	10605	1.7267	0.042115	HEXA
ENSG00000197901	11	62693857	62762455	113	15	10612	1.7257	0.042197	SLC22A6
ENSG00000171503	4	159583277	159640775	47	12	10608	1.7253	0.042241	ETFDH
ENSG00000115524	2	198244508	198309815	61	9	10617	1.7251	0.042257	SF3B1
ENSG00000110680	11	14978214	15003900	29	3	10601	1.725	0.042261	CALCA
ENSG00000047346	15	52863514	53012014	242	24	10611	1.7249	0.042273	FAM214A
ENSG00000136802	9	131634391	131690318	45	12	10597	1.7243	0.042323	LRRC8A
ENSG00000198081	18	5279018	5307052	39	7	10595	1.7237	0.042381	ZBTB14
ENSG00000128604	7	128567666	128600089	82	16	10616	1.7235	0.042395	IRF5
ENSG00000120149	5	174141536	174167896	31	8	10602	1.7225	0.042487	MSX2
ENSG00000037897	12	58152254	58176576	23	3	10618	1.7218	0.04255	METTL1
ENSG00000184436	22	21343393	21366485	70	12	10599	1.7216	0.042569	THAP7
ENSG00000119632	14	94584116	94606590	49	8	10600	1.7206	0.042664	IFI27L2
ENSG00000176605	14	99167950	99194098	92	14	10591	1.7205	0.042672	C14orf177
ENSG00000067560	3	49386578	49460431	125	11	10627	1.7202	0.042694	RHOA
ENSG00000176438	14	95873831	95952173	242	51	10607	1.72	0.042714	SYNE3
ENSG00000104970	19	55033909	55067053	62	15	10597	1.7193	0.042779	KIR3DX1
ENSG00000105737	19	42492473	42583650	42	7	10607	1.719	0.042808	GRIK5
ENSG00000183598	1	149774826	149795236	19	2	10607	1.7185	0.042853	HIST2H3D
ENSG00000171208	16	47101614	47187908	56	7	10618	1.7183	0.04287	NETO2
ENSG00000123159	19	14578572	14616944	87	17	10607	1.718	0.042897	GIPC1
ENSG00000196091	12	101952131	102089796	441	49	10609	1.718	0.042899	MYBPC1
ENSG00000164327	5	38928021	39084510	308	14	10614	1.7177	0.042922	RICTOR
ENSG00000180660	13	36037926	36060832	25	8	10602	1.7174	0.042949	MAB21L1
ENSG00000205085	7	128302342	128336929	146	12	10619	1.7171	0.042981	FAM71F2
ENSG00000142156	21	47391651	47434964	81	17	10591	1.717	0.042986	COL6A1
ENSG00000213782	12	12956250	12992915	55	12	10601	1.7156	0.043118	DDX47
ENSG00000177374	17	1947448	1972981	47	12	10593	1.7148	0.04319	HIC1
ENSG00000060642	1	27103963	27134889	26	6	10623	1.7139	0.043272	PIGV
ENSG00000102743	13	41353548	41394247	96	10	10617	1.7139	0.043276	SLC25A15
ENSG00000183439	4	165865598	165908820	99	12	10606	1.7129	0.043366	TRIM61
ENSG00000160161	19	19639057	19667468	49	6	10594	1.7113	0.043514	CILP2
ENSG00000253368	1	27310198	27337389	22	5	10590	1.7105	0.043586	TRNP1
ENSG00000105717	19	19662522	19739725	108	13	10611	1.7105	0.043587	PBX4
ENSG00000176697	11	27666440	27753605	114	14	10608	1.7099	0.043638	BDNF
ENSG00000115446	2	99215042	99244978	48	4	10608	1.7098	0.043652	UNC50
ENSG00000066933	15	72104632	72420918	457	19	10621	1.7092	0.04371	MYO9A
ENSG00000148154	9	114649046	114707649	257	26	10602	1.7091	0.043717	UGCG
ENSG00000156515	10	71019740	71171638	393	56	10608	1.709	0.043722	HK1
ENSG00000213672	3	48691364	48733797	49	6	10624	1.709	0.043726	NCKIPSD
ENSG00000178904	19	32886449	32986801	187	22	10609	1.7078	0.04384	DPY19L3
ENSG00000154309	1	222978406	223189337	536	33	10606	1.7074	0.043876	DISP1
ENSG00000204381	11	111401005	111442264	58	8	10610	1.707	0.043913	LAYN
ENSG00000159164	1	149864870	149899434	50	3	10615	1.7062	0.043988	SV2A
ENSG00000141519	17	78000435	78084412	312	25	10605	1.7053	0.044067	CCDC40
ENSG00000254709	22	23219960	23248287	10	2	10606	1.705	0.044098	IGLL5
ENSG00000178149	3	49042921	49069726	16	6	10622	1.7042	0.04417	DALRD3
ENSG00000119041	2	197617756	197674449	55	12	10596	1.703	0.044288	GTF3C3
ENSG00000264058	17	38775049	38831393	84	10	10577	1.7022	0.044362	KRT222
ENSG00000197694	9	131304866	131405941	106	7	10619	1.7019	0.04439	SPTAN1
ENSG00000160408	9	130637600	130677687	37	9	10584	1.7018	0.044394	ST6GALNAC6
ENSG00000165934	14	92578281	92640755	184	11	10623	1.7016	0.044412	CPSF2
ENSG00000163285	4	46027786	46136098	294	17	10617	1.7013	0.044439	GABRG1
ENSG00000113578	5	141961743	142087617	277	42	10606	1.7006	0.044511	FGF1
ENSG00000269099	13	25581541	25601675	86	6	10579	1.7003	0.044534	LSP1
ENSG00000198523	6	118859461	118891893	70	13	10619	1.6988	0.044676	PLN
ENSG00000159403	12	7177513	7255203	51	14	10615	1.6985	0.044708	C1R
ENSG00000135447	12	54959171	54992443	50	11	10597	1.6977	0.044785	PPP1R1A
ENSG00000181274	10	99082255	99104458	51	6	10595	1.6969	0.04486	FRAT2
ENSG00000111321	12	6474211	6510733	65	16	10610	1.6968	0.044867	LTBR
ENSG00000198574	1	162355056	162391928	89	12	10598	1.6956	0.044983	SH2D1B
ENSG00000169919	7	65415671	65457301	89	11	10621	1.6953	0.045011	GUSB
ENSG00000178252	3	49034495	49063386	20	6	10622	1.6951	0.045029	WDR6
ENSG00000164944	8	95489921	95575757	328	17	10624	1.6944	0.045099	KIAA1429
ENSG00000138190	10	94580935	94829250	526	22	10612	1.6943	0.045101	EXOC6
ENSG00000138294	10	51539498	51572517	43	10	10603	1.6933	0.0452	MSMB
ENSG00000111012	12	58146117	58172769	19	3	10612	1.6932	0.045213	CYP27B1
ENSG00000134242	1	114346433	114424381	101	14	10604	1.6931	0.045216	PTPN22
ENSG00000054983	14	88294164	88470009	625	28	10613	1.6927	0.045261	GALC
ENSG00000110841	12	27666364	27858497	349	34	10604	1.6901	0.045509	PPFIBP1
ENSG00000155657	2	179380716	179705529	526	31	10621	1.6888	0.045632	TTN
ENSG00000122958	10	70873268	70942617	158	12	10626	1.688	0.045702	VPS26A
ENSG00000145740	5	68379473	68436896	54	7	10605	1.6859	0.045905	SLC30A5
ENSG00000140030	14	88461468	88488419	79	11	10627	1.6842	0.046075	GPR65
ENSG00000249861	19	40136534	40161287	49	6	10583	1.6831	0.046174	LGALS16
ENSG00000166439	11	74449913	74563458	208	18	10617	1.6822	0.046266	RNF169
ENSG00000115694	2	242422089	242459145	78	14	10603	1.6821	0.04627	STK25
ENSG00000213585	5	133297606	133350824	101	15	10605	1.6816	0.046322	VDAC1
ENSG00000170743	11	7250009	7500273	722	80	10603	1.6815	0.046333	SYT9
ENSG00000185345	6	161758452	163158803	3490	217	10605	1.6802	0.046457	PARK2
ENSG00000157045	16	15121710	15159921	85	11	10614	1.6802	0.046458	NTAN1
ENSG00000270757	2	198355137	198425450	75	10	10586	1.6794	0.046535	HSPE1-MOB4
ENSG00000184378	3	169474709	169497683	31	5	10622	1.6792	0.046558	ACTRT3
ENSG00000111361	12	124094953	124128313	107	13	10606	1.6783	0.046643	EIF2B1
ENSG00000183034	17	72910370	72940007	28	8	10615	1.6775	0.046718	OTOP2
ENSG00000166855	15	65430557	65487680	36	6	10610	1.6775	0.046719	CLPX
ENSG00000123338	12	54881495	54947726	150	31	10603	1.6775	0.046727	NCKAP1L
ENSG00000072803	5	171278553	171443877	148	11	10614	1.6767	0.046805	FBXW11
ENSG00000103126	16	327440	412673	202	23	10591	1.6766	0.046806	AXIN1
ENSG00000114993	2	74642963	74679549	22	3	10614	1.6762	0.046845	RTKN
ENSG00000109943	11	122699208	122753347	116	21	10595	1.6751	0.046961	CRTAM
ENSG00000138134	10	90629491	90744910	190	23	10608	1.6749	0.046981	STAMBPL1
ENSG00000249852	7	217554	239557	52	13	10601	1.6744	0.04703	AC145676.2
ENSG00000115540	2	198370295	198428423	61	9	10586	1.674	0.047065	MOB4
ENSG00000213973	19	22929007	22976909	212	9	10634	1.6738	0.047084	ZNF99
ENSG00000163817	3	45786942	45848027	77	25	10598	1.6738	0.047088	SLC6A20
ENSG00000176533	19	2501217	2712707	485	75	10600	1.6732	0.047142	GNG7
ENSG00000197415	3	156967531	157261408	624	36	10603	1.6722	0.047238	VEPH1
ENSG00000144045	2	74735258	74763463	22	4	10616	1.6714	0.047317	DQX1
ENSG00000188817	3	63628344	63674696	140	15	10616	1.6704	0.047416	SNTN
ENSG00000204006	1	51557906	51623752	88	8	10627	1.6698	0.047484	C1orf185
ENSG00000124713	6	42918496	42941618	86	9	10613	1.6695	0.047506	GNMT
ENSG00000156502	10	70929988	70978855	134	15	10619	1.6689	0.047573	SUPV3L1
ENSG00000162542	1	19998706	20136438	284	33	10607	1.6688	0.047581	TMCO4
ENSG00000166313	11	6406355	6450644	54	13	10603	1.6684	0.047623	APBB1
ENSG00000080345	2	152256397	152374527	218	22	10620	1.6683	0.047624	RIF1
ENSG00000136161	13	49053095	49117369	72	11	10618	1.668	0.047655	RCBTB2
ENSG00000167468	19	1093936	1116787	52	13	10602	1.668	0.047658	GPX4
ENSG00000198879	10	7190586	7463450	751	70	10603	1.6676	0.0477	SFMBT2
ENSG00000178372	10	5530658	5551533	34	12	10598	1.665	0.047953	CALML5
ENSG00000173402	3	49496146	49583048	131	13	10629	1.6636	0.048093	DAG1
ENSG00000165985	10	16545742	16574004	60	10	10601	1.6636	0.048097	C1QL3
ENSG00000232653	15	32875657	32906179	1	1	10616	1.6633	0.04813	GOLGA8N
ENSG00000134339	11	18250770	18280190	62	14	10605	1.663	0.048154	SAA2
ENSG00000165124	9	113117531	113352160	854	56	10614	1.6628	0.04818	SVEP1
ENSG00000037042	17	40801323	40829024	39	4	10617	1.6618	0.048274	TUBG2
ENSG00000154370	1	228571374	228604541	50	7	10618	1.6611	0.048343	TRIM11
ENSG00000065559	17	11914141	12057147	209	23	10610	1.6597	0.04849	MAP2K4
ENSG00000204866	19	46636363	46674556	71	7	10602	1.6595	0.048507	IGFL2
ENSG00000225921	6	13605559	13642971	49	9	10595	1.6571	0.048748	NOL7
ENSG00000187955	8	121062019	121394275	640	56	10612	1.656	0.048863	COL14A1
ENSG00000105732	19	42562629	42595701	14	4	10601	1.6554	0.048922	ZNF574
ENSG00000095110	11	114382437	114440617	156	7	10626	1.655	0.048961	NXPE1
ENSG00000011114	14	93693896	93809438	311	17	10626	1.6547	0.048997	BTBD7
ENSG00000182985	11	115029938	115385675	450	55	10595	1.6537	0.04909	CADM1
ENSG00000150625	4	176544085	176933815	839	64	10605	1.6526	0.049209	GPM6A
ENSG00000122787	7	137677070	137812732	238	32	10602	1.6516	0.049306	AKR1D1
ENSG00000146707	7	76229303	76266578	57	5	10600	1.6513	0.049344	POMZP3
ENSG00000113790	3	184898412	185009778	167	16	10614	1.6501	0.049458	EHHADH
ENSG00000179168	19	38864905	38888722	62	7	10626	1.6498	0.049487	GGN
ENSG00000149972	11	98881683	100239616	4027	199	10600	1.6497	0.049506	CNTN5
ENSG00000145451	4	175548065	175760465	528	46	10600	1.649	0.049577	GLRA3
ENSG00000170545	12	51628342	51674674	102	12	10610	1.6481	0.049669	SMAGP
ENSG00000214216	3	158670717	158994096	505	35	10603	1.6479	0.049687	IQCJ
ENSG00000129696	8	33320904	33381119	171	12	10625	1.6475	0.049732	TTI2
ENSG00000115363	2	75686428	75806848	211	37	10600	1.6474	0.049739	EVA1A
ENSG00000269103	22	21348030	21370736	75	12	10597	1.6468	0.049801	AC002472.1
ENSG00000198729	6	150454212	150581493	305	46	10603	1.6464	0.049837	PPP1R14C
ENSG00000137601	4	170304426	170543780	521	15	10618	1.6463	0.049856	NEK1
ENSG00000163749	4	77224154	77353021	184	21	10614	1.6455	0.049934	CCDC158
ENSG00000107651	10	121642223	121712014	217	13	10615	1.6449	0.049993	SEC23IP
ENSG00000104760	8	17711889	17777874	391	19	10613	1.6443	0.050054	FGL1
ENSG00000149452	11	62746626	62793311	75	21	10611	1.6442	0.050065	SLC22A8
ENSG00000124587	6	42921608	42956958	127	15	10610	1.6441	0.050081	PEX6
ENSG00000131067	20	33422523	33470663	67	8	10608	1.641	0.0504	GGT7
ENSG00000165152	9	104225453	104305819	121	19	10600	1.6397	0.05053	TMEM246
ENSG00000197937	19	53617325	53672328	135	21	10603	1.6381	0.050698	ZNF347
ENSG00000115307	2	74743772	74767066	16	5	10612	1.6376	0.050753	AUP1
ENSG00000132702	1	156579086	156605517	36	5	10603	1.6373	0.050786	HAPLN2
ENSG00000151364	11	77716761	77767237	87	15	10608	1.6368	0.050837	KCTD14
ENSG00000137331	6	30700976	30722331	82	8	10626	1.6367	0.050846	IER3
ENSG00000136960	8	120559326	120695693	264	28	10606	1.6367	0.050846	ENPP2
ENSG00000184571	22	25105001	25180687	195	23	10597	1.6366	0.050858	PIWIL3
ENSG00000133056	1	204381756	204473852	176	19	10597	1.6359	0.050927	PIK3C2B
ENSG00000119547	18	55092917	55168529	213	26	10617	1.6356	0.050963	ONECUT2
ENSG00000132467	4	71544196	71566267	30	6	10616	1.6355	0.050967	UTP3
ENSG00000180116	12	40009969	40312102	612	22	10611	1.6352	0.051004	C12orf40
ENSG00000173846	1	45255897	45281662	34	4	10592	1.6351	0.051011	PLK3
ENSG00000147596	8	70953886	70993928	91	18	10596	1.6348	0.051042	PRDM14
ENSG00000172244	5	43476803	43525247	86	9	10626	1.6347	0.051054	C5orf34
ENSG00000091138	7	107395912	107453670	117	18	10601	1.6339	0.051138	SLC26A3
ENSG00000106524	7	16629401	16695442	134	17	10610	1.6338	0.051151	ANKMY2
ENSG00000131910	1	27227980	27250457	40	6	10622	1.6322	0.051319	NR0B2
ENSG00000158748	1	19981780	20016055	94	11	10609	1.6317	0.051376	HTR6
ENSG00000105388	19	42202504	42243718	103	12	10606	1.6313	0.051419	CEACAM5
ENSG00000198001	12	44142747	44193346	110	13	10625	1.6312	0.05142	IRAK4
ENSG00000174111	17	36498111	36566019	104	9	10615	1.6308	0.051469	SOCS7
ENSG00000116984	1	236948610	237077281	296	14	10610	1.6303	0.051521	MTR
ENSG00000170577	2	45222300	45246569	66	8	10603	1.6302	0.051525	SIX2
ENSG00000179066	19	35586873	35608141	32	6	10600	1.6301	0.05154	AC020907.1
ENSG00000130956	9	99202483	99263618	106	7	10617	1.63	0.051554	HABP4
ENSG00000187080	1	248118535	248139641	148	10	10621	1.6297	0.051586	OR2AK2
ENSG00000145817	5	143527723	143560278	88	8	10624	1.6297	0.051587	YIPF5
ENSG00000197376	12	48891137	48933680	181	16	10622	1.6281	0.051748	OR8S1
ENSG00000161653	17	42071914	42096431	46	10	10600	1.6276	0.051806	NAGS
ENSG00000109814	4	39490375	39539931	129	15	10597	1.6276	0.051809	UGDH
ENSG00000128915	15	60701808	60781359	134	12	10607	1.627	0.051863	NARG2
ENSG00000133958	14	93789565	94184222	766	23	10616	1.6265	0.05192	UNC79
ENSG00000144224	2	136489189	136552625	103	11	10614	1.6256	0.052015	UBXN4
ENSG00000100722	14	89019253	89089853	94	16	10600	1.6253	0.052052	ZC3H14
ENSG00000084207	11	67341066	67364131	74	7	10605	1.6247	0.052111	GSTP1
ENSG00000198369	2	65527985	65669771	276	21	10607	1.6245	0.052139	SPRED2
ENSG00000134363	5	52766239	52792964	72	15	10605	1.6241	0.052178	FST
ENSG00000087494	12	28101017	28135638	93	16	10612	1.6238	0.05221	PTHLH
ENSG00000168209	10	74023678	74045794	34	5	10615	1.6236	0.052232	DDIT4
ENSG00000124827	6	10863456	10892174	45	12	10600	1.6236	0.052235	GCM2
ENSG00000112333	6	108477262	108520013	37	11	10602	1.6236	0.052235	NR2E1
ENSG00000105967	7	115565202	115809950	550	31	10606	1.6229	0.052305	TFEC
ENSG00000166897	22	37754000	37833505	166	24	10592	1.6228	0.052311	ELFN2
ENSG00000163576	3	19910964	19998517	234	27	10602	1.6226	0.052332	EFHB
ENSG00000126091	1	44161495	44406831	476	25	10616	1.6221	0.052394	ST3GAL3
ENSG00000138814	4	101934566	102279435	618	41	10603	1.6212	0.052487	PPP3CA
ENSG00000106952	9	117646003	117702697	90	9	10591	1.6208	0.052527	TNFSF8
ENSG00000173531	3	49711380	49736934	24	5	10626	1.6208	0.052536	MST1
ENSG00000007908	1	169681781	169743846	333	13	10627	1.6204	0.052576	SELE
ENSG00000162004	16	762582	786954	60	8	10605	1.6201	0.052603	CCDC78
ENSG00000172086	2	88316724	88365248	65	8	10621	1.6199	0.052622	KRCC1
ENSG00000163793	2	27488289	27514367	37	7	10623	1.6198	0.052637	DNAJC5G
ENSG00000178096	1	149849440	149882351	44	3	10616	1.6189	0.052731	BOLA1
ENSG00000156603	11	57461186	57489693	39	6	10625	1.6185	0.052775	MED19
ENSG00000221947	8	71571600	71712606	477	15	10623	1.618	0.05283	XKR9
ENSG00000204531	6	31122119	31158508	391	31	10630	1.6174	0.052891	POU5F1
ENSG00000153246	2	160778519	160929121	364	38	10603	1.6172	0.052914	PLA2R1
ENSG00000120948	1	11062414	11095796	59	5	10606	1.6171	0.052923	TARDBP
ENSG00000241685	7	98913521	98995787	147	14	10621	1.6169	0.052951	ARPC1A
ENSG00000174485	15	65940384	66094631	278	13	10623	1.6163	0.053018	DENND4A
ENSG00000115541	2	198354718	198378181	24	4	10585	1.6159	0.053054	HSPE1
ENSG00000067248	5	54542073	54613550	115	12	10608	1.6155	0.053097	DHX29
ENSG00000242852	19	12561998	12634668	205	12	10610	1.6155	0.0531	ZNF709
ENSG00000166454	16	81059452	81090963	67	6	10616	1.6154	0.053113	ATMIN
ENSG00000145041	3	51423298	51544010	148	13	10624	1.6147	0.053186	VPRBP
ENSG00000268412	2	26241074	26261481	41	8	10598	1.6138	0.053288	AC013449.1
ENSG00000113583	5	133281201	133314478	35	11	10594	1.6136	0.053304	C5orf15
ENSG00000170759	10	32287938	32355359	139	13	10617	1.6136	0.053305	KIF5B
ENSG00000005471	7	87021013	87119751	208	15	10622	1.6136	0.05331	ABCB4
ENSG00000164756	8	117952512	118198953	344	29	10604	1.6132	0.053349	SLC30A8
ENSG00000120049	10	103575731	103613677	56	12	10614	1.6123	0.053446	KCNIP2
ENSG00000083067	9	73133979	74071820	2320	103	10606	1.6107	0.053624	TRPM3
ENSG00000215014	1	1500355	1521373	29	5	10584	1.6105	0.053641	AL645728.1
ENSG00000176422	12	56852301	56874763	20	4	10617	1.6101	0.05369	SPRYD4
ENSG00000134874	13	96220457	96306957	121	22	10615	1.6095	0.053759	DZIP1
ENSG00000137842	15	43405477	43487344	77	17	10611	1.6091	0.053799	TMEM62
ENSG00000259752	15	47415693	47436320	50	9	10623	1.6079	0.053928	FKSG62
ENSG00000152779	10	91180051	91326398	215	38	10608	1.6078	0.053941	SLC16A12
ENSG00000022840	12	120961283	121025397	196	19	10626	1.6065	0.054085	RNF10
ENSG00000111276	12	12857992	12885305	41	9	10590	1.6061	0.054128	CDKN1B
ENSG00000114349	3	50219045	50243949	21	7	10583	1.6057	0.054172	GNAT1
ENSG00000075945	1	169880467	170064349	505	10	10605	1.6036	0.054402	KIFAP3
ENSG00000166923	15	33000175	33036870	41	13	10602	1.6023	0.054545	GREM1
ENSG00000081019	1	114294454	114365098	97	17	10601	1.6015	0.054636	RSBN1
ENSG00000125249	13	98076476	98131382	51	8	10614	1.6014	0.05464	RAP2A
ENSG00000184076	22	30153358	30176402	65	10	10613	1.6009	0.054705	UQCR10
ENSG00000138468	3	101033049	101242085	545	11	10610	1.6004	0.05476	SENP7
ENSG00000206538	3	86977119	87050269	61	13	10600	1.6001	0.054784	VGLL3
ENSG00000136848	9	124319336	124557809	351	55	10606	1.5992	0.054889	DAB2IP
ENSG00000213204	6	88107730	88231352	377	22	10618	1.5991	0.054894	C6orf165
ENSG00000176720	2	242488136	242523546	73	16	10590	1.5989	0.054918	BOK
ENSG00000138463	3	122503642	122609986	204	24	10607	1.5974	0.055093	DIRC2
ENSG00000183086	7	74369083	74448803	2	1	10577	1.5946	0.055404	GATSL1
ENSG00000119720	14	90732580	90808481	142	16	10610	1.5944	0.055426	NRDE2
ENSG00000148158	9	115503118	115653951	393	16	10611	1.5942	0.055449	SNX30
ENSG00000103534	16	19411818	19520435	398	30	10606	1.594	0.055464	TMC5
ENSG00000261652	15	55690746	55720962	101	9	10628	1.5939	0.055479	C15orf65
ENSG00000259784	16	2553966	2587956	13	7	10604	1.5935	0.055525	ATP6C
ENSG00000157150	3	12184551	12210851	67	12	10614	1.5935	0.055526	TIMP4
ENSG00000165879	10	99069022	99091672	80	7	10610	1.5934	0.055538	FRAT1
ENSG00000184270	1	149849019	149869466	26	2	10618	1.5921	0.055679	HIST2H2AB
ENSG00000143641	1	230183536	230427870	615	60	10609	1.5916	0.055734	GALNT2
ENSG00000241258	7	65569591	65629555	152	14	10631	1.5916	0.055736	CRCP
ENSG00000184678	1	149846010	149868232	23	2	10614	1.5914	0.055758	HIST2H2BE
ENSG00000134294	12	46741972	46776650	39	8	10613	1.5908	0.055827	SLC38A2
ENSG00000187676	13	31764073	31916413	276	20	10609	1.5905	0.055861	B3GALTL
ENSG00000120694	13	31700762	31746525	88	10	10618	1.5905	0.055862	HSPH1
ENSG00000095203	9	111924255	112093244	271	40	10598	1.5898	0.055944	EPB41L4B
ENSG00000213066	6	167402670	167476201	359	11	10628	1.5889	0.056037	FGFR1OP
ENSG00000111305	12	13226494	13266619	45	11	10615	1.5878	0.056165	GSG1
ENSG00000108091	10	61538521	61676414	401	22	10607	1.5852	0.05646	CCDC6
ENSG00000101417	20	32284512	32318125	57	9	10605	1.5851	0.056467	PXMP4
ENSG00000139174	12	42842140	42994157	286	34	10602	1.5847	0.056516	PRICKLE1
ENSG00000127527	19	16456050	16592896	225	26	10613	1.5829	0.056723	EPS15L1
ENSG00000123473	1	47705811	47789819	190	10	10622	1.5826	0.056756	STIL
ENSG00000196936	1	248102160	248123098	114	4	10627	1.5818	0.056851	OR2L8
ENSG00000170417	2	103343367	103470352	202	15	10608	1.5817	0.056859	TMEM182
ENSG00000181045	17	78183498	78237299	123	21	10594	1.5816	0.056876	SLC26A11
ENSG00000164758	8	118522952	118562501	77	15	10604	1.5812	0.05692	MED30
ENSG00000118804	4	77162886	77242752	188	19	10604	1.581	0.056935	FAM47E-STBD1
ENSG00000142082	11	205458	246931	176	15	10620	1.5807	0.056975	SIRT3
ENSG00000185873	4	69082371	69121438	61	4	10614	1.5804	0.057007	TMPRSS11B
ENSG00000226894	4	69044242	69093798	110	4	10623	1.5798	0.057076	TMPRSS11BNL
ENSG00000121653	11	45897202	45938016	31	11	10585	1.5795	0.057113	MAPK8IP1
ENSG00000103978	15	42492730	42575861	104	11	10626	1.5794	0.057123	TMEM87A
ENSG00000099957	22	21354097	21393119	119	23	10600	1.5789	0.057185	P2RX6
ENSG00000130762	1	3360990	3407677	122	11	10616	1.5788	0.057188	ARHGEF16
ENSG00000213923	22	38676697	38804527	164	25	10598	1.5787	0.0572	CSNK1E
ENSG00000184260	1	149848525	149868961	25	2	10616	1.5785	0.05722	HIST2H2AC
ENSG00000004838	3	50368541	50394283	15	3	10624	1.577	0.057397	ZMYND10
ENSG00000203778	6	112398802	112433993	81	3	10586	1.5769	0.057413	FAM229B
ENSG00000177981	12	48531571	48584996	129	15	10603	1.5766	0.057447	ASB8
ENSG00000246922	15	65375338	65417535	36	10	10609	1.5763	0.057478	UBAP1L
ENSG00000255633	6	62274008	62294534	149	11	10625	1.5761	0.057504	MTRNR2L9
ENSG00000186231	6	97362605	97598630	573	37	10615	1.5757	0.057544	KLHL32
ENSG00000140470	15	100501794	100892210	1289	108	10605	1.5756	0.057554	ADAMTS17
ENSG00000178852	17	45390656	45528678	365	16	10620	1.5748	0.057653	EFCAB13
ENSG00000272414	4	77162874	77242282	186	19	10604	1.5745	0.057687	FAM47E-STBD1
ENSG00000198042	8	33332268	33368778	104	9	10626	1.5742	0.057725	MAK16
ENSG00000183283	12	51622076	51675146	115	13	10605	1.5735	0.057807	DAZAP2
ENSG00000214513	2	73419386	73449641	70	10	10619	1.5726	0.057902	NOTO
ENSG00000162949	2	30935637	31053408	299	45	10599	1.5724	0.057934	CAPN13
ENSG00000147419	8	27580835	27640170	193	12	10588	1.5723	0.057938	CCDC25
ENSG00000110169	11	6442279	6473847	37	4	10617	1.5719	0.057986	HPX
ENSG00000117419	1	44676742	44830932	205	20	10612	1.5712	0.058069	ERI3
ENSG00000150630	4	177594689	177723881	290	15	10622	1.5712	0.05807	VEGFC
ENSG00000077080	7	100230720	100264084	27	9	10593	1.566	0.05867	ACTL6B
ENSG00000178602	2	241068446	241093979	112	14	10613	1.5651	0.058777	OTOS
ENSG00000175318	15	72442148	72500126	74	11	10617	1.5648	0.058821	GRAMD2
ENSG00000197641	18	61244223	61281873	40	6	10609	1.5641	0.058892	SERPINB13
ENSG00000222009	1	45264154	45291257	36	4	10591	1.5638	0.058937	BTBD19
ENSG00000165629	10	7820092	7859778	90	10	10584	1.5635	0.058972	ATP5C1
ENSG00000168066	11	64522078	64556258	33	4	10611	1.5633	0.058986	SF1
ENSG00000138709	4	128972423	129154086	352	12	10621	1.5633	0.05899	LARP1B
ENSG00000145022	3	49439639	49463908	35	5	10627	1.5632	0.059005	TCTA
ENSG00000113163	5	74654311	74817963	264	18	10623	1.563	0.059024	COL4A3BP
ENSG00000056586	9	125596835	125677620	146	19	10605	1.5627	0.059063	RC3H2
ENSG00000169583	9	139879087	139901255	42	5	10577	1.5606	0.059307	CLIC3
ENSG00000140995	16	90004333	90044468	153	17	10607	1.5605	0.059324	DEF8
ENSG00000213424	17	38800917	38831433	49	5	10570	1.5601	0.059364	KRT222
ENSG00000117533	1	171659300	171721387	181	11	10623	1.5587	0.059537	VAMP4
ENSG00000078403	10	21813094	22042559	176	27	10597	1.5576	0.059658	MLLT10
ENSG00000165752	10	134010996	134155351	384	48	10601	1.5576	0.05966	STK32C
ENSG00000161791	12	50021724	50111948	127	10	10629	1.5574	0.059683	FMNL3
ENSG00000116489	1	113151795	113224241	111	13	10624	1.5572	0.059711	CAPZA1
ENSG00000149932	16	29942206	29994373	53	4	10607	1.557	0.059734	TMEM219
ENSG00000249141	6	167261582	167379612	292	30	10605	1.5569	0.059743	RP11-514O12.4
ENSG00000131462	17	40751694	40777252	42	5	10627	1.5565	0.059789	TUBG1
ENSG00000121207	4	155538097	155684270	204	14	10607	1.5565	0.059791	LRAT
ENSG00000163872	3	183405606	183540413	219	15	10602	1.5565	0.059792	YEATS2
ENSG00000170631	8	146145744	146186274	35	10	10593	1.5555	0.059917	ZNF16
ENSG00000241370	6	30302908	30324661	56	15	10620	1.5553	0.059933	RPP21
ENSG00000153266	3	62345356	62369999	23	7	10594	1.5549	0.059982	FEZF2
ENSG00000168792	17	27877565	27904155	27	11	10596	1.5537	0.060132	ABHD15
ENSG00000235631	7	122331718	122353021	37	6	10631	1.5534	0.060167	RNF148
ENSG00000148399	9	140439356	140483387	46	7	10601	1.5526	0.060263	DPH7
ENSG00000165078	8	68324360	68668620	622	59	10605	1.5519	0.060337	CPA6
ENSG00000102893	16	47485034	47745434	195	15	10621	1.5517	0.060369	PHKB
ENSG00000149930	16	29974962	30013582	48	5	10620	1.551	0.060451	TAOK2
ENSG00000133789	11	9675624	9784538	255	13	10613	1.5508	0.060472	SWAP70
ENSG00000188050	7	122327766	122349210	43	8	10626	1.5506	0.060494	RNF133
ENSG00000172728	8	33218342	33340940	277	17	10619	1.5502	0.060542	FUT10
ENSG00000176402	7	99510892	99537243	56	9	10611	1.5502	0.060543	GJC3
ENSG00000185736	10	1218073	1789670	1626	169	10603	1.5493	0.06065	ADARB2
ENSG00000156599	11	57425219	57478659	71	11	10612	1.5482	0.060785	ZDHHC5
ENSG00000126803	14	64992623	65019955	77	12	10606	1.5481	0.0608	HSPA2
ENSG00000173848	10	5444514	5510426	131	9	10605	1.5472	0.060913	NET1
ENSG00000168124	16	3244247	3265188	56	8	10593	1.5467	0.060968	OR1F1
ENSG00000111679	12	7045631	7080479	36	12	10604	1.5465	0.060994	PTPN6
ENSG00000162368	1	47789469	47854511	146	10	10599	1.5464	0.061	CMPK1
ENSG00000004487	1	23335941	23420182	98	8	10611	1.5464	0.061008	KDM1A
ENSG00000177076	9	19398925	19462018	93	17	10595	1.5464	0.061009	ACER2
ENSG00000153789	16	85121965	85156114	136	28	10590	1.5463	0.061012	FAM92B
ENSG00000204869	19	46533006	46590376	164	13	10613	1.5458	0.06108	IGFL4
ENSG00000170100	16	89274118	89305363	137	9	10619	1.5456	0.061105	ZNF778
ENSG00000197753	6	35763070	35811651	87	6	10621	1.5442	0.061264	LHFPL5
ENSG00000156381	14	102963179	102986136	64	12	10598	1.544	0.061291	ANKRD9
ENSG00000196917	12	123094824	123225390	236	25	10604	1.5437	0.061333	HCAR1
ENSG00000197272	16	28500683	28533372	45	7	10613	1.5437	0.061335	IL27
ENSG00000198746	1	27206979	27236957	41	7	10609	1.5429	0.061424	GPATCH3
ENSG00000033178	4	68468370	68576897	301	13	10623	1.5414	0.061607	UBA6
ENSG00000157703	7	138269030	138396097	248	48	10600	1.5409	0.06167	SVOPL
ENSG00000162415	1	45472071	45781881	521	19	10611	1.5404	0.061731	ZSWIM5
ENSG00000188886	2	96779589	96814175	30	6	10607	1.54	0.06178	ASTL
ENSG00000119929	10	101452315	101525891	89	12	10606	1.5395	0.061838	CUTC
ENSG00000114487	3	108667086	108846989	535	16	10627	1.5381	0.062009	MORC1
ENSG00000080224	3	96523425	97481304	1062	51	10615	1.538	0.062025	EPHA6
ENSG00000197557	2	178467720	178493694	124	14	10623	1.538	0.062028	TTC30A
ENSG00000134376	1	197160592	197457585	373	36	10603	1.5378	0.062044	CRB1
ENSG00000166793	11	57402560	57427417	22	5	10598	1.5371	0.062139	YPEL4
ENSG00000144381	2	198341305	198391461	45	7	10582	1.537	0.062147	HSPD1
ENSG00000164508	6	25716291	25736790	74	6	10615	1.5366	0.062192	HIST1H2AA
ENSG00000146047	6	25717137	25737573	74	6	10615	1.5366	0.062192	HIST1H2BA
ENSG00000106031	7	27223122	27249725	39	9	10612	1.5362	0.062246	HOXA13
ENSG00000203876	10	111691029	111723649	50	2	10610	1.5354	0.062346	RP11-451M19.3
ENSG00000177613	10	53445247	53469355	73	7	10607	1.5353	0.06235	CSTF2T
ENSG00000085491	1	108666658	108753471	220	22	10609	1.5346	0.062443	SLC25A24
ENSG00000168778	12	124145660	124202948	219	9	10622	1.5344	0.062467	TCTN2
ENSG00000099953	22	24100413	24136503	58	10	10618	1.534	0.062516	MMP11
ENSG00000198818	6	166723216	166766079	81	8	10588	1.5338	0.062545	SFT2D1
ENSG00000249319	7	65542756	65627228	215	17	10629	1.5335	0.062581	AC068533.7
ENSG00000269630	18	60495640	60515948	29	4	10617	1.5333	0.062602	AC015989.2
ENSG00000185716	16	22008959	22108855	76	10	10615	1.5327	0.062681	C16orf52
ENSG00000171942	19	15828834	15849862	93	11	10611	1.5324	0.062707	OR10H2
ENSG00000106245	7	98996264	99027239	54	8	10619	1.5321	0.062753	BUD31
ENSG00000140992	16	2577965	2663189	12	5	10608	1.5315	0.062824	PDPK1
ENSG00000268936	11	134845246	134866693	101	9	10608	1.5313	0.062844	AP003062.1
ENSG00000243772	19	55239980	55305776	1	1	10608	1.5308	0.06291	KIR2DL3
ENSG00000164199	5	89815161	90470038	1282	61	10608	1.5308	0.062912	GPR98
ENSG00000111652	12	6822907	6851041	74	10	10601	1.5277	0.063291	COPS7A
ENSG00000162365	1	47593107	47625413	82	8	10614	1.5266	0.06343	CYP4A22
ENSG00000188467	15	48403169	48444869	2	1	10626	1.5255	0.06357	SLC24A5
ENSG00000172020	3	115332171	115450337	157	41	10595	1.5246	0.063678	GAP43
ENSG00000137171	6	42998515	43052837	112	13	10618	1.5225	0.063942	KLC4
ENSG00000117448	1	46006215	46045721	76	10	10595	1.5225	0.063944	AKR1A1
ENSG00000197372	19	23698433	23880022	356	20	10606	1.5223	0.063966	ZNF675
ENSG00000111845	6	10684928	10720015	16	8	10597	1.5212	0.0641	PAK1IP1
ENSG00000257230	12	59907059	59927965	59	12	10590	1.5212	0.064106	RP11-272B17.2
ENSG00000119457	9	115631200	115663193	92	12	10601	1.5211	0.064116	SLC46A2
ENSG00000150681	1	192117587	192164945	56	8	10589	1.5205	0.064193	RGS18
ENSG00000189403	13	31022884	31201734	203	46	10599	1.5205	0.064196	HMGB1
ENSG00000248099	19	17917321	17942383	24	11	10607	1.5204	0.064208	INSL3
ENSG00000101384	20	10608332	10664694	94	24	10603	1.5201	0.064239	JAG1
ENSG00000176230	14	20575566	20596597	43	8	10612	1.5196	0.0643	OR4K17
ENSG00000197786	11	58115597	58136542	48	4	10631	1.5187	0.064414	OR5B17
ENSG00000184465	6	169847307	170112159	714	29	10620	1.5185	0.064443	WDR27
ENSG00000073792	3	185351527	185552844	254	26	10609	1.5172	0.064608	IGF2BP2
ENSG00000177370	17	890357	916911	48	8	10604	1.5168	0.064657	TIMM22
ENSG00000136490	17	61763262	61788532	27	4	10614	1.5164	0.064707	LIMD2
ENSG00000058063	3	182501288	182649423	262	10	10619	1.5159	0.064774	ATP11B
ENSG00000136929	9	100679073	100717138	65	6	10622	1.5158	0.064785	HEMGN
ENSG00000163960	3	196064533	196169345	146	20	10609	1.515	0.06488	UBXN7
ENSG00000125458	17	73116320	73137890	33	5	10611	1.5146	0.064931	NT5C
ENSG00000029534	8	41500739	41764280	533	62	10602	1.5131	0.065129	ANK1
ENSG00000100197	22	42512501	42536908	37	7	10598	1.5129	0.065154	CYP2D6
ENSG00000167272	12	121006567	121029201	69	11	10626	1.5128	0.065166	POP5
ENSG00000084072	1	40147854	40239586	173	34	10605	1.5127	0.065172	PPIE
ENSG00000112769	6	112419963	112586141	330	30	10600	1.5126	0.065189	LAMA4
ENSG00000186529	19	15741707	15783635	209	23	10604	1.5126	0.065195	CYP4F3
ENSG00000108786	17	40691232	40717231	58	8	10615	1.5115	0.065331	HSD17B1
ENSG00000146833	7	99464581	99527223	149	12	10628	1.5112	0.065373	TRIM4
ENSG00000111358	12	124108375	124157153	121	12	10603	1.5109	0.065413	GTF2H3
ENSG00000268396	2	239182329	239202498	38	6	10602	1.51	0.065526	AC012485.1
ENSG00000180329	17	42740437	42777147	47	14	10612	1.5076	0.065825	CCDC43
ENSG00000169344	16	20334374	20377623	100	15	10609	1.5072	0.065885	UMOD
ENSG00000143502	1	223384161	223547544	253	22	10598	1.5066	0.065952	SUSD4
ENSG00000116171	1	53382901	53527375	398	17	10624	1.5062	0.066009	SCP2
ENSG00000172381	11	57788402	57809403	87	10	10615	1.5062	0.066014	OR6Q1
ENSG00000177721	5	43029335	43053272	42	8	10627	1.5058	0.06606	ANXA2R
ENSG00000175215	12	58203710	58250522	27	9	10593	1.5055	0.066095	CTDSP2
ENSG00000197540	19	534034	559919	93	16	10612	1.5051	0.066149	GZMM
ENSG00000182170	11	3229174	3250043	45	12	10604	1.5048	0.066188	MRGPRG
ENSG00000133740	8	86079460	86139387	64	7	10600	1.5045	0.066228	E2F5
ENSG00000088538	3	50702672	51431629	1220	17	10629	1.5035	0.066349	DOCK3
ENSG00000165828	10	135150650	135176187	95	7	10625	1.5034	0.066365	PRAP1
ENSG00000153531	13	114066260	114117839	135	28	10602	1.5008	0.066702	ADPRHL1
ENSG00000187514	2	232561605	232588251	66	7	10615	1.5008	0.066705	PTMA
ENSG00000214866	2	3741453	3846122	244	36	10603	1.4993	0.066897	DCDC2C
ENSG00000163904	3	185290284	185361339	149	11	10619	1.4993	0.066897	SENP2
ENSG00000006114	17	35864900	35979544	128	21	10604	1.4987	0.06698	SYNRG
ENSG00000187792	22	24073769	24103279	40	9	10603	1.4982	0.067044	ZNF70
ENSG00000135069	9	80902059	80955009	134	28	10605	1.4979	0.067078	PSAT1
ENSG00000163297	4	80812303	81056608	491	31	10610	1.4978	0.067088	ANTXR2
ENSG00000173542	4	71758043	71898166	196	14	10620	1.4974	0.067143	MOB1B
ENSG00000151962	4	155692365	155759965	99	9	10605	1.4971	0.067187	RBM46
ENSG00000149313	11	105936228	105979437	64	9	10622	1.4968	0.067217	AASDHPPT
ENSG00000157654	9	112532589	112944792	952	107	10600	1.4963	0.067289	PALM2-AKAP2
ENSG00000175868	11	14916543	15113888	292	10	10606	1.4957	0.067367	CALCB
ENSG00000156587	11	57309129	57345757	81	9	10614	1.495	0.067458	UBE2L6
ENSG00000122859	10	71321454	71342994	23	10	10595	1.495	0.067459	NEUROG3
ENSG00000139832	13	111165417	111224080	152	22	10601	1.4945	0.06752	RAB20
ENSG00000212935	21	45967673	45988643	55	8	10607	1.4944	0.067533	KRTAP10-3
ENSG00000136861	9	123141147	123352448	245	21	10616	1.4942	0.067567	CDK5RAP2
ENSG00000115325	2	74766153	74794681	17	4	10613	1.4939	0.067596	DOK1
ENSG00000128654	2	177124123	177212753	129	14	10607	1.4939	0.067604	MTX2
ENSG00000130427	7	100308423	100331323	41	7	10621	1.4938	0.067613	EPO
ENSG00000149380	11	73936846	74032702	193	17	10621	1.4938	0.06762	P4HA3
ENSG00000102524	13	108893588	108970832	108	23	10610	1.4937	0.06763	TNFSF13B
ENSG00000151116	11	18541156	18620294	189	20	10614	1.4934	0.06766	UEVLD
ENSG00000105928	7	24727972	24819244	199	17	10598	1.4933	0.067676	DFNA5
ENSG00000160075	1	1467053	1520249	98	10	10593	1.493	0.067714	SSU72
ENSG00000206527	3	123199667	123314032	258	14	10616	1.4921	0.067842	PTPLB
ENSG00000105520	19	11456062	11486374	39	9	10612	1.4915	0.067909	DKFZP761J1410
ENSG00000106780	9	123353091	123486748	134	8	10620	1.4914	0.067931	MEGF9
ENSG00000109272	4	74708906	74729872	58	12	10601	1.4914	0.067933	PF4V1
ENSG00000106633	7	44173872	44247769	171	29	10613	1.4913	0.067937	GCK
ENSG00000115687	2	242035514	242099679	201	19	10612	1.4913	0.067946	PASK
ENSG00000148362	9	139876870	139898436	42	5	10583	1.491	0.067982	C9orf142
ENSG00000146904	7	143077382	143115985	58	18	10598	1.491	0.067987	EPHA1
ENSG00000197771	10	121578972	121662068	259	11	10617	1.4908	0.068009	MCMBP
ENSG00000250486	4	165868100	165890273	41	9	10597	1.4896	0.068168	FAM218A
ENSG00000167230	17	35722928	35759662	36	10	10603	1.4895	0.068172	C17orf78
ENSG00000179242	20	59817482	60525673	1962	214	10601	1.4894	0.068195	CDH4
ENSG00000184881	11	5334541	5355582	106	11	10621	1.4891	0.068235	OR51B2
ENSG00000083097	6	83767385	83891069	175	14	10617	1.4887	0.068277	DOPEY1
ENSG00000196420	1	153499623	153524241	57	4	10604	1.4887	0.068278	S100A5
ENSG00000268926	9	98524605	98547013	46	11	10594	1.4876	0.068433	DKFZP434H0512
ENSG00000135426	12	55331802	55388530	194	10	10610	1.4875	0.068445	TESPA1
ENSG00000187122	10	98747795	98955677	392	57	10602	1.4864	0.068582	SLIT1
ENSG00000126522	7	65530785	65568545	89	11	10625	1.4857	0.068685	ASL
ENSG00000141452	18	21073473	21121746	69	8	10611	1.4852	0.068748	C18orf8
ENSG00000227868	1	23327327	23352343	32	4	10588	1.4847	0.068818	C1orf234
ENSG00000141458	18	21076148	21176862	138	12	10612	1.4839	0.068912	NPC1
ENSG00000169021	19	29688173	29714448	70	9	10619	1.4836	0.06896	UQCRFS1
ENSG00000196652	7	99092274	99142323	59	11	10618	1.4832	0.069011	ZKSCAN5
ENSG00000050748	5	179650143	179729099	172	27	10611	1.483	0.069041	MAPK9
ENSG00000014919	10	101461601	101501857	51	8	10615	1.4827	0.069071	COX15
ENSG00000113742	5	173305283	173398979	212	22	10592	1.4825	0.069104	CPEB4
ENSG00000165188	9	116049373	116075656	60	11	10613	1.4823	0.069131	RNF183
ENSG00000164946	9	14724664	14920993	444	81	10595	1.4817	0.069214	FREM1
ENSG00000139644	12	50091508	50168717	187	12	10630	1.4814	0.06925	TMBIM6
ENSG00000139194	12	7266280	7291538	49	12	10596	1.4811	0.069294	RBP5
ENSG00000120685	13	39574003	39622252	86	8	10623	1.481	0.069307	PROSER1
ENSG00000144488	2	238998798	239051928	140	20	10599	1.4809	0.069311	ESPNL
ENSG00000125910	19	3162344	3190329	59	16	10590	1.4799	0.069445	S1PR4
ENSG00000177875	12	48567366	48589709	79	9	10619	1.4797	0.069471	C12orf68
ENSG00000181790	8	143520791	143636370	144	33	10597	1.479	0.069575	BAI1
ENSG00000139637	12	53683470	53710961	32	3	10626	1.4784	0.069648	C12orf10
ENSG00000116266	1	109279296	109362148	223	11	10628	1.4773	0.069797	STXBP3
ENSG00000267001	19	2707767	2750046	82	15	10595	1.4761	0.069963	AC006538.4
ENSG00000106868	9	114793065	114947688	274	31	10601	1.4758	0.069996	SUSD1
ENSG00000182253	15	99628420	99685798	191	26	10599	1.4753	0.070065	SYNM
ENSG00000115271	2	163165350	163238105	21	9	10591	1.4752	0.070077	GCA
ENSG00000215853	1	152116071	152141704	28	6	10611	1.475	0.070108	RPTN
ENSG00000240038	1	104086437	104132156	34	10	10594	1.4741	0.070234	AMY2B
ENSG00000139629	12	51735031	51796651	93	22	10599	1.474	0.070237	GALNT6
ENSG00000139344	12	96327071	96372370	132	14	10596	1.4734	0.07032	AMDHD1
ENSG00000123349	12	53679075	53703234	29	5	10619	1.4726	0.070424	PFDN5
ENSG00000166024	10	99884387	100014654	231	17	10618	1.4726	0.070434	R3HCC1L
ENSG00000090621	1	40016488	40052462	90	14	10618	1.4723	0.070476	PABPC4
ENSG00000179913	19	17895637	17933891	57	15	10590	1.4721	0.070502	B3GNT3
ENSG00000153201	2	109325937	109412267	110	5	10621	1.4716	0.070569	RANBP2
ENSG00000169359	3	155528813	155582218	115	12	10623	1.4707	0.07068	SLC33A1
ENSG00000241978	9	112532769	112944792	951	100	10600	1.4706	0.070701	AKAP2
ENSG00000163032	2	17710393	17848285	427	18	10617	1.4705	0.070716	VSNL1
ENSG00000104112	15	51963550	52023223	107	14	10609	1.4703	0.070735	SCG3
ENSG00000166118	11	133700526	133725433	69	5	10603	1.4702	0.070748	SPATA19
ENSG00000151967	3	159547650	159625149	67	17	10607	1.4701	0.070765	SCHIP1
ENSG00000175334	11	65759550	65781620	64	7	10627	1.4699	0.070794	BANF1
ENSG00000110852	12	9995583	10032735	109	18	10603	1.4693	0.070876	CLEC2B
ENSG00000188766	19	38869061	38896881	87	6	10628	1.4684	0.070996	SPRED3
ENSG00000189362	2	191359068	191409448	98	13	10613	1.4678	0.071076	TMEM194B
ENSG00000068137	17	40809932	40839048	28	5	10612	1.4672	0.071156	PLEKHH3
ENSG00000115850	2	136535410	136604750	129	11	10619	1.4671	0.071174	LCT
ENSG00000109654	4	154063494	154270472	339	41	10597	1.4671	0.071176	TRIM2
ENSG00000188921	9	20985306	21041635	153	18	10605	1.4671	0.071178	PTPLAD2
ENSG00000137872	15	47466298	48076420	1338	62	10608	1.466	0.071324	SEMA6D
ENSG00000112494	6	167674657	167739507	301	28	10608	1.4653	0.071418	UNC93A
ENSG00000130349	6	107339407	107382546	132	12	10613	1.4651	0.071441	C6orf203
ENSG00000171234	4	69907081	69988705	400	11	10626	1.4644	0.071548	UGT2B7
ENSG00000120306	5	139544227	139671637	232	13	10605	1.4636	0.07165	CYSTM1
ENSG00000253787	5	67475704	67504235	71	16	10601	1.4636	0.071655	RP11-404L6.2
ENSG00000099341	19	38855176	38884464	82	13	10617	1.4635	0.071668	PSMD8
ENSG00000074935	6	112381980	112418732	58	4	10595	1.4635	0.07167	TUBE1
ENSG00000132002	19	14615582	14650582	63	10	10602	1.4633	0.071692	DNAJB1
ENSG00000183770	3	138653066	138675982	52	6	10623	1.463	0.071737	FOXL2
ENSG00000186965	21	31849362	31869755	29	3	10599	1.4627	0.07177	KRTAP19-2
ENSG00000117479	1	169423147	169465241	39	11	10582	1.4627	0.07178	SLC19A2
ENSG00000188124	11	6779218	6800286	73	10	10615	1.4624	0.071817	OR2AG2
ENSG00000075568	2	98362799	98622388	474	21	10620	1.4612	0.071978	TMEM131
ENSG00000106479	7	149525456	149574568	53	13	10607	1.4609	0.072015	ZNF862
ENSG00000075218	22	46682638	46736707	156	8	10619	1.4603	0.072103	GTSE1
ENSG00000170855	12	120871764	120894215	45	12	10600	1.4597	0.072181	TRIAP1
ENSG00000149929	16	29993645	30017757	40	6	10626	1.4586	0.072337	HIRIP3
ENSG00000106327	7	100208039	100250402	40	9	10606	1.4582	0.072392	TFR2
ENSG00000064489	19	19246376	19312967	167	16	10608	1.4579	0.072435	MEF2BNB-MEF2B
ENSG00000213999	19	19246377	19313400	167	16	10608	1.4579	0.072435	MEF2B
ENSG00000138172	10	105196543	105222660	28	10	10616	1.4577	0.072467	CALHM2
ENSG00000196498	12	124798961	125062135	524	82	10605	1.4576	0.072481	NCOR2
ENSG00000184277	15	102151847	102202594	99	12	10606	1.4574	0.072503	TM2D3
ENSG00000111775	12	120865893	120888545	53	12	10599	1.4572	0.072529	COX6A1
ENSG00000158717	16	88752903	88782829	96	18	10602	1.4562	0.072665	RNF166
ENSG00000185619	4	689537	774428	270	27	10613	1.4557	0.072743	PCGF3
ENSG00000011422	19	44140247	44184699	97	19	10608	1.4547	0.07288	PLAUR
ENSG00000144840	3	120395528	120471840	135	20	10611	1.4544	0.072919	RABL3
ENSG00000111364	12	124076624	124115488	130	14	10616	1.4543	0.072936	DDX55
ENSG00000121073	17	47768305	47796376	34	11	10603	1.4538	0.073006	SLC35B1
ENSG00000164654	7	7596503	7658560	186	16	10603	1.4534	0.073056	MIOS
ENSG00000069188	17	71320523	71650228	593	107	10597	1.4532	0.07308	SDK2
ENSG00000001461	1	24732284	24809466	127	14	10590	1.453	0.07311	NIPAL3
ENSG00000126088	1	45467819	45491247	38	4	10611	1.4524	0.073189	UROD
ENSG00000168135	22	38812332	38861205	112	22	10592	1.4524	0.073198	KCNJ4
ENSG00000138738	4	121596074	121854025	826	37	10607	1.4523	0.073207	PRDM5
ENSG00000197182	22	46439749	46519808	110	26	10594	1.4523	0.073215	FLJ27365
ENSG00000175467	11	65719160	65757299	91	9	10621	1.4522	0.073223	SART1
ENSG00000132631	20	18784370	18805033	46	11	10607	1.4518	0.073274	SCP2D1
ENSG00000141738	17	37884180	37913544	28	4	10605	1.4516	0.073303	GRB7
ENSG00000076003	2	136587196	136643996	91	7	10607	1.4516	0.073309	MCM6
ENSG00000117362	1	150227804	150251980	11	4	10601	1.4514	0.073335	APH1A
ENSG00000170949	19	53559859	53616689	161	25	10600	1.451	0.073385	ZNF160
ENSG00000174429	8	107761711	107792473	47	11	10611	1.4507	0.073434	ABRA
ENSG00000141447	18	21732008	21987844	301	58	10595	1.4505	0.073457	OSBPL1A
ENSG00000268553	5	172026245	172046436	27	8	10604	1.4502	0.073505	AC027309.1
ENSG00000113369	5	90654541	90689176	43	5	10617	1.4495	0.073598	ARRDC3
ENSG00000140859	16	57782129	57906957	339	40	10607	1.449	0.073665	KIFC3
ENSG00000185379	17	33416811	33458541	39	15	10596	1.4486	0.073724	RAD51D
ENSG00000171792	12	2975424	3008626	84	5	10612	1.4482	0.073786	RHNO1
ENSG00000081913	18	60372672	60657666	381	25	10607	1.4475	0.073878	PHLPP1
ENSG00000118900	16	4886666	4942361	173	22	10601	1.4471	0.073933	UBN1
ENSG00000068028	3	50357219	50388411	15	4	10621	1.447	0.073947	RASSF1
ENSG00000256394	4	156740881	156797425	131	14	10621	1.4466	0.073998	ASIC5
ENSG00000212997	8	95548771	95570630	99	13	10629	1.446	0.074089	AC023632.1
ENSG00000178950	4	833064	936161	291	30	10600	1.446	0.074094	GAK
ENSG00000136999	8	120418546	120446593	128	7	10627	1.4456	0.074139	NOV
ENSG00000237412	2	233375173	233400422	52	14	10593	1.4456	0.074151	PRSS56
ENSG00000183049	10	12381481	12887545	1225	156	10597	1.4454	0.074172	CAMK1D
ENSG00000100124	22	38216862	38255334	37	8	10615	1.4429	0.074521	ANKRD54
ENSG00000114383	3	50347458	50375682	18	6	10622	1.4427	0.074555	TUSC2
ENSG00000161395	17	37817375	37863050	95	7	10588	1.4424	0.074595	PGAP3
ENSG00000175376	11	65754016	65779647	78	8	10627	1.4423	0.074611	EIF1AD
ENSG00000130707	9	133310316	133386661	118	27	10602	1.4416	0.074711	ASS1
ENSG00000134333	11	18405935	18439972	118	10	10606	1.4399	0.074952	LDHA
ENSG00000182359	11	105911825	105958492	69	10	10620	1.4399	0.074954	KBTBD3
ENSG00000007341	1	113056140	113173447	236	19	10622	1.4392	0.075045	ST7L
ENSG00000116745	1	68884505	68925642	83	15	10603	1.4389	0.075093	RPE65
ENSG00000134365	1	196809371	196898102	76	11	10580	1.4388	0.07511	CFHR4
ENSG00000168884	4	2733375	2768103	103	18	10598	1.4386	0.075137	TNIP2
ENSG00000186451	3	57084469	57119460	71	13	10595	1.4376	0.075271	SPATA12
ENSG00000126883	9	133990948	134120057	229	15	10614	1.4364	0.075448	NUP214
ENSG00000186141	1	145582605	145621025	28	5	10605	1.4355	0.075578	POLR3C
ENSG00000169689	17	79966578	79991983	30	6	10603	1.4353	0.075603	STRA13
ENSG00000257218	12	120874241	120909389	70	15	10602	1.4345	0.075713	GATC
ENSG00000110025	11	64784880	64818044	78	9	10612	1.4338	0.075817	SNX15
ENSG00000169554	2	145131648	145292147	146	31	10603	1.4334	0.075872	ZEB2
ENSG00000182158	7	137549725	137696813	271	37	10611	1.4331	0.075913	CREB3L2
ENSG00000189167	13	32867837	32899481	88	11	10600	1.4327	0.07597	ZAR1L
ENSG00000006695	17	13962813	14121994	346	38	10603	1.4313	0.076177	COX10
ENSG00000164828	7	845528	946072	307	23	10609	1.431	0.076208	SUN1
ENSG00000080371	12	72138654	72194699	93	6	10620	1.431	0.07621	RAB21
ENSG00000214872	11	57298979	57328108	61	7	10614	1.431	0.076216	SMTNL1
ENSG00000115317	2	74746504	74770472	13	5	10606	1.4308	0.076244	HTRA2
ENSG00000133742	8	86229837	86301243	99	15	10601	1.4307	0.076265	CA1
ENSG00000112419	6	143847982	144162322	756	46	10604	1.4301	0.076339	PHACTR2
ENSG00000176198	14	20700898	20721979	49	13	10603	1.4299	0.076375	OR11H4
ENSG00000092969	1	218509577	218627961	168	25	10618	1.4295	0.076429	TGFB2
ENSG00000101138	20	54957427	54989518	54	18	10600	1.4289	0.076518	CSTF1
ENSG00000181467	3	152870029	152896265	12	6	10584	1.4288	0.076529	RAP2B
ENSG00000129810	3	20192085	20237784	156	16	10615	1.4284	0.076582	SGOL1
ENSG00000102900	16	56754017	56888797	278	23	10621	1.4282	0.076613	NUP93
ENSG00000127884	10	135165984	135197193	88	9	10618	1.428	0.076649	ECHS1
ENSG00000269605	20	43224346	43258126	69	12	10620	1.4278	0.076678	Z97053.1
ENSG00000130713	9	133559108	133590248	66	4	10614	1.4277	0.076695	EXOSC2
ENSG00000108306	17	37405384	37568776	296	11	10629	1.4273	0.076751	FBXL20
ENSG00000168268	3	52548386	52579070	63	9	10621	1.4264	0.07688	NT5DC2
ENSG00000096063	6	35790743	35899119	213	8	10620	1.4262	0.0769	SRPK1
ENSG00000130377	19	6125258	6203112	262	11	10627	1.4254	0.077018	ACSBG2
ENSG00000177303	17	73486342	73521664	119	17	10615	1.4253	0.07703	CASKIN2
ENSG00000187553	10	94811021	94838454	43	10	10607	1.4249	0.077092	CYP26C1
ENSG00000058056	3	179360543	179517189	218	43	10596	1.4238	0.077248	USP13
ENSG00000091483	1	241650903	241693061	44	6	10602	1.4238	0.077251	FH
ENSG00000151640	10	133990404	134029280	114	14	10601	1.4235	0.07729	DPYSL4
ENSG00000166848	16	75671684	75805770	366	19	10613	1.4235	0.077293	TERF2IP
ENSG00000268865	12	25045243	25067615	53	12	10598	1.4232	0.077342	AC026310.1
ENSG00000109193	4	70666498	70735870	187	24	10607	1.4225	0.077446	SULT1E1
ENSG00000244025	21	31853782	31874275	35	3	10606	1.4222	0.07748	KRTAP19-3
ENSG00000163041	1	226239552	226269702	30	6	10604	1.4216	0.077573	H3F3A
ENSG00000182968	13	112711913	112736020	15	5	10589	1.4208	0.07769	SOX1
ENSG00000115053	2	232308242	232358352	93	15	10599	1.4206	0.077718	NCL
ENSG00000168003	11	62613518	62666352	41	5	10616	1.4205	0.077728	SLC3A2
ENSG00000103184	16	4998318	5079159	190	28	10586	1.4204	0.077751	SEC14L5
ENSG00000144962	3	172597148	172869058	513	43	10610	1.4203	0.077761	SPATA16
ENSG00000117411	1	44434615	44466840	41	9	10613	1.4197	0.077842	B4GALT2
ENSG00000268923	6	31963945	31984881	7	3	10606	1.4195	0.077883	AL645922.1
ENSG00000167941	17	41821099	41846156	39	9	10602	1.4194	0.077891	SOST
ENSG00000205863	13	24455238	24486794	71	9	10592	1.4189	0.077969	C1QTNF9B
ENSG00000178403	4	113424672	113447328	51	12	10608	1.4187	0.077998	NEUROG2
ENSG00000113368	5	126102315	126182712	183	21	10607	1.4186	0.078001	LMNB1
ENSG00000130881	19	33658509	33708694	112	17	10612	1.4181	0.078075	LRP3
ENSG00000074800	1	8911061	8949308	46	6	10601	1.4181	0.078087	ENO1
ENSG00000148204	9	126108449	126152603	79	18	10588	1.4177	0.07814	CRB2
ENSG00000124164	20	56954178	57036157	190	18	10608	1.4174	0.078186	VAPB
ENSG00000197081	6	160380131	160544539	348	43	10606	1.4171	0.078222	IGF2R
ENSG00000198033	13	19737910	19765992	180	15	10620	1.4169	0.078251	TUBA3C
ENSG00000174136	5	98094354	98144347	71	13	10601	1.4144	0.078617	RGMB
ENSG00000138777	4	106280234	106405238	437	21	10621	1.4142	0.078658	PPA2
ENSG00000196735	6	32585956	32624839	1290	27	10609	1.4138	0.078712	HLA-DQA1
ENSG00000148308	9	135896076	135943890	76	9	10616	1.4134	0.07877	GTF3C5
ENSG00000178988	4	6699428	6721607	28	9	10614	1.413	0.078825	MRFAP1L1
ENSG00000179151	15	74912899	74998633	67	12	10623	1.413	0.078827	EDC3
ENSG00000184828	18	45543044	45947123	959	136	10601	1.4122	0.07895	ZBTB7C
ENSG00000167671	19	4434996	4467819	72	9	10619	1.4115	0.079055	UBXN6
ENSG00000064886	1	111733393	111796062	186	22	10613	1.4113	0.079079	CHI3L2
ENSG00000161217	3	195931093	196024828	226	22	10598	1.4112	0.079098	PCYT1A
ENSG00000214642	6	49926390	49947338	44	6	10605	1.411	0.079116	DEFB113
ENSG00000008300	3	48663902	48710348	41	3	10620	1.411	0.07912	CELSR3
ENSG00000178828	1	20130523	20151771	50	14	10600	1.4109	0.079137	RNF186
ENSG00000145431	4	157671606	157902546	269	26	10589	1.4101	0.079257	PDGFC
ENSG00000104731	16	87720091	87809598	339	23	10601	1.4094	0.079352	KLHDC4
ENSG00000186960	14	29231910	29292493	37	14	10596	1.409	0.079419	C14orf23
ENSG00000233538	2	232306906	232327864	22	6	10576	1.409	0.079425	AC017104.2
ENSG00000168685	5	35842797	35889705	136	13	10611	1.4077	0.079607	IL7R
ENSG00000164252	5	76315076	76371059	113	16	10610	1.407	0.079707	AGGF1
ENSG00000153064	4	102322443	103005969	1307	72	10604	1.4066	0.079768	BANK1
ENSG00000111780	12	120866001	120907809	87	16	10601	1.4066	0.079777	AL021546.6
ENSG00000143862	1	202092532	202123869	53	16	10601	1.4066	0.079778	ARL8A
ENSG00000151790	4	156765890	156851558	304	16	10624	1.4061	0.079848	TDO2
ENSG00000130414	2	240821867	240974819	438	38	10607	1.406	0.079856	NDUFA10
ENSG00000185352	13	96733093	97495671	1529	66	10610	1.406	0.079865	HS6ST3
ENSG00000127152	14	99625624	99747861	158	34	10595	1.4057	0.079912	BCL11B
ENSG00000008128	1	1624169	1665766	11	1	10586	1.4056	0.079927	CDK11A
ENSG00000167113	9	131074815	131106351	43	8	10605	1.4051	0.079989	COQ4
ENSG00000171811	10	134611896	134766327	598	35	10614	1.4045	0.080086	TTC40
ENSG00000121388	13	19746173	19771496	166	14	10620	1.4043	0.080109	RP11-408E5.4
ENSG00000186130	9	125660335	125685609	53	12	10610	1.4038	0.080183	ZBTB6
ENSG00000060982	12	24954295	25112393	473	53	10606	1.4038	0.080192	BCAT1
ENSG00000172769	11	58159937	58180882	101	5	10627	1.4034	0.080251	OR5B3
ENSG00000248874	5	23941457	24188372	862	25	10615	1.4027	0.080359	C5orf17
ENSG00000166947	15	43388423	43523481	115	20	10608	1.4017	0.080507	EPB42
ENSG00000104177	15	48421625	48480714	3	2	10618	1.4017	0.080507	MYEF2
ENSG00000185615	16	323152	347215	50	10	10601	1.4013	0.080566	PDIA2
ENSG00000092529	15	42630301	42714516	212	10	10622	1.4005	0.080679	CAPN3
ENSG00000119401	9	119439581	119473579	79	13	10616	1.4003	0.080712	TRIM32
ENSG00000164818	7	756338	839190	220	14	10600	1.4001	0.080737	HEATR2
ENSG00000157388	3	53518683	53857760	523	68	10596	1.3999	0.080769	CACNA1D
ENSG00000171448	9	125667845	125703779	71	14	10612	1.3995	0.080831	ZBTB26
ENSG00000113532	5	100132639	100248970	217	14	10615	1.3995	0.080838	ST8SIA4
ENSG00000198018	10	101409263	101475997	110	8	10619	1.3995	0.080838	ENTPD7
ENSG00000164176	5	83226373	83690611	705	66	10601	1.3994	0.080841	EDIL3
ENSG00000152760	1	67208142	67254470	106	13	10605	1.3993	0.080857	TCTEX1D1
ENSG00000140406	15	81283295	81306342	49	5	10592	1.3992	0.080872	MESDC1
ENSG00000119333	9	131385940	131429066	64	7	10609	1.3985	0.08098	WDR34
ENSG00000148386	9	138545168	138568268	82	14	10616	1.3976	0.081114	LCN9
ENSG00000160058	1	32820704	32870332	21	11	10593	1.3974	0.081143	BSDC1
ENSG00000031823	19	5906150	5988153	106	17	10605	1.3958	0.08138	RANBP3
ENSG00000255359	11	22858477	22891972	72	7	10615	1.3958	0.081394	CCDC179
ENSG00000254349	8	75502010	75745548	486	43	10607	1.3957	0.0814	RP11-758M4.1
ENSG00000172382	16	2752419	2780552	1	1	10621	1.3956	0.08141	PRSS27
ENSG00000092208	14	39573427	39616177	113	16	10623	1.3953	0.08146	GEMIN2
ENSG00000270299	20	617270	666444	81	21	10605	1.3952	0.081471	RP5-850E9.3
ENSG00000159921	9	36204438	36287053	212	21	10615	1.3952	0.081475	GNE
ENSG00000143742	1	225955531	225988168	85	14	10593	1.3952	0.081476	SRP9
ENSG00000007392	16	228968	289462	66	11	10611	1.3948	0.081531	LUC7L
ENSG00000107021	9	131539483	131582711	111	9	10618	1.3943	0.081613	TBC1D13
ENSG00000006075	17	34405602	34427515	40	5	10583	1.3942	0.081626	CCL3
ENSG00000214013	15	42555431	42655864	264	10	10630	1.3939	0.081669	GANC
ENSG00000146830	7	100267130	100297071	42	9	10613	1.3936	0.081716	GIGYF1
ENSG00000173991	17	37810440	37832808	63	7	10611	1.3932	0.08178	TCAP
ENSG00000131773	8	136459700	136678965	428	25	10609	1.3928	0.081838	KHDRBS3
ENSG00000085377	6	105715440	105860959	304	26	10602	1.3927	0.081852	PREP
ENSG00000156172	8	96247147	96291429	188	20	10615	1.3927	0.081859	C8orf37
ENSG00000104824	19	39317028	39352987	64	8	10590	1.3925	0.081887	HNRNPL
ENSG00000094914	12	53691240	53728648	49	4	10624	1.3923	0.081912	AAAS
ENSG00000172409	11	57406465	57439340	35	6	10602	1.3921	0.08195	CLP1
ENSG00000141576	17	74128534	74246454	196	25	10598	1.3912	0.082079	RNF157
ENSG00000268080	8	94231867	94252388	35	8	10592	1.3901	0.082245	AC016885.1
ENSG00000204983	7	142447319	142470923	24	2	10591	1.39	0.082259	PRSS1
ENSG00000154518	2	176030986	176059335	81	10	10625	1.3893	0.082371	ATP5G3
ENSG00000141013	16	90076037	90121383	120	17	10593	1.3891	0.082403	GAS8
ENSG00000182400	14	39607015	39649736	108	15	10626	1.3889	0.082432	TRAPPC6B
ENSG00000140835	16	71549136	71582649	52	12	10590	1.3889	0.082434	CHST4
ENSG00000101323	20	7853628	7931121	146	25	10592	1.3888	0.082452	HAO1
ENSG00000173638	21	46903486	46974325	157	25	10600	1.3883	0.082529	SLC19A1
ENSG00000167114	9	131092925	131133749	53	9	10611	1.3881	0.082548	SLC27A4
ENSG00000133321	11	63294281	63323934	27	8	10599	1.3878	0.0826	RARRES3
ENSG00000172817	8	65490320	65721318	399	25	10615	1.3875	0.082648	CYP7B1
ENSG00000179294	17	36817961	36841187	33	7	10599	1.3875	0.082649	C17orf96
ENSG00000198471	3	187406047	187430345	81	11	10608	1.3871	0.0827	RTP2
ENSG00000175267	16	22093859	22178287	87	18	10601	1.387	0.082727	VWA3A
ENSG00000117707	1	214146524	214224595	137	17	10616	1.3868	0.082744	PROX1
ENSG00000184933	11	6805756	6827128	61	8	10616	1.3863	0.082821	OR6A2
ENSG00000115841	2	38140330	38304285	320	22	10587	1.3863	0.082827	RMDN2
ENSG00000241837	21	35265757	35298284	94	14	10607	1.3862	0.082845	ATP5O
ENSG00000116863	1	36544476	36569533	22	5	10609	1.3862	0.082848	ADPRHL2
ENSG00000158050	2	96798905	96821179	24	7	10604	1.3858	0.082905	DUSP2
ENSG00000269093	19	32885915	32906466	33	7	10592	1.3853	0.082986	AC007773.3
ENSG00000130724	19	59052933	59076491	36	8	10615	1.3853	0.082987	CHMP2A
ENSG00000113068	5	139614624	139692706	115	11	10595	1.3848	0.083054	PFDN1
ENSG00000128040	4	57666026	57697908	94	16	10606	1.3844	0.083113	SPINK2
ENSG00000184351	21	31842018	31862663	35	3	10595	1.3837	0.083233	KRTAP19-1
ENSG00000105639	19	17925589	17968880	62	15	10605	1.3833	0.083286	JAK3
ENSG00000164081	3	51686709	51748339	46	16	10616	1.3827	0.083376	TEX264
ENSG00000164035	4	101306498	101811283	1396	48	10604	1.3824	0.083427	EMCN
ENSG00000174807	11	66071958	66094515	34	6	10597	1.382	0.083484	CD248
ENSG00000132975	13	27319341	27344922	73	8	10605	1.3816	0.083545	GPR12
ENSG00000135424	12	56068352	56119827	58	7	10602	1.3816	0.083555	ITGA7
ENSG00000158555	11	75135685	75246948	195	27	10611	1.3813	0.083596	GDPD5
ENSG00000136546	2	167250083	167360757	273	21	10617	1.3811	0.083629	SCN7A
ENSG00000060709	12	130870682	131210826	916	117	10602	1.3809	0.083649	RIMBP2
ENSG00000131591	1	1007198	1061741	142	10	10606	1.3805	0.083713	C1orf159
ENSG00000166946	15	43467316	43497396	25	8	10603	1.3798	0.083825	CCNDBP1
ENSG00000118596	12	59979848	60186395	473	23	10618	1.3795	0.083866	SLC16A7
ENSG00000203784	1	153165919	153187596	22	6	10606	1.3791	0.083933	LELP1
ENSG00000168096	16	4736513	4794379	161	15	10608	1.379	0.083943	ANKS3
ENSG00000186967	21	31859142	31879451	31	3	10610	1.3789	0.083963	KRTAP19-4
ENSG00000174928	3	155470401	155534140	113	17	10603	1.3785	0.084031	C3orf33
ENSG00000184640	17	75266651	75506678	504	54	10598	1.3778	0.084134	SEPT9
ENSG00000164109	4	120966763	120998229	55	11	10600	1.3774	0.084192	MAD2L1
ENSG00000167258	17	37607764	37731160	220	13	10623	1.3773	0.084212	CDK12
ENSG00000151320	14	32788479	33310567	1064	122	10600	1.3772	0.084222	AKAP6
ENSG00000102468	13	47395685	47481169	212	34	10600	1.377	0.084252	HTR2A
ENSG00000110871	12	120931077	120982237	157	17	10625	1.3769	0.084265	COQ5
ENSG00000185966	1	152528130	152549248	32	4	10621	1.3762	0.084379	LCE3E
ENSG00000122420	1	78759568	79015434	516	39	10609	1.3761	0.084395	PTGFR
ENSG00000118007	3	136045077	136481220	650	25	10616	1.376	0.084406	STAG1
ENSG00000176601	2	135712061	135815038	177	15	10622	1.3756	0.084469	MAP3K19
ENSG00000136875	9	116027623	116065185	99	11	10617	1.3749	0.084579	PRPF4
ENSG00000005249	7	106675094	106812256	273	19	10611	1.3747	0.084607	PRKAR2B
ENSG00000256043	4	156835270	156885069	148	27	10597	1.3747	0.084619	CTSO
ENSG00000101181	20	60748085	60788624	157	26	10597	1.3743	0.084681	MTG2
ENSG00000166822	16	75466952	75509395	141	11	10598	1.374	0.084718	TMEM170A
ENSG00000105523	19	49094067	49128111	82	15	10601	1.3733	0.084831	FAM83E
ENSG00000182173	17	73502141	73530820	116	15	10610	1.3731	0.084853	TSEN54
ENSG00000130725	19	59057079	59080327	43	9	10611	1.3716	0.085095	UBE2M
ENSG00000197697	6	26173958	26194454	68	7	10628	1.3714	0.085123	HIST1H2BE
ENSG00000111837	6	10752956	10848764	114	17	10596	1.3709	0.085205	MAK
ENSG00000130749	19	47557444	47627009	73	11	10600	1.3703	0.085298	ZC3H4
ENSG00000189056	7	103102231	103639963	1623	95	10606	1.3682	0.085619	RELN
ENSG00000121067	17	47666246	47765596	98	23	10606	1.3678	0.085694	SPOP
ENSG00000137819	15	69581286	69710119	236	21	10617	1.3668	0.085843	PAQR5
ENSG00000166887	15	42440899	42510514	110	11	10621	1.3664	0.085903	VPS39
ENSG00000267545	19	45673080	45715702	72	19	10598	1.3657	0.086016	AC005779.2
ENSG00000129038	15	74208330	74254478	137	25	10609	1.3657	0.086023	LOXL1
ENSG00000177125	9	129612944	129658157	54	14	10595	1.3654	0.08607	ZBTB34
ENSG00000165269	9	33374765	33412643	38	6	10607	1.3651	0.086113	AQP7
ENSG00000121743	13	20702394	20745188	91	16	10604	1.3647	0.086177	GJA3
ENSG00000123104	12	26480342	26996131	1131	91	10607	1.3647	0.086179	ITPR2
ENSG00000188558	1	248674916	248695964	18	2	10601	1.3644	0.08622	OR2G6
ENSG00000117899	15	81229667	81292219	122	8	10602	1.3641	0.086261	MESDC2
ENSG00000213420	7	99757229	99784995	22	6	10604	1.3641	0.086263	GPC2
ENSG00000136634	1	206930947	206955839	43	12	10600	1.3633	0.086397	IL10
ENSG00000222005	2	47033807	47059796	56	14	10591	1.3631	0.086422	LINC01118
ENSG00000147649	8	98646407	98750998	176	16	10618	1.3623	0.086557	MTDH
ENSG00000171877	15	44152962	44497450	434	18	10620	1.3622	0.08656	FRMD5
ENSG00000196639	3	11168779	11315243	290	38	10600	1.3622	0.086563	HRH1
ENSG00000139266	12	58138881	58164190	18	6	10597	1.3613	0.086716	MARCH9
ENSG00000123485	2	234732062	234773212	176	13	10617	1.3608	0.086783	HJURP
ENSG00000126821	14	64140932	64204757	76	4	10623	1.3588	0.087108	SGPP1
ENSG00000116688	1	12030238	12083571	70	8	10603	1.3587	0.087113	MFN2
ENSG00000148604	10	85994809	86029716	63	17	10604	1.3568	0.087429	RGR
ENSG00000005381	17	56337217	56368296	50	11	10613	1.3566	0.087456	MPO
ENSG00000125686	17	37550538	37617539	110	7	10627	1.3563	0.087497	MED1
ENSG00000225828	1	32816871	32839879	9	5	10594	1.3559	0.087569	FAM229A
ENSG00000068878	2	54081204	54207977	329	20	10608	1.3548	0.087735	PSME4
ENSG00000139973	14	62443803	62578431	401	52	10594	1.3545	0.087783	SYT16
ENSG00000132329	2	238757536	238830756	147	31	10594	1.3541	0.087846	RAMP1
ENSG00000206262	3	138656076	138682293	58	5	10623	1.3538	0.087893	C3orf72
ENSG00000174989	12	117338761	117478953	246	15	10614	1.3537	0.087909	FBXW8
ENSG00000198183	20	31813801	31841115	41	2	10625	1.3536	0.087939	BPIFA1
ENSG00000148848	10	127690950	128087024	1010	98	10599	1.353	0.088027	ADAM12
ENSG00000167723	17	3403796	3471289	167	35	10607	1.3529	0.088042	TRPV3
ENSG00000118972	12	4467393	4498894	59	12	10604	1.352	0.088189	FGF23
ENSG00000178395	1	223556715	223578812	46	6	10613	1.3519	0.08821	C1orf65
ENSG00000135824	1	182605239	182663711	128	16	10619	1.3512	0.08831	RGS8
ENSG00000099956	22	24119150	24186703	295	11	10623	1.3512	0.088312	SMARCB1
ENSG00000198961	5	108660410	108755695	324	13	10621	1.3509	0.088361	PJA2
ENSG00000140478	15	75565176	75596816	6	3	10567	1.3508	0.088373	GOLGA6D
ENSG00000108551	17	17387751	17409709	41	6	10606	1.3507	0.088392	RASD1
ENSG00000004846	7	20644830	20826658	417	31	10602	1.3505	0.088429	ABCB5
ENSG00000148803	10	135158658	135181529	76	5	10627	1.3502	0.08847	FUOM
ENSG00000173193	3	122389465	122459687	193	22	10624	1.35	0.088508	PARP14
ENSG00000128802	10	48403092	48426853	36	10	10605	1.3499	0.088532	GDF2
ENSG00000250173	5	969480	991415	12	5	10585	1.349	0.088668	RP11-661C8.3
ENSG00000180190	8	429803	505781	216	29	10591	1.3489	0.08868	TDRP
ENSG00000250644	11	1758897	1790281	70	10	10614	1.3486	0.08874	RP11-295K3.1
ENSG00000145147	4	20244883	20632184	774	90	10605	1.348	0.088823	SLIT2
ENSG00000187688	17	16308856	16350317	82	11	10598	1.3479	0.088842	TRPV2
ENSG00000197121	2	197687728	197802520	173	10	10622	1.3478	0.088868	PGAP1
ENSG00000198610	10	5227425	5270912	205	13	10609	1.3478	0.088868	AKR1C4
ENSG00000161572	17	34251522	34280703	108	9	10612	1.3474	0.088933	LYZL6
ENSG00000114904	3	52734800	52814965	152	11	10624	1.3471	0.088968	NEK4
ENSG00000198646	20	33274722	33423452	201	14	10606	1.347	0.088984	NCOA6
ENSG00000121486	1	185077220	185136204	78	6	10617	1.3464	0.089092	TRMT1L
ENSG00000105877	7	21572833	21951457	1251	105	10602	1.3461	0.089136	DNAH11
ENSG00000141744	17	37814234	37836728	68	6	10590	1.3459	0.089173	PNMT
ENSG00000076043	11	114300108	114331001	80	14	10609	1.3458	0.089189	REXO2
ENSG00000197629	11	58965983	58990424	44	6	10624	1.3456	0.08921	MPEG1
ENSG00000134207	1	114621913	114706541	174	47	10601	1.3449	0.08933	SYT6
ENSG00000248710	3	159935241	160177617	327	25	10621	1.3449	0.089335	RP11-432B6.3
ENSG00000125772	20	5515085	5601672	123	14	10597	1.3448	0.089345	GPCPD1
ENSG00000214706	3	50315163	50340349	14	4	10608	1.3444	0.089402	IFRD2
ENSG00000095303	9	125122824	125167982	96	16	10599	1.3435	0.089557	PTGS1
ENSG00000198019	1	120916979	120945937	2	1	10593	1.3427	0.08969	FCGR1B
ENSG00000204682	10	21771587	21796191	15	5	10608	1.3425	0.089709	CASC10
ENSG00000137312	6	30685486	30720510	140	10	10629	1.3424	0.089737	FLOT1
ENSG00000014641	2	63805743	63844331	61	9	10609	1.3422	0.089759	MDH1
ENSG00000159314	17	43461275	43521787	127	7	10594	1.3421	0.089774	ARHGAP27
ENSG00000130726	19	59045458	59072089	32	8	10613	1.3414	0.089898	TRIM28
ENSG00000142945	1	45195490	45243439	90	10	10615	1.3413	0.08991	KIF2C
ENSG00000126870	7	158639269	158759438	328	23	10614	1.3409	0.089969	WDR60
ENSG00000112218	6	97232002	97295353	175	17	10605	1.3397	0.090179	GPR63
ENSG00000115966	2	175926978	176043110	259	14	10621	1.3396	0.090194	ATF2
ENSG00000168952	14	25268862	25529503	655	55	10609	1.3376	0.090506	STXBP6
ENSG00000163746	3	146099208	146223778	281	11	10606	1.3374	0.090541	PLSCR2
ENSG00000268130	13	113745563	113766608	44	8	10601	1.3374	0.090545	AL137002.1
ENSG00000171843	9	20331663	20632542	348	47	10591	1.3372	0.090572	MLLT3
ENSG00000114395	3	50378126	50405891	13	4	10617	1.337	0.090619	CYB561D2
ENSG00000183765	22	29073731	29148410	148	25	10605	1.3369	0.090633	CHEK2
ENSG00000256061	15	55692723	55810432	351	25	10617	1.3362	0.090737	DYX1C1
ENSG00000141505	17	7066750	7092883	30	8	10600	1.336	0.09077	ASGR1
ENSG00000101695	18	29588335	29663176	76	17	10592	1.336	0.090771	RNF125
ENSG00000151718	4	184010446	184251930	371	33	10614	1.3353	0.090894	WWC2
ENSG00000106346	7	6134515	6211195	225	26	10621	1.335	0.090932	USP42
ENSG00000117425	1	45275516	45318735	74	6	10598	1.3349	0.090958	PTCH2
ENSG00000185627	11	226546	262983	138	15	10627	1.3347	0.090986	PSMD13
ENSG00000006116	16	24256874	24384122	281	50	10603	1.3347	0.090988	CACNG3
ENSG00000166189	10	103815147	103837792	14	5	10599	1.3347	0.090995	HPS6
ENSG00000256797	12	10024088	10058432	105	11	10612	1.3344	0.091029	KLRF2
ENSG00000105851	7	106495723	106557590	77	17	10609	1.3344	0.091041	PIK3CG
ENSG00000100122	22	26985242	27024052	96	14	10602	1.3341	0.091079	CRYBB1
ENSG00000186074	17	72680452	72719117	59	13	10595	1.3337	0.091153	CD300LF
ENSG00000101331	20	30588245	30629984	71	9	10607	1.3335	0.091182	CCM2L
ENSG00000115525	2	86056267	86126137	152	16	10604	1.3329	0.091284	ST3GAL5
ENSG00000187735	8	54869112	54945089	128	7	10632	1.3326	0.091329	TCEA1
ENSG00000121481	1	185004496	185081740	74	14	10611	1.3326	0.091339	RNF2
ENSG00000176209	8	42386298	42419603	83	8	10623	1.3317	0.091482	SMIM19
ENSG00000173272	2	132212473	132260316	180	9	10606	1.3316	0.091493	MZT2A
ENSG00000169992	17	7298193	7333179	47	14	10602	1.3314	0.091531	NLGN2
ENSG00000172915	13	35506424	36257159	1652	52	10615	1.3307	0.091641	NBEA
ENSG00000120802	12	98899290	98954157	140	21	10617	1.3306	0.091654	TMPO
ENSG00000204899	13	73272495	73311825	45	12	10578	1.3306	0.091663	MZT1
ENSG00000157429	16	71488453	71608992	171	25	10591	1.3303	0.091704	ZNF19
ENSG00000100764	14	90712839	90748968	112	5	10601	1.3303	0.091707	PSMC1
ENSG00000131013	6	149815869	149877174	51	2	10575	1.3298	0.091792	PPIL4
ENSG00000130182	16	3128891	3159318	49	9	10589	1.3298	0.091794	ZSCAN10
ENSG00000109163	4	68595046	68630078	98	12	10617	1.3297	0.091814	GNRHR
ENSG00000144635	3	32557463	32622366	126	18	10606	1.3295	0.091843	DYNC1LI1
ENSG00000130227	8	21767180	21874096	160	15	10583	1.329	0.091926	XPO7
ENSG00000102967	16	72032487	72068954	88	15	10588	1.3282	0.092053	DHODH
ENSG00000133316	11	62589814	62619281	61	4	10627	1.3279	0.092103	WDR74
ENSG00000171320	8	27619466	27680157	218	9	10615	1.3265	0.092333	ESCO2
ENSG00000116209	1	54487347	54529177	53	6	10615	1.3261	0.092408	TMEM59
ENSG00000172661	10	46212648	46298409	59	1	10623	1.326	0.092416	FAM21C
ENSG00000111203	12	2911788	2978957	98	7	10602	1.3257	0.092477	ITFG2
ENSG00000138772	4	79462673	79541597	127	21	10602	1.325	0.09259	ANXA3
ENSG00000157796	4	39174024	39297430	155	10	10602	1.3247	0.092634	WDR19
ENSG00000114388	3	50374761	50398522	12	4	10618	1.3243	0.092707	NPRL2
ENSG00000081026	1	113923371	114238545	517	24	10613	1.3238	0.09278	MAGI3
ENSG00000011083	5	149559520	149612351	122	19	10604	1.3233	0.09287	SLC6A7
ENSG00000066923	7	99765186	99829111	104	9	10602	1.3231	0.092897	STAG3
ENSG00000136381	15	78719773	78803798	152	13	10615	1.323	0.092922	IREB2
ENSG00000117543	1	101445179	101501644	54	6	10598	1.3223	0.093039	DPH5
ENSG00000144524	2	232636381	232683963	90	10	10597	1.322	0.093078	COPS7B
ENSG00000138483	3	107086188	107107481	47	10	10579	1.322	0.093091	CCDC54
ENSG00000151881	5	43434354	43493995	129	9	10624	1.3215	0.093161	C5orf28
ENSG00000156959	3	9533481	9605486	192	18	10607	1.3207	0.093303	LHFPL4
ENSG00000142751	1	27192624	27226788	47	6	10607	1.3204	0.093351	GPN2
ENSG00000198570	1	211639864	211676259	79	19	10593	1.32	0.093418	RD3
ENSG00000188959	9	112942328	112980469	107	21	10601	1.3198	0.093456	C9orf152
ENSG00000165948	14	94537628	94580192	133	18	10605	1.3194	0.093513	IFI27L1
ENSG00000174236	12	27839428	27860566	32	7	10599	1.3193	0.093541	REP15
ENSG00000196098	3	98062698	98083663	38	8	10608	1.3192	0.093553	OR5K4
ENSG00000134954	11	128318656	128467453	209	44	10606	1.3188	0.093613	ETS1
ENSG00000112486	6	167515295	167563184	155	21	10607	1.3188	0.093626	CCR6
ENSG00000122705	9	36180853	36314778	325	25	10612	1.3183	0.093698	CLTA
ENSG00000198815	1	42632210	42811548	279	12	10621	1.3172	0.093888	FOXJ3
ENSG00000259112	11	77718017	77800911	161	21	10603	1.3171	0.093899	NDUFC2-KCTD14
ENSG00000269064	1	179433716	179467805	269	13	10626	1.317	0.093916	AL160286.1
ENSG00000198576	8	143682405	143706833	28	6	10595	1.317	0.093926	ARC
ENSG00000146926	7	150862785	150894919	56	11	10604	1.3168	0.093958	ASB10
ENSG00000176731	8	86116311	86142650	26	5	10603	1.3166	0.093987	C8orf59
ENSG00000211460	2	122484679	122535429	61	6	10624	1.3159	0.094105	TSN
ENSG00000213859	17	7245208	7268258	14	7	10613	1.3152	0.094224	KCTD11
ENSG00000130779	12	122745979	122917179	250	18	10611	1.3151	0.094236	CLIP1
ENSG00000259518	15	82370935	82400035	52	16	10579	1.3149	0.094268	RP11-597K23.2
ENSG00000131183	5	176796236	176835849	39	7	10605	1.3147	0.0943	SLC34A1
ENSG00000253293	7	27200210	27229880	29	11	10594	1.3143	0.094373	HOXA10
ENSG00000175567	11	73675712	73704352	60	7	10614	1.3135	0.094504	UCP2
ENSG00000117528	1	94873933	94994222	60	18	10597	1.3135	0.094512	ABCD3
ENSG00000214686	3	51802580	51823009	14	3	10602	1.3127	0.094637	IQCF6
ENSG00000088986	12	120897653	120946296	133	16	10622	1.3124	0.094697	DYNLL1
ENSG00000165983	10	16468942	16565736	270	17	10600	1.3119	0.094769	PTER
ENSG00000184363	11	382614	414908	77	9	10593	1.3118	0.094801	PKP3
ENSG00000178105	11	108525752	108821657	480	21	10599	1.3117	0.094805	DDX10
ENSG00000114738	3	50638951	50696720	59	7	10625	1.3117	0.094819	MAPKAPK3
ENSG00000172336	7	100293676	100315118	47	8	10627	1.3115	0.094845	POP7
ENSG00000273003	11	64771654	64818042	104	14	10615	1.3109	0.094948	RP11-399J13.3
ENSG00000170627	12	54839734	54877386	95	10	10610	1.3105	0.095019	GTSF1
ENSG00000146039	6	25744927	25791419	161	17	10613	1.3104	0.09503	SLC17A4
ENSG00000117984	11	1763982	1795222	68	10	10615	1.3098	0.095124	CTSD
ENSG00000116717	1	68140744	68164021	57	9	10591	1.3086	0.095341	GADD45A
ENSG00000100714	14	64844749	64936722	161	19	10608	1.3077	0.09548	MTHFD1
ENSG00000186205	1	220950101	220997735	99	21	10595	1.307	0.095611	MARC1
ENSG00000269117	20	31813091	31833387	36	2	10630	1.3067	0.095662	AL121901.1
ENSG00000106484	7	130116012	130156133	85	11	10613	1.3059	0.095787	MEST
ENSG00000141026	17	17370300	17406540	73	8	10611	1.3049	0.095956	MED9
ENSG00000178093	19	19613227	19636838	44	6	10622	1.3047	0.096005	TSSK6
ENSG00000187021	10	118339897	118378687	105	19	10613	1.3039	0.096133	PNLIPRP1
ENSG00000101000	20	33749876	33775165	47	6	10614	1.3037	0.096164	PROCR
ENSG00000162551	1	21825858	21914905	298	31	10602	1.3033	0.096239	ALPL
ENSG00000048828	9	96204004	96338397	349	20	10622	1.303	0.096285	FAM120A
ENSG00000185104	1	50895150	51435935	675	24	10616	1.3029	0.096303	FAF1
ENSG00000214479	6	83772692	83792854	37	5	10602	1.3027	0.096333	AL139333.1
ENSG00000154229	17	64288754	64816861	1330	104	10601	1.3025	0.096375	PRKCA
ENSG00000099326	19	59063298	59094942	68	11	10613	1.302	0.096453	MZF1
ENSG00000269363	2	232561517	232581621	56	6	10615	1.3016	0.096534	MGC4771
ENSG00000183644	11	111375510	111417756	47	6	10617	1.3014	0.096556	C11orf88
ENSG00000166068	15	38534527	38659450	345	10	10621	1.3009	0.09665	SPRED1
ENSG00000167881	17	74025184	74078734	60	4	10617	1.2996	0.096869	SRP68
ENSG00000251349	9	103194553	103349918	341	17	10615	1.2993	0.096926	MSANTD3-TMEFF1
ENSG00000241697	9	103194560	103349918	341	17	10615	1.2993	0.096926	TMEFF1
ENSG00000138303	10	73846278	73986892	198	16	10618	1.299	0.096971	ASCC1
ENSG00000166192	15	72396599	72443311	68	9	10618	1.2988	0.097008	SENP8
ENSG00000136250	7	36542456	36774154	352	57	10601	1.2985	0.097061	AOAH
ENSG00000160191	21	44063746	44205619	413	46	10603	1.2978	0.097171	PDE9A
ENSG00000186970	21	31802597	31823070	57	3	10631	1.2976	0.097204	KRTAP15-1
ENSG00000102910	16	48268207	48407033	185	10	10621	1.2973	0.097258	LONP2
ENSG00000138095	2	44103647	44233144	295	18	10588	1.2972	0.09729	LRPPRC
ENSG00000141384	18	23795900	23981649	382	26	10613	1.2963	0.097428	TAF4B
ENSG00000112651	6	43011767	43037544	56	7	10628	1.2958	0.097517	MRPL2
ENSG00000164485	6	137454968	137504785	125	17	10614	1.2958	0.097524	IL22RA2
ENSG00000139053	12	15115956	15144799	102	11	10597	1.2954	0.097591	PDE6H
ENSG00000160791	3	46401633	46427697	61	9	10588	1.2952	0.09763	CCR5
ENSG00000167977	16	2722476	2769031	19	4	10586	1.2949	0.097676	KCTD5
ENSG00000108854	17	62528413	62668186	197	9	10621	1.2946	0.09773	SMURF2
ENSG00000126062	3	50382180	50407041	12	4	10619	1.2946	0.097734	TMEM115
ENSG00000185883	16	2553871	2580219	11	6	10610	1.2945	0.097741	ATP6V0C
ENSG00000196866	6	26189079	26209471	103	9	10629	1.2933	0.097949	HIST1H2AD
ENSG00000172239	5	43516369	43567860	97	9	10624	1.293	0.098001	PAIP1
ENSG00000188987	6	26178938	26199304	81	7	10629	1.293	0.098006	HIST1H4D
ENSG00000000460	1	169621245	169833221	838	25	10621	1.2923	0.098119	C1orf112
ENSG00000143107	1	109245279	109295365	74	17	10613	1.2916	0.098242	FNDC7
ENSG00000143384	1	150537032	150562066	51	9	10618	1.2915	0.098271	MCL1
ENSG00000181847	3	113985760	114039135	120	22	10608	1.2908	0.098378	TIGIT
ENSG00000177291	10	35884338	35907863	48	13	10596	1.2907	0.098398	GJD4
ENSG00000129484	14	20801741	20836064	101	11	10601	1.2904	0.098452	PARP2
ENSG00000169087	3	122448846	122522671	232	21	10622	1.2904	0.098462	HSPBAP1
ENSG00000120992	8	54948938	55024577	132	7	10630	1.2903	0.098479	LYPLA1
ENSG00000134490	18	20767108	21027925	300	33	10605	1.2902	0.098488	TMEM241
ENSG00000141985	19	4350367	4410544	122	18	10616	1.2898	0.098552	SH3GL1
ENSG00000179615	12	55958199	55979128	50	5	10616	1.2898	0.098556	OR2AP1
ENSG00000132326	2	239142679	239208743	115	18	10601	1.2889	0.098713	PER2
ENSG00000223874	2	217725495	217746362	47	9	10599	1.2885	0.098784	AC007557.1
ENSG00000257955	12	48403554	48429165	84	14	10594	1.2881	0.098855	RP1-228P16.5
ENSG00000125903	20	197899	220527	50	5	10599	1.2879	0.098883	DEFB129
ENSG00000164039	4	103990592	104031040	58	7	10612	1.2878	0.098902	BDH2
ENSG00000135423	12	56854736	56892198	49	9	10617	1.2878	0.098908	GLS2
ENSG00000104237	8	55518627	55553394	59	9	10609	1.2874	0.098977	RP1
ENSG00000117394	1	43381052	43434530	129	14	10598	1.2874	0.098984	SLC2A1
ENSG00000176102	11	33088734	33193917	256	18	10621	1.2867	0.099101	CSTF3
ENSG00000184160	4	3758075	3780251	50	14	10593	1.2866	0.09912	ADRA2C
ENSG00000188811	13	39602443	39634246	56	9	10617	1.2863	0.099164	NHLRC3
ENSG00000159873	22	29158662	29195283	100	14	10621	1.2862	0.099179	CCDC117
ENSG00000178243	9	138225095	138248408	21	6	10594	1.2861	0.099199	C9orf62
ENSG00000144895	3	150254465	150312029	139	17	10600	1.2854	0.099329	EIF2A
ENSG00000120129	5	172185093	172208198	44	10	10583	1.2837	0.099621	DUSP1
ENSG00000103111	16	77214732	77246302	91	15	10620	1.2832	0.099712	MON1B
ENSG00000134996	9	77693459	77772181	259	30	10606	1.2828	0.09978	OSTF1
ENSG00000244623	7	99463610	99484680	48	8	10626	1.2827	0.0998	OR2AE1
ENSG00000188888	17	36471413	36509730	46	11	10598	1.2823	0.099871	GPR179
ENSG00000269175	1	101445761	101467653	20	4	10620	1.2817	0.099966	AC093157.1
ENSG00000198858	19	886503	923240	55	19	10603	1.2813	0.10004	R3HDM4
ENSG00000211448	14	80653873	80864100	256	29	10599	1.2812	0.10006	DIO2
ENSG00000159374	2	74775010	74885465	63	12	10605	1.2811	0.10009	M1AP
ENSG00000197506	9	86880372	86965672	266	27	10610	1.2808	0.10013	SLC28A3
ENSG00000099958	22	24166690	24191315	119	11	10621	1.2801	0.10025	DERL3
ENSG00000180336	17	42723762	42777676	77	15	10614	1.2801	0.10026	C17orf104
ENSG00000110047	11	64609114	64665768	91	10	10612	1.2799	0.10029	EHD1
ENSG00000137269	6	53649295	53798919	378	19	10611	1.2797	0.10033	LRRC1
ENSG00000172568	5	156758608	156782729	81	6	10626	1.2791	0.10043	FNDC9
ENSG00000112761	6	112365275	112402171	63	9	10598	1.2785	0.10054	WISP3
ENSG00000214402	9	139866356	139890862	50	5	10599	1.2784	0.10055	LCNL1
ENSG00000155093	7	157321750	158390480	2832	209	10603	1.2783	0.10057	PTPRN2
ENSG00000154258	17	66960629	67067205	138	17	10615	1.2763	0.10092	ABCA9
ENSG00000154864	18	10656480	11158587	1343	126	10604	1.2752	0.10111	PIEZO2
ENSG00000205629	16	25113050	25199552	108	7	10606	1.2749	0.10117	LCMT1
ENSG00000177082	15	85175999	85207574	67	11	10611	1.2747	0.10121	WDR73
ENSG00000221944	2	233402779	233425226	46	7	10613	1.2737	0.10138	TIGD1
ENSG00000160844	7	99788283	99879855	136	14	10599	1.2737	0.10138	GATS
ENSG00000170775	7	124376051	124415681	80	15	10609	1.2737	0.10139	GPR37
ENSG00000111786	12	120889471	120917596	52	11	10609	1.273	0.10151	SRSF9
ENSG00000158055	1	24635812	24700972	103	25	10599	1.2727	0.10155	GRHL3
ENSG00000136816	9	132555432	132583560	83	8	10620	1.2709	0.10189	TOR1B
ENSG00000188234	10	46311042	46359323	3	1	10621	1.2702	0.10201	AGAP4
ENSG00000268344	13	26442422	26462679	20	3	10601	1.2689	0.10223	AL138815.2
ENSG00000167670	19	4392659	4455015	161	16	10623	1.2684	0.10233	CHAF1A
ENSG00000182898	1	152046620	152071540	13	7	10596	1.2674	0.1025	TCHHL1
ENSG00000149571	11	126283254	126883355	1436	122	10604	1.2663	0.1027	KIRREL3
ENSG00000154589	8	74893587	74951322	143	15	10611	1.266	0.10275	LY96
ENSG00000127585	16	732500	765829	51	7	10596	1.2659	0.10278	FBXL16
ENSG00000169509	1	152476978	152498486	50	4	10620	1.2656	0.10283	CRCT1
ENSG00000179889	16	15058448	15243196	184	23	10612	1.2655	0.10284	PDXDC1
ENSG00000180383	20	30043309	30074560	30	6	10581	1.2655	0.10285	DEFB124
ENSG00000248333	1	1560603	1600473	22	3	10606	1.2651	0.10291	CDK11B
ENSG00000143867	2	19541246	19568414	51	11	10605	1.265	0.10294	OSR1
ENSG00000203791	10	126426718	126490439	101	11	10611	1.2649	0.10295	METTL10
ENSG00000071539	5	882758	929472	108	5	10624	1.2641	0.1031	TRIP13
ENSG00000185475	11	62544887	62567877	21	5	10615	1.2637	0.10317	TMEM179B
ENSG00000167970	16	2293738	2322343	29	5	10607	1.2627	0.10335	AC009065.1
ENSG00000178104	1	144826157	145086186	8	3	10620	1.2623	0.10342	PDE4DIP
ENSG00000170956	19	42290369	42325591	60	3	10594	1.2623	0.10342	CEACAM3
ENSG00000136891	9	103054359	103125221	155	14	10622	1.2617	0.10352	TEX10
ENSG00000244067	6	52604897	52638367	87	8	10606	1.2616	0.10355	GSTA2
ENSG00000120686	13	38913986	38947140	53	2	10634	1.2615	0.10356	UFM1
ENSG00000267954	22	24114467	24136145	37	6	10626	1.2612	0.10362	AP000349.1
ENSG00000135678	12	69225977	69375350	284	52	10611	1.2611	0.10363	CPM
ENSG00000258256	8	86124675	86167946	48	5	10614	1.2606	0.10372	RP11-219B4.5
ENSG00000160202	21	44579118	44602915	26	7	10595	1.2604	0.10376	CRYAA
ENSG00000268179	1	851264	876445	65	10	10609	1.2603	0.10379	AL645608.1
ENSG00000068885	3	159964774	160127668	203	24	10624	1.2602	0.1038	IFT80
ENSG00000159167	8	23689428	23722320	66	11	10614	1.2598	0.10387	STC1
ENSG00000157224	7	90003035	90152716	357	34	10608	1.2595	0.10392	CLDN12
ENSG00000058804	1	54221133	54314533	107	9	10608	1.2592	0.10398	NDC1
[truncated: 17,108 more rows]

## Sheet: 2.) MAGMA geneset-based results
VARIABLE	TYPE	NGENES	BETA	BETA_STD	SE	P	FULL_NAME
Curated_gene_sets:meissner_b...3	SET	17	1.0265	0.030607	0.23228	4.9808e-06	Curated_gene_sets:meissner_brain_hcp_with_h3k4me2
GO_bp:go_protein_desumoylati...	SET	7	1.0791	0.020652	0.2957	0.00013181	GO_bp:go_protein_desumoylation
Curated_gene_sets:sartipy_no...2	SET	30	0.56571	0.022399	0.15602	0.00014442	Curated_gene_sets:sartipy_normal_at_insulin_resistance_up
GO_bp:go_regulation_of_resti...	SET	8	0.82289	0.016835	0.23884	0.00028593	GO_bp:go_regulation_of_resting_membrane_potential
Curated_gene_sets:howlin_cit...2	SET	31	0.48817	0.019648	0.14233	0.00030282	Curated_gene_sets:howlin_cited1_targets_1_up
Curated_gene_sets:yamashita_...3	SET	16	0.66894	0.01935	0.19633	0.00032909	Curated_gene_sets:yamashita_liver_cancer_with_epcam_dn
GO_mf:go_postsynaptic_neurot...	SET	48	0.43905	0.021979	0.12922	0.00034068	GO_mf:go_postsynaptic_neurotransmitter_receptor_activity
Curated_gene_sets:reactome_s...123	SET	6	1.1226	0.01989	0.33635	0.0004235	Curated_gene_sets:reactome_sumo_is_proteolytically_processed
GO_bp:go_motor_neuron_apopto...	SET	7	1.1796	0.022575	0.36073	0.00053877	GO_bp:go_motor_neuron_apoptotic_process
GO_mf:go_sumo_specific_prote...	SET	5	1.1048	0.01787	0.338	0.00054141	GO_mf:go_sumo_specific_protease_activity
GO_bp:go_regulation_of_motor...	SET	5	1.355	0.021917	0.42787	0.00077209	GO_bp:go_regulation_of_motor_neuron_apoptotic_process
Curated_gene_sets:reactome_i...69	SET	51	0.37152	0.019169	0.11891	0.00089241	Curated_gene_sets:reactome_ion_transport_by_p_type_atpases
GO_bp:go_regulation_of_potas...2	SET	7	1.1557	0.022118	0.37004	0.00089601	GO_bp:go_regulation_of_potassium_ion_import
Curated_gene_sets:gazda_diam...6	SET	39	0.46553	0.021011	0.14989	0.00095038	Curated_gene_sets:gazda_diamond_blackfan_anemia_progenitor_up
GO_bp:go_regulation_of_posts...6	SET	134	0.22182	0.018511	0.072612	0.0011278	GO_bp:go_regulation_of_postsynaptic_membrane_potential
GO_cc:go_anchored_component_...3	SET	56	0.33344	0.018026	0.11068	0.0012973	GO_cc:go_anchored_component_of_plasma_membrane
Curated_gene_sets:mulligan_n...2	SET	22	0.69406	0.023538	0.23049	0.0013029	Curated_gene_sets:mulligan_ntf3_signaling_via_insr_and_igf1r_up
Curated_gene_sets:reactome_p...86	SET	10	0.8186	0.018723	0.27299	0.0013582	Curated_gene_sets:reactome_processing_and_activation_of_sumo
GO_bp:go_positive_regulation...275	SET	80	0.26982	0.017423	0.089997	0.0013603	GO_bp:go_positive_regulation_of_exocytosis
Curated_gene_sets:biocarta_c...25	SET	20	0.51811	0.016754	0.17399	0.0014533	Curated_gene_sets:biocarta_comp_pathway
GO_bp:go_definitive_erythroc...	SET	4	1.1565	0.016731	0.38845	0.0014571	GO_bp:go_definitive_erythrocyte_differentiation
GO_bp:go_regulation_of_respo...3	SET	196	0.17593	0.017727	0.05926	0.0014974	GO_bp:go_regulation_of_response_to_dna_damage_stimulus
Curated_gene_sets:reactome_n...40	SET	189	0.1826	0.018071	0.061657	0.0015329	Curated_gene_sets:reactome_neurotransmitter_receptors_and_postsynaptic_signal_transmission
GO_bp:go_sulfur_compound_tra...	SET	42	0.36321	0.017011	0.1227	0.0015396	GO_bp:go_sulfur_compound_transport
Curated_gene_sets:rickman_tu...2	SET	121	0.22669	0.017983	0.07667	0.0015575	Curated_gene_sets:rickman_tumor_differentiated_moderately_vs_poorly_up
GO_cc:go_radial_spoke	SET	6	1.182	0.020943	0.40265	0.0016674	GO_cc:go_radial_spoke
GO_bp:go_inner_ear_auditory_...	SET	31	0.45182	0.018185	0.1547	0.0017491	GO_bp:go_inner_ear_auditory_receptor_cell_differentiation
GO_mf:go_neurotransmitter_re...1	SET	107	0.25096	0.018728	0.085952	0.0017541	GO_mf:go_neurotransmitter_receptor_activity
GO_mf:go_atpase_activator_ac...	SET	26	0.48454	0.017862	0.16615	0.0017742	GO_mf:go_atpase_activator_activity
Curated_gene_sets:ma_myeloid...1	SET	40	0.37028	0.016925	0.12768	0.0018685	Curated_gene_sets:ma_myeloid_differentiation_dn
GO_mf:go_glutamate_receptor_...2	SET	46	0.3451	0.016913	0.11945	0.0019351	GO_mf:go_glutamate_receptor_binding
GO_bp:go_cellular_potassium_...	SET	13	0.68521	0.017868	0.23756	0.0019639	GO_bp:go_cellular_potassium_ion_homeostasis
GO_cc:go_dendritic_shaft	SET	33	0.41429	0.017203	0.14376	0.0019799	GO_cc:go_dendritic_shaft
Curated_gene_sets:biocarta_e...7	SET	21	0.52085	0.017258	0.18129	0.0020356	Curated_gene_sets:biocarta_eicosanoid_pathway
Curated_gene_sets:kegg_neuro...1	SET	254	0.15362	0.017595	0.053571	0.0020708	Curated_gene_sets:kegg_neuroactive_ligand_receptor_interaction
Curated_gene_sets:burton_adi...12	SET	75	0.25692	0.016065	0.089743	0.0021025	Curated_gene_sets:burton_adipogenesis_9
GO_bp:go_negative_regulation...517	SET	4	1.1847	0.01714	0.41793	0.0022969	GO_bp:go_negative_regulation_of_phospholipid_biosynthetic_process
GO_bp:go_positive_regulation...129	SET	8	0.67911	0.013893	0.23974	0.0023105	GO_bp:go_positive_regulation_of_cell_maturation
GO_bp:go_dendritic_cell_diff...	SET	40	0.35664	0.016301	0.12603	0.002331	GO_bp:go_dendritic_cell_differentiation
GO_bp:go_double_strand_break...2	SET	5	1.0187	0.016477	0.36028	0.0023495	GO_bp:go_double_strand_break_repair_via_break_induced_replication
GO_bp:go_negative_regulation...712	SET	12	0.78126	0.019573	0.27646	0.0023605	GO_bp:go_negative_regulation_of_vascular_endothelial_growth_factor_receptor_signaling_pathway
GO_bp:go_positive_regulation...236	SET	28	0.43195	0.016524	0.1534	0.0024351	GO_bp:go_positive_regulation_of_double_strand_break_repair
GO_bp:go_positive_regulation...700	SET	49	0.32415	0.016395	0.11521	0.0024521	GO_bp:go_positive_regulation_of_regulated_secretory_pathway
GO_bp:go_positive_regulation...709	SET	91	0.2358	0.016234	0.084275	0.0025745	GO_bp:go_positive_regulation_of_response_to_dna_damage_stimulus
GO_bp:go_regulation_of_t_cel...12	SET	9	0.70697	0.01534	0.25369	0.0026653	GO_bp:go_regulation_of_t_cell_tolerance_induction
GO_mf:go_excitatory_extracel...	SET	29	0.44007	0.017132	0.15993	0.0029693	GO_mf:go_excitatory_extracellular_ligand_gated_ion_channel_activity
GO_bp:go_hair_cell_different...	SET	39	0.38172	0.017229	0.13956	0.003121	GO_bp:go_hair_cell_differentiation
GO_bp:go_creatine_metabolic_...	SET	7	0.8005	0.01532	0.29335	0.0031815	GO_bp:go_creatine_metabolic_process
GO_bp:go_establishment_or_ma...6	SET	14	0.60616	0.016402	0.22235	0.0032077	GO_bp:go_establishment_or_maintenance_of_transmembrane_electrochemical_gradient
Curated_gene_sets:wang_respo...3	SET	30	0.37588	0.014883	0.13857	0.0033428	Curated_gene_sets:wang_response_to_bexarotene_up
GO_bp:go_presynaptic_modulat...	SET	14	0.59609	0.01613	0.22007	0.0033814	GO_bp:go_presynaptic_modulation_of_chemical_synaptic_transmission
Curated_gene_sets:reactome_c...93	SET	10	0.63375	0.014495	0.23547	0.0035614	Curated_gene_sets:reactome_creatine_metabolism
Curated_gene_sets:schaeffer_...6	SET	143	0.17261	0.014877	0.064166	0.0035762	Curated_gene_sets:schaeffer_prostate_development_6hr_up
GO_bp:go_cellular_response_t...25	SET	800	0.078569	0.015737	0.029251	0.0036191	GO_bp:go_cellular_response_to_dna_damage_stimulus
GO_bp:go_regulation_of_adeny...3	SET	30	0.41051	0.016254	0.15328	0.0037042	GO_bp:go_regulation_of_adenylate_cyclase_activity
GO_bp:go_ion_transmembrane_t...	SET	1054	0.069804	0.015936	0.026166	0.0038229	GO_bp:go_ion_transmembrane_transport
GO_bp:go_double_strand_break...1	SET	228	0.14171	0.015388	0.053134	0.0038291	GO_bp:go_double_strand_break_repair
GO_mf:go_inhibitory_extracel...	SET	12	0.67601	0.016936	0.25521	0.0040424	GO_mf:go_inhibitory_extracellular_ligand_gated_ion_channel_activity
Curated_gene_sets:pid_ras_pa...	SET	29	0.44201	0.017208	0.16697	0.0040606	Curated_gene_sets:pid_ras_pathway
GO_bp:go_postsynaptic_membra...2	SET	37	0.36171	0.015902	0.1368	0.0040988	GO_bp:go_postsynaptic_membrane_organization
Curated_gene_sets:yamashita_...1	SET	73	0.24138	0.014892	0.091509	0.0041767	Curated_gene_sets:yamashita_liver_cancer_stem_cell_dn
Curated_gene_sets:reactome_t...93	SET	251	0.14149	0.016111	0.053664	0.0041904	Curated_gene_sets:reactome_transmission_across_chemical_synapses
GO_mf:go_voltage_gated_calci...2	SET	5	1.0628	0.017191	0.40459	0.0043126	GO_mf:go_voltage_gated_calcium_channel_activity_involved_in_cardiac_muscle_cell_action_potential
GO_bp:go_negative_regulation...539	SET	115	0.18819	0.014556	0.071686	0.0043346	GO_bp:go_negative_regulation_of_protein_catabolic_process
GO_cc:go_azurophil_granule	SET	149	0.17104	0.015046	0.06521	0.0043629	GO_cc:go_azurophil_granule
Curated_gene_sets:biocarta_c...24	SET	14	0.54023	0.014618	0.20728	0.0045811	Curated_gene_sets:biocarta_classic_pathway
GO_bp:go_actin_filament_depo...	SET	53	0.26089	0.013722	0.10014	0.004595	GO_bp:go_actin_filament_depolymerization
GO_bp:go_neurotransmitter_ga...	SET	12	0.61402	0.015383	0.23588	0.0046239	GO_bp:go_neurotransmitter_gated_ion_channel_clustering
GO_bp:go_regulation_of_phosp...5	SET	7	1.0152	0.019429	0.39186	0.0047925	GO_bp:go_regulation_of_phosphatidylinositol_biosynthetic_process
Curated_gene_sets:yao_hoxa10...1	SET	18	0.48659	0.014928	0.18841	0.0049069	Curated_gene_sets:yao_hoxa10_targets_via_progesterone_dn
Curated_gene_sets:cairo_pml_...2	SET	20	0.45934	0.014854	0.17795	0.0049251	Curated_gene_sets:cairo_pml_targets_bound_by_myc_up
GO_mf:go_gdp_binding	SET	57	0.25993	0.014176	0.10082	0.0049727	GO_mf:go_gdp_binding
GO_bp:go_regulation_of_doubl...1	SET	68	0.24857	0.014803	0.096797	0.0051202	GO_bp:go_regulation_of_double_strand_break_repair
Curated_gene_sets:reactome_i...13	SET	22	0.45079	0.015288	0.17592	0.0052011	Curated_gene_sets:reactome_initial_triggering_of_complement
Curated_gene_sets:reactome_p...88	SET	27	0.40185	0.015096	0.15711	0.0052715	Curated_gene_sets:reactome_processing_of_capped_intronless_pre_mrna
GO_bp:go_tube_lumen_cavitati...	SET	4	1.2096	0.0175	0.47301	0.0052805	GO_bp:go_tube_lumen_cavitation
Curated_gene_sets:puiffe_inv...2	SET	70	0.25428	0.015363	0.099536	0.0053193	Curated_gene_sets:puiffe_invasion_inhibited_by_ascites_up
GO_bp:go_hematopoietic_stem_...3	SET	21	0.42929	0.014224	0.16825	0.0053686	GO_bp:go_hematopoietic_stem_cell_proliferation
GO_mf:go_prostaglandin_e_rec...	SET	5	0.88274	0.014278	0.34757	0.0055518	GO_mf:go_prostaglandin_e_receptor_activity
GO_bp:go_negative_regulation...328	SET	5	1.0485	0.01696	0.41313	0.0055794	GO_bp:go_negative_regulation_of_interleukin_1_mediated_signaling_pathway
Curated_gene_sets:reactome_n...66	SET	6	0.76743	0.013598	0.30299	0.0056617	Curated_gene_sets:reactome_nrcam_interactions
GO_bp:go_striated_muscle_myo...	SET	11	0.5284	0.012675	0.20869	0.0056765	GO_bp:go_striated_muscle_myosin_thick_filament_assembly
GO_bp:go_peptidyl_tyrosine_m...	SET	350	0.11163	0.01497	0.044122	0.0057058	GO_bp:go_peptidyl_tyrosine_modification
GO_bp:go_positive_regulation...238	SET	11	0.54836	0.013154	0.21678	0.0057147	GO_bp:go_positive_regulation_of_double_strand_break_repair_via_nonhomologous_end_joining
Curated_gene_sets:stark_pref...2	SET	185	0.15114	0.0148	0.059785	0.0057393	Curated_gene_sets:stark_prefrontal_cortex_22q11_deletion_up
GO_bp:go_regulation_of_presy...3	SET	7	0.78061	0.014939	0.30956	0.0058441	GO_bp:go_regulation_of_presynaptic_membrane_potential
GO_mf:go_protein_tyrosine_ki...3	SET	87	0.22604	0.015218	0.08964	0.0058462	GO_mf:go_protein_tyrosine_kinase_binding
GO_cc:go_9plus0_non_motile_c...	SET	97	0.20328	0.014447	0.080799	0.0059427	GO_cc:go_9plus0_non_motile_cilium
GO_bp:go_rrna_catabolic_proc...	SET	19	0.46429	0.014634	0.18455	0.0059443	GO_bp:go_rrna_catabolic_process
Curated_gene_sets:reactome_p...90	SET	18	0.50098	0.01537	0.19951	0.0060245	Curated_gene_sets:reactome_processing_of_intronless_pre_mrnas
GO_mf:go_sulfur_compound_tra...	SET	34	0.3286	0.013849	0.1311	0.0061038	GO_mf:go_sulfur_compound_transmembrane_transporter_activity
GO_bp:go_icosanoid_catabolic...	SET	5	0.92129	0.014902	0.36811	0.0061671	GO_bp:go_icosanoid_catabolic_process
GO_mf:go_myosin_binding	SET	64	0.22556	0.013033	0.090138	0.006173	GO_mf:go_myosin_binding
GO_mf:go_ionotropic_glutamat...2	SET	30	0.36656	0.014514	0.14698	0.0063215	GO_mf:go_ionotropic_glutamate_receptor_binding
GO_mf:go_beta_2_adrenergic_r...	SET	5	1.1444	0.01851	0.45888	0.0063245	GO_mf:go_beta_2_adrenergic_receptor_binding
Curated_gene_sets:verhaak_am...1	SET	235	0.13915	0.015337	0.055801	0.0063254	Curated_gene_sets:verhaak_aml_with_npm1_mutated_dn
GO_bp:go_mrna_3_end_processi...2	SET	5	0.59945	0.0096961	0.24084	0.0064103	GO_bp:go_mrna_3_end_processing_by_stem_loop_binding_and_cleavage
Curated_gene_sets:piontek_pk...1	SET	12	0.59804	0.014983	0.24096	0.00654	Curated_gene_sets:piontek_pkd1_targets_dn
GO_bp:go_regulation_of_cycla...	SET	45	0.30721	0.014892	0.1239	0.0065854	GO_bp:go_regulation_of_cyclase_activity
GO_cc:go_photoreceptor_outer...1	SET	74	0.22774	0.014146	0.09196	0.0066387	GO_cc:go_photoreceptor_outer_segment
GO_bp:go_calcium_ion_transme...2	SET	295	0.11671	0.01439	0.047243	0.0067518	GO_bp:go_calcium_ion_transmembrane_transport
Curated_gene_sets:missiaglia...2	SET	117	0.18382	0.01434	0.074482	0.0068007	Curated_gene_sets:missiaglia_regulated_by_methylation_up
GO_mf:go_potassium_transport...	SET	11	0.61682	0.014796	0.25027	0.0068626	GO_mf:go_potassium_transporting_atpase_activity
GO_bp:go_natural_killer_cell...1	SET	84	0.23293	0.015411	0.094566	0.0068915	GO_bp:go_natural_killer_cell_activation
Curated_gene_sets:pid_amb2_n...	SET	41	0.3046	0.014095	0.12375	0.0069266	Curated_gene_sets:pid_amb2_neutrophils_pathway
GO_bp:go_positive_regulation...230	SET	61	0.25079	0.014148	0.102	0.0069764	GO_bp:go_positive_regulation_of_dna_repair
GO_bp:go_termination_of_rna_...2	SET	33	0.359	0.014907	0.14624	0.0070537	GO_bp:go_termination_of_rna_polymerase_ii_transcription
GO_cc:go_azurophil_granule_m...	SET	54	0.25592	0.013586	0.10434	0.0070921	GO_cc:go_azurophil_granule_membrane
GO_bp:go_chemical_synaptic_t...	SET	103	0.1968	0.01441	0.080343	0.0071593	GO_bp:go_chemical_synaptic_transmission_postsynaptic
GO_bp:go_regulation_of_dna_r...2	SET	111	0.18614	0.014146	0.076156	0.0072653	GO_bp:go_regulation_of_dna_repair
GO_bp:go_g_protein_coupled_r...3	SET	240	0.1374	0.015302	0.056225	0.007274	GO_bp:go_g_protein_coupled_receptor_signaling_pathway_coupled_to_cyclic_nucleotide_second_messenger
GO_bp:go_cellular_response_t...11	SET	16	0.50959	0.014741	0.20865	0.0073017	GO_bp:go_cellular_response_to_atp
GO_cc:go_stereocilium_bundle	SET	55	0.28392	0.015212	0.11632	0.0073302	GO_cc:go_stereocilium_bundle
GO_bp:go_positive_regulation...83	SET	111	0.1828	0.013893	0.075063	0.0074457	GO_bp:go_positive_regulation_of_calcium_ion_transport
GO_cc:go_neuron_part	SET	1630	0.052066	0.014544	0.021439	0.0075859	GO_cc:go_neuron_part
GO_bp:go_positive_regulation...66	SET	64	0.25473	0.014718	0.10529	0.0077796	GO_bp:go_positive_regulation_of_blood_circulation
GO_mf:go_phosphotransferase_...2	SET	7	0.72937	0.013958	0.3016	0.0078015	GO_mf:go_phosphotransferase_activity_nitrogenous_group_as_acceptor
GO_bp:go_positive_regulation...634	SET	6	0.85962	0.015231	0.35552	0.007811	GO_bp:go_positive_regulation_of_plasminogen_activation
GO_cc:go_sarcoplasmic_reticu...2	SET	37	0.3381	0.014864	0.14018	0.0079418	GO_cc:go_sarcoplasmic_reticulum_membrane
GO_bp:go_maintenance_of_apic...	SET	9	0.75611	0.016407	0.31495	0.0081878	GO_bp:go_maintenance_of_apical_basal_cell_polarity
GO_bp:go_negative_regulation...502	SET	6	0.82898	0.014688	0.34549	0.0082158	GO_bp:go_negative_regulation_of_p38mapk_cascade
GO_bp:go_regulation_of_doubl...3	SET	20	0.42313	0.013683	0.17647	0.0082547	GO_bp:go_regulation_of_double_strand_break_repair_via_nonhomologous_end_joining
GO_bp:go_leukocyte_mediated_...2	SET	744	0.073298	0.01418	0.030624	0.008351	GO_bp:go_leukocyte_mediated_immunity
Curated_gene_sets:reactome_o...4	SET	61	0.25326	0.014287	0.10605	0.0084735	Curated_gene_sets:reactome_o_linked_glycosylation_of_mucins
Curated_gene_sets:darwiche_p...1	SET	70	0.21955	0.013265	0.091948	0.0084823	Curated_gene_sets:darwiche_papilloma_progression_risk
GO_mf:go_ligand_gated_ion_ch...	SET	128	0.18537	0.015121	0.077692	0.0085247	GO_mf:go_ligand_gated_ion_channel_activity
GO_bp:go_skeletal_myofibril_...	SET	16	0.42702	0.012352	0.17914	0.0085759	GO_bp:go_skeletal_myofibril_assembly
GO_mf:go_icosanoid_receptor_...	SET	14	0.58976	0.015959	0.24757	0.0086098	GO_mf:go_icosanoid_receptor_activity
Curated_gene_sets:tien_intes...2	SET	539	0.084035	0.013914	0.035291	0.0086338	Curated_gene_sets:tien_intestine_probiotics_24hr_up
GO_bp:go_regulation_of_hemat...1	SET	82	0.21493	0.01405	0.090303	0.0086602	GO_bp:go_regulation_of_hematopoietic_progenitor_cell_differentiation
GO_bp:go_negative_regulation...559	SET	550	0.083177	0.013908	0.03495	0.0086654	GO_bp:go_negative_regulation_of_protein_modification_process
GO_bp:go_regulation_of_lyase...	SET	46	0.29072	0.014248	0.12229	0.008726	GO_bp:go_regulation_of_lyase_activity
GO_bp:go_receptor_clustering	SET	52	0.27226	0.014184	0.11467	0.008798	GO_bp:go_receptor_clustering
Curated_gene_sets:ikeda_mir1...4	SET	52	0.29098	0.01516	0.12263	0.0088297	Curated_gene_sets:ikeda_mir1_targets_up
GO_bp:go_androgen_metabolic_...	SET	14	0.57068	0.015442	0.2407	0.0088781	GO_bp:go_androgen_metabolic_process
GO_bp:go_postsynaptic_densit...2	SET	9	0.71942	0.01561	0.30416	0.0090157	GO_bp:go_postsynaptic_density_protein_95_clustering
GO_bp:go_regulation_of_exocy...	SET	202	0.13337	0.013641	0.056444	0.0090746	GO_bp:go_regulation_of_exocytosis
Curated_gene_sets:turjanski_...1	SET	4	1.0277	0.014868	0.4358	0.0091887	Curated_gene_sets:turjanski_mapk11_targets
GO_bp:go_skeletal_muscle_tis...1	SET	6	1.0558	0.018707	0.44773	0.0091912	GO_bp:go_skeletal_muscle_tissue_growth
Curated_gene_sets:whiteford_...	SET	114	0.18	0.013862	0.07639	0.0092343	Curated_gene_sets:whiteford_pediatric_cancer_markers
GO_bp:go_regulation_of_trans...1	SET	422	0.092919	0.013656	0.039443	0.0092485	GO_bp:go_regulation_of_trans_synaptic_signaling
GO_bp:go_regulation_of_membr...6	SET	402	0.099429	0.01427	0.042279	0.0093498	GO_bp:go_regulation_of_membrane_potential
GO_mf:go_pdz_domain_binding	SET	82	0.22263	0.014553	0.094709	0.0093767	GO_mf:go_pdz_domain_binding
GO_bp:go_cardiac_myofibril_a...	SET	26	0.36269	0.01337	0.15466	0.0095178	GO_bp:go_cardiac_myofibril_assembly
GO_bp:go_mechanoreceptor_dif...	SET	59	0.26587	0.014751	0.11342	0.009541	GO_bp:go_mechanoreceptor_differentiation
GO_bp:go_postsynapse_organiz...	SET	147	0.15998	0.013978	0.06832	0.0096066	GO_bp:go_postsynapse_organization
Curated_gene_sets:ren_bound_...	SET	61	0.24555	0.013853	0.10522	0.0098107	Curated_gene_sets:ren_bound_by_e2f
GO_cc:go_stereocilia_couplin...	SET	7	0.73328	0.014033	0.31444	0.0098567	GO_cc:go_stereocilia_coupling_link
GO_bp:go_positive_regulation...513	SET	9	0.71573	0.015531	0.30701	0.0098743	GO_bp:go_positive_regulation_of_mitophagy
GO_bp:go_divalent_inorganic_...3	SET	448	0.089127	0.013487	0.038276	0.0099481	GO_bp:go_divalent_inorganic_cation_transport
GO_bp:go_physiological_cardi...	SET	24	0.37256	0.013196	0.16014	0.010005	GO_bp:go_physiological_cardiac_muscle_hypertrophy
GO_bp:go_vesicle_fusion_to_p...	SET	24	0.36121	0.012794	0.15537	0.010047	GO_bp:go_vesicle_fusion_to_plasma_membrane
Curated_gene_sets:ongusaha_t...	SET	32	0.32861	0.013437	0.14179	0.010242	Curated_gene_sets:ongusaha_tp53_targets
GO_bp:go_regulation_of_histo...9	SET	22	0.40156	0.013618	0.1733	0.010256	GO_bp:go_regulation_of_histone_h3_k9_methylation
GO_bp:go_adenylate_cyclase_a...3	SET	130	0.17898	0.014714	0.07733	0.010326	GO_bp:go_adenylate_cyclase_activating_g_protein_coupled_receptor_signaling_pathway
Curated_gene_sets:tanaka_met...	SET	100	0.23146	0.016701	0.1004	0.010579	Curated_gene_sets:tanaka_methylated_in_esophageal_carcinoma
Curated_gene_sets:boylan_mul...1	SET	27	0.36402	0.013675	0.15841	0.010786	Curated_gene_sets:boylan_multiple_myeloma_c_cluster_dn
Curated_gene_sets:huang_foxa...2	SET	47	0.29036	0.014384	0.12647	0.01085	Curated_gene_sets:huang_foxa2_targets_up
GO_bp:go_regulation_of_sarco...	SET	7	0.76188	0.01458	0.33203	0.010884	GO_bp:go_regulation_of_sarcomere_organization
GO_bp:go_negative_regulation...207	SET	14	0.48577	0.013145	0.21174	0.010896	GO_bp:go_negative_regulation_of_double_strand_break_repair_via_homologous_recombination
Curated_gene_sets:galie_tumo...1	SET	8	0.7162	0.014652	0.3122	0.010901	Curated_gene_sets:galie_tumor_angiogenesis
Curated_gene_sets:frederick_...	SET	10	0.49489	0.011319	0.21597	0.010974	Curated_gene_sets:frederick_prkci_targets
GO_bp:go_positive_regulation...819	SET	9	0.57899	0.012563	0.25297	0.011054	GO_bp:go_positive_regulation_of_torc1_signaling
GO_bp:go_positive_regulation...358	SET	5	1.0318	0.016689	0.45105	0.01109	GO_bp:go_positive_regulation_of_histone_ubiquitination
Curated_gene_sets:dorsam_hox...2	SET	35	0.30784	0.013164	0.13469	0.011148	Curated_gene_sets:dorsam_hoxa9_targets_up
GO_bp:go_positive_regulation...856	SET	66	0.23078	0.01354	0.10108	0.011221	GO_bp:go_positive_regulation_of_tyrosine_phosphorylation_of_stat_protein
Curated_gene_sets:akl_htlv1_...1	SET	64	0.23338	0.013484	0.10268	0.011522	Curated_gene_sets:akl_htlv1_infection_dn
GO_cc:go_periciliary_membran...	SET	5	0.77367	0.012514	0.3406	0.011564	GO_cc:go_periciliary_membrane_compartment
Curated_gene_sets:reactome_r...96	SET	89	0.2521	0.017166	0.11108	0.011625	Curated_gene_sets:reactome_rho_gtpases_activate_pkns
GO_bp:go_nucleotide_transport	SET	18	0.43903	0.013469	0.19351	0.011647	GO_bp:go_nucleotide_transport
Curated_gene_sets:vernell_re...2	SET	69	0.22346	0.013404	0.098512	0.011662	Curated_gene_sets:vernell_retinoblastoma_pathway_up
GO_bp:go_glycerol_transport	SET	6	0.81582	0.014455	0.3598	0.01169	GO_bp:go_glycerol_transport
GO_mf:go_glycerol_transmembr...	SET	6	0.81582	0.014455	0.3598	0.01169	GO_mf:go_glycerol_transmembrane_transporter_activity
GO_cc:go_atpase_dependent_tr...	SET	21	0.39705	0.013156	0.17534	0.01178	GO_cc:go_atpase_dependent_transmembrane_transport_complex
GO_mf:go_o_methyltransferase...	SET	21	0.43183	0.014309	0.1907	0.011781	GO_mf:go_o_methyltransferase_activity
Curated_gene_sets:reactome_e...13	SET	16	0.42806	0.012382	0.18916	0.011825	Curated_gene_sets:reactome_elevation_of_cytosolic_ca2plus_levels
GO_bp:go_regulation_of_extra...3	SET	16	0.5137	0.014859	0.22703	0.011833	GO_bp:go_regulation_of_extracellular_matrix_disassembly
GO_mf:go_receptor_tyrosine_k...	SET	68	0.2283	0.013596	0.10094	0.011866	GO_mf:go_receptor_tyrosine_kinase_binding
GO_bp:go_positive_regulation...95	SET	2	0.94434	0.0096613	0.41767	0.011887	GO_bp:go_positive_regulation_of_cardiac_vascular_smooth_muscle_cell_differentiation
Curated_gene_sets:mori_pre_b...2	SET	76	0.19753	0.012434	0.087374	0.011893	Curated_gene_sets:mori_pre_bi_lymphocyte_up
Curated_gene_sets:biocarta_n...2	SET	7	0.75318	0.014414	0.33325	0.011914	Curated_gene_sets:biocarta_neutrophil_pathway
GO_bp:go_cellular_response_t...92	SET	7	0.77258	0.014785	0.34221	0.011992	GO_bp:go_cellular_response_to_parathyroid_hormone_stimulus
GO_bp:go_regulation_of_calci...7	SET	228	0.12171	0.013216	0.053969	0.01207	GO_bp:go_regulation_of_calcium_ion_transport
GO_mf:go_transmitter_gated_c...	SET	56	0.27311	0.014764	0.12112	0.012079	GO_mf:go_transmitter_gated_channel_activity
GO_cc:go_m_band	SET	28	0.36697	0.014038	0.16294	0.012164	GO_cc:go_m_band
GO_bp:go_immune_effector_pro...	SET	1117	0.056864	0.013341	0.025324	0.012378	GO_bp:go_immune_effector_process
GO_bp:go_regulation_of_synap...6	SET	177	0.13691	0.013117	0.061018	0.01243	GO_bp:go_regulation_of_synaptic_plasticity
GO_mf:go_racemase_and_epimer...2	SET	11	0.46739	0.011212	0.20833	0.012439	GO_mf:go_racemase_and_epimerase_activity_acting_on_carbohydrates_and_derivatives
Curated_gene_sets:spira_smok...2	SET	36	0.3172	0.013756	0.14171	0.012607	Curated_gene_sets:spira_smokers_lung_cancer_up
Curated_gene_sets:reactome_g...15	SET	25	0.32088	0.0116	0.14344	0.012647	Curated_gene_sets:reactome_g_beta:gamma_signalling_through_pi3kgamma
GO_bp:go_positive_regulation...277	SET	8	0.72219	0.014775	0.32287	0.012657	GO_bp:go_positive_regulation_of_extracellular_matrix_disassembly
GO_mf:go_double_stranded_rna...1	SET	6	0.85492	0.015148	0.38277	0.012766	GO_mf:go_double_stranded_rna_adenosine_deaminase_activity
GO_bp:go_modulation_of_excit...	SET	38	0.31723	0.014133	0.14208	0.012792	GO_bp:go_modulation_of_excitatory_postsynaptic_potential
GO_bp:go_recombinational_rep...	SET	119	0.15966	0.012561	0.071612	0.012895	GO_bp:go_recombinational_repair
Curated_gene_sets:osman_blad...2	SET	378	0.091701	0.01277	0.041194	0.013012	Curated_gene_sets:osman_bladder_cancer_up
GO_mf:go_interleukin_6_recep...	SET	7	0.6974	0.013346	0.31393	0.013165	GO_mf:go_interleukin_6_receptor_binding
GO_bp:go_rab_protein_signal_...	SET	64	0.2084	0.012042	0.093837	0.013185	GO_bp:go_rab_protein_signal_transduction
Curated_gene_sets:hoshida_li...5	SET	258	0.10701	0.012351	0.048217	0.01324	Curated_gene_sets:hoshida_liver_cancer_subclass_s3
GO_mf:go_acetylcholine_gated...	SET	16	0.51437	0.014879	0.2318	0.013251	GO_mf:go_acetylcholine_gated_cation_selective_channel_activity
GO_mf:go_rna_2_o_methyltrans...	SET	5	0.94185	0.015234	0.42445	0.013251	GO_mf:go_rna_2_o_methyltransferase_activity
GO_mf:go_g_protein_coupled_n...1	SET	38	0.31268	0.013931	0.14139	0.013511	GO_mf:go_g_protein_coupled_neurotransmitter_receptor_activity
GO_mf:go_ligand_gated_anion_...	SET	16	0.50091	0.01449	0.22651	0.013511	GO_mf:go_ligand_gated_anion_channel_activity
GO_bp:go_regulation_of_regul...	SET	149	0.14677	0.012911	0.066447	0.013599	GO_bp:go_regulation_of_regulated_secretory_pathway
GO_bp:go_positive_regulation...97	SET	28	0.3296	0.012608	0.14924	0.013614	GO_bp:go_positive_regulation_of_cardiocyte_differentiation
GO_mf:go_racemase_and_epimer...1	SET	17	0.40876	0.012187	0.18545	0.013765	GO_mf:go_racemase_and_epimerase_activity
Curated_gene_sets:reactome_m...4	SET	15	0.52548	0.014718	0.23842	0.013771	Curated_gene_sets:reactome_map3k8_tpl2_dependent_mapk1_3_activation
Curated_gene_sets:mayburd_re...2	SET	27	0.3075	0.011551	0.13956	0.013793	Curated_gene_sets:mayburd_response_to_l663536_up
GO_bp:go_sulfate_transport	SET	17	0.41807	0.012465	0.18982	0.013823	GO_bp:go_sulfate_transport
GO_bp:go_membranous_septum_m...	SET	10	0.61726	0.014118	0.2805	0.013892	GO_bp:go_membranous_septum_morphogenesis
GO_bp:go_negative_regulation...569	SET	62	0.20339	0.011567	0.092527	0.013977	GO_bp:go_negative_regulation_of_proteolysis_involved_in_cellular_protein_catabolic_process
GO_bp:go_positive_regulation...674	SET	10	0.66993	0.015323	0.30479	0.013982	GO_bp:go_positive_regulation_of_protein_localization_to_synapse
GO_bp:go_protein_o_linked_gl...2	SET	10	0.65992	0.015094	0.3006	0.014078	GO_bp:go_protein_o_linked_glycosylation_via_serine
GO_cc:go_excitatory_synapse	SET	43	0.26881	0.012738	0.12261	0.014181	GO_cc:go_excitatory_synapse
Curated_gene_sets:kenny_ctnn...1	SET	51	0.23953	0.012359	0.10934	0.014245	Curated_gene_sets:kenny_ctnnb1_targets_dn
GO_mf:go_solute_sodium_sympo...	SET	71	0.20605	0.012538	0.094112	0.014289	GO_mf:go_solute_sodium_symporter_activity
Curated_gene_sets:kondo_colo...2	SET	4	0.9496	0.013739	0.43392	0.014327	Curated_gene_sets:kondo_colon_cancer_hcp_with_h3k27me3
GO_cc:go_neuron_projection	SET	1234	0.053172	0.01307	0.024318	0.014394	GO_cc:go_neuron_projection
Curated_gene_sets:reactome_t...11	SET	23	0.38108	0.013214	0.17438	0.014441	Curated_gene_sets:reactome_termination_of_o_glycan_biosynthesis
GO_bp:go_rna_phosphodiester_...3	SET	40	0.27656	0.012641	0.12661	0.014477	GO_bp:go_rna_phosphodiester_bond_hydrolysis_exonucleolytic
GO_bp:go_positive_regulation...48	SET	51	0.2645	0.013647	0.12123	0.01457	GO_bp:go_positive_regulation_of_atpase_activity
GO_bp:go_3_phosphoadenosine_...2	SET	17	0.43796	0.013058	0.20075	0.014578	GO_bp:go_3_phosphoadenosine_5_phosphosulfate_metabolic_process
GO_bp:go_regulation_of_inter...5	SET	7	0.76525	0.014645	0.35095	0.014616	GO_bp:go_regulation_of_interleukin_1_mediated_signaling_pathway
GO_bp:go_positive_regulation...437	SET	28	0.3247	0.012421	0.14893	0.014627	GO_bp:go_positive_regulation_of_leukocyte_apoptotic_process
GO_bp:go_positive_regulation...420	SET	140	0.15005	0.012798	0.068885	0.014698	GO_bp:go_positive_regulation_of_ion_transmembrane_transport
GO_bp:go_dna_repair	SET	513	0.078426	0.012677	0.036008	0.01471	GO_bp:go_dna_repair
Curated_gene_sets:biocarta_l...3	SET	12	0.51541	0.012913	0.23675	0.014745	Curated_gene_sets:biocarta_lectin_pathway
GO_bp:go_cation_transport	SET	1080	0.056009	0.012934	0.025764	0.014863	GO_bp:go_cation_transport
GO_mf:go_atpase_regulator_ac...	SET	41	0.27274	0.012621	0.1255	0.014888	GO_mf:go_atpase_regulator_activity
GO_bp:go_transmembrane_trans...	SET	1486	0.048611	0.013019	0.022374	0.014911	GO_bp:go_transmembrane_transport
GO_mf:go_secondary_active_su...	SET	13	0.43104	0.01124	0.19841	0.014918	GO_mf:go_secondary_active_sulfate_transmembrane_transporter_activity
GO_cc:go_postsynapse	SET	580	0.075784	0.013002	0.034891	0.014935	GO_cc:go_postsynapse
GO_bp:go_sialylation	SET	20	0.44302	0.014326	0.20397	0.014936	GO_bp:go_sialylation
GO_mf:go_sialyltransferase_a...	SET	20	0.44302	0.014326	0.20397	0.014936	GO_mf:go_sialyltransferase_activity
GO_cc:go_atpase_complex	SET	99	0.17792	0.012774	0.081928	0.014949	GO_cc:go_atpase_complex
GO_mf:go_prostanoid_receptor...	SET	10	0.6109	0.013973	0.28154	0.015016	GO_mf:go_prostanoid_receptor_activity
GO_mf:go_histone_demethylase...1	SET	21	0.40313	0.013358	0.18604	0.015127	GO_mf:go_histone_demethylase_activity
Curated_gene_sets:reactome_e...10	SET	15	0.50831	0.014237	0.2346	0.015135	Curated_gene_sets:reactome_eicosanoid_ligand_binding_receptors
Curated_gene_sets:doane_resp...2	SET	168	0.13794	0.012877	0.063668	0.015145	Curated_gene_sets:doane_response_to_androgen_up
GO_bp:go_positive_regulation...562	SET	50	0.24378	0.012455	0.11257	0.015176	GO_bp:go_positive_regulation_of_neuron_apoptotic_process
GO_bp:go_pre_b_cell_differen...	SET	4	1.0886	0.01575	0.50285	0.015204	GO_bp:go_pre_b_cell_differentiation
Curated_gene_sets:reactome_r...55	SET	69	0.23119	0.013868	0.10702	0.015389	Curated_gene_sets:reactome_regulation_of_ras_by_gaps
GO_bp:go_ncrna_catabolic_pro...	SET	31	0.31865	0.012825	0.14762	0.015447	GO_bp:go_ncrna_catabolic_process
GO_bp:go_exocytosis	SET	860	0.06089	0.012624	0.028252	0.01558	GO_bp:go_exocytosis
GO_bp:go_response_to_interfe...1	SET	21	0.41368	0.013707	0.19198	0.015596	GO_bp:go_response_to_interferon_alpha
GO_bp:go_urate_transport	SET	5	0.86451	0.013983	0.40122	0.0156	GO_bp:go_urate_transport
GO_mf:go_sodium_dicarboxylat...	SET	9	0.54563	0.01184	0.25332	0.01563	GO_mf:go_sodium_dicarboxylate_symporter_activity
Curated_gene_sets:pacher_tar...	SET	35	0.30286	0.012951	0.14072	0.015696	Curated_gene_sets:pacher_targets_of_igf1_and_igf2_up
GO_mf:go_heat_shock_protein_...	SET	115	0.15856	0.012264	0.073679	0.015708	GO_mf:go_heat_shock_protein_binding
Curated_gene_sets:jiang_tip3...2	SET	44	0.28695	0.013755	0.13347	0.015788	Curated_gene_sets:jiang_tip30_targets_up
GO_cc:go_ubiquitin_conjugati...	SET	8	0.61959	0.012676	0.28844	0.015862	GO_cc:go_ubiquitin_conjugating_enzyme_complex
GO_bp:go_pro_b_cell_differen...	SET	11	0.40612	0.0097418	0.18911	0.015884	GO_bp:go_pro_b_cell_differentiation
GO_bp:go_negative_regulation...534	SET	48	0.22351	0.011189	0.10435	0.016112	GO_bp:go_negative_regulation_of_proteasomal_protein_catabolic_process
GO_bp:go_negative_regulation...293	SET	6	0.6659	0.011799	0.31096	0.016127	GO_bp:go_negative_regulation_of_histone_h3_k9_trimethylation
GO_bp:go_positive_regulation...563	SET	84	0.18689	0.012365	0.087314	0.016169	GO_bp:go_positive_regulation_of_neuron_death
Curated_gene_sets:reactome_i...63	SET	55	0.22622	0.01212	0.1057	0.016176	Curated_gene_sets:reactome_intraflagellar_transport
Curated_gene_sets:ellwood_my...2	SET	13	0.46976	0.01225	0.21959	0.016214	Curated_gene_sets:ellwood_myc_targets_up
Curated_gene_sets:dutertre_e...2	SET	311	0.097896	0.012388	0.045787	0.016263	Curated_gene_sets:dutertre_estradiol_response_24hr_up
Curated_gene_sets:kegg_calci...	SET	168	0.13919	0.012995	0.065173	0.016359	Curated_gene_sets:kegg_calcium_signaling_pathway
GO_bp:go_membrane_depolariza...3	SET	5	0.84591	0.013683	0.39635	0.016419	GO_bp:go_membrane_depolarization_during_av_node_cell_action_potential
GO_bp:go_regulation_of_synap...14	SET	10	0.54532	0.012472	0.25564	0.016465	GO_bp:go_regulation_of_synaptic_vesicle_fusion_to_presynaptic_active_zone_membrane
GO_cc:go_anchored_component_...7	SET	13	0.50652	0.013208	0.23749	0.016478	GO_cc:go_anchored_component_of_synaptic_vesicle_membrane
GO_mf:go_sulfate_transmembra...	SET	16	0.41401	0.011976	0.19434	0.016578	GO_mf:go_sulfate_transmembrane_transporter_activity
GO_bp:go_sequestering_of_act...	SET	6	0.89569	0.01587	0.4208	0.016654	GO_bp:go_sequestering_of_actin_monomers
GO_bp:go_positive_regulation...79	SET	24	0.36325	0.012866	0.17069	0.016668	GO_bp:go_positive_regulation_of_calcium_ion_dependent_exocytosis
GO_mf:go_g_protein_alpha_sub...	SET	22	0.45402	0.015398	0.21335	0.016674	GO_mf:go_g_protein_alpha_subunit_binding
GO_bp:go_response_to_amino_a...2	SET	47	0.23498	0.01164	0.11043	0.016683	GO_bp:go_response_to_amino_acid_starvation
GO_bp:go_regulation_of_potas...1	SET	6	0.70476	0.012487	0.33129	0.016706	GO_bp:go_regulation_of_potassium_ion_export_across_plasma_membrane
Curated_gene_sets:mikkelsen_...2	SET	7	0.71409	0.013666	0.336	0.01679	Curated_gene_sets:mikkelsen_dedifferentiated_state_up
GO_cc:go_ciliary_part	SET	421	0.083946	0.012323	0.039518	0.016833	GO_cc:go_ciliary_part
Curated_gene_sets:reactome_i...68	SET	52	0.24401	0.012713	0.11491	0.016864	Curated_gene_sets:reactome_ion_homeostasis
Curated_gene_sets:verrecchia...2	SET	53	0.23766	0.0125	0.11211	0.017018	Curated_gene_sets:verrecchia_early_response_to_tgfb1
GO_bp:go_de_novo_pyrimidine_...	SET	6	0.66385	0.011762	0.31328	0.017053	GO_bp:go_de_novo_pyrimidine_nucleobase_biosynthetic_process
GO_cc:go_mitochondrial_crista	SET	6	0.70878	0.012558	0.33585	0.01742	GO_cc:go_mitochondrial_crista
GO_mf:go_symporter_activity	SET	140	0.14435	0.012312	0.068441	0.017472	GO_mf:go_symporter_activity
GO_mf:go_dicarboxylic_acid_t...	SET	39	0.29015	0.013096	0.13765	0.017528	GO_mf:go_dicarboxylic_acid_transmembrane_transporter_activity
GO_bp:go_auditory_receptor_c...1	SET	17	0.46083	0.01374	0.21868	0.017554	GO_bp:go_auditory_receptor_cell_development
GO_bp:go_positive_regulation...17	SET	5	0.90158	0.014583	0.42795	0.017578	GO_bp:go_positive_regulation_of_adenylate_cyclase_activating_g_protein_coupled_receptor_signaling_pathway
Curated_gene_sets:wiederscha...	SET	57	0.22592	0.012321	0.10734	0.017667	Curated_gene_sets:wiederschain_targets_of_bmi1_and_pcgf2
GO_bp:go_positive_regulation...421	SET	250	0.1074	0.012205	0.051031	0.017667	GO_bp:go_positive_regulation_of_ion_transport
GO_bp:go_histone_h3_k9_methy...	SET	35	0.30105	0.012873	0.14309	0.017703	GO_bp:go_histone_h3_k9_methylation
Curated_gene_sets:weinmann_a...2	SET	26	0.34639	0.012769	0.16527	0.018055	Curated_gene_sets:weinmann_adaptation_to_hypoxia_up
GO_cc:go_cation_transporting...	SET	14	0.44134	0.011943	0.21064	0.018082	GO_cc:go_cation_transporting_atpase_complex
GO_bp:go_negative_regulation...273	SET	11	0.45452	0.010903	0.21696	0.018096	GO_bp:go_negative_regulation_of_glycoprotein_biosynthetic_process
GO_cc:go_myofilament	SET	31	0.28222	0.011359	0.13483	0.018178	GO_cc:go_myofilament
GO_bp:go_tyrosine_phosphoryl...	SET	78	0.18679	0.011911	0.08926	0.018197	GO_bp:go_tyrosine_phosphorylation_of_stat_protein
GO_mf:go_complement_receptor...	SET	5	0.87897	0.014217	0.42006	0.018205	GO_mf:go_complement_receptor_activity
GO_bp:go_negative_regulation...661	SET	20	0.38664	0.012503	0.18489	0.018262	GO_bp:go_negative_regulation_of_t_cell_receptor_signaling_pathway
Curated_gene_sets:bredemeyer...3	SET	37	0.28644	0.012593	0.13702	0.018293	Curated_gene_sets:bredemeyer_rag_signaling_via_atm_not_via_nfkb_dn
Curated_gene_sets:schaeffer_...13	SET	11	0.57296	0.013744	0.2742	0.018336	Curated_gene_sets:schaeffer_prostate_development_and_cancer_box4_up
GO_mf:go_laminin_1_binding	SET	6	0.8404	0.014891	0.40249	0.018406	GO_mf:go_laminin_1_binding
Curated_gene_sets:baus_tff2_...1	SET	11	0.62905	0.015089	0.30167	0.018532	Curated_gene_sets:baus_tff2_targets_dn
GO_bp:go_positive_regulation...462	SET	18	0.37244	0.011426	0.17872	0.018589	GO_bp:go_positive_regulation_of_lymphocyte_apoptotic_process
GO_cc:go_secretory_granule_m...	SET	285	0.099846	0.012103	0.047921	0.018608	GO_cc:go_secretory_granule_membrane
Curated_gene_sets:shin_b_cel...2	SET	30	0.29547	0.011699	0.14185	0.018636	Curated_gene_sets:shin_b_cell_lymphoma_cluster_2
Curated_gene_sets:reactome_t...91	SET	71	0.19633	0.011946	0.094255	0.018636	Curated_gene_sets:reactome_translocation_of_slc2a4_glut4_to_the_plasma_membrane
GO_bp:go_negative_regulation...144	SET	19	0.36101	0.011379	0.17336	0.01866	GO_bp:go_negative_regulation_of_chemokine_production
Curated_gene_sets:pid_s1p_me...	SET	21	0.39579	0.013114	0.19024	0.018749	Curated_gene_sets:pid_s1p_meta_pathway
GO_cc:go_sperm_fibrous_sheath	SET	5	0.75884	0.012274	0.36477	0.018756	GO_cc:go_sperm_fibrous_sheath
GO_mf:go_complement_componen...2	SET	4	0.72172	0.010442	0.34701	0.01878	GO_mf:go_complement_component_c3b_binding
GO_mf:go_sodium_ion_transmem...	SET	144	0.14261	0.012334	0.068609	0.018833	GO_mf:go_sodium_ion_transmembrane_transporter_activity
GO_bp:go_positive_regulation...729	SET	4	0.91677	0.013264	0.44207	0.019057	GO_bp:go_positive_regulation_of_sarcomere_organization
GO_bp:go_negative_regulation...393	SET	5	0.83874	0.013567	0.40452	0.019074	GO_bp:go_negative_regulation_of_macrophage_cytokine_production
GO_bp:go_muscle_organ_morpho...	SET	85	0.19188	0.01277	0.092576	0.019111	GO_bp:go_muscle_organ_morphogenesis
Curated_gene_sets:reactome_s...54	SET	1118	0.058467	0.013723	0.028226	0.019171	Curated_gene_sets:reactome_signaling_by_gpcr
GO_bp:go_cardiac_cell_develo...	SET	80	0.18746	0.012105	0.090654	0.019336	GO_bp:go_cardiac_cell_development
Curated_gene_sets:kegg_argin...	SET	48	0.22564	0.011295	0.10914	0.019358	Curated_gene_sets:kegg_arginine_and_proline_metabolism
GO_bp:go_mesonephric_tubule_...1	SET	9	0.61139	0.013266	0.29587	0.019402	GO_bp:go_mesonephric_tubule_formation
Curated_gene_sets:yao_tempor...13	SET	15	0.46265	0.012958	0.2239	0.019407	Curated_gene_sets:yao_temporal_response_to_progesterone_cluster_4
GO_bp:go_commitment_of_neuro...	SET	7	0.65964	0.012624	0.31924	0.019411	GO_bp:go_commitment_of_neuronal_cell_to_specific_neuron_type_in_forebrain
GO_bp:go_mitochondrial_genom...	SET	21	0.39962	0.013241	0.19347	0.019444	GO_bp:go_mitochondrial_genome_maintenance
Curated_gene_sets:pasini_suz...2	SET	98	0.16382	0.011703	0.079313	0.019446	Curated_gene_sets:pasini_suz12_targets_up
GO_bp:go_mitochondrial_calci...1	SET	21	0.35608	0.011799	0.17241	0.019457	GO_bp:go_mitochondrial_calcium_ion_homeostasis
GO_mf:go_exoribonuclease_act...	SET	36	0.27231	0.011809	0.13192	0.019507	GO_mf:go_exoribonuclease_activity
GO_bp:go_cofactor_transport	SET	46	0.24258	0.011889	0.11758	0.01956	GO_bp:go_cofactor_transport
GO_bp:go_regulation_of_membr...4	SET	45	0.26924	0.013051	0.13057	0.019606	GO_bp:go_regulation_of_membrane_lipid_distribution
GO_cc:go_proton_transporting...2	SET	6	0.62689	0.011107	0.30404	0.01962	GO_cc:go_proton_transporting_atp_synthase_complex_catalytic_core_f_1_
GO_bp:go_positive_regulation...124	SET	148	0.13092	0.011478	0.063551	0.019706	GO_bp:go_positive_regulation_of_cell_growth
GO_bp:go_plasminogen_activat...	SET	22	0.42571	0.014438	0.20683	0.019792	GO_bp:go_plasminogen_activation
Curated_gene_sets:krieg_hypo...1	SET	706	0.065506	0.012357	0.031836	0.019823	Curated_gene_sets:krieg_hypoxia_not_via_kdm3a
GO_bp:go_pyrimidine_containi...5	SET	10	0.48222	0.011029	0.23457	0.019914	GO_bp:go_pyrimidine_containing_compound_transmembrane_transport
GO_mf:go_guanylate_kinase_ac...	SET	7	0.68911	0.013188	0.3356	0.020028	GO_mf:go_guanylate_kinase_activity
GO_bp:go_transition_between_...	SET	8	0.54264	0.011101	0.26453	0.020124	GO_bp:go_transition_between_fast_and_slow_fiber
GO_bp:go_cellular_response_t...23	SET	62	0.19998	0.011373	0.097559	0.020198	GO_bp:go_cellular_response_to_corticosteroid_stimulus
GO_bp:go_response_to_hypobar...	SET	5	0.70509	0.011405	0.34424	0.020276	GO_bp:go_response_to_hypobaric_hypoxia
GO_bp:go_regulation_of_doubl...2	SET	38	0.26669	0.011882	0.13038	0.020411	GO_bp:go_regulation_of_double_strand_break_repair_via_homologous_recombination
GO_bp:go_regulation_of_phosp...11	SET	15	0.42174	0.011812	0.20628	0.020459	GO_bp:go_regulation_of_phospholipid_biosynthetic_process
GO_bp:go_positive_regulation...18	SET	9	0.62145	0.013485	0.30402	0.020479	GO_bp:go_positive_regulation_of_adenylate_cyclase_activity
GO_bp:go_regulation_of_inorg...	SET	7	0.64105	0.012268	0.31372	0.020516	GO_bp:go_regulation_of_inorganic_anion_transmembrane_transport
Curated_gene_sets:cui_tcf21_...1	SET	793	0.061559	0.012278	0.030137	0.020553	Curated_gene_sets:cui_tcf21_targets_2_dn
Curated_gene_sets:kondo_pros...1	SET	92	0.187	0.012945	0.09156	0.020565	Curated_gene_sets:kondo_prostate_cancer_hcp_with_h3k27me3
GO_mf:go_phosphatidylinosito...25	SET	145	0.14607	0.012676	0.071636	0.020733	GO_mf:go_phosphatidylinositol_phosphate_binding
Curated_gene_sets:wierenga_s...4	SET	192	0.12053	0.012022	0.059229	0.020933	Curated_gene_sets:wierenga_stat5a_targets_up
GO_bp:go_synaptonemal_comple...	SET	22	0.34956	0.011855	0.17184	0.020975	GO_bp:go_synaptonemal_complex_organization
GO_bp:go_cd4_positive_alpha_...2	SET	20	0.36037	0.011653	0.17717	0.020986	GO_bp:go_cd4_positive_alpha_beta_t_cell_cytokine_production
GO_mf:go_nucleobase_transmem...	SET	6	0.62959	0.011155	0.30996	0.021128	GO_mf:go_nucleobase_transmembrane_transporter_activity
GO_bp:go_nik_nf_kappab_signa...	SET	157	0.13246	0.011958	0.065233	0.021155	GO_bp:go_nik_nf_kappab_signaling
GO_mf:go_ligand_gated_cation...	SET	102	0.17878	0.013028	0.088086	0.021205	GO_mf:go_ligand_gated_cation_channel_activity
Curated_gene_sets:mcbryan_pu...5	SET	120	0.13955	0.011025	0.068825	0.021307	Curated_gene_sets:mcbryan_pubertal_breast_5_6wk_dn
Curated_gene_sets:reactome_k...6	SET	59	0.20044	0.011121	0.098909	0.021365	Curated_gene_sets:reactome_kinesins
Curated_gene_sets:reactome_p...99	SET	9	0.61907	0.013433	0.30599	0.021536	Curated_gene_sets:reactome_prostanoid_ligand_receptors
GO_bp:go_protein_localizatio...26	SET	7	0.60937	0.011662	0.3013	0.021572	GO_bp:go_protein_localization_to_membrane_raft
GO_bp:go_glycosyl_compound_b...	SET	39	0.25033	0.011299	0.1238	0.021593	GO_bp:go_glycosyl_compound_biosynthetic_process
GO_cc:go_dna_replication_pre...	SET	5	0.81826	0.013235	0.40531	0.021761	GO_cc:go_dna_replication_preinitiation_complex
Curated_gene_sets:schmidt_po...1	SET	7	0.61836	0.011834	0.30662	0.021872	Curated_gene_sets:schmidt_por_targets_in_limb_bud_dn
GO_bp:go_histone_h3_k36_deme...	SET	7	0.48137	0.0092123	0.2387	0.021875	GO_bp:go_histone_h3_k36_demethylation
GO_mf:go_histone_demethylase...3	SET	7	0.48137	0.0092123	0.2387	0.021875	GO_mf:go_histone_demethylase_activity_h3_k36_specific_
GO_bp:go_t_cell_activation_v...	SET	8	0.5159	0.010555	0.25602	0.021956	GO_bp:go_t_cell_activation_via_t_cell_receptor_contact_with_antigen_bound_to_mhc_molecule_on_antigen_presenting_cell
GO_bp:go_negative_regulation...406	SET	7	0.65863	0.012605	0.32692	0.021978	GO_bp:go_negative_regulation_of_membrane_permeability
GO_bp:go_myosin_filament_org...	SET	13	0.39532	0.010308	0.1963	0.022024	GO_bp:go_myosin_filament_organization
GO_bp:go_nonassociative_lear...	SET	6	0.74132	0.013135	0.36901	0.022279	GO_bp:go_nonassociative_learning
GO_cc:go_hulc_complex	SET	4	0.96361	0.013941	0.48042	0.02245	GO_cc:go_hulc_complex
GO_bp:go_positive_regulation...841	SET	186	0.11899	0.011683	0.059336	0.02247	GO_bp:go_positive_regulation_of_transmembrane_transport
GO_bp:go_cation_transmembran...	SET	786	0.060112	0.011939	0.029995	0.022541	GO_bp:go_cation_transmembrane_transport
GO_bp:go_regulation_of_skele...2	SET	14	0.40944	0.011079	0.20432	0.022551	GO_bp:go_regulation_of_skeletal_muscle_adaptation
GO_mf:go_phosphatidylinosito...12	SET	66	0.21218	0.012449	0.10592	0.02258	GO_mf:go_phosphatidylinositol_4_5_bisphosphate_binding
Curated_gene_sets:reactome_a...9	SET	14	0.49632	0.01343	0.24784	0.022618	Curated_gene_sets:reactome_acetylcholine_binding_and_downstream_events
Curated_gene_sets:biocarta_e...2	SET	23	0.30545	0.010591	0.15269	0.022736	Curated_gene_sets:biocarta_edg1_pathway
Curated_gene_sets:setlur_pro...1	SET	17	0.35885	0.010699	0.17946	0.022777	Curated_gene_sets:setlur_prostate_cancer_tmprss2_erg_fusion_dn
GO_bp:go_t_cell_mediated_imm...	SET	98	0.169	0.012072	0.084564	0.022843	GO_bp:go_t_cell_mediated_immunity
GO_bp:go_inorganic_anion_tra...1	SET	100	0.17007	0.012272	0.085141	0.022895	GO_bp:go_inorganic_anion_transmembrane_transport
Curated_gene_sets:gentile_uv...3	SET	60	0.2222	0.012432	0.11125	0.022903	Curated_gene_sets:gentile_uv_low_dose_dn
GO_mf:go_tropomyosin_binding	SET	15	0.40224	0.011266	0.20144	0.022932	GO_mf:go_tropomyosin_binding
GO_bp:go_negative_regulation...323	SET	15	0.43135	0.012081	0.21603	0.02294	GO_bp:go_negative_regulation_of_interleukin_12_production
Curated_gene_sets:reactome_t...100	SET	43	0.27137	0.01286	0.136	0.023009	Curated_gene_sets:reactome_transport_of_mature_mrnas_derived_from_intronless_transcripts
GO_mf:go_steroid_hormone_bin...	SET	6	0.56518	0.010014	0.2834	0.023068	GO_mf:go_steroid_hormone_binding
GO_mf:go_ubiquitin_like_prot...6	SET	92	0.1658	0.011477	0.083157	0.023095	GO_mf:go_ubiquitin_like_protein_specific_protease_activity
GO_mf:go_gtpase_activity	SET	302	0.090233	0.011254	0.045266	0.023119	GO_mf:go_gtpase_activity
Curated_gene_sets:valk_aml_w...4	SET	37	0.27562	0.012117	0.13872	0.023481	Curated_gene_sets:valk_aml_with_flt3_itd
GO_mf:go_gaba_gated_chloride...	SET	11	0.58774	0.014098	0.29607	0.023573	GO_mf:go_gaba_gated_chloride_ion_channel_activity
GO_bp:go_regulation_of_melan...1	SET	10	0.47261	0.010809	0.23809	0.02358	GO_bp:go_regulation_of_melanin_biosynthetic_process
GO_mf:go_purine_nucleobase_t...	SET	4	0.87991	0.01273	0.44335	0.023599	GO_mf:go_purine_nucleobase_transmembrane_transporter_activity
GO_bp:go_positive_regulation...818	SET	35	0.25754	0.011013	0.12977	0.023606	GO_bp:go_positive_regulation_of_tor_signaling
GO_bp:go_nuclear_transcribed...4	SET	35	0.24827	0.010616	0.12516	0.023658	GO_bp:go_nuclear_transcribed_mrna_catabolic_process_exonucleolytic
GO_bp:go_positive_regulation...714	SET	6	0.50965	0.0090302	0.25693	0.023659	GO_bp:go_positive_regulation_of_response_to_interferon_gamma
GO_bp:go_peptidyl_amino_acid...	SET	1160	0.049031	0.011709	0.024723	0.02368	GO_bp:go_peptidyl_amino_acid_modification
GO_bp:go_regulation_of_recep...4	SET	11	0.52747	0.012653	0.26684	0.024046	GO_bp:go_regulation_of_receptor_clustering
GO_bp:go_atrial_septum_primu...	SET	5	0.72253	0.011687	0.36614	0.024236	GO_bp:go_atrial_septum_primum_morphogenesis
GO_bp:go_regulation_of_posts...2	SET	10	0.52857	0.012089	0.2679	0.024255	GO_bp:go_regulation_of_postsynaptic_cytosolic_calcium_ion_concentration
Curated_gene_sets:sotiriou_b...1	SET	51	0.23133	0.011936	0.11746	0.02446	Curated_gene_sets:sotiriou_breast_cancer_grade_1_vs_3_dn
GO_bp:go_organic_acid_biosyn...	SET	280	0.094004	0.011296	0.047744	0.024491	GO_bp:go_organic_acid_biosynthetic_process
GO_bp:go_regulation_of_trans...22	SET	10	0.49111	0.011233	0.24979	0.024654	GO_bp:go_regulation_of_translational_initiation_by_eif2_alpha_phosphorylation
GO_mf:go_sodium_bicarbonate_...	SET	6	0.61813	0.010952	0.31446	0.024675	GO_mf:go_sodium_bicarbonate_symporter_activity
GO_bp:go_ion_transport	SET	1568	0.043032	0.011811	0.021892	0.024678	GO_bp:go_ion_transport
GO_mf:go_muscle_alpha_actini...	SET	16	0.35493	0.010267	0.1807	0.024763	GO_mf:go_muscle_alpha_actinin_binding
Curated_gene_sets:wallace_pr...3	SET	271	0.099657	0.011784	0.050815	0.024939	Curated_gene_sets:wallace_prostate_cancer_race_up
GO_bp:go_organ_or_tissue_spe...	SET	37	0.28483	0.012522	0.14524	0.024947	GO_bp:go_organ_or_tissue_specific_immune_response
GO_bp:go_positive_regulation...875	SET	29	0.30561	0.011897	0.1559	0.024987	GO_bp:go_positive_regulation_of_vasoconstriction
GO_mf:go_protein_binding_inv...	SET	13	0.50355	0.01313	0.25711	0.025096	GO_mf:go_protein_binding_involved_in_heterotypic_cell_cell_adhesion
GO_bp:go_cellular_divalent_i...	SET	8	0.70398	0.014402	0.3598	0.025205	GO_bp:go_cellular_divalent_inorganic_anion_homeostasis
Curated_gene_sets:mcbryan_pu...6	SET	118	0.15136	0.011859	0.077411	0.025282	Curated_gene_sets:mcbryan_pubertal_breast_5_6wk_up
Curated_gene_sets:krige_resp...3	SET	889	0.053858	0.011344	0.027575	0.025408	Curated_gene_sets:krige_response_to_tosedostat_6hr_dn
GO_bp:go_regulation_of_pepti...11	SET	243	0.10378	0.01163	0.053138	0.025414	GO_bp:go_regulation_of_peptidyl_tyrosine_phosphorylation
GO_bp:go_histone_h3_k9_modif...	SET	44	0.2582	0.012377	0.13222	0.025432	GO_bp:go_histone_h3_k9_modification
GO_bp:go_myeloid_leukocyte_m...1	SET	532	0.068306	0.011238	0.035003	0.025512	GO_bp:go_myeloid_leukocyte_mediated_immunity
GO_bp:go_response_to_heat	SET	165	0.12529	0.011593	0.064279	0.025646	GO_bp:go_response_to_heat
GO_bp:go_o_glycan_processing	SET	58	0.21056	0.011584	0.10805	0.025674	GO_bp:go_o_glycan_processing
Curated_gene_sets:reactome_p...64	SET	27	0.29442	0.01106	0.1512	0.025759	Curated_gene_sets:reactome_platelet_calcium_homeostasis
GO_bp:go_pyrimidine_nucleoba...1	SET	7	0.60066	0.011495	0.30888	0.025916	GO_bp:go_pyrimidine_nucleobase_biosynthetic_process
GO_bp:go_t_cell_lineage_comm...	SET	25	0.29742	0.010752	0.15299	0.025952	GO_bp:go_t_cell_lineage_commitment
GO_cc:go_mrna_cleavage_facto...	SET	19	0.38334	0.012083	0.19731	0.026031	GO_cc:go_mrna_cleavage_factor_complex
GO_bp:go_negative_regulation...173	SET	60	0.18909	0.01058	0.097347	0.026051	GO_bp:go_negative_regulation_of_cytokine_secretion
GO_bp:go_negative_regulation...353	SET	13	0.42696	0.011133	0.21983	0.026063	GO_bp:go_negative_regulation_of_jun_kinase_activity
GO_bp:go_inorganic_ion_trans...	SET	775	0.059255	0.01169	0.030546	0.026207	GO_bp:go_inorganic_ion_transmembrane_transport
Curated_gene_sets:reactome_h...6	SET	43	0.2766	0.013107	0.14261	0.026226	Curated_gene_sets:reactome_hdms_demethylate_histones
Curated_gene_sets:woo_liver_...1	SET	77	0.18305	0.011597	0.094388	0.026241	Curated_gene_sets:woo_liver_cancer_recurrence_dn
GO_bp:go_actin_filament_orga...	SET	372	0.081605	0.011275	0.042152	0.026446	GO_bp:go_actin_filament_organization
GO_bp:go_regulation_of_vascu...1	SET	32	0.30096	0.012307	0.15556	0.026522	GO_bp:go_regulation_of_vascular_endothelial_growth_factor_receptor_signaling_pathway
GO_mf:go_2_oxoglutarate_depe...	SET	43	0.23058	0.010927	0.11929	0.026629	GO_mf:go_2_oxoglutarate_dependent_dioxygenase_activity
GO_bp:go_protein_depolymeriz...	SET	104	0.14969	0.011014	0.07755	0.026797	GO_bp:go_protein_depolymerization
GO_cc:go_central_element	SET	7	0.8102	0.015505	0.41988	0.026837	GO_cc:go_central_element
GO_bp:go_cardiac_muscle_cell...8	SET	11	0.52168	0.012514	0.27039	0.026854	GO_bp:go_cardiac_muscle_cell_myoblast_differentiation
GO_bp:go_ectodermal_cell_dif...	SET	6	0.59353	0.010516	0.30782	0.026925	GO_bp:go_ectodermal_cell_differentiation
GO_bp:go_circadian_sleep_wak...3	SET	6	0.43874	0.0077738	0.22762	0.026967	GO_bp:go_circadian_sleep_wake_cycle_rem_sleep
GO_mf:go_udp_xylosyltransfer...	SET	11	0.47765	0.011458	0.24787	0.027	GO_mf:go_udp_xylosyltransferase_activity
GO_bp:go_inner_ear_receptor_...1	SET	39	0.27393	0.012364	0.1422	0.027037	GO_bp:go_inner_ear_receptor_cell_development
GO_bp:go_regulation_of_immun...1	SET	375	0.081522	0.011308	0.042408	0.027292	GO_bp:go_regulation_of_immune_effector_process
Curated_gene_sets:reactome_c...88	SET	97	0.15021	0.010675	0.078242	0.027452	Curated_gene_sets:reactome_copi_dependent_golgi_to_er_retrograde_traffic
GO_bp:go_regulation_of_prote...11	SET	105	0.14418	0.010659	0.07511	0.027467	GO_bp:go_regulation_of_protein_complex_disassembly
GO_bp:go_response_to_atp	SET	30	0.27954	0.011068	0.1458	0.02761	GO_bp:go_response_to_atp
Curated_gene_sets:reactome_r...136	SET	127	0.16931	0.013758	0.08831	0.027611	Curated_gene_sets:reactome_runx1_regulates_transcription_of_genes_involved_in_differentiation_of_hscs
GO_mf:go_neurotransmitter_tr...	SET	48	0.22985	0.011506	0.11998	0.027708	GO_mf:go_neurotransmitter_transporter_activity
GO_bp:go_regulation_of_potas...4	SET	91	0.16417	0.011303	0.085694	0.027709	GO_bp:go_regulation_of_potassium_ion_transport
Curated_gene_sets:mcbryan_te...1	SET	6	0.66973	0.011867	0.34997	0.027841	Curated_gene_sets:mcbryan_terminal_end_bud_dn
GO_bp:go_negative_regulation...535	SET	30	0.26069	0.010322	0.13623	0.027848	GO_bp:go_negative_regulation_of_proteasomal_ubiquitin_dependent_protein_catabolic_process
GO_bp:go_ureteric_bud_format...	SET	6	0.67765	0.012007	0.35433	0.027916	GO_bp:go_ureteric_bud_formation
GO_bp:go_regulation_of_metal...1	SET	356	0.084254	0.011393	0.044084	0.027999	GO_bp:go_regulation_of_metal_ion_transport
GO_bp:go_response_to_dexamet...	SET	42	0.235	0.011006	0.12308	0.028116	GO_bp:go_response_to_dexamethasone
GO_bp:go_regulation_of_toler...	SET	16	0.35152	0.010168	0.18426	0.028219	GO_bp:go_regulation_of_tolerance_induction
GO_mf:go_extracellular_ligan...	SET	67	0.20083	0.011872	0.10531	0.028272	GO_mf:go_extracellular_ligand_gated_ion_channel_activity
GO_bp:go_lymphoid_progenitor...	SET	20	0.29214	0.009447	0.15328	0.028336	GO_bp:go_lymphoid_progenitor_cell_differentiation
GO_bp:go_common_myeloid_prog...	SET	7	0.63716	0.012194	0.33454	0.028424	GO_bp:go_common_myeloid_progenitor_cell_proliferation
GO_bp:go_regulation_of_neuro...5	SET	613	0.064018	0.011281	0.033627	0.028481	GO_bp:go_regulation_of_neuron_differentiation
Curated_gene_sets:brown_myel...2	SET	159	0.11925	0.010833	0.062675	0.028549	Curated_gene_sets:brown_myeloid_cell_development_up
Curated_gene_sets:reactome_g...66	SET	437	0.076959	0.011505	0.040462	0.028596	Curated_gene_sets:reactome_gpcr_ligand_binding
GO_bp:go_amine_metabolic_pro...	SET	124	0.13917	0.011175	0.073197	0.028642	GO_bp:go_amine_metabolic_process
GO_bp:go_neuron_fate_commitm...	SET	68	0.19858	0.011826	0.10446	0.028658	GO_bp:go_neuron_fate_commitment
GO_bp:go_negative_regulation...398	SET	158	0.11922	0.010797	0.062734	0.028699	GO_bp:go_negative_regulation_of_mapk_cascade
Curated_gene_sets:reactome_c...30	SET	525	0.069497	0.011361	0.036569	0.0287	Curated_gene_sets:reactome_cell_cycle_mitotic
GO_bp:go_negative_regulation...337	SET	9	0.45544	0.0098824	0.23989	0.02882	GO_bp:go_negative_regulation_of_interleukin_6_secretion
GO_bp:go_negative_regulation...336	SET	40	0.23067	0.010543	0.12157	0.028894	GO_bp:go_negative_regulation_of_interleukin_6_production
Curated_gene_sets:gale_apl_w...2	SET	57	0.20318	0.011081	0.10709	0.028904	Curated_gene_sets:gale_apl_with_flt3_mutated_up
GO_bp:go_sodium_ion_homeosta...	SET	50	0.22971	0.011736	0.12112	0.028958	GO_bp:go_sodium_ion_homeostasis
Curated_gene_sets:reactome_c...60	SET	304	0.092072	0.011521	0.048553	0.028967	Curated_gene_sets:reactome_class_a_1_rhodopsin_like_receptors
GO_bp:go_inclusion_body_asse...	SET	22	0.31785	0.010779	0.16773	0.029054	GO_bp:go_inclusion_body_assembly
Curated_gene_sets:igarashi_a...2	SET	4	0.79072	0.01144	0.41727	0.029056	Curated_gene_sets:igarashi_atf4_targets_up
GO_bp:go_regulation_of_prote...39	SET	171	0.11384	0.010722	0.06008	0.029067	GO_bp:go_regulation_of_protein_localization_to_membrane
Curated_gene_sets:reactome_d...72	SET	60	0.29496	0.016503	0.15571	0.029104	Curated_gene_sets:reactome_dna_methylation
GO_cc:go_l_type_voltage_gate...	SET	12	0.46835	0.011734	0.24727	0.029115	GO_cc:go_l_type_voltage_gated_calcium_channel_complex
GO_bp:go_positive_regulation...265	SET	13	0.39212	0.010225	0.20706	0.029136	GO_bp:go_positive_regulation_of_erad_pathway
Curated_gene_sets:pid_integr...2	SET	28	0.30076	0.011505	0.15882	0.029145	Curated_gene_sets:pid_integrin2_pathway
GO_bp:go_actin_polymerizatio...2	SET	195	0.10812	0.010867	0.057161	0.029284	GO_bp:go_actin_polymerization_or_depolymerization
GO_bp:go_synaptic_signaling	SET	683	0.059608	0.011067	0.031526	0.029339	GO_bp:go_synaptic_signaling
GO_mf:go_myosin_ii_binding	SET	8	0.57288	0.01172	0.30302	0.029351	GO_mf:go_myosin_ii_binding
GO_bp:go_regulation_of_cellu...24	SET	672	0.061444	0.011319	0.032503	0.029363	GO_bp:go_regulation_of_cellular_response_to_stress
Curated_gene_sets:reactome_s...107	SET	5	0.56738	0.0091773	0.30026	0.029416	Curated_gene_sets:reactome_sodium_coupled_sulphate_di_and_tri_carboxylate_transporters
GO_bp:go_histone_h2a_monoubi...	SET	15	0.33416	0.0093592	0.17686	0.029427	GO_bp:go_histone_h2a_monoubiquitination
GO_bp:go_regulation_of_cellu...9	SET	345	0.081571	0.010862	0.043188	0.029473	GO_bp:go_regulation_of_cellular_component_size
GO_cc:go_granular_component	SET	5	0.64824	0.010485	0.34332	0.029512	GO_cc:go_granular_component
Curated_gene_sets:reactome_g...9	SET	75	0.18195	0.011377	0.096365	0.029515	Curated_gene_sets:reactome_g_alpha_12_13_signalling_events
GO_bp:go_regionalization	SET	332	0.088368	0.011547	0.046809	0.029533	GO_bp:go_regionalization
Curated_gene_sets:matzuk_imp...	SET	21	0.36521	0.012101	0.19375	0.029727	Curated_gene_sets:matzuk_implantation_and_uterine
Curated_gene_sets:pid_cone_p...	SET	21	0.31661	0.010491	0.16799	0.029741	Curated_gene_sets:pid_cone_pathway
Curated_gene_sets:biocarta_h...5	SET	12	0.44654	0.011188	0.23704	0.029803	Curated_gene_sets:biocarta_hes_pathway
GO_bp:go_regulation_of_secon...2	SET	13	0.38101	0.0099351	0.20227	0.029816	GO_bp:go_regulation_of_secondary_metabolic_process
GO_bp:go_v_d_j_recombination	SET	13	0.38714	0.010095	0.20565	0.029892	GO_bp:go_v_d_j_recombination
GO_bp:go_positive_regulation...125	SET	8	0.46024	0.0094156	0.24454	0.029922	GO_bp:go_positive_regulation_of_cell_growth_involved_in_cardiac_muscle_cell_development
GO_bp:go_forelimb_morphogene...	SET	40	0.25181	0.01151	0.13388	0.030005	GO_bp:go_forelimb_morphogenesis
GO_bp:go_cellular_response_t...64	SET	4	0.75487	0.010921	0.40137	0.030014	GO_bp:go_cellular_response_to_lead_ion
Curated_gene_sets:reactome_t...57	SET	19	0.36731	0.011577	0.19544	0.030105	Curated_gene_sets:reactome_tp53_regulates_transcription_of_genes_involved_in_g2_cell_cycle_arrest
GO_bp:go_negative_regulation...499	SET	18	0.4131	0.012674	0.21988	0.030145	GO_bp:go_negative_regulation_of_oxidative_stress_induced_neuron_death
GO_bp:go_regulation_of_volta...2	SET	3	1.183	0.014823	0.62972	0.030154	GO_bp:go_regulation_of_voltage_gated_potassium_channel_activity_involved_in_ventricular_cardiac_muscle_cell_action_potential_repolarization
GO_bp:go_gmp_metabolic_proce...	SET	8	0.61462	0.012574	0.32755	0.030309	GO_bp:go_gmp_metabolic_process
GO_bp:go_regulation_of_posts...5	SET	14	0.43933	0.011888	0.23422	0.03036	GO_bp:go_regulation_of_postsynaptic_membrane_organization
GO_bp:go_mitochondrial_dna_m...	SET	11	0.48605	0.011659	0.25958	0.030581	GO_bp:go_mitochondrial_dna_metabolic_process
GO_bp:go_epidermis_developme...	SET	453	0.090435	0.013759	0.048319	0.030639	GO_bp:go_epidermis_development
GO_bp:go_neuronal_action_pot...1	SET	33	0.26801	0.011129	0.14322	0.030666	GO_bp:go_neuronal_action_potential
GO_bp:go_purine_nucleoside_b...	SET	21	0.33515	0.011105	0.17915	0.030694	GO_bp:go_purine_nucleoside_biosynthetic_process
GO_cc:go_cytosolic_proteasom...	SET	9	0.5315	0.011533	0.28421	0.030746	GO_cc:go_cytosolic_proteasome_complex
GO_bp:go_regulation_of_acros...	SET	16	0.33053	0.0095611	0.17678	0.03077	GO_bp:go_regulation_of_acrosome_reaction
GO_mf:go_solute_cation_sympo...	SET	101	0.14979	0.010862	0.080127	0.030793	GO_mf:go_solute_cation_symporter_activity
Curated_gene_sets:reactome_r...8	SET	18	0.34758	0.010663	0.18606	0.030882	Curated_gene_sets:reactome_ras_activation_upon_ca2plus_influx_through_nmda_receptor
GO_bp:go_dna_ligation_involv...	SET	9	0.50228	0.010899	0.26902	0.030956	GO_bp:go_dna_ligation_involved_in_dna_repair
Curated_gene_sets:bandres_re...7	SET	30	0.30906	0.012237	0.16555	0.030964	Curated_gene_sets:bandres_response_to_carmustin_without_mgmt_48hr_dn
GO_bp:go_protein_o_linked_gl...1	SET	104	0.15065	0.011084	0.080702	0.030982	GO_bp:go_protein_o_linked_glycosylation
Curated_gene_sets:shiraishi_...1	SET	9	0.51636	0.011204	0.27694	0.031135	Curated_gene_sets:shiraishi_plzf_targets_dn
GO_bp:go_regulation_of_prote...27	SET	5	0.73921	0.011957	0.39648	0.031142	GO_bp:go_regulation_of_protein_kinase_c_activity
Curated_gene_sets:zhou_pancr...1	SET	11	0.44944	0.010781	0.24119	0.031209	Curated_gene_sets:zhou_pancreatic_beta_cell
GO_bp:go_positive_regulation...84	SET	54	0.18948	0.010059	0.10169	0.031215	GO_bp:go_positive_regulation_of_calcium_ion_transport_into_cytosol
Curated_gene_sets:zwang_clas...2	SET	50	0.23327	0.011917	0.12526	0.031295	Curated_gene_sets:zwang_class_2_transiently_induced_by_egf
Curated_gene_sets:jaeger_met...2	SET	39	0.24087	0.010871	0.12936	0.031311	Curated_gene_sets:jaeger_metastasis_up
Curated_gene_sets:lu_tumor_e...2	SET	20	0.36867	0.011922	0.19801	0.031317	Curated_gene_sets:lu_tumor_endothelial_markers_up
GO_bp:go_muscle_cell_cellula...	SET	18	0.36147	0.01109	0.19426	0.031403	GO_bp:go_muscle_cell_cellular_homeostasis
GO_cc:go_multivesicular_body...2	SET	11	0.50199	0.012042	0.26983	0.031426	GO_cc:go_multivesicular_body_membrane
GO_bp:go_acrosome_reaction	SET	33	0.2558	0.010622	0.13759	0.03151	GO_bp:go_acrosome_reaction
Curated_gene_sets:reactome_i...18	SET	20	0.33659	0.010884	0.18104	0.031513	Curated_gene_sets:reactome_insertion_of_tail_anchored_proteins_into_the_endoplasmic_reticulum_membrane
GO_bp:go_negative_regulation...557	SET	988	0.04929	0.010915	0.02654	0.031653	GO_bp:go_negative_regulation_of_protein_metabolic_process
GO_bp:go_cardiocyte_differen...	SET	140	0.13229	0.011283	0.071238	0.031661	GO_bp:go_cardiocyte_differentiation
Curated_gene_sets:reactome_m...45	SET	186	0.10992	0.010793	0.059237	0.031762	Curated_gene_sets:reactome_metabolism_of_vitamins_and_cofactors
Curated_gene_sets:reactome_f...5	SET	14	0.37552	0.010161	0.20239	0.03178	Curated_gene_sets:reactome_fatty_acids
GO_bp:go_renal_absorption	SET	15	0.41118	0.011516	0.22173	0.031853	GO_bp:go_renal_absorption
Curated_gene_sets:jaatinen_h...1	SET	222	0.09717	0.010413	0.052423	0.031909	Curated_gene_sets:jaatinen_hematopoietic_stem_cell_dn
GO_cc:go_endoplasmic_reticul...6	SET	290	0.088851	0.010863	0.047957	0.03197	GO_cc:go_endoplasmic_reticulum_lumen
GO_bp:go_intraciliary_transp...1	SET	51	0.19934	0.010285	0.10761	0.031989	GO_bp:go_intraciliary_transport
Curated_gene_sets:dunne_targ...1	SET	18	0.39197	0.012026	0.21161	0.031999	Curated_gene_sets:dunne_targets_of_aml1_mtg8_fusion_dn
GO_bp:go_protein_insertion_i...1	SET	6	0.54844	0.0097174	0.29664	0.03225	GO_bp:go_protein_insertion_into_er_membrane
GO_mf:go_vascular_endothelia...4	SET	13	0.44121	0.011505	0.23871	0.032288	GO_mf:go_vascular_endothelial_growth_factor_receptor_binding
GO_bp:go_nuclear_ncrna_surve...	SET	6	0.61797	0.010949	0.33441	0.032317	GO_bp:go_nuclear_ncrna_surveillance
GO_bp:go_cardiac_muscle_tiss...2	SET	68	0.18623	0.01109	0.10086	0.032429	GO_bp:go_cardiac_muscle_tissue_morphogenesis
GO_bp:go_parkin_mediated_sti...	SET	5	0.68968	0.011156	0.37354	0.03243	GO_bp:go_parkin_mediated_stimulation_of_mitophagy_in_response_to_mitochondrial_depolarization
GO_bp:go_regulation_of_histo...3	SET	5	0.79228	0.012815	0.42935	0.032506	GO_bp:go_regulation_of_histone_h2b_ubiquitination
GO_bp:go_oxidative_demethyla...	SET	17	0.32455	0.0096768	0.17608	0.032656	GO_bp:go_oxidative_demethylation
GO_bp:go_renal_tubule_develo...	SET	91	0.16666	0.011475	0.090467	0.032727	GO_bp:go_renal_tubule_development
Curated_gene_sets:whitehurst...	SET	35	0.25953	0.011098	0.14093	0.032784	Curated_gene_sets:whitehurst_paclitaxel_sensitivity
GO_bp:go_regulation_of_apopt...1	SET	9	0.58483	0.01269	0.31763	0.032804	GO_bp:go_regulation_of_apoptotic_cell_clearance
GO_mf:go_heparan_sulfate_pro...	SET	16	0.3741	0.010821	0.20326	0.032856	GO_mf:go_heparan_sulfate_proteoglycan_binding
Curated_gene_sets:vantveer_b...2	SET	38	0.22243	0.0099099	0.12101	0.033036	Curated_gene_sets:vantveer_breast_cancer_brca1_up
GO_bp:go_t_cell_tolerance_in...	SET	11	0.38896	0.0093302	0.21161	0.033036	GO_bp:go_t_cell_tolerance_induction
GO_bp:go_sulfation	SET	17	0.36344	0.010836	0.19798	0.03321	GO_bp:go_sulfation
GO_bp:go_mitochondrial_dna_r...1	SET	5	0.72448	0.011719	0.39466	0.03321	GO_bp:go_mitochondrial_dna_repair
GO_bp:go_microtubule_organiz...1	SET	28	0.27841	0.01065	0.15174	0.033278	GO_bp:go_microtubule_organizing_center_localization
GO_bp:go_adult_heart_develop...	SET	13	0.49923	0.013018	0.27234	0.033403	GO_bp:go_adult_heart_development
GO_mf:go_hsp70_protein_bindi...	SET	41	0.22132	0.010241	0.12074	0.033411	GO_mf:go_hsp70_protein_binding
GO_cc:go_exosome_rnase_compl...	SET	26	0.31428	0.011586	0.1715	0.033443	GO_cc:go_exosome_rnase_complex_
Curated_gene_sets:rodrigues_...5	SET	14	0.41715	0.011288	0.22771	0.033493	Curated_gene_sets:rodrigues_ntn1_targets_up
GO_bp:go_protein_glycosylati...	SET	5	0.59362	0.0096018	0.32413	0.033529	GO_bp:go_protein_glycosylation_in_golgi
GO_bp:go_calcium_ion_import	SET	71	0.17342	0.010552	0.094704	0.033543	GO_bp:go_calcium_ion_import
GO_bp:go_regulation_of_prote...15	SET	78	0.15953	0.010173	0.087197	0.033666	GO_bp:go_regulation_of_protein_depolymerization
GO_bp:go_histone_h3_k9_trime...	SET	14	0.41843	0.011323	0.22886	0.03376	GO_bp:go_histone_h3_k9_trimethylation
GO_bp:go_positive_regulation...795	SET	6	0.51032	0.009042	0.27933	0.033863	GO_bp:go_positive_regulation_of_t_cell_tolerance_induction
GO_bp:go_negative_regulation...706	SET	42	0.21079	0.0098721	0.11545	0.033955	GO_bp:go_negative_regulation_of_ubiquitin_dependent_protein_catabolic_process
Curated_gene_sets:ueda_centr...	SET	83	0.16311	0.010727	0.089356	0.03398	Curated_gene_sets:ueda_central_clock
GO_bp:go_response_to_mercury...	SET	11	0.51963	0.012465	0.28478	0.034033	GO_bp:go_response_to_mercury_ion
Curated_gene_sets:biocarta_t...17	SET	21	0.29332	0.009719	0.16106	0.034298	Curated_gene_sets:biocarta_toll_pathway
GO_cc:go_synapse_part	SET	892	0.052118	0.010995	0.028624	0.03433	GO_cc:go_synapse_part
GO_bp:go_regulation_of_er_to...	SET	16	0.34796	0.010065	0.19129	0.034465	GO_bp:go_regulation_of_er_to_golgi_vesicle_mediated_transport
GO_bp:go_protein_demethylati...	SET	25	0.32203	0.011641	0.1771	0.034514	GO_bp:go_protein_demethylation
Curated_gene_sets:reactome_g...13	SET	48	0.21898	0.010962	0.12072	0.034853	Curated_gene_sets:reactome_g_alpha_z_signalling_events
GO_cc:go_axonemal_microtubule	SET	8	0.59061	0.012083	0.32578	0.034933	GO_cc:go_axonemal_microtubule
GO_mf:go_serotonin_receptor_...	SET	31	0.27906	0.011232	0.15398	0.034974	GO_mf:go_serotonin_receptor_activity
GO_bp:go_gamma_aminobutyric_...2	SET	22	0.36334	0.012322	0.20083	0.035221	GO_bp:go_gamma_aminobutyric_acid_signaling_pathway
Curated_gene_sets:lu_tumor_v...2	SET	27	0.28966	0.010881	0.16015	0.035259	Curated_gene_sets:lu_tumor_vasculature_up
Curated_gene_sets:reactome_g...17	SET	30	0.2332	0.0092335	0.129	0.035331	Curated_gene_sets:reactome_g_protein_beta:gamma_signalling
GO_bp:go_guanosine_containin...1	SET	12	0.38898	0.0097452	0.21527	0.035398	GO_bp:go_guanosine_containing_compound_biosynthetic_process
GO_bp:go_positive_regulation...81	SET	66	0.17339	0.010173	0.095968	0.035411	GO_bp:go_positive_regulation_of_calcium_ion_transmembrane_transport
GO_mf:go_extracellularly_gly...	SET	3	0.74056	0.009279	0.40994	0.035431	GO_mf:go_extracellularly_glycine_gated_chloride_channel_activity
GO_cc:go_non_motile_cilium	SET	129	0.12789	0.010473	0.070799	0.035445	GO_cc:go_non_motile_cilium
GO_cc:go_er_membrane_inserti...	SET	4	0.59565	0.0086177	0.32985	0.03548	GO_cc:go_er_membrane_insertion_complex
GO_mf:go_trna_specific_adeno...	SET	8	0.54004	0.011048	0.29917	0.03554	GO_mf:go_trna_specific_adenosine_deaminase_activity
GO_bp:go_regulation_of_trans...26	SET	517	0.068462	0.011108	0.037936	0.035574	GO_bp:go_regulation_of_transmembrane_transport
Curated_gene_sets:haslinger_...1	SET	22	0.29889	0.010137	0.16584	0.03576	Curated_gene_sets:haslinger_b_cll_with_11q23_deletion
Curated_gene_sets:kobayashi_...2	SET	96	0.14954	0.010573	0.083011	0.035828	Curated_gene_sets:kobayashi_egfr_signaling_24hr_up
GO_bp:go_exonucleolytic_trim...	SET	7	0.55831	0.010685	0.31019	0.035949	GO_bp:go_exonucleolytic_trimming_involved_in_rrna_processing
Curated_gene_sets:reactome_a...105	SET	39	0.22615	0.010207	0.12567	0.035978	Curated_gene_sets:reactome_assembly_and_cell_surface_presentation_of_nmda_receptors
GO_cc:go_chloride_channel_co...	SET	42	0.25383	0.011888	0.14108	0.036	GO_cc:go_chloride_channel_complex
GO_cc:go_parallel_fiber_to_p...	SET	15	0.34002	0.0095233	0.1895	0.036395	GO_cc:go_parallel_fiber_to_purkinje_cell_synapse
GO_bp:go_regulation_of_fear_...	SET	7	0.5808	0.011115	0.32397	0.036518	GO_bp:go_regulation_of_fear_response
Curated_gene_sets:reactome_c...94	SET	14	0.40003	0.010825	0.22323	0.036572	Curated_gene_sets:reactome_creation_of_c4_and_c2_activators
GO_bp:go_negative_regulation...408	SET	7	0.67288	0.012877	0.37551	0.036586	GO_bp:go_negative_regulation_of_membrane_protein_ectodomain_proteolysis
GO_mf:go_organic_acid_sodium...	SET	27	0.2668	0.010022	0.14897	0.036658	GO_mf:go_organic_acid_sodium_symporter_activity
GO_bp:go_proline_transmembra...	SET	7	0.53836	0.010303	0.30079	0.03675	GO_bp:go_proline_transmembrane_transport
GO_mf:go_l_proline_transmemb...	SET	7	0.53836	0.010303	0.30079	0.03675	GO_mf:go_l_proline_transmembrane_transporter_activity
Curated_gene_sets:reactome_r...3	SET	57	0.17858	0.0097392	0.099774	0.036753	Curated_gene_sets:reactome_rab_geranylgeranylation
Curated_gene_sets:kegg_compl...	SET	68	0.17663	0.010519	0.098711	0.036789	Curated_gene_sets:kegg_complement_and_coagulation_cascades
GO_bp:go_coronary_vasculatur...1	SET	44	0.22944	0.010998	0.12824	0.036806	GO_bp:go_coronary_vasculature_development
GO_bp:go_dna_ligation	SET	17	0.33882	0.010102	0.18941	0.03683	GO_bp:go_dna_ligation
Curated_gene_sets:mikkelsen_...6	SET	666	0.058275	0.010689	0.032599	0.036926	Curated_gene_sets:mikkelsen_es_icp_with_h3k4me3
GO_bp:go_negative_regulation...138	SET	9	0.45195	0.0098067	0.25284	0.036939	GO_bp:go_negative_regulation_of_cellular_response_to_vascular_endothelial_growth_factor_stimulus
Curated_gene_sets:xu_hgf_sig...2	SET	33	0.25957	0.010778	0.14524	0.036961	Curated_gene_sets:xu_hgf_signaling_not_via_akt1_48hr_up
Curated_gene_sets:vanasse_bc...1	SET	57	0.19428	0.010596	0.10873	0.036991	Curated_gene_sets:vanasse_bcl2_targets_dn
GO_bp:go_negative_regulation...532	SET	34	0.23259	0.0098029	0.13019	0.03702	GO_bp:go_negative_regulation_of_production_of_molecular_mediator_of_immune_response
Curated_gene_sets:fujii_ybx1...2	SET	40	0.2279	0.010417	0.12757	0.037022	Curated_gene_sets:fujii_ybx1_targets_up
GO_bp:go_nuclear_pore_comple...	SET	9	0.5179	0.011238	0.29001	0.037077	GO_bp:go_nuclear_pore_complex_assembly
GO_bp:go_negative_regulation...5	SET	40	0.20236	0.0092492	0.11335	0.037123	GO_bp:go_negative_regulation_of_actin_filament_depolymerization
Curated_gene_sets:reactome_s...176	SET	19	0.30772	0.009699	0.17246	0.037203	Curated_gene_sets:reactome_synthesis_secretion_and_deacylation_of_ghrelin
GO_bp:go_regulation_of_ion_t...2	SET	633	0.059882	0.010718	0.033573	0.037249	GO_bp:go_regulation_of_ion_transport
Curated_gene_sets:pid_ecadhe...1	SET	21	0.25882	0.008576	0.14511	0.037258	Curated_gene_sets:pid_ecadherin_keratinocyte_pathway
GO_bp:go_positive_regulation...80	SET	16	0.34016	0.0098395	0.19075	0.037278	GO_bp:go_positive_regulation_of_calcium_ion_import
GO_mf:go_corticotropin_relea...	SET	6	0.55562	0.0098447	0.31163	0.037305	GO_mf:go_corticotropin_releasing_hormone_receptor_binding
GO_bp:go_positive_regulation...565	SET	5	0.67947	0.01099	0.38158	0.037491	GO_bp:go_positive_regulation_of_neuron_maturation
GO_mf:go_bicarbonate_transme...	SET	19	0.3278	0.010332	0.1842	0.03758	GO_mf:go_bicarbonate_transmembrane_transporter_activity
Curated_gene_sets:reactome_a...33	SET	29	0.25693	0.010002	0.14447	0.037677	Curated_gene_sets:reactome_activation_of_kainate_receptors_upon_glutamate_binding
GO_bp:go_response_to_metal_i...	SET	355	0.077551	0.010472	0.043606	0.037677	GO_bp:go_response_to_metal_ion
GO_cc:go_intrinsic_component...9	SET	1611	0.039216	0.010897	0.022056	0.037714	GO_cc:go_intrinsic_component_of_plasma_membrane
GO_bp:go_complement_activati...1	SET	66	0.19092	0.011202	0.10744	0.037786	GO_bp:go_complement_activation
Curated_gene_sets:tian_bhlha...	SET	16	0.34657	0.010025	0.19519	0.037916	Curated_gene_sets:tian_bhlha15_targets
GO_bp:go_negative_regulation...724	SET	23	0.2826	0.0097992	0.15919	0.037943	GO_bp:go_negative_regulation_of_viral_transcription
Curated_gene_sets:reactome_s...28	SET	33	0.24668	0.010243	0.13904	0.038027	Curated_gene_sets:reactome_sialic_acid_metabolism
Curated_gene_sets:valk_aml_c...9	SET	30	0.25831	0.010228	0.1456	0.038028	Curated_gene_sets:valk_aml_cluster_3
GO_bp:go_intrinsic_apoptotic...7	SET	6	0.49656	0.0087982	0.28013	0.038154	GO_bp:go_intrinsic_apoptotic_signaling_pathway_in_response_to_hypoxia
GO_mf:go_sh3_domain_binding	SET	120	0.13676	0.010804	0.077244	0.038335	GO_mf:go_sh3_domain_binding
GO_bp:go_ventricular_septum_...1	SET	69	0.18197	0.010916	0.10286	0.038452	GO_bp:go_ventricular_septum_development
GO_bp:go_positive_regulation...289	SET	5	0.60173	0.009733	0.34018	0.038468	GO_bp:go_positive_regulation_of_fear_response
GO_mf:go_phosphatidylinosito...1	SET	34	0.26975	0.011369	0.15262	0.038588	GO_mf:go_phosphatidylinositol_3_4_5_trisphosphate_binding
GO_mf:go_transferase_activit...9	SET	46	0.22141	0.010851	0.12528	0.038601	GO_mf:go_transferase_activity_transferring_pentosyl_groups
Curated_gene_sets:reactome_c...78	SET	57	0.19578	0.010677	0.11083	0.038673	Curated_gene_sets:reactome_complement_cascade
Curated_gene_sets:qi_plasmac...2	SET	245	0.091602	0.010306	0.051866	0.038696	Curated_gene_sets:qi_plasmacytoma_up
GO_mf:go_lys63_specific_deub...	SET	9	0.42627	0.0092495	0.24137	0.038706	GO_mf:go_lys63_specific_deubiquitinase_activity
Curated_gene_sets:weinmann_a...1	SET	38	0.24646	0.010981	0.13959	0.03874	Curated_gene_sets:weinmann_adaptation_to_hypoxia_dn
Curated_gene_sets:reactome_n...42	SET	462	0.06657	0.010226	0.037733	0.038855	Curated_gene_sets:reactome_neutrophil_degranulation
Curated_gene_sets:moreaux_b_...2	SET	78	0.16069	0.010246	0.09111	0.038902	Curated_gene_sets:moreaux_b_lymphocyte_maturation_by_taci_up
GO_cc:go_intrinsic_component...16	SET	45	0.21931	0.010631	0.12442	0.038992	GO_cc:go_intrinsic_component_of_synaptic_vesicle_membrane
GO_bp:go_membrane_disruption...	SET	10	0.45548	0.010418	0.25841	0.038993	GO_bp:go_membrane_disruption_in_other_organism
GO_bp:go_regulation_of_lymph...7	SET	8	0.44131	0.0090284	0.25044	0.03903	GO_bp:go_regulation_of_lymphoid_progenitor_cell_differentiation
GO_mf:go_adrenergic_receptor...2	SET	19	0.37839	0.011926	0.21488	0.039136	GO_mf:go_adrenergic_receptor_binding
Curated_gene_sets:biocarta_r...1	SET	12	0.43434	0.010882	0.2467	0.039163	Curated_gene_sets:biocarta_rab_pathway
GO_cc:go_photoreceptor_conne...	SET	36	0.22076	0.0095735	0.12542	0.039198	GO_cc:go_photoreceptor_connecting_cilium
Curated_gene_sets:reactome_m...91	SET	9	0.47003	0.010199	0.26726	0.039324	Curated_gene_sets:reactome_multifunctional_anion_exchangers
Curated_gene_sets:liang_hema...2	SET	40	0.21866	0.0099942	0.12436	0.039358	Curated_gene_sets:liang_hematopoiesis_stem_cell_number_large_vs_tiny_up
GO_bp:go_cellular_response_t...62	SET	87	0.15567	0.010481	0.08855	0.039382	GO_bp:go_cellular_response_to_ketone
GO_bp:go_regulation_of_g_pro...	SET	136	0.1183	0.0099452	0.067298	0.039397	GO_bp:go_regulation_of_g_protein_coupled_receptor_signaling_pathway
GO_bp:go_regulation_of_humor...1	SET	67	0.1777	0.010505	0.10112	0.039432	GO_bp:go_regulation_of_humoral_immune_response
GO_bp:go_cellular_ion_homeos...	SET	623	0.059695	0.010602	0.033981	0.039493	GO_bp:go_cellular_ion_homeostasis
GO_cc:go_apical_junction_com...	SET	133	0.12504	0.010396	0.071188	0.039513	GO_cc:go_apical_junction_complex
Curated_gene_sets:ono_foxp3_...2	SET	22	0.32468	0.011011	0.18485	0.039514	Curated_gene_sets:ono_foxp3_targets_up
GO_bp:go_embryonic_forelimb_...	SET	33	0.25988	0.010791	0.148	0.039554	GO_bp:go_embryonic_forelimb_morphogenesis
GO_cc:go_nuclear_exosome_rna...	SET	17	0.41792	0.012461	0.23811	0.039624	GO_cc:go_nuclear_exosome_rnase_complex_
GO_bp:go_regulation_of_cardi...14	SET	3	0.66209	0.0082959	0.37726	0.03964	GO_bp:go_regulation_of_cardiac_vascular_smooth_muscle_cell_differentiation
GO_bp:go_fatty_acid_derivati...2	SET	10	0.42658	0.0097567	0.24314	0.039685	GO_bp:go_fatty_acid_derivative_catabolic_process
GO_bp:go_regulation_of_membr...9	SET	7	0.60231	0.011527	0.34335	0.039706	GO_bp:go_regulation_of_membrane_repolarization_during_action_potential
GO_bp:go_protein_kinase_c_ac...	SET	27	0.28737	0.010795	0.16383	0.039724	GO_bp:go_protein_kinase_c_activating_g_protein_coupled_receptor_signaling_pathway
GO_bp:go_negative_regulation...681	SET	12	0.44297	0.011098	0.25262	0.039769	GO_bp:go_negative_regulation_of_transcription_from_rna_polymerase_ii_promoter_in_response_to_stress
GO_bp:go_regulation_of_super...1	SET	20	0.3569	0.011541	0.20364	0.039842	GO_bp:go_regulation_of_superoxide_anion_generation
Curated_gene_sets:le_egr2_ta...1	SET	101	0.14429	0.010463	0.082376	0.039935	Curated_gene_sets:le_egr2_targets_dn
GO_cc:go_phosphatidylinosito...2	SET	5	0.72869	0.011787	0.41637	0.040061	GO_cc:go_phosphatidylinositol_3_kinase_complex_class_i
GO_bp:go_negative_regulation...511	SET	17	0.36188	0.01079	0.20679	0.04007	GO_bp:go_negative_regulation_of_peptidyl_threonine_phosphorylation
GO_cc:go_cytoplasmic_exosome...	SET	14	0.37418	0.010125	0.21407	0.040249	GO_cc:go_cytoplasmic_exosome_rnase_complex_
Curated_gene_sets:reactome_o...3	SET	107	0.14301	0.010673	0.08183	0.040267	Curated_gene_sets:reactome_o_linked_glycosylation
GO_mf:go_demethylase_activity	SET	31	0.26305	0.010587	0.15064	0.040394	GO_mf:go_demethylase_activity
GO_bp:go_cell_fate_determina...	SET	42	0.23227	0.010878	0.13302	0.040405	GO_bp:go_cell_fate_determination
Curated_gene_sets:reactome_a...64	SET	28	0.26222	0.010031	0.15021	0.040448	Curated_gene_sets:reactome_adrenaline_noradrenaline_inhibits_insulin_secretion
GO_bp:go_short_chain_fatty_a...2	SET	5	0.54406	0.0088002	0.31181	0.040517	GO_bp:go_short_chain_fatty_acid_metabolic_process
GO_bp:go_cardiac_muscle_fibe...	SET	18	0.28859	0.0088538	0.16562	0.040722	GO_bp:go_cardiac_muscle_fiber_development
Curated_gene_sets:reactome_s...73	SET	83	0.1599	0.010516	0.091776	0.040735	Curated_gene_sets:reactome_signaling_by_notch4
Curated_gene_sets:biocarta_i...15	SET	11	0.45791	0.010984	0.26302	0.040852	Curated_gene_sets:biocarta_il5_pathway
GO_bp:go_response_to_sorbitol	SET	5	0.53564	0.0086639	0.30771	0.040878	GO_bp:go_response_to_sorbitol
GO_bp:go_estrogen_metabolic_...	SET	12	0.40486	0.010143	0.23262	0.040898	GO_bp:go_estrogen_metabolic_process
GO_bp:go_regulation_of_trans...9	SET	7	0.59148	0.011319	0.33986	0.040907	GO_bp:go_regulation_of_transcription_from_rna_polymerase_ii_promoter_involved_in_myocardial_precursor_cell_differentiation
Curated_gene_sets:dacosta_lo...2	SET	14	0.4431	0.01199	0.25465	0.04094	Curated_gene_sets:dacosta_low_dose_uv_response_via_ercc3_xpcs_up
Curated_gene_sets:reactome_n...68	SET	5	0.70253	0.011363	0.40396	0.041018	Curated_gene_sets:reactome_ntrk2_activates_rac1
GO_bp:go_positive_regulation...38	SET	7	0.65494	0.012534	0.37687	0.041128	GO_bp:go_positive_regulation_of_apoptotic_cell_clearance
GO_bp:go_polyadenylation_dep...1	SET	8	0.47588	0.0097357	0.27384	0.041131	GO_bp:go_polyadenylation_dependent_rna_catabolic_process
GO_bp:go_protein_peptidyl_pr...	SET	32	0.2215	0.0090571	0.12747	0.041146	GO_bp:go_protein_peptidyl_prolyl_isomerization
GO_cc:go_cell_projection_part	SET	1376	0.03961	0.01024	0.02282	0.041315	GO_cc:go_cell_projection_part
Curated_gene_sets:reactome_a...37	SET	85	0.15392	0.010244	0.088725	0.041398	Curated_gene_sets:reactome_activation_of_nmda_receptors_and_postsynaptic_events
Curated_gene_sets:reactome_o...18	SET	284	0.08627	0.01044	0.049733	0.04141	Curated_gene_sets:reactome_other_interleukin_signaling
GO_bp:go_synaptic_transmissi...2	SET	30	0.26246	0.010392	0.15132	0.041425	GO_bp:go_synaptic_transmission_dopaminergic
GO_mf:go_proteasome_binding	SET	16	0.32442	0.0093841	0.18716	0.041528	GO_mf:go_proteasome_binding
GO_bp:go_regulation_of_cellu...2	SET	78	0.16384	0.010447	0.094531	0.041544	GO_bp:go_regulation_of_cellular_amine_metabolic_process
GO_mf:go_inward_rectifier_po...	SET	19	0.32474	0.010236	0.18752	0.041665	GO_mf:go_inward_rectifier_potassium_channel_activity
GO_bp:go_toll_like_receptor_...3	SET	31	0.27954	0.011251	0.16163	0.04187	GO_bp:go_toll_like_receptor_4_signaling_pathway
Curated_gene_sets:biocarta_i...8	SET	15	0.41924	0.011742	0.24263	0.042014	Curated_gene_sets:biocarta_il17_pathway
Curated_gene_sets:nakamura_m...1	SET	44	0.22619	0.010842	0.13091	0.042022	Curated_gene_sets:nakamura_metastasis
Curated_gene_sets:biocarta_g...3	SET	9	0.47859	0.010385	0.27704	0.042048	Curated_gene_sets:biocarta_gaba_pathway
GO_bp:go_maintenance_of_cell...2	SET	16	0.41667	0.012053	0.24143	0.042198	GO_bp:go_maintenance_of_cell_polarity
GO_bp:go_negative_regulation...295	SET	19	0.32397	0.010211	0.18779	0.042261	GO_bp:go_negative_regulation_of_histone_methylation
Curated_gene_sets:reactome_m...73	SET	197	0.10006	0.010108	0.05802	0.042308	Curated_gene_sets:reactome_mitotic_g2_g2_m_phases
Curated_gene_sets:kegg_long_...1	SET	68	0.18913	0.011263	0.10972	0.042387	Curated_gene_sets:kegg_long_term_depression
GO_bp:go_neuron_differentiat...	SET	1283	0.041155	0.010301	0.023888	0.042469	GO_bp:go_neuron_differentiation
GO_bp:go_regulation_of_prote...2	SET	113	0.13162	0.010092	0.076415	0.042505	GO_bp:go_regulation_of_proteasomal_ubiquitin_dependent_protein_catabolic_process
Curated_gene_sets:reactome_m...41	SET	15	0.32992	0.0092406	0.19157	0.042525	Curated_gene_sets:reactome_metabolism_of_porphyrins
GO_bp:go_regulation_of_cardi...2	SET	9	0.51133	0.011095	0.29701	0.042584	GO_bp:go_regulation_of_cardiac_epithelial_to_mesenchymal_transition
Curated_gene_sets:koinuma_co...2	SET	16	0.34244	0.0099054	0.19894	0.042607	Curated_gene_sets:koinuma_colon_cancer_msi_up
GO_mf:go_ribosome_binding	SET	54	0.17344	0.0092074	0.10079	0.042655	GO_mf:go_ribosome_binding
GO_bp:go_regulation_of_glyco...4	SET	37	0.22802	0.010025	0.13253	0.042682	GO_bp:go_regulation_of_glycoprotein_biosynthetic_process
Curated_gene_sets:reactome_g...22	SET	52	0.20939	0.010909	0.12171	0.042692	Curated_gene_sets:reactome_gaba_receptor_activation
GO_bp:go_peptidyl_lysine_tri...	SET	40	0.22859	0.010448	0.13288	0.042706	GO_bp:go_peptidyl_lysine_trimethylation
Curated_gene_sets:reactome_d...22	SET	12	0.38179	0.0095651	0.22195	0.042716	Curated_gene_sets:reactome_defective_ext2_causes_exostoses_2
GO_bp:go_negative_regulation...131	SET	75	0.14902	0.0093183	0.086645	0.042736	GO_bp:go_negative_regulation_of_cellular_protein_catabolic_process
Curated_gene_sets:krige_resp...1	SET	982	0.045623	0.010074	0.02653	0.042755	Curated_gene_sets:krige_response_to_tosedostat_24hr_dn
GO_bp:go_immature_b_cell_dif...	SET	8	0.4901	0.010027	0.28512	0.042826	GO_bp:go_immature_b_cell_differentiation
GO_bp:go_peptidyl_lysine_dea...	SET	7	0.56101	0.010736	0.32656	0.042916	GO_bp:go_peptidyl_lysine_deacetylation
Curated_gene_sets:motamed_re...2	SET	4	0.71413	0.010332	0.41585	0.042975	Curated_gene_sets:motamed_response_to_androgen_up
Curated_gene_sets:onder_cdh1...1	SET	79	0.16592	0.010647	0.096695	0.043101	Curated_gene_sets:onder_cdh1_signaling_via_ctnnb1
GO_mf:go_inorganic_anion_tra...	SET	134	0.1277	0.010657	0.074422	0.043106	GO_mf:go_inorganic_anion_transmembrane_transporter_activity
GO_cc:go_pcaf_complex	SET	4	0.91811	0.013283	0.53511	0.043116	GO_cc:go_pcaf_complex
GO_bp:go_cellular_sodium_ion...	SET	16	0.3524	0.010194	0.20541	0.043129	GO_bp:go_cellular_sodium_ion_homeostasis
GO_bp:go_positive_regulation...550	SET	6	0.69788	0.012365	0.40684	0.043151	GO_bp:go_positive_regulation_of_natural_killer_cell_chemotaxis
GO_bp:go_cellular_response_t...47	SET	125	0.12787	0.010309	0.074546	0.043153	GO_bp:go_cellular_response_to_heat
Curated_gene_sets:verhaak_gl...4	SET	159	0.11373	0.010331	0.066341	0.04325	Curated_gene_sets:verhaak_glioblastoma_proneural
GO_bp:go_negative_regulation...108	SET	17	0.30234	0.0090144	0.17651	0.043383	GO_bp:go_negative_regulation_of_cell_division
GO_bp:go_macrophage_inflamma...	SET	6	0.46707	0.0082757	0.27286	0.043479	GO_bp:go_macrophage_inflammatory_protein_1_alpha_production
GO_bp:go_regulation_of_calci...3	SET	106	0.13756	0.010217	0.080408	0.043577	GO_bp:go_regulation_of_calcium_ion_dependent_exocytosis
Curated_gene_sets:reactome_r...45	SET	11	0.38832	0.0093149	0.22705	0.043619	Curated_gene_sets:reactome_regulation_of_localization_of_foxo_transcription_factors
Curated_gene_sets:reactome_f...15	SET	12	0.38451	0.0096334	0.225	0.043739	Curated_gene_sets:reactome_fcgr_activation
GO_mf:go_proton_transporting...1	SET	16	0.31843	0.0092109	0.18633	0.043742	GO_mf:go_proton_transporting_atp_synthase_activity_rotational_mechanism
GO_mf:go_epoxide_hydrolase_a...	SET	6	0.47565	0.0084278	0.27834	0.043745	GO_mf:go_epoxide_hydrolase_activity
GO_bp:go_interleukin_1_media...	SET	97	0.14743	0.010478	0.086308	0.043812	GO_bp:go_interleukin_1_mediated_signaling_pathway
GO_bp:go_septum_primum_devel...	SET	6	0.58117	0.010297	0.34025	0.043825	GO_bp:go_septum_primum_development
Curated_gene_sets:tonks_targ...6	SET	177	0.1041	0.0099728	0.060949	0.043836	Curated_gene_sets:tonks_targets_of_runx1_runx1t1_fusion_hsc_up
GO_mf:go_phosphorylase_activ...	SET	6	0.73965	0.013105	0.43312	0.043853	GO_mf:go_phosphorylase_activity
GO_bp:go_regulation_of_histo...10	SET	10	0.43584	0.0099686	0.25534	0.043926	GO_bp:go_regulation_of_histone_h3_k9_trimethylation
GO_bp:go_calcium_ion_transme...3	SET	12	0.38779	0.0097154	0.22723	0.043961	GO_bp:go_calcium_ion_transmembrane_transport_via_high_voltage_gated_calcium_channel
GO_bp:go_negative_regulation...561	SET	65	0.16574	0.0096509	0.097134	0.043983	GO_bp:go_negative_regulation_of_protein_polymerization
GO_bp:go_rrna_3_end_processi...	SET	9	0.44288	0.00961	0.25958	0.044001	GO_bp:go_rrna_3_end_processing
GO_bp:go_forebrain_radial_gl...	SET	7	0.41404	0.0079236	0.24269	0.044012	GO_bp:go_forebrain_radial_glial_cell_differentiation
Curated_gene_sets:teramoto_o...3	SET	13	0.43102	0.011239	0.2527	0.044043	Curated_gene_sets:teramoto_opn_targets_cluster_4
Curated_gene_sets:zwang_down...	SET	232	0.091162	0.0099844	0.053448	0.04405	Curated_gene_sets:zwang_down_by_2nd_egf_pulse
GO_bp:go_response_to_cell_cy...	SET	7	0.44294	0.0084767	0.25975	0.044086	GO_bp:go_response_to_cell_cycle_checkpoint_signaling
GO_bp:go_proline_transport	SET	9	0.46769	0.010148	0.27444	0.044183	GO_bp:go_proline_transport
Curated_gene_sets:kegg_cardi...	SET	69	0.17297	0.010376	0.10152	0.044228	Curated_gene_sets:kegg_cardiac_muscle_contraction
GO_bp:go_regulation_of_endot...3	SET	31	0.25741	0.01036	0.15115	0.044286	GO_bp:go_regulation_of_endothelial_cell_differentiation
Curated_gene_sets:rashi_resp...1	SET	37	0.22737	0.0099961	0.13361	0.044412	Curated_gene_sets:rashi_response_to_ionizing_radiation_1
GO_bp:go_negative_regulation...6	SET	52	0.18366	0.0095684	0.108	0.044521	GO_bp:go_negative_regulation_of_actin_filament_polymerization
Curated_gene_sets:marson_fox...1	SET	19	0.35152	0.01108	0.20671	0.04453	Curated_gene_sets:marson_foxp3_core_direct_targets
Curated_gene_sets:ren_mif_ta...	SET	5	0.742	0.012002	0.43645	0.044569	Curated_gene_sets:ren_mif_targets_dn
GO_bp:go_response_to_tumor_c...	SET	23	0.27674	0.0095961	0.16293	0.044716	GO_bp:go_response_to_tumor_cell
Curated_gene_sets:gruetzmann...1	SET	182	0.1044	0.010141	0.061503	0.044816	Curated_gene_sets:gruetzmann_pancreatic_cancer_dn
GO_bp:go_rna_phosphodiester_...1	SET	146	0.11146	0.0097065	0.06573	0.044973	GO_bp:go_rna_phosphodiester_bond_hydrolysis
GO_cc:go_extracellular_membr...	SET	6	0.72011	0.012759	0.42467	0.044984	GO_cc:go_extracellular_membrane_bounded_organelle
Curated_gene_sets:wong_endme...1	SET	71	0.17015	0.010353	0.10037	0.045024	Curated_gene_sets:wong_endmetrium_cancer_dn
Curated_gene_sets:schaeffer_...8	SET	14	0.31041	0.0083995	0.18312	0.04504	Curated_gene_sets:schaeffer_prostate_development_and_cancer_box1_up
GO_bp:go_negative_regulation...600	SET	45	0.21951	0.01064	0.12961	0.045182	GO_bp:go_negative_regulation_of_rna_metabolic_process
Curated_gene_sets:sagiv_cd24...2	SET	22	0.26532	0.0089979	0.15666	0.045185	Curated_gene_sets:sagiv_cd24_targets_up
GO_mf:go_chloride_channel_re...	SET	15	0.3176	0.0088955	0.18767	0.045304	GO_mf:go_chloride_channel_regulator_activity
Curated_gene_sets:cairo_hepa...4	SET	14	0.37206	0.010068	0.21999	0.045406	Curated_gene_sets:cairo_hepatoblastoma_poor_survival
GO_bp:go_regulation_of_neuro...3	SET	128	0.12674	0.010339	0.074937	0.045406	GO_bp:go_regulation_of_neurological_system_process
Curated_gene_sets:andersen_c...2	SET	172	0.10204	0.0096379	0.060398	0.045577	Curated_gene_sets:andersen_cholangiocarcinoma_class2
Curated_gene_sets:boylan_mul...5	SET	51	0.2015	0.010396	0.11929	0.045604	Curated_gene_sets:boylan_multiple_myeloma_c_dn
Curated_gene_sets:hsiao_live...	SET	238	0.08628	0.0095695	0.05108	0.04561	Curated_gene_sets:hsiao_liver_specific_genes
GO_bp:go_positive_regulation...559	SET	17	0.29456	0.0087824	0.17439	0.045612	GO_bp:go_positive_regulation_of_neuroinflammatory_response
GO_bp:go_negative_regulation...128	SET	221	0.088633	0.0094772	0.052487	0.045651	GO_bp:go_negative_regulation_of_cellular_catabolic_process
GO_cc:go_iswi_type_complex	SET	10	0.40218	0.0091987	0.23822	0.045692	GO_cc:go_iswi_type_complex
Curated_gene_sets:reactome_v...5	SET	26	0.25917	0.0095541	0.15353	0.045707	Curated_gene_sets:reactome_vegfr2_mediated_vascular_permeability
GO_bp:go_ampa_glutamate_rece...	SET	8	0.46579	0.0095293	0.27605	0.045779	GO_bp:go_ampa_glutamate_receptor_clustering
Curated_gene_sets:reactome_i...70	SET	9	0.43117	0.0093559	0.2557	0.045883	Curated_gene_sets:reactome_ionotropic_activity_of_kainate_receptors
GO_bp:go_positive_regulation...815	SET	9	0.52247	0.011337	0.30991	0.045916	GO_bp:go_positive_regulation_of_toll_like_receptor_4_signaling_pathway
GO_bp:go_muscle_system_proce...	SET	425	0.069132	0.010195	0.041015	0.045952	GO_bp:go_muscle_system_process
GO_bp:go_nervous_system_proc...	SET	1311	0.043497	0.010996	0.025807	0.045956	GO_bp:go_nervous_system_process
GO_bp:go_regulation_of_prote...42	SET	89	0.13813	0.0094057	0.081966	0.045982	GO_bp:go_regulation_of_protein_localization_to_plasma_membrane
GO_bp:go_potassium_ion_impor...	SET	44	0.21248	0.010185	0.12611	0.04601	GO_bp:go_potassium_ion_import_across_plasma_membrane
GO_bp:go_dendrite_arborizati...	SET	5	0.71221	0.01152	0.4227	0.046014	GO_bp:go_dendrite_arborization
GO_mf:go_chaperone_binding	SET	100	0.12494	0.009015	0.074177	0.046073	GO_mf:go_chaperone_binding
GO_bp:go_synaptic_transmissi...1	SET	28	0.26632	0.010188	0.15813	0.046085	GO_bp:go_synaptic_transmission_cholinergic
GO_bp:go_positive_regulation...511	SET	17	0.34454	0.010273	0.20464	0.046139	GO_bp:go_positive_regulation_of_mitochondrial_translation
GO_bp:go_glial_cell_fate_spe...	SET	5	0.68596	0.011095	0.4077	0.046247	GO_bp:go_glial_cell_fate_specification
Curated_gene_sets:buckanovic...2	SET	19	0.31136	0.0098139	0.18518	0.046352	Curated_gene_sets:buckanovich_t_lymphocyte_homing_on_tumor_up
GO_bp:go_negative_regulation...231	SET	66	0.16568	0.0097212	0.098593	0.046441	GO_bp:go_negative_regulation_of_erk1_and_erk2_cascade
GO_bp:go_cellular_response_t...55	SET	206	0.095622	0.0098754	0.056915	0.046481	GO_bp:go_cellular_response_to_inorganic_substance
GO_bp:go_regulation_of_epith...6	SET	83	0.14904	0.0098022	0.088826	0.046689	GO_bp:go_regulation_of_epithelial_to_mesenchymal_transition
GO_bp:go_exocytic_process	SET	79	0.14752	0.0094662	0.08801	0.046865	GO_bp:go_exocytic_process
Curated_gene_sets:reactome_s...1	SET	161	0.10582	0.009673	0.06318	0.046986	Curated_gene_sets:reactome_s_phase
Curated_gene_sets:radaeva_re...1	SET	10	0.4628	0.010585	0.27645	0.047068	Curated_gene_sets:radaeva_response_to_ifna1_dn
Curated_gene_sets:teramoto_o...7	SET	8	0.54639	0.011178	0.32662	0.047185	Curated_gene_sets:teramoto_opn_targets_cluster_8
Curated_gene_sets:reactome_s...177	SET	12	0.39471	0.0098888	0.23616	0.04734	Curated_gene_sets:reactome_synthesis_secretion_and_inactivation_of_glucose_dependent_insulinotropic_polypeptide_gip
GO_bp:go_extracellular_exoso...	SET	7	0.46685	0.0089344	0.27936	0.047356	GO_bp:go_extracellular_exosome_assembly
GO_bp:go_ventricular_septum_...2	SET	42	0.23173	0.010853	0.13867	0.047365	GO_bp:go_ventricular_septum_morphogenesis
Curated_gene_sets:zheng_foxp...2	SET	38	0.23268	0.010367	0.1393	0.047432	Curated_gene_sets:zheng_foxp3_targets_in_t_lymphocyte_dn
GO_bp:go_positive_regulation...272	SET	26	0.27719	0.010219	0.16611	0.047599	GO_bp:go_positive_regulation_of_excitatory_postsynaptic_potential
GO_bp:go_regulation_of_ubiqu...1	SET	138	0.11534	0.009767	0.069197	0.047784	GO_bp:go_regulation_of_ubiquitin_dependent_protein_catabolic_process
GO_bp:go_response_to_phorbol...	SET	3	0.57202	0.0071672	0.34318	0.047788	GO_bp:go_response_to_phorbol_13_acetate_12_myristate
GO_mf:go_hydrolase_activity_...1	SET	877	0.045987	0.0096238	0.027592	0.047801	GO_mf:go_hydrolase_activity_acting_on_acid_anhydrides
GO_bp:go_regulation_of_ventr...1	SET	15	0.39712	0.011123	0.23855	0.047993	GO_bp:go_regulation_of_ventricular_cardiac_muscle_cell_action_potential
GO_cc:go_female_pronucleus	SET	8	0.53243	0.010893	0.31984	0.047997	GO_cc:go_female_pronucleus
GO_bp:go_diaphragm_developme...	SET	9	0.43647	0.0094709	0.26247	0.048172	GO_bp:go_diaphragm_development
GO_bp:go_sarcomere_organizat...	SET	47	0.179	0.008867	0.10768	0.048239	GO_bp:go_sarcomere_organization
GO_bp:go_positive_regulation...573	SET	3	0.65204	0.0081699	0.39284	0.048486	GO_bp:go_positive_regulation_of_neutrophil_activation
Curated_gene_sets:lee_calori...1	SET	45	0.18087	0.0087675	0.10903	0.048572	Curated_gene_sets:lee_calorie_restriction_muscle_dn
Curated_gene_sets:gotzmann_e...1	SET	191	0.096608	0.0096109	0.058241	0.048592	Curated_gene_sets:gotzmann_epithelial_to_mesenchymal_transition_dn
GO_bp:go_positive_regulation...91	SET	19	0.30129	0.0094964	0.18169	0.04864	GO_bp:go_positive_regulation_of_cardiac_muscle_cell_differentiation
Curated_gene_sets:fontaine_f...1	SET	64	0.16895	0.0097618	0.10193	0.04872	Curated_gene_sets:fontaine_follicular_thyroid_adenoma_dn
GO_mf:go_mhc_protein_complex...	SET	23	0.25331	0.0087834	0.15293	0.04883	GO_mf:go_mhc_protein_complex_binding
GO_mf:go_nucleotide_transmem...	SET	16	0.32987	0.0095421	0.19918	0.048857	GO_mf:go_nucleotide_transmembrane_transporter_activity
GO_bp:go_meiotic_chromosome_...1	SET	6	0.5845	0.010356	0.35297	0.048875	GO_bp:go_meiotic_chromosome_condensation
GO_mf:go_pseudouridine_synth...	SET	12	0.36615	0.0091734	0.22123	0.048964	GO_mf:go_pseudouridine_synthase_activity
GO_bp:go_regulation_of_torc1...	SET	29	0.2271	0.0088411	0.13723	0.048978	GO_bp:go_regulation_of_torc1_signaling
GO_bp:go_sleep	SET	31	0.22467	0.0090424	0.13581	0.049045	GO_bp:go_sleep
Curated_gene_sets:kegg_parki...	SET	111	0.13494	0.010255	0.081602	0.049109	Curated_gene_sets:kegg_parkinsons_disease
GO_bp:go_positive_regulation...689	SET	115	0.12359	0.0095596	0.074749	0.049133	GO_bp:go_positive_regulation_of_proteolysis_involved_in_cellular_protein_catabolic_process
Curated_gene_sets:biocarta_a...12	SET	37	0.24431	0.010741	0.14777	0.04915	Curated_gene_sets:biocarta_alk_pathway
GO_bp:go_regulation_of_coenz...	SET	12	0.38317	0.0095997	0.23184	0.049203	GO_bp:go_regulation_of_coenzyme_metabolic_process
GO_bp:go_establishment_or_ma...3	SET	200	0.095097	0.0096786	0.057594	0.049363	GO_bp:go_establishment_or_maintenance_of_cell_polarity
Curated_gene_sets:rattenbach...	SET	380	0.070756	0.0098789	0.04286	0.049392	Curated_gene_sets:rattenbacher_bound_by_celf1
GO_bp:go_monocarboxylic_acid...3	SET	453	0.063632	0.0096813	0.038556	0.049444	GO_bp:go_monocarboxylic_acid_metabolic_process
Curated_gene_sets:bilanges_s...5	SET	29	0.27126	0.01056	0.16438	0.049463	Curated_gene_sets:bilanges_serum_sensitive_via_tsc2
Curated_gene_sets:reactome_g...48	SET	28	0.24974	0.0095534	0.15148	0.049622	Curated_gene_sets:reactome_glutamate_binding_activation_of_ampa_receptors_and_synaptic_plasticity
GO_bp:go_regulation_of_potas...3	SET	53	0.18252	0.0095995	0.11072	0.049635	GO_bp:go_regulation_of_potassium_ion_transmembrane_transporter_activity
GO_bp:go_l_serine_biosynthet...	SET	7	0.49196	0.0094149	0.29856	0.049708	GO_bp:go_l_serine_biosynthetic_process
GO_mf:go_phospholipid_transl...	SET	22	0.32097	0.010885	0.19482	0.049732	GO_mf:go_phospholipid_translocating_atpase_activity
GO_bp:go_regulation_of_catec...	SET	16	0.34169	0.0098837	0.2076	0.049908	GO_bp:go_regulation_of_catecholamine_metabolic_process
Curated_gene_sets:onder_cdh1...6	SET	58	0.18361	0.010101	0.11161	0.049978	Curated_gene_sets:onder_cdh1_targets_3_dn
GO_bp:go_monocarboxylic_acid...1	SET	186	0.09611	0.0094366	0.058474	0.050135	GO_bp:go_monocarboxylic_acid_biosynthetic_process
GO_bp:go_proximal_distal_pat...2	SET	5	0.54589	0.0088298	0.33221	0.050177	GO_bp:go_proximal_distal_pattern_formation_involved_in_nephron_development
Curated_gene_sets:cheng_taf7...	SET	6	0.4974	0.0088131	0.3027	0.050181	Curated_gene_sets:cheng_taf7l_targets
GO_bp:go_fusion_of_sperm_to_...	SET	16	0.37192	0.010758	0.22669	0.050442	GO_bp:go_fusion_of_sperm_to_egg_plasma_membrane_involved_in_single_fertilization
GO_mf:go_phosphatidylinosito...17	SET	97	0.14281	0.01015	0.087102	0.050555	GO_mf:go_phosphatidylinositol_bisphosphate_binding
GO_bp:go_negative_regulation...84	SET	272	0.077734	0.0092087	0.047415	0.050571	GO_bp:go_negative_regulation_of_catabolic_process
GO_bp:go_positive_regulation...816	SET	24	0.30108	0.010664	0.18368	0.0506	GO_bp:go_positive_regulation_of_toll_like_receptor_signaling_pathway
GO_bp:go_cyclic_nucleotide_m...1	SET	205	0.097218	0.010016	0.059318	0.050624	GO_bp:go_cyclic_nucleotide_mediated_signaling
Curated_gene_sets:ongusaha_b...2	SET	11	0.45891	0.011008	0.28005	0.05065	Curated_gene_sets:ongusaha_brca1_targets_up
GO_bp:go_negative_regulation...354	SET	8	0.602	0.012316	0.36743	0.050678	GO_bp:go_negative_regulation_of_keratinocyte_differentiation
Curated_gene_sets:dacosta_er...2	SET	26	0.2659	0.0098021	0.16233	0.050721	Curated_gene_sets:dacosta_ercc3_allele_xpcs_vs_ttd_up
GO_bp:go_cerebral_cortex_cel...	SET	41	0.19434	0.0089928	0.11864	0.050723	GO_bp:go_cerebral_cortex_cell_migration
GO_bp:go_aromatic_amino_acid...1	SET	15	0.33491	0.0093804	0.20453	0.050777	GO_bp:go_aromatic_amino_acid_family_catabolic_process
GO_bp:go_muscle_contraction	SET	337	0.076088	0.010016	0.046475	0.050806	GO_bp:go_muscle_contraction
Curated_gene_sets:ichiba_gra...1	SET	54	0.18146	0.0096334	0.11087	0.050854	Curated_gene_sets:ichiba_graft_versus_host_disease_35d_dn
GO_bp:go_positive_regulation...290	SET	10	0.40097	0.009171	0.24507	0.050911	GO_bp:go_positive_regulation_of_feeding_behavior
GO_bp:go_neuron_fate_determi...	SET	9	0.48231	0.010465	0.29495	0.051009	GO_bp:go_neuron_fate_determination
GO_mf:go_acetylcholine_bindi...	SET	16	0.38174	0.011042	0.23353	0.05107	GO_mf:go_acetylcholine_binding
Curated_gene_sets:marshall_v...2	SET	9	0.45532	0.0098799	0.27863	0.051124	Curated_gene_sets:marshall_viral_infection_response_up
Curated_gene_sets:reactome_p...28	SET	107	0.13903	0.010375	0.085123	0.051216	Curated_gene_sets:reactome_phase_ii_conjugation_of_compounds
GO_bp:go_negative_regulation...518	SET	506	0.059215	0.0095081	0.036295	0.051404	GO_bp:go_negative_regulation_of_phosphorus_metabolic_process
GO_bp:go_metal_ion_homeostas...	SET	617	0.056166	0.0099289	0.034475	0.051647	GO_bp:go_metal_ion_homeostasis
Curated_gene_sets:boylan_mul...11	SET	8	0.52695	0.010781	0.32353	0.051693	Curated_gene_sets:boylan_multiple_myeloma_pca1_dn
Curated_gene_sets:biocarta_p...5	SET	20	0.27553	0.0089098	0.16933	0.051863	Curated_gene_sets:biocarta_p53hypoxia_pathway
Curated_gene_sets:schlosser_...2	SET	43	0.19403	0.0091943	0.11926	0.051881	Curated_gene_sets:schlosser_myc_targets_and_serum_response_dn
GO_bp:go_positive_regulation...778	SET	166	0.10364	0.0096184	0.063702	0.051884	GO_bp:go_positive_regulation_of_synaptic_transmission
GO_bp:go_neuron_development	SET	1043	0.043034	0.0097765	0.026452	0.051892	GO_bp:go_neuron_development
GO_bp:go_coenzyme_transport	SET	8	0.47949	0.0098096	0.29482	0.051941	GO_bp:go_coenzyme_transport
GO_bp:go_activation_of_prote...3	SET	32	0.24069	0.0098419	0.14802	0.051979	GO_bp:go_activation_of_protein_kinase_b_activity
GO_cc:go_acetylcholine_gated...	SET	16	0.37284	0.010785	0.22946	0.052102	GO_cc:go_acetylcholine_gated_channel_complex
GO_mf:go_organophosphate_est...	SET	23	0.2877	0.0099761	0.17713	0.052176	GO_mf:go_organophosphate_ester_transmembrane_transporter_activity
GO_bp:go_organic_acid_metabo...	SET	864	0.046244	0.0096091	0.02848	0.052228	GO_bp:go_organic_acid_metabolic_process
Curated_gene_sets:cui_tcf21_...4	SET	33	0.23099	0.0095916	0.14227	0.052236	Curated_gene_sets:cui_tcf21_targets_up
GO_mf:go_phosphatidylinosito...14	SET	27	0.29346	0.011024	0.18091	0.052394	GO_mf:go_phosphatidylinositol_4_phosphate_binding
GO_bp:go_negative_regulation...519	SET	409	0.064685	0.0093623	0.039891	0.052459	GO_bp:go_negative_regulation_of_phosphorylation
Curated_gene_sets:smid_breas...10	SET	441	0.063302	0.0095056	0.039046	0.052495	Curated_gene_sets:smid_breast_cancer_normal_like_up
GO_bp:go_thrombin_activated_...	SET	12	0.45569	0.011417	0.28107	0.052495	GO_bp:go_thrombin_activated_receptor_signaling_pathway
GO_mf:go_adenosine_deaminase...	SET	12	0.41182	0.010318	0.25436	0.052728	GO_mf:go_adenosine_deaminase_activity
GO_bp:go_regulation_of_prote...44	SET	60	0.17713	0.0099109	0.10942	0.052748	GO_bp:go_regulation_of_protein_maturation
GO_bp:go_purinergic_nucleoti...	SET	18	0.35119	0.010774	0.21699	0.052789	GO_bp:go_purinergic_nucleotide_receptor_signaling_pathway
Curated_gene_sets:acevedo_me...	SET	728	0.052	0.0099551	0.032186	0.053099	Curated_gene_sets:acevedo_methylated_in_liver_cancer_dn
GO_bp:go_regulation_of_ion_t...1	SET	437	0.06638	0.0099236	0.041091	0.053117	GO_bp:go_regulation_of_ion_transmembrane_transport
GO_mf:go_cyclase_regulator_a...	SET	9	0.46013	0.0099843	0.28488	0.053144	GO_mf:go_cyclase_regulator_activity
Curated_gene_sets:reactome_a...98	SET	52	0.18484	0.0096297	0.11449	0.053234	Curated_gene_sets:reactome_aquaporin_mediated_transport
GO_bp:go_regulation_of_non_m...1	SET	8	0.52633	0.010768	0.32604	0.05324	GO_bp:go_regulation_of_non_membrane_spanning_protein_tyrosine_kinase_activity
Curated_gene_sets:pid_circad...	SET	15	0.31924	0.0089413	0.19777	0.053252	Curated_gene_sets:pid_circadian_pathway
Curated_gene_sets:huang_dasa...1	SET	69	0.16086	0.0096494	0.099653	0.053252	Curated_gene_sets:huang_dasatinib_resistance_dn
Curated_gene_sets:pid_hif1_t...	SET	65	0.1556	0.0090601	0.096406	0.053278	Curated_gene_sets:pid_hif1_tfpathway
GO_bp:go_regulation_of_epith...7	SET	6	0.58278	0.010326	0.36116	0.053314	GO_bp:go_regulation_of_epithelial_to_mesenchymal_transition_involved_in_endocardial_cushion_formation
Curated_gene_sets:gargalovic...2	SET	33	0.22936	0.009524	0.14223	0.053419	Curated_gene_sets:gargalovic_response_to_oxidized_phospholipids_black_up
GO_bp:go_maturation_of_5_8s_...2	SET	21	0.27834	0.0092228	0.17264	0.053462	GO_bp:go_maturation_of_5_8s_rrna_from_tricistronic_rrna_transcript_ssu_rrna_5_8s_rrna_lsu_rrna_
GO_bp:go_lymphocyte_anergy	SET	4	0.56706	0.0082041	0.35174	0.053475	GO_bp:go_lymphocyte_anergy
Curated_gene_sets:smid_breas...8	SET	161	0.10601	0.0096906	0.065779	0.05353	Curated_gene_sets:smid_breast_cancer_luminal_b_up
GO_bp:go_cell_activation_inv...	SET	679	0.051051	0.0094515	0.031684	0.053573	GO_bp:go_cell_activation_involved_in_immune_response
GO_bp:go_regulation_of_membr...11	SET	4	0.79241	0.011464	0.49193	0.053621	GO_bp:go_regulation_of_membrane_repolarization_during_ventricular_cardiac_muscle_cell_action_potential
GO_bp:go_regulation_of_membr...10	SET	4	0.79241	0.011464	0.49193	0.053621	GO_bp:go_regulation_of_membrane_repolarization_during_cardiac_muscle_cell_action_potential
Curated_gene_sets:azare_neop...2	SET	116	0.12345	0.0095899	0.076717	0.053801	Curated_gene_sets:azare_neoplastic_transformation_by_stat3_up
GO_bp:go_non_recombinational...	SET	91	0.13914	0.0095797	0.086542	0.053951	GO_bp:go_non_recombinational_repair
GO_bp:go_positive_regulation...675	SET	24	0.26052	0.0092277	0.16205	0.053966	GO_bp:go_positive_regulation_of_protein_maturation
Curated_gene_sets:xu_respons...3	SET	11	0.39072	0.0093725	0.24305	0.053972	Curated_gene_sets:xu_response_to_tretinoin_dn
Curated_gene_sets:winzen_deg...	SET	98	0.13977	0.0099847	0.087018	0.054118	Curated_gene_sets:winzen_degraded_via_khsrp
GO_bp:go_ubiquitin_independe...	SET	5	0.53786	0.0086998	0.33489	0.054139	GO_bp:go_ubiquitin_independent_protein_catabolic_process_via_the_multivesicular_body_sorting_pathway
GO_mf:go_histamine_receptor_...	SET	6	0.50961	0.0090294	0.31744	0.054219	GO_mf:go_histamine_receptor_activity
GO_bp:go_regulation_of_nervo...	SET	860	0.04564	0.0094627	0.028434	0.054242	GO_bp:go_regulation_of_nervous_system_development
Curated_gene_sets:reactome_p...9	SET	14	0.38344	0.010376	0.23895	0.054288	Curated_gene_sets:reactome_passive_transport_by_aquaporins
GO_bp:go_mesenchymal_epithel...	SET	8	0.49313	0.010089	0.30731	0.054296	GO_bp:go_mesenchymal_epithelial_cell_signaling
GO_bp:go_notochord_morphogen...	SET	9	0.48621	0.01055	0.30319	0.054408	GO_bp:go_notochord_morphogenesis
GO_mf:go_dynein_heavy_chain_...	SET	14	0.29324	0.0079348	0.18288	0.054427	GO_mf:go_dynein_heavy_chain_binding
Curated_gene_sets:biocarta_p...10	SET	15	0.32141	0.0090021	0.2005	0.054474	Curated_gene_sets:biocarta_pdzs_pathway
GO_bp:go_regulation_of_prote...57	SET	86	0.14149	0.0094715	0.088274	0.054491	GO_bp:go_regulation_of_protein_tyrosine_kinase_activity
GO_bp:go_dendritic_cell_apop...	SET	10	0.37656	0.0086127	0.23496	0.054514	GO_bp:go_dendritic_cell_apoptotic_process
GO_mf:go_ion_transmembrane_t...	SET	823	0.046943	0.0095306	0.029309	0.054631	GO_mf:go_ion_transmembrane_transporter_activity
Curated_gene_sets:kayo_aging...1	SET	119	0.12031	0.0094653	0.075131	0.054662	Curated_gene_sets:kayo_aging_muscle_dn
Curated_gene_sets:zirn_treti...1	SET	6	0.61801	0.01095	0.38595	0.054669	Curated_gene_sets:zirn_tretinoin_response_dn
GO_bp:go_negative_regulation...228	SET	27	0.22936	0.0086159	0.14329	0.054737	GO_bp:go_negative_regulation_of_epithelial_to_mesenchymal_transition
Curated_gene_sets:biocarta_r...9	SET	7	0.63787	0.012207	0.39853	0.054749	Curated_gene_sets:biocarta_rarrxr_pathway
GO_bp:go_positive_regulation...107	SET	20	0.27753	0.0089745	0.1736	0.054963	GO_bp:go_positive_regulation_of_cell_adhesion_mediated_by_integrin
Curated_gene_sets:nakajima_e...	SET	24	0.28559	0.010116	0.17868	0.054992	Curated_gene_sets:nakajima_eosinophil
GO_bp:go_regulation_of_cell_...14	SET	31	0.21791	0.0087703	0.13633	0.054995	GO_bp:go_regulation_of_cell_cycle_checkpoint
GO_mf:go_glucuronosyltransfe...	SET	32	0.30017	0.012274	0.18784	0.05503	GO_mf:go_glucuronosyltransferase_activity
GO_bp:go_regulation_of_camp_...2	SET	48	0.18959	0.0094908	0.1187	0.055115	GO_bp:go_regulation_of_camp_mediated_signaling
GO_bp:go_positive_regulation...90	SET	2	0.8989	0.0091964	0.56288	0.055145	GO_bp:go_positive_regulation_of_cardiac_muscle_adaptation
GO_mf:go_oxalate_transmembra...	SET	10	0.39816	0.0091067	0.24939	0.055195	GO_mf:go_oxalate_transmembrane_transporter_activity
GO_cc:go_dendritic_tree	SET	562	0.055943	0.0094525	0.03505	0.055244	GO_cc:go_dendritic_tree
Curated_gene_sets:reactome_r...90	SET	19	0.2842	0.0089577	0.1781	0.055289	Curated_gene_sets:reactome_rho_gtpases_activate_cit
Curated_gene_sets:reactome_t...70	SET	20	0.25398	0.008213	0.15937	0.055512	Curated_gene_sets:reactome_transcription_of_e2f_targets_under_negative_control_by_dream_complex
Curated_gene_sets:tsutsumi_f...	SET	8	0.41855	0.0085628	0.26291	0.055704	Curated_gene_sets:tsutsumi_fbxw8_targets
GO_bp:go_metal_ion_transport	SET	834	0.046377	0.0094758	0.029135	0.055722	GO_bp:go_metal_ion_transport
Curated_gene_sets:reactome_s...19	SET	11	0.3794	0.0091008	0.23843	0.055789	Curated_gene_sets:reactome_serotonin_receptors
GO_bp:go_regulation_of_trans...10	SET	26	0.28175	0.010386	0.17708	0.055802	GO_bp:go_regulation_of_transcription_initiation_from_rna_polymerase_ii_promoter
GO_bp:go_auditory_receptor_c...3	SET	12	0.42785	0.010719	0.26891	0.055811	GO_bp:go_auditory_receptor_cell_morphogenesis
Curated_gene_sets:reactome_h...20	SET	8	0.39525	0.0080862	0.24856	0.055907	Curated_gene_sets:reactome_histidine_catabolism
GO_bp:go_histidine_catabolic...	SET	8	0.39525	0.0080862	0.24856	0.055907	GO_bp:go_histidine_catabolic_process
GO_cc:go_proteasome_regulato...1	SET	11	0.5644	0.013539	0.35493	0.05591	GO_cc:go_proteasome_regulatory_particle_base_subcomplex
Curated_gene_sets:kaposi_liv...1	SET	5	0.59422	0.0096115	0.37393	0.056027	Curated_gene_sets:kaposi_liver_cancer_met_dn
GO_bp:go_negative_regulation...292	SET	12	0.36129	0.0090516	0.22735	0.056028	GO_bp:go_negative_regulation_of_histone_h3_k9_methylation
GO_bp:go_positive_regulation...786	SET	13	0.36088	0.0094103	0.22712	0.056049	GO_bp:go_positive_regulation_of_systemic_arterial_blood_pressure
GO_bp:go_protein_modificatio...3	SET	262	0.080874	0.0094054	0.050913	0.056101	GO_bp:go_protein_modification_by_small_protein_removal
Curated_gene_sets:roversi_gl...1	SET	54	0.20877	0.011083	0.13144	0.056117	Curated_gene_sets:roversi_glioma_copy_number_dn
GO_bp:go_regulation_of_actin...5	SET	242	0.082115	0.0091828	0.051753	0.056305	GO_bp:go_regulation_of_actin_filament_organization
Curated_gene_sets:reactome_s...69	SET	54	0.17784	0.0094413	0.11209	0.056306	Curated_gene_sets:reactome_signaling_by_notch1_in_cancer
GO_bp:go_secondary_heart_fie...	SET	9	0.48297	0.01048	0.30453	0.056388	GO_bp:go_secondary_heart_field_specification
GO_bp:go_regulation_of_atpas...	SET	74	0.15104	0.0093815	0.095239	0.056393	GO_bp:go_regulation_of_atpase_activity
GO_bp:go_chemokine_production	SET	81	0.13808	0.0089718	0.087135	0.056527	GO_bp:go_chemokine_production
GO_bp:go_regulation_of_mitoc...7	SET	25	0.25959	0.0093839	0.16388	0.056608	GO_bp:go_regulation_of_mitochondrial_translation
GO_cc:go_ciliary_transition_...2	SET	64	0.15035	0.0086871	0.094934	0.05664	GO_cc:go_ciliary_transition_zone
GO_bp:go_regulation_of_cofac...	SET	33	0.23554	0.0097806	0.14881	0.056736	GO_bp:go_regulation_of_cofactor_metabolic_process
GO_cc:go_pore_complex	SET	18	0.31267	0.0095926	0.19757	0.056767	GO_cc:go_pore_complex
GO_mf:go_ubiquitin_like_prot...2	SET	36	0.21178	0.0091843	0.13386	0.056818	GO_mf:go_ubiquitin_like_protein_conjugating_enzyme_activity
Curated_gene_sets:fujii_ybx1...1	SET	186	0.092262	0.0090588	0.058333	0.056875	Curated_gene_sets:fujii_ybx1_targets_dn
Curated_gene_sets:vietor_ifr...	SET	18	0.27249	0.0083599	0.17234	0.056935	Curated_gene_sets:vietor_ifrd1_targets
Curated_gene_sets:jiang_agin...3	SET	33	0.2089	0.0086743	0.13213	0.056948	Curated_gene_sets:jiang_aging_hypothalamus_dn
GO_bp:go_regulation_of_syste...1	SET	556	0.057818	0.0097186	0.036576	0.056974	GO_bp:go_regulation_of_system_process
Curated_gene_sets:nadella_pr...2	SET	9	0.4532	0.0098338	0.28674	0.057002	Curated_gene_sets:nadella_prkar1a_targets_up
Curated_gene_sets:motamed_re...1	SET	6	0.59528	0.010547	0.37695	0.057155	Curated_gene_sets:motamed_response_to_androgen_dn
GO_bp:go_regulation_of_ciliu...2	SET	11	0.42387	0.010168	0.26844	0.057179	GO_bp:go_regulation_of_cilium_beat_frequency
GO_bp:go_negative_regulation...421	SET	6	0.56841	0.010071	0.36	0.057188	GO_bp:go_negative_regulation_of_mitochondrial_fusion
GO_bp:go_regulation_of_podos...	SET	14	0.30622	0.0082861	0.19395	0.057196	GO_bp:go_regulation_of_podosome_assembly
Curated_gene_sets:reactome_c...95	SET	24	0.2547	0.0090215	0.16133	0.057201	Curated_gene_sets:reactome_creb1_phosphorylation_through_nmda_receptor_mediated_activation_of_ras_signaling
GO_bp:go_secretion	SET	1566	0.03377	0.0092634	0.02139	0.057208	GO_bp:go_secretion
GO_bp:go_regulation_of_skele...9	SET	4	0.82801	0.011979	0.52453	0.057228	GO_bp:go_regulation_of_skeletal_muscle_tissue_growth
GO_bp:go_positive_regulation...773	SET	16	0.35296	0.01021	0.22365	0.05727	GO_bp:go_positive_regulation_of_superoxide_anion_generation
GO_bp:go_regulation_of_histo...16	SET	10	0.4217	0.0096451	0.26731	0.057343	GO_bp:go_regulation_of_histone_ubiquitination
Curated_gene_sets:mcbryan_pu...10	SET	153	0.10501	0.0093591	0.066565	0.057348	Curated_gene_sets:mcbryan_pubertal_tgfb1_targets_up
GO_bp:go_hyperosmotic_respon...	SET	25	0.28475	0.010294	0.18064	0.057479	GO_bp:go_hyperosmotic_response
Curated_gene_sets:reactome_a...1	SET	23	0.25403	0.0088084	0.16115	0.057487	Curated_gene_sets:reactome_a_tetrasaccharide_linker_sequence_is_required_for_gag_synthesis
Curated_gene_sets:reactome_t...92	SET	16	0.36505	0.01056	0.23164	0.057529	Curated_gene_sets:reactome_translocation_of_zap_70_to_immunological_synapse
GO_bp:go_regulation_of_anato...2	SET	471	0.05928	0.0091921	0.037622	0.057559	GO_bp:go_regulation_of_anatomical_structure_size
GO_bp:go_positive_regulation...641	SET	42	0.20469	0.0095867	0.12992	0.05757	GO_bp:go_positive_regulation_of_potassium_ion_transport
GO_mf:go_calcium_ion_transme...	SET	130	0.11562	0.0095049	0.073424	0.057671	GO_mf:go_calcium_ion_transmembrane_transporter_activity
Curated_gene_sets:reactome_f...21	SET	27	0.27088	0.010176	0.17213	0.05779	Curated_gene_sets:reactome_fgfr2_alternative_splicing
GO_bp:go_positive_regulation...78	SET	17	0.33157	0.009886	0.21081	0.057889	GO_bp:go_positive_regulation_of_calcineurin_mediated_signaling
GO_mf:go_telethonin_binding	SET	7	0.4164	0.0079689	0.26507	0.05811	GO_mf:go_telethonin_binding
GO_mf:go_mhc_class_ii_recept...	SET	9	0.46018	0.0099853	0.29298	0.058139	GO_mf:go_mhc_class_ii_receptor_activity
Curated_gene_sets:mahadevan_...3	SET	17	0.34942	0.010418	0.22257	0.058228	Curated_gene_sets:mahadevan_imatinib_resistance_up
GO_bp:go_histone_h3_k4_trime...	SET	15	0.35357	0.009903	0.22529	0.058287	GO_bp:go_histone_h3_k4_trimethylation
GO_bp:go_pseudouridine_synth...	SET	16	0.31334	0.0090636	0.19969	0.058323	GO_bp:go_pseudouridine_synthesis
GO_bp:go_cell_projection_org...	SET	1439	0.034883	0.0092058	0.022247	0.058449	GO_bp:go_cell_projection_organization
GO_bp:go_negative_regulation...571	SET	25	0.27339	0.0098829	0.17438	0.058476	GO_bp:go_negative_regulation_of_reactive_oxygen_species_metabolic_process
Curated_gene_sets:reactome_r...130	SET	9	0.47323	0.010269	0.30209	0.058621	Curated_gene_sets:reactome_runx1_and_foxp3_control_the_development_of_regulatory_t_lymphocytes_tregs
GO_bp:go_transepithelial_tra...	SET	18	0.31772	0.0097474	0.20287	0.058673	GO_bp:go_transepithelial_transport
GO_bp:go_positive_regulation...703	SET	40	0.18355	0.0083897	0.11723	0.05872	GO_bp:go_positive_regulation_of_release_of_sequestered_calcium_ion_into_cytosol
GO_bp:go_negative_regulation...435	SET	9	0.4311	0.0093543	0.27542	0.058775	GO_bp:go_negative_regulation_of_mrna_3_end_processing
Curated_gene_sets:kegg_glioma	SET	65	0.15852	0.0092303	0.10129	0.058802	Curated_gene_sets:kegg_glioma
GO_bp:go_positive_regulation...500	SET	5	0.6019	0.0097358	0.3849	0.058943	GO_bp:go_positive_regulation_of_mhc_class_i_biosynthetic_process
GO_bp:go_regulation_of_vesic...1	SET	29	0.24431	0.0095108	0.15646	0.059218	GO_bp:go_regulation_of_vesicle_fusion
GO_bp:go_sensory_perception	SET	881	0.051176	0.010733	0.032795	0.059332	GO_bp:go_sensory_perception
GO_bp:go_primary_alcohol_cat...	SET	14	0.3124	0.0084534	0.2002	0.059336	GO_bp:go_primary_alcohol_catabolic_process
GO_bp:go_interferon_gamma_bi...	SET	15	0.32397	0.0090741	0.20768	0.05939	GO_bp:go_interferon_gamma_biosynthetic_process
Curated_gene_sets:biocarta_h...4	SET	23	0.27593	0.0095678	0.17692	0.059431	Curated_gene_sets:biocarta_her2_pathway
GO_mf:go_hydrolase_activity_...3	SET	6	0.42696	0.007565	0.27391	0.059537	GO_mf:go_hydrolase_activity_acting_on_carbon_nitrogen_but_not_peptide_bonds_in_cyclic_amides
GO_bp:go_negative_regulation...234	SET	8	0.56106	0.011478	0.36021	0.059676	GO_bp:go_negative_regulation_of_establishment_of_protein_localization_to_mitochondrion
Curated_gene_sets:graham_cml...8	SET	57	0.1739	0.0094842	0.11168	0.059728	Curated_gene_sets:graham_cml_quiescent_vs_normal_dividing_up
GO_bp:go_negative_regulation...397	SET	70	0.15724	0.0094999	0.10099	0.05975	GO_bp:go_negative_regulation_of_map_kinase_activity
GO_bp:go_endothelial_cell_mo...	SET	12	0.4346	0.010888	0.27927	0.059839	GO_bp:go_endothelial_cell_morphogenesis
GO_mf:go_hsp90_protein_bindi...	SET	39	0.20196	0.0091154	0.12983	0.059912	GO_mf:go_hsp90_protein_binding
Curated_gene_sets:reactome_a...23	SET	28	0.236	0.0090278	0.15175	0.059959	Curated_gene_sets:reactome_activation_of_ampk_downstream_of_nmdars
Curated_gene_sets:reactome_c...115	SET	23	0.27044	0.0093776	0.17391	0.059974	Curated_gene_sets:reactome_cytosolic_sulfonation_of_small_molecules
GO_bp:go_regulation_of_inosi...2	SET	16	0.30241	0.0087477	0.19453	0.060034	GO_bp:go_regulation_of_inositol_phosphate_biosynthetic_process
Curated_gene_sets:haslinger_...4	SET	20	0.34341	0.011105	0.22097	0.060095	Curated_gene_sets:haslinger_b_cll_with_6q21_deletion
GO_bp:go_ventricular_cardiac...5	SET	54	0.18196	0.0096601	0.11716	0.060214	GO_bp:go_ventricular_cardiac_muscle_tissue_development
GO_bp:go_sodium_ion_export_a...	SET	14	0.34404	0.0093095	0.22161	0.06029	GO_bp:go_sodium_ion_export_across_plasma_membrane
Curated_gene_sets:vart_kshv_...2	SET	157	0.10464	0.0094466	0.067413	0.060313	Curated_gene_sets:vart_kshv_infection_angiogenic_markers_up
GO_bp:go_regulation_of_posts...1	SET	91	0.13254	0.0091254	0.085405	0.060352	GO_bp:go_regulation_of_postsynapse_organization
GO_bp:go_rna_surveillance	SET	15	0.38861	0.010884	0.25047	0.060396	GO_bp:go_rna_surveillance
GO_cc:go_proton_transporting...1	SET	21	0.25915	0.0085868	0.16705	0.060429	GO_cc:go_proton_transporting_atp_synthase_complex
Curated_gene_sets:baker_hema...3	SET	16	0.29032	0.0083978	0.1872	0.060481	Curated_gene_sets:baker_hematopoiesis_stat3_targets
GO_mf:go_mannosidase_activity	SET	15	0.30262	0.0084758	0.19538	0.060717	GO_mf:go_mannosidase_activity
GO_bp:go_exocytic_insertion_...	SET	5	0.50634	0.0081901	0.32691	0.060718	GO_bp:go_exocytic_insertion_of_neurotransmitter_receptor_to_plasma_membrane
GO_bp:go_protein_monoubiquit...	SET	63	0.14057	0.0080583	0.090775	0.060761	GO_bp:go_protein_monoubiquitination
Curated_gene_sets:sig_pip3_s...1	SET	34	0.2221	0.0093608	0.14346	0.060803	Curated_gene_sets:sig_pip3_signaling_in_b_lymphocytes
Curated_gene_sets:pal_prmt5_...2	SET	185	0.089921	0.0088054	0.058083	0.060803	Curated_gene_sets:pal_prmt5_targets_up
GO_bp:go_t_cell_apoptotic_pr...	SET	48	0.17549	0.0087849	0.11338	0.060851	GO_bp:go_t_cell_apoptotic_process
GO_bp:go_regulation_of_cell_...25	SET	16	0.29548	0.008547	0.19098	0.060924	GO_bp:go_regulation_of_cell_growth_involved_in_cardiac_muscle_cell_development
Curated_gene_sets:yih_respon...2	SET	14	0.39061	0.01057	0.2525	0.060944	Curated_gene_sets:yih_response_to_arsenite_c2
Curated_gene_sets:bystrykh_h...6	SET	124	0.1083	0.0086966	0.070022	0.060979	Curated_gene_sets:bystrykh_hematopoiesis_stem_cell_qtl_cis
GO_bp:go_nuclear_polyadenyla...	SET	5	0.5264	0.0085145	0.34035	0.060986	GO_bp:go_nuclear_polyadenylation_dependent_trna_catabolic_process
GO_bp:go_calcium_ion_regulat...1	SET	146	0.10566	0.0092011	0.068317	0.060989	GO_bp:go_calcium_ion_regulated_exocytosis
GO_bp:go_positive_regulation...340	SET	24	0.26095	0.0092427	0.16887	0.061149	GO_bp:go_positive_regulation_of_heart_rate
GO_bp:go_heart_growth	SET	84	0.14323	0.009476	0.092753	0.061281	GO_bp:go_heart_growth
GO_bp:go_ribose_phosphate_bi...	SET	170	0.091975	0.0086371	0.059583	0.061348	GO_bp:go_ribose_phosphate_biosynthetic_process
GO_bp:go_regulation_of_synap...17	SET	80	0.14303	0.0092358	0.092681	0.061396	GO_bp:go_regulation_of_synaptic_vesicle_transport
Curated_gene_sets:wang_esoph...1	SET	9	0.36744	0.0079729	0.23811	0.061405	Curated_gene_sets:wang_esophagus_cancer_progression_up
Curated_gene_sets:marson_fox...5	SET	62	0.15894	0.0090394	0.10301	0.061439	Curated_gene_sets:marson_foxp3_targets_up
GO_bp:go_organelle_fusion	SET	118	0.11549	0.0090482	0.074935	0.061643	GO_bp:go_organelle_fusion
GO_bp:go_cellular_homeostasis	SET	918	0.043181	0.009235	0.028018	0.06165	GO_bp:go_cellular_homeostasis
GO_bp:go_regulation_of_myeli...	SET	35	0.22839	0.0097664	0.14828	0.061752	GO_bp:go_regulation_of_myelination
Curated_gene_sets:pid_toll_e...	SET	21	0.25486	0.0084449	0.16547	0.061763	Curated_gene_sets:pid_toll_endogenous_pathway
GO_bp:go_positive_regulation...291	SET	14	0.27168	0.0073515	0.17641	0.061786	GO_bp:go_positive_regulation_of_fertilization
GO_bp:go_negative_regulation...454	SET	5	0.70715	0.011438	0.45919	0.061793	GO_bp:go_negative_regulation_of_myosin_light_chain_phosphatase_activity
GO_mf:go_neurotransmitter_so...	SET	24	0.24957	0.0088399	0.16209	0.061828	GO_mf:go_neurotransmitter_sodium_symporter_activity
GO_bp:go_collateral_sproutin...	SET	5	0.49981	0.0080844	0.32477	0.061917	GO_bp:go_collateral_sprouting_in_absence_of_injury
GO_bp:go_regulation_of_pepti...4	SET	7	0.53809	0.010298	0.34997	0.062093	GO_bp:go_regulation_of_peptidyl_cysteine_s_nitrosylation
Curated_gene_sets:gross_hypo...4	SET	43	0.19094	0.009048	0.12421	0.062127	Curated_gene_sets:gross_hypoxia_via_elk3_only_dn
GO_bp:go_myofibril_assembly	SET	68	0.13949	0.0083069	0.090766	0.062181	GO_bp:go_myofibril_assembly
Curated_gene_sets:lui_thyroi...5	SET	15	0.28494	0.0079808	0.18547	0.062244	Curated_gene_sets:lui_thyroid_cancer_cluster_5
GO_bp:go_positive_regulation...537	SET	31	0.21594	0.008691	0.14061	0.062311	GO_bp:go_positive_regulation_of_muscle_hypertrophy
Curated_gene_sets:naba_colla...	SET	41	0.2021	0.0093522	0.13168	0.062426	Curated_gene_sets:naba_collagens
Curated_gene_sets:reactome_c...73	SET	41	0.2021	0.0093522	0.13168	0.062426	Curated_gene_sets:reactome_collagen_chain_trimerization
Curated_gene_sets:holleman_d...3	SET	12	0.32436	0.0081264	0.21145	0.062525	Curated_gene_sets:holleman_daunorubicin_b_all_dn
GO_bp:go_regulation_of_neuro...9	SET	460	0.059124	0.0090629	0.038567	0.062646	GO_bp:go_regulation_of_neuron_projection_development
GO_bp:go_mesenchymal_stem_ce...3	SET	2	1.3004	0.013304	0.84864	0.062725	GO_bp:go_mesenchymal_stem_cell_proliferation
GO_bp:go_negative_regulation...568	SET	311	0.072996	0.009237	0.047639	0.062738	GO_bp:go_negative_regulation_of_proteolysis
Curated_gene_sets:cui_tcf21_...3	SET	31	0.2455	0.0098808	0.16026	0.062791	Curated_gene_sets:cui_tcf21_targets_dn
GO_bp:go_maturation_of_5_8s_...1	SET	26	0.25262	0.0093127	0.16491	0.062791	GO_bp:go_maturation_of_5_8s_rrna
Curated_gene_sets:reactome_f...32	SET	16	0.2744	0.0079373	0.17916	0.06282	Curated_gene_sets:reactome_formation_of_atp_by_chemiosmotic_coupling
Curated_gene_sets:kyng_envir...7	SET	13	0.36433	0.0095002	0.23797	0.062899	Curated_gene_sets:kyng_environmental_stress_response_not_by_uv_in_ws
GO_mf:go_insulin_like_growth...4	SET	16	0.3077	0.0089006	0.2011	0.063013	GO_mf:go_insulin_like_growth_factor_receptor_binding
GO_bp:go_protein_transport_i...	SET	4	0.60146	0.0087017	0.39332	0.063119	GO_bp:go_protein_transport_into_membrane_raft
GO_mf:go_dioxygenase_activity	SET	82	0.13583	0.0088792	0.088838	0.063153	GO_mf:go_dioxygenase_activity
Curated_gene_sets:durchdewal...2	SET	79	0.14456	0.0092762	0.094609	0.063274	Curated_gene_sets:durchdewald_skin_carcinogenesis_up
GO_bp:go_hormone_catabolic_p...	SET	14	0.34967	0.0094618	0.22887	0.06329	GO_bp:go_hormone_catabolic_process
GO_bp:go_oxalate_transport	SET	11	0.37695	0.0090421	0.24682	0.063366	GO_bp:go_oxalate_transport
GO_bp:go_regulation_of_nmda_...	SET	29	0.24437	0.0095133	0.16005	0.063414	GO_bp:go_regulation_of_nmda_receptor_activity
GO_bp:go_dna_templated_trans...3	SET	70	0.14857	0.0089766	0.097321	0.063435	GO_bp:go_dna_templated_transcription_termination
Curated_gene_sets:reactome_p...21	SET	11	0.4563	0.010946	0.29909	0.06356	Curated_gene_sets:reactome_pervasive_developmental_disorders
Curated_gene_sets:smid_breas...15	SET	11	0.39618	0.0095035	0.25997	0.063766	Curated_gene_sets:smid_breast_cancer_relapse_in_liver_dn
GO_cc:go_photoreceptor_inner...	SET	49	0.16383	0.008286	0.10751	0.06379	GO_cc:go_photoreceptor_inner_segment
GO_mf:go_guanyl_nucleotide_b...	SET	365	0.064322	0.008805	0.042227	0.063861	GO_mf:go_guanyl_nucleotide_binding
Curated_gene_sets:pid_s1p_s1...2	SET	23	0.25301	0.008773	0.16612	0.06389	Curated_gene_sets:pid_s1p_s1p2_pathway
GO_bp:go_susceptibility_to_n...	SET	11	0.48911	0.011732	0.32116	0.0639	GO_bp:go_susceptibility_to_natural_killer_cell_mediated_cytotoxicity
GO_bp:go_mannose_metabolic_p...	SET	8	0.52442	0.010729	0.34436	0.063903	GO_bp:go_mannose_metabolic_process
GO_bp:go_histone_monoubiquit...	SET	26	0.20766	0.0076553	0.13641	0.063969	GO_bp:go_histone_monoubiquitination
GO_bp:go_positive_regulation...553	SET	33	0.21564	0.0089542	0.14168	0.064015	GO_bp:go_positive_regulation_of_natural_killer_cell_mediated_immunity
Curated_gene_sets:kyng_envir...3	SET	36	0.20209	0.0087639	0.1328	0.06405	Curated_gene_sets:kyng_environmental_stress_response_not_by_4nqo_in_ws
GO_bp:go_regulation_of_cell_...20	SET	879	0.042461	0.0088956	0.027909	0.064084	GO_bp:go_regulation_of_cell_development
Curated_gene_sets:pid_pi3kci...1	SET	34	0.19741	0.0083205	0.12977	0.064108	Curated_gene_sets:pid_pi3kci_akt_pathway
GO_bp:go_positive_regulation...800	SET	6	0.54666	0.0096858	0.35941	0.064142	GO_bp:go_positive_regulation_of_t_helper_2_cell_cytokine_production
Curated_gene_sets:amit_egf_r...12	SET	37	0.22161	0.009743	0.14572	0.064165	Curated_gene_sets:amit_egf_response_60_mcf10a
GO_bp:go_actomyosin_structur...	SET	183	0.091212	0.0088839	0.059985	0.064194	GO_bp:go_actomyosin_structure_organization
GO_mf:go_rna_polymerase_ii_a...1	SET	41	0.19258	0.0089116	0.12666	0.064201	GO_mf:go_rna_polymerase_ii_activating_transcription_factor_binding
GO_bp:go_response_to_chemoki...	SET	91	0.13535	0.009319	0.089096	0.064369	GO_bp:go_response_to_chemokine
GO_bp:go_positive_regulation...354	SET	10	0.39643	0.0090672	0.26099	0.064397	GO_bp:go_positive_regulation_of_histone_h3_k9_methylation
GO_bp:go_positive_regulation...731	SET	399	0.061761	0.0088314	0.04067	0.064447	GO_bp:go_positive_regulation_of_secretion
GO_mf:go_mhc_class_ib_protei...	SET	8	0.40964	0.0083806	0.26978	0.064464	GO_mf:go_mhc_class_ib_protein_binding
Curated_gene_sets:ito_pttg1_...1	SET	9	0.47365	0.010278	0.31206	0.06454	Curated_gene_sets:ito_pttg1_targets_dn
GO_cc:go_ap_1_adaptor_complex	SET	7	0.44875	0.008588	0.29587	0.064679	GO_cc:go_ap_1_adaptor_complex
Curated_gene_sets:browne_hcm...28	SET	96	0.11834	0.0083676	0.078036	0.064704	Curated_gene_sets:browne_hcmv_infection_8hr_up
Curated_gene_sets:biocarta_t...8	SET	8	0.41514	0.008493	0.27375	0.064706	Curated_gene_sets:biocarta_tert_pathway
Curated_gene_sets:gobert_oli...1	SET	1029	0.039528	0.0089229	0.026087	0.064864	Curated_gene_sets:gobert_oligodendrocyte_differentiation_dn
GO_bp:go_regulation_of_neuro...17	SET	131	0.10575	0.0087264	0.069818	0.064941	GO_bp:go_regulation_of_neurotransmitter_transport
GO_mf:go_protein_serine_thre...5	SET	11	0.37379	0.0089662	0.24679	0.064946	GO_mf:go_protein_serine_threonine_phosphatase_inhibitor_activity
GO_bp:go_blastocyst_developm...	SET	93	0.12238	0.0085171	0.080817	0.064994	GO_bp:go_blastocyst_development
GO_bp:go_positive_regulation...584	SET	9	0.33172	0.0071979	0.21908	0.065006	GO_bp:go_positive_regulation_of_non_motile_cilium_assembly
GO_bp:go_positive_regulation...56	SET	76	0.14031	0.008832	0.092721	0.065113	GO_bp:go_positive_regulation_of_axonogenesis
GO_bp:go_autophagic_cell_dea...	SET	8	0.39809	0.0081443	0.26309	0.06513	GO_bp:go_autophagic_cell_death
GO_bp:go_synaptic_transmissi...5	SET	5	0.42761	0.0069166	0.28272	0.065212	GO_bp:go_synaptic_transmission_glycinergic
Curated_gene_sets:amit_serum...1	SET	63	0.16385	0.0093932	0.10833	0.065221	Curated_gene_sets:amit_serum_response_120_mcf10a
Curated_gene_sets:reactome_s...172	SET	62	0.15786	0.0089778	0.10439	0.06525	Curated_gene_sets:reactome_synthesis_of_substrates_in_n_glycan_biosythesis
Curated_gene_sets:kegg_dorso...	SET	24	0.26194	0.009278	0.17325	0.06529	Curated_gene_sets:kegg_dorso_ventral_axis_formation
GO_mf:go_immunoglobulin_rece...1	SET	5	0.54007	0.0087356	0.35729	0.065331	GO_mf:go_immunoglobulin_receptor_activity
GO_bp:go_negative_regulation...527	SET	14	0.30152	0.0081591	0.19954	0.06539	GO_bp:go_negative_regulation_of_posttranscriptional_gene_silencing
GO_bp:go_intermembrane_lipid...	SET	10	0.40866	0.0093469	0.2705	0.065435	GO_bp:go_intermembrane_lipid_transfer
GO_bp:go_aggressive_behavior	SET	8	0.50091	0.010248	0.33158	0.065446	GO_bp:go_aggressive_behavior
GO_bp:go_mhc_protein_complex...	SET	6	0.52395	0.0092835	0.34689	0.065475	GO_bp:go_mhc_protein_complex_assembly
Curated_gene_sets:kegg_syste...	SET	126	0.13708	0.011095	0.090859	0.065696	Curated_gene_sets:kegg_systemic_lupus_erythematosus
GO_bp:go_positive_regulation...8	SET	95	0.12626	0.0088808	0.083723	0.065781	GO_bp:go_positive_regulation_of_actin_filament_polymerization
GO_cc:go_calcium_channel_com...	SET	64	0.15477	0.0089425	0.10263	0.065787	GO_cc:go_calcium_channel_complex
Curated_gene_sets:reactome_h...13	SET	10	0.38918	0.0089013	0.25813	0.06583	Curated_gene_sets:reactome_heme_biosynthesis
Curated_gene_sets:reactome_n...59	SET	11	0.3705	0.0088874	0.24578	0.065861	Curated_gene_sets:reactome_notch2_intracellular_domain_regulates_transcription
GO_bp:go_bile_acid_biosynthe...	SET	35	0.19325	0.0082635	0.12829	0.066	GO_bp:go_bile_acid_biosynthetic_process
GO_bp:go_t_cell_activation_i...	SET	97	0.13122	0.009326	0.087114	0.066007	GO_bp:go_t_cell_activation_involved_in_immune_response
GO_bp:go_positive_regulation...629	SET	9	0.48214	0.010462	0.32023	0.066096	GO_bp:go_positive_regulation_of_phospholipid_transport
GO_bp:go_nephron_epithelium_...	SET	103	0.1285	0.0094091	0.085351	0.066108	GO_bp:go_nephron_epithelium_development
Curated_gene_sets:schmahl_pd...	SET	9	0.35966	0.0078043	0.23906	0.066234	Curated_gene_sets:schmahl_pdgf_signaling
GO_bp:go_monocyte_aggregation	SET	5	0.62509	0.010111	0.41551	0.066251	GO_bp:go_monocyte_aggregation
Curated_gene_sets:weston_veg...2	SET	26	0.25938	0.0095617	0.17246	0.066303	Curated_gene_sets:weston_vegfa_targets_12hr
GO_bp:go_cardioblast_differe...	SET	19	0.29034	0.0091513	0.19308	0.066335	GO_bp:go_cardioblast_differentiation
GO_bp:go_interferon_alpha_bi...	SET	5	0.59618	0.0096433	0.39695	0.066569	GO_bp:go_interferon_alpha_biosynthetic_process
Curated_gene_sets:fournier_a...3	SET	272	0.073073	0.0086565	0.04866	0.066596	Curated_gene_sets:fournier_acinar_development_late_2
GO_cc:go_condensin_complex	SET	8	0.48932	0.010011	0.32591	0.066638	GO_cc:go_condensin_complex
GO_bp:go_negative_regulation...494	SET	9	0.43135	0.0093596	0.28731	0.066649	GO_bp:go_negative_regulation_of_osteoblast_proliferation
Curated_gene_sets:tenedini_m...	SET	60	0.17463	0.0097706	0.11633	0.066676	Curated_gene_sets:tenedini_megakaryocyte_markers
Curated_gene_sets:reactome_m...46	SET	122	0.10772	0.00858	0.071763	0.066688	Curated_gene_sets:reactome_metabolism_of_water_soluble_vitamins_and_cofactors
GO_mf:go_vascular_endothelia...3	SET	9	0.41547	0.0090151	0.2769	0.066763	GO_mf:go_vascular_endothelial_growth_factor_receptor_2_binding
GO_bp:go_mrna_cleavage	SET	21	0.30365	0.010061	0.20241	0.066799	GO_bp:go_mrna_cleavage
Curated_gene_sets:chesler_br...2	SET	9	0.45651	0.0099057	0.30434	0.066815	Curated_gene_sets:chesler_brain_d6mit150_qtl_trans
GO_bp:go_smoothened_signalin...1	SET	129	0.10938	0.008957	0.072938	0.066871	GO_bp:go_smoothened_signaling_pathway
GO_mf:go_anion_transmembrane...	SET	298	0.072586	0.0089942	0.048413	0.066908	GO_mf:go_anion_transmembrane_transporter_activity
Curated_gene_sets:gentile_uv...8	SET	36	0.21272	0.0092252	0.14189	0.066915	Curated_gene_sets:gentile_uv_response_cluster_d5
GO_mf:go_fatty_acid_ligase_a...	SET	20	0.23024	0.0074453	0.15358	0.066924	GO_mf:go_fatty_acid_ligase_activity
Curated_gene_sets:bacolod_re...2	SET	23	0.25627	0.0088862	0.17098	0.066971	Curated_gene_sets:bacolod_resistance_to_alkylating_agents_up
GO_mf:go_acid_thiol_ligase_a...	SET	29	0.19401	0.0075527	0.12947	0.067013	GO_mf:go_acid_thiol_ligase_activity
GO_bp:go_protein_nitrosylati...	SET	13	0.38878	0.010138	0.25956	0.067096	GO_bp:go_protein_nitrosylation
GO_bp:go_myeloid_dendritic_c...1	SET	30	0.21788	0.0086268	0.14559	0.067268	GO_bp:go_myeloid_dendritic_cell_activation
GO_cc:go_nucleolar_part	SET	174	0.096351	0.0091529	0.064416	0.067369	GO_cc:go_nucleolar_part
Curated_gene_sets:reactome_a...21	SET	62	0.24116	0.013716	0.16131	0.067464	Curated_gene_sets:reactome_activated_pkn1_stimulates_transcription_of_ar_androgen_receptor_regulated_genes_klk2_and_klk3
GO_bp:go_regulation_of_toll_...3	SET	19	0.32762	0.010326	0.21919	0.067509	GO_bp:go_regulation_of_toll_like_receptor_4_signaling_pathway
Curated_gene_sets:rickman_me...1	SET	251	0.072772	0.008286	0.048689	0.067516	Curated_gene_sets:rickman_metastasis_dn
GO_mf:go_anion_anion_antipor...	SET	29	0.22726	0.0088474	0.15206	0.067529	GO_mf:go_anion_anion_antiporter_activity
GO_bp:go_positive_regulation...820	SET	20	0.29726	0.0096125	0.19903	0.06766	GO_bp:go_positive_regulation_of_transcription_by_rna_polymerase_i
GO_bp:go_positive_regulation...857	SET	90	0.12913	0.0088421	0.086519	0.067787	GO_bp:go_positive_regulation_of_ubiquitin_dependent_protein_catabolic_process
GO_bp:go_pyrimidine_ribonucl...3	SET	19	0.2447	0.0077127	0.16402	0.067872	GO_bp:go_pyrimidine_ribonucleotide_biosynthetic_process
Curated_gene_sets:bandres_re...8	SET	18	0.28505	0.0087451	0.19109	0.067898	Curated_gene_sets:bandres_response_to_carmustin_without_mgmt_48hr_up
GO_mf:go_polysaccharide_bind...	SET	21	0.27873	0.0092357	0.1869	0.067941	GO_mf:go_polysaccharide_binding
GO_bp:go_leukocyte_apoptotic...	SET	103	0.11542	0.0084516	0.077399	0.06796	GO_bp:go_leukocyte_apoptotic_process
GO_bp:go_regulation_of_trans...23	SET	14	0.33185	0.0089798	0.2226	0.068012	GO_bp:go_regulation_of_translational_initiation_in_response_to_stress
Curated_gene_sets:pid_txa2pa...	SET	55	0.16417	0.0087956	0.11016	0.068075	Curated_gene_sets:pid_txa2pathway
GO_mf:go_rho_guanyl_nucleoti...	SET	74	0.14832	0.0092127	0.099527	0.068091	GO_mf:go_rho_guanyl_nucleotide_exchange_factor_activity
GO_bp:go_cobalt_ion_transport	SET	5	0.51961	0.0084047	0.34868	0.068095	GO_bp:go_cobalt_ion_transport
GO_bp:go_response_to_cortico...1	SET	161	0.093414	0.0085389	0.062687	0.068101	GO_bp:go_response_to_corticosteroid
GO_bp:go_negative_regulation...551	SET	24	0.22028	0.0078023	0.14791	0.068211	GO_bp:go_negative_regulation_of_protein_localization_to_cell_periphery
Curated_gene_sets:nakamura_c...1	SET	45	0.1875	0.0090889	0.1259	0.068217	Curated_gene_sets:nakamura_cancer_microenvironment_dn
GO_bp:go_natural_killer_cell...8	SET	63	0.15558	0.0089192	0.10463	0.068517	GO_bp:go_natural_killer_cell_mediated_immunity
GO_bp:go_peptidyl_proline_mo...	SET	45	0.16927	0.0082054	0.11386	0.068561	GO_bp:go_peptidyl_proline_modification
GO_bp:go_neutrophil_migration	SET	105	0.13621	0.01007	0.091677	0.068677	GO_bp:go_neutrophil_migration
Curated_gene_sets:kumar_targ...	SET	379	0.061697	0.008603	0.041527	0.068686	Curated_gene_sets:kumar_targets_of_mll_af9_fusion
GO_mf:go_oxidoreductase_acti...30	SET	7	0.47433	0.0090775	0.31928	0.068699	GO_mf:go_oxidoreductase_activity_acting_on_the_ch_ch_group_of_donors_quinone_or_related_compound_as_acceptor
GO_bp:go_potassium_ion_homeo...	SET	29	0.23106	0.0089953	0.15561	0.068801	GO_bp:go_potassium_ion_homeostasis
Curated_gene_sets:biocarta_e...15	SET	19	0.26981	0.0085043	0.18173	0.068822	Curated_gene_sets:biocarta_erad_pathway
GO_bp:go_negative_regulation...430	SET	6	0.46004	0.0081511	0.30994	0.068879	GO_bp:go_negative_regulation_of_monocyte_chemotaxis
GO_bp:go_dna_repair_complex_...	SET	5	0.41934	0.0067828	0.28277	0.06905	GO_bp:go_dna_repair_complex_assembly
GO_mf:go_ribonuclease_activi...	SET	106	0.11322	0.0084096	0.076347	0.069056	GO_mf:go_ribonuclease_activity
GO_bp:go_positive_regulation...337	SET	34	0.22341	0.0094161	0.15068	0.069092	GO_bp:go_positive_regulation_of_heart_contraction
GO_bp:go_regulation_of_inclu...	SET	16	0.2842	0.0082208	0.19168	0.069095	GO_bp:go_regulation_of_inclusion_body_assembly
GO_bp:go_pigment_cell_differ...	SET	33	0.22832	0.0094807	0.154	0.069107	GO_bp:go_pigment_cell_differentiation
GO_cc:go_ribonuclease_mrp_co...	SET	6	0.45595	0.0080787	0.30755	0.06911	GO_cc:go_ribonuclease_mrp_complex
GO_mf:go_alpha_actinin_bindi...	SET	31	0.22007	0.0088573	0.14846	0.069138	GO_mf:go_alpha_actinin_binding
GO_cc:go_plasma_membrane_raft	SET	108	0.11466	0.0085963	0.077435	0.069348	GO_cc:go_plasma_membrane_raft
GO_bp:go_post_translational_...	SET	351	0.065542	0.0088016	0.044271	0.069384	GO_bp:go_post_translational_protein_modification
GO_bp:go_regulation_of_erad_...	SET	27	0.20989	0.0078847	0.14178	0.069388	GO_bp:go_regulation_of_erad_pathway
GO_bp:go_positive_regulation...460	SET	22	0.27111	0.0091943	0.18322	0.069489	GO_bp:go_positive_regulation_of_lyase_activity
Curated_gene_sets:reactome_t...105	SET	704	0.04653	0.0087656	0.031475	0.069669	Curated_gene_sets:reactome_transport_of_small_molecules
GO_bp:go_negative_regulation...187	SET	6	0.56984	0.010097	0.38552	0.069698	GO_bp:go_negative_regulation_of_dendritic_cell_differentiation
GO_bp:go_action_potential	SET	122	0.11247	0.0089585	0.076119	0.069778	GO_bp:go_action_potential
GO_bp:go_metanephros_develop...	SET	87	0.12929	0.0087048	0.087544	0.069862	GO_bp:go_metanephros_development
Curated_gene_sets:pid_anthra...	SET	18	0.2995	0.0091884	0.2028	0.069875	Curated_gene_sets:pid_anthrax_pathway
GO_bp:go_regulation_of_calci...4	SET	33	0.21559	0.0089519	0.14599	0.069891	GO_bp:go_regulation_of_calcium_ion_import
GO_bp:go_regulation_of_prote...20	SET	14	0.32158	0.0087018	0.21782	0.069933	GO_bp:go_regulation_of_protein_glycosylation
Curated_gene_sets:galluzzi_p...2	SET	23	0.2497	0.0086585	0.1692	0.070016	Curated_gene_sets:galluzzi_prevent_mitochondial_permeabilization
GO_bp:go_regulation_of_antig...2	SET	6	0.50179	0.0088909	0.34016	0.070094	GO_bp:go_regulation_of_antigen_processing_and_presentation_of_peptide_antigen
GO_bp:go_t_cell_homeostasis	SET	34	0.20654	0.0087051	0.14004	0.070133	GO_bp:go_t_cell_homeostasis
GO_mf:go_protein_antigen_bin...	SET	7	0.44628	0.0085407	0.3026	0.070141	GO_mf:go_protein_antigen_binding
GO_bp:go_regulation_of_hemat...2	SET	8	0.38703	0.007918	0.26243	0.070144	GO_bp:go_regulation_of_hematopoietic_stem_cell_proliferation
GO_bp:go_establishment_of_en...2	SET	9	0.4522	0.0098122	0.30682	0.070269	GO_bp:go_establishment_of_endothelial_intestinal_barrier
GO_bp:go_auditory_receptor_c...4	SET	10	0.44212	0.010112	0.3	0.070287	GO_bp:go_auditory_receptor_cell_stereocilium_organization
Curated_gene_sets:reactome_d...74	SET	127	0.10675	0.0086747	0.072491	0.070433	Curated_gene_sets:reactome_dna_replication
GO_bp:go_sodium_ion_transmem...	SET	133	0.11122	0.0092475	0.075542	0.070474	GO_bp:go_sodium_ion_transmembrane_transport
GO_bp:go_aorta_development	SET	52	0.1748	0.009107	0.11877	0.070546	GO_bp:go_aorta_development
GO_bp:go_neuron_death_in_res...2	SET	25	0.27865	0.010073	0.1894	0.070621	GO_bp:go_neuron_death_in_response_to_oxidative_stress
GO_bp:go_regulation_of_adeny...2	SET	12	0.36291	0.0090923	0.24668	0.070633	GO_bp:go_regulation_of_adenylate_cyclase_activating_g_protein_coupled_receptor_signaling_pathway
GO_bp:go_outflow_tract_morph...	SET	76	0.15106	0.0095083	0.1027	0.070664	GO_bp:go_outflow_tract_morphogenesis
GO_bp:go_synapsis	SET	45	0.17842	0.0086487	0.1213	0.070669	GO_bp:go_synapsis
Curated_gene_sets:verrecchia...3	SET	19	0.26554	0.0083698	0.18057	0.070714	Curated_gene_sets:verrecchia_response_to_tgfb1_c1
GO_bp:go_regulation_of_prote...8	SET	347	0.0633	0.0084529	0.043049	0.070735	GO_bp:go_regulation_of_protein_catabolic_process
GO_cc:go_pericentric_heteroc...	SET	19	0.29398	0.009266	0.20017	0.07097	GO_cc:go_pericentric_heterochromatin
Curated_gene_sets:reactome_v...12	SET	16	0.27635	0.0079939	0.18817	0.070974	Curated_gene_sets:reactome_vitamin_b5_pantothenate_metabolism
GO_bp:go_organ_growth	SET	169	0.09547	0.0089392	0.065028	0.071045	GO_bp:go_organ_growth
GO_bp:go_positive_regulation...730	SET	7	0.36217	0.0069311	0.24677	0.071106	GO_bp:go_positive_regulation_of_secondary_metabolite_biosynthetic_process
GO_mf:go_protein_xylosyltran...	SET	5	0.57387	0.0092823	0.39109	0.071148	GO_mf:go_protein_xylosyltransferase_activity
Curated_gene_sets:wierenga_s...3	SET	53	0.16303	0.0085748	0.11113	0.07119	Curated_gene_sets:wierenga_stat5a_targets_group2
GO_mf:go_hormone_activity	SET	115	0.1091	0.0084384	0.074378	0.07123	GO_mf:go_hormone_activity
GO_bp:go_regulation_of_rna_p...2	SET	14	0.35561	0.0096228	0.24251	0.071277	GO_bp:go_regulation_of_rna_polymerase_ii_transcriptional_preinitiation_complex_assembly
GO_bp:go_cardiac_ventricle_d...	SET	123	0.11272	0.0090148	0.076887	0.071333	GO_bp:go_cardiac_ventricle_development
Curated_gene_sets:zwang_tran...	SET	1468	0.03199	0.00852	0.021825	0.07137	Curated_gene_sets:zwang_transiently_up_by_2nd_egf_pulse_only
GO_bp:go_regulation_of_supra...	SET	321	0.065604	0.0084317	0.044776	0.071448	GO_bp:go_regulation_of_supramolecular_fiber_organization
Curated_gene_sets:moreira_re...1	SET	18	0.2499	0.0076668	0.17057	0.071458	Curated_gene_sets:moreira_response_to_tsa_dn
GO_bp:go_hindlimb_morphogene...	SET	35	0.21952	0.0093868	0.14985	0.071479	GO_bp:go_hindlimb_morphogenesis
Curated_gene_sets:kyng_dna_d...4	SET	82	0.12807	0.0083718	0.087446	0.071539	Curated_gene_sets:kyng_dna_damage_by_gamma_and_uv_radiation
GO_bp:go_regulation_of_calci...8	SET	96	0.11913	0.0084231	0.081365	0.07159	GO_bp:go_regulation_of_calcium_ion_transport_into_cytosol
GO_mf:go_lipopolysaccharide_...1	SET	32	0.19941	0.0081539	0.13621	0.071612	GO_mf:go_lipopolysaccharide_binding
GO_bp:go_myeloid_leukocyte_a...	SET	620	0.048019	0.0085087	0.032812	0.071679	GO_bp:go_myeloid_leukocyte_activation
Curated_gene_sets:schraets_m...2	SET	27	0.22747	0.0085449	0.1555	0.071764	Curated_gene_sets:schraets_mll_targets_up
Curated_gene_sets:mori_large...2	SET	84	0.12141	0.0080325	0.082996	0.071767	Curated_gene_sets:mori_large_pre_bii_lymphocyte_up
GO_bp:go_loop_of_henle_devel...	SET	11	0.35944	0.0086221	0.24581	0.071846	GO_bp:go_loop_of_henle_development
GO_bp:go_regulation_of_cardi...16	SET	47	0.17828	0.0088315	0.12194	0.071884	GO_bp:go_regulation_of_cardiocyte_differentiation
Curated_gene_sets:reactome_t...114	SET	17	0.2733	0.0081488	0.18699	0.071941	Curated_gene_sets:reactome_tristetraprolin_ttp_zfp36_binds_and_destabilizes_mrna
GO_cc:go_sarcoplasm	SET	77	0.14476	0.0091711	0.099054	0.071965	GO_cc:go_sarcoplasm
Curated_gene_sets:biocarta_c...26	SET	9	0.36734	0.0079708	0.25142	0.072007	Curated_gene_sets:biocarta_cpsf_pathway
Curated_gene_sets:naba_ecm_a...	SET	161	0.092883	0.0084904	0.063618	0.072152	Curated_gene_sets:naba_ecm_affiliated
Curated_gene_sets:reactome_g...65	SET	11	0.36397	0.0087306	0.24932	0.07218	Curated_gene_sets:reactome_gp1b_ix_v_activation_signalling
Curated_gene_sets:turashvili...10	SET	91	0.11777	0.0081082	0.080676	0.072191	Curated_gene_sets:turashvili_breast_lobular_carcinoma_vs_lobular_normal_up
Curated_gene_sets:reactome_c...107	SET	88	0.12959	0.0087749	0.088805	0.07225	Curated_gene_sets:reactome_cyclin_a:cdk2_associated_events_at_s_phase_entry
GO_bp:go_lymphocyte_mediated...	SET	235	0.080389	0.0088605	0.055126	0.072392	GO_bp:go_lymphocyte_mediated_immunity
GO_bp:go_positive_regulation...536	SET	44	0.1798	0.0086185	0.1233	0.072404	GO_bp:go_positive_regulation_of_muscle_contraction
GO_bp:go_dermatan_sulfate_bi...	SET	11	0.35625	0.0085456	0.24436	0.072448	GO_bp:go_dermatan_sulfate_biosynthetic_process
GO_bp:go_regulation_of_ciliu...4	SET	15	0.31729	0.008887	0.21791	0.072693	GO_bp:go_regulation_of_cilium_movement
Curated_gene_sets:reactome_e...3	SET	58	0.16229	0.0089282	0.11146	0.072704	Curated_gene_sets:reactome_e3_ubiquitin_ligases_ubiquitinate_target_proteins
GO_mf:go_myosin_v_binding	SET	16	0.22897	0.0066232	0.15727	0.072723	GO_mf:go_myosin_v_binding
Curated_gene_sets:ichiba_gra...2	SET	131	0.10005	0.0082559	0.06872	0.072724	Curated_gene_sets:ichiba_graft_versus_host_disease_35d_up
GO_bp:go_carbohydrate_deriva...1	SET	621	0.047958	0.0085045	0.032965	0.072871	GO_bp:go_carbohydrate_derivative_biosynthetic_process
Curated_gene_sets:spielman_l...4	SET	462	0.055013	0.0084506	0.037819	0.072895	Curated_gene_sets:spielman_lymphoblast_european_vs_asian_up
Curated_gene_sets:biocarta_c...10	SET	17	0.25876	0.0077152	0.17791	0.072918	Curated_gene_sets:biocarta_ccr5_pathway
GO_cc:go_tertiary_granule	SET	158	0.090099	0.0081595	0.061953	0.07294	GO_cc:go_tertiary_granule
GO_bp:go_negative_regulation...531	SET	9	0.39197	0.0085053	0.26958	0.072978	GO_bp:go_negative_regulation_of_production_of_mirnas_involved_in_gene_silencing_by_mirna
GO_bp:go_lens_fiber_cell_mor...	SET	6	0.45321	0.0080302	0.31227	0.073354	GO_bp:go_lens_fiber_cell_morphogenesis
GO_bp:go_urea_transport	SET	7	0.53266	0.010194	0.36714	0.073421	GO_bp:go_urea_transport
Curated_gene_sets:reactome_e...29	SET	71	0.17735	0.010791	0.12224	0.073422	Curated_gene_sets:reactome_ercc6_csb_and_ehmt2_g9a_positively_regulate_rrna_expression
GO_cc:go_mrna_editing_complex	SET	8	0.3841	0.007858	0.26476	0.073439	GO_cc:go_mrna_editing_complex
Curated_gene_sets:reactome_g...21	SET	39	0.19653	0.0088703	0.13553	0.073523	Curated_gene_sets:reactome_gaba_b_receptor_activation
GO_bp:go_negative_regulation...221	SET	6	0.47418	0.0084016	0.32713	0.073605	GO_bp:go_negative_regulation_of_epinephrine_secretion
GO_bp:go_purine_containing_c...1	SET	186	0.083538	0.0082022	0.05765	0.073672	GO_bp:go_purine_containing_compound_biosynthetic_process
GO_mf:go_structural_constitu...1	SET	94	0.12163	0.0085104	0.083952	0.073706	GO_mf:go_structural_constituent_of_cytoskeleton
GO_bp:go_cytoplasmic_sequest...1	SET	4	0.75693	0.010951	0.52279	0.073836	GO_bp:go_cytoplasmic_sequestering_of_nf_kappab
GO_mf:go_transcription_corep...1	SET	230	0.078217	0.0085301	0.054027	0.073854	GO_mf:go_transcription_corepressor_activity
GO_mf:go_phospholipase_bindi...	SET	12	0.33919	0.008498	0.2343	0.073862	GO_mf:go_phospholipase_binding
Curated_gene_sets:biocarta_p...17	SET	9	0.34503	0.0074867	0.23834	0.073874	Curated_gene_sets:biocarta_plc_pathway
Curated_gene_sets:hoegerkorp...1	SET	12	0.31697	0.0079412	0.21902	0.073924	Curated_gene_sets:hoegerkorp_cd44_targets_direct_dn
GO_bp:go_neuron_projection_a...	SET	18	0.31346	0.0096166	0.21665	0.073979	GO_bp:go_neuron_projection_arborization
Curated_gene_sets:reactome_h...18	SET	11	0.38505	0.0092363	0.26622	0.074048	Curated_gene_sets:reactome_highly_calcium_permeable_postsynaptic_nicotinic_acetylcholine_receptors
GO_bp:go_anion_transmembrane...	SET	249	0.075173	0.0085257	0.051982	0.074079	GO_bp:go_anion_transmembrane_transport
GO_bp:go_positive_regulation...53	SET	19	0.26106	0.0082283	0.18065	0.07423	GO_bp:go_positive_regulation_of_autophagy_of_mitochondrion
GO_mf:go_urea_transmembrane_...	SET	6	0.57597	0.010205	0.39861	0.074248	GO_mf:go_urea_transmembrane_transporter_activity
GO_bp:go_glucagon_secretion	SET	10	0.33706	0.0077092	0.23333	0.074297	GO_bp:go_glucagon_secretion
GO_mf:go_aryl_sulfotransfera...	SET	6	0.43209	0.007656	0.29913	0.07431	GO_mf:go_aryl_sulfotransferase_activity
GO_cc:go_gamma_secretase_com...	SET	6	0.44536	0.007891	0.30836	0.074342	GO_cc:go_gamma_secretase_complex
GO_bp:go_lipopolysaccharide_...	SET	56	0.16165	0.0087386	0.11194	0.074377	GO_bp:go_lipopolysaccharide_mediated_signaling_pathway
Curated_gene_sets:einav_inte...	SET	27	0.22907	0.0086052	0.15864	0.074386	Curated_gene_sets:einav_interferon_signature_in_cancer
GO_bp:go_cellular_response_t...24	SET	32	0.20516	0.0083892	0.14212	0.074444	GO_bp:go_cellular_response_to_dexamethasone_stimulus
GO_bp:go_cellular_response_t...74	SET	14	0.30457	0.0082415	0.21102	0.074481	GO_bp:go_cellular_response_to_manganese_ion
GO_cc:go_synapse	SET	1119	0.036804	0.0086422	0.025503	0.074501	GO_cc:go_synapse
Curated_gene_sets:biocarta_l...8	SET	8	0.43426	0.0088843	0.30092	0.074502	Curated_gene_sets:biocarta_lymphocyte_pathway
GO_cc:go_axon_initial_segment	SET	20	0.28778	0.009306	0.19953	0.074623	GO_cc:go_axon_initial_segment
Curated_gene_sets:nikolsky_b...29	SET	156	0.15137	0.013622	0.10496	0.074635	Curated_gene_sets:nikolsky_breast_cancer_8q23_q24_amplicon
Curated_gene_sets:biocarta_e...22	SET	18	0.28538	0.0087554	0.19793	0.07468	Curated_gene_sets:biocarta_ets_pathway
GO_bp:go_positive_regulation...356	SET	36	0.18968	0.0082259	0.13161	0.074771	GO_bp:go_positive_regulation_of_histone_methylation
GO_bp:go_positive_regulation...87	SET	22	0.23126	0.0078429	0.16049	0.074806	GO_bp:go_positive_regulation_of_camp_mediated_signaling
Curated_gene_sets:wang_immor...2	SET	26	0.23513	0.0086678	0.16322	0.074862	Curated_gene_sets:wang_immortalized_by_hoxa9_and_meis1_up
Curated_gene_sets:reactome_m...83	SET	15	0.26603	0.0074511	0.18479	0.074993	Curated_gene_sets:reactome_mrna_decay_by_5_to_3_exoribonuclease
GO_bp:go_negative_regulation...97	SET	5	0.41091	0.0066465	0.28554	0.075078	GO_bp:go_negative_regulation_of_cell_cell_adhesion_mediated_by_cadherin
GO_mf:go_coa_hydrolase_activ...	SET	19	0.25043	0.0078935	0.17404	0.075092	GO_mf:go_coa_hydrolase_activity
GO_bp:go_positive_regulation...309	SET	16	0.29072	0.0084094	0.20204	0.075097	GO_bp:go_positive_regulation_of_glial_cell_proliferation
Curated_gene_sets:haddad_b_l...	SET	269	0.075729	0.0089223	0.052633	0.075111	Curated_gene_sets:haddad_b_lymphocyte_progenitor
GO_cc:go_glycogen_granule	SET	7	0.55026	0.010531	0.38266	0.07523	GO_cc:go_glycogen_granule
GO_bp:go_membrane_raft_organ...	SET	21	0.23685	0.007848	0.16484	0.075397	GO_bp:go_membrane_raft_organization
GO_bp:go_dsrna_transport	SET	5	0.59346	0.0095991	0.41312	0.075435	GO_bp:go_dsrna_transport
Curated_gene_sets:kegg_toll_...	SET	101	0.12766	0.0092573	0.088897	0.075505	Curated_gene_sets:kegg_toll_like_receptor_signaling_pathway
GO_bp:go_somatic_diversifica...2	SET	57	0.15641	0.0085302	0.10892	0.075523	GO_bp:go_somatic_diversification_of_immune_receptors_via_germline_recombination_within_a_single_locus
GO_cc:go_gamma_tubulin_large...	SET	8	0.42091	0.008611	0.2932	0.075571	GO_cc:go_gamma_tubulin_large_complex
GO_cc:go_multimeric_ribonucl...	SET	10	0.40259	0.0092079	0.28047	0.075594	GO_cc:go_multimeric_ribonuclease_p_complex
GO_bp:go_fucose_metabolic_pr...	SET	7	0.54878	0.010502	0.38233	0.0756	GO_bp:go_fucose_metabolic_process
GO_bp:go_regulation_of_prote...49	SET	199	0.079348	0.0080557	0.05529	0.075634	GO_bp:go_regulation_of_protein_polymerization
Curated_gene_sets:reactome_c...28	SET	628	0.048726	0.0086876	0.033955	0.075653	Curated_gene_sets:reactome_cell_cycle
GO_bp:go_negative_regulation...186	SET	7	0.41331	0.0079097	0.28805	0.075675	GO_bp:go_negative_regulation_of_dendritic_cell_apoptotic_process
GO_cc:go_junctional_sarcopla...	SET	9	0.44678	0.0096945	0.31141	0.075699	GO_cc:go_junctional_sarcoplasmic_reticulum_membrane
GO_cc:go_cell_body_fiber	SET	7	0.38549	0.0073774	0.26872	0.075713	GO_cc:go_cell_body_fiber
GO_bp:go_mhc_class_i_biosynt...	SET	6	0.50822	0.0090047	0.35434	0.075758	GO_bp:go_mhc_class_i_biosynthetic_process
Curated_gene_sets:macaeva_pb...	SET	97	0.11975	0.0085105	0.08349	0.075762	Curated_gene_sets:macaeva_pbmc_response_to_ir
GO_cc:go_golgi_cisterna_memb...	SET	81	0.13959	0.0090698	0.09736	0.075829	GO_cc:go_golgi_cisterna_membrane
GO_bp:go_regulation_of_natur...5	SET	46	0.17239	0.0084486	0.12025	0.075846	GO_bp:go_regulation_of_natural_killer_cell_mediated_immunity
Curated_gene_sets:dutertre_e...3	SET	89	0.12843	0.0087448	0.089582	0.075852	Curated_gene_sets:dutertre_estradiol_response_6hr_dn
Curated_gene_sets:bystrykh_s...	SET	6	0.33805	0.0059896	0.23583	0.075874	Curated_gene_sets:bystrykh_scp2_qtl
GO_bp:go_meiotic_cytokinesis	SET	6	0.55663	0.0098626	0.38837	0.075901	GO_bp:go_meiotic_cytokinesis
Curated_gene_sets:nemeth_inf...1	SET	30	0.20608	0.0081595	0.14385	0.075995	Curated_gene_sets:nemeth_inflammatory_response_lps_dn
Curated_gene_sets:reactome_s...16	SET	9	0.35141	0.0076251	0.2453	0.076	Curated_gene_sets:reactome_serine_biosynthesis
GO_bp:go_otolith_development	SET	8	0.51841	0.010606	0.36202	0.076081	GO_bp:go_otolith_development
GO_bp:go_nuclear_transcribed...3	SET	7	0.37757	0.0072257	0.26367	0.07609	GO_bp:go_nuclear_transcribed_mrna_catabolic_process_deadenylation_independent_decay
GO_bp:go_response_to_interle...1	SET	188	0.090582	0.008941	0.06327	0.07613	GO_bp:go_response_to_interleukin_1
GO_bp:go_melanocyte_differen...	SET	23	0.26543	0.0092037	0.18543	0.076168	GO_bp:go_melanocyte_differentiation
GO_mf:go_fatz_binding	SET	5	0.42078	0.006806	0.294	0.076192	GO_mf:go_fatz_binding
Curated_gene_sets:kang_doxor...2	SET	53	0.15515	0.0081604	0.10847	0.076318	Curated_gene_sets:kang_doxorubicin_resistance_up
GO_bp:go_positive_regulation...735	SET	21	0.25838	0.0085614	0.18079	0.076491	GO_bp:go_positive_regulation_of_signal_transduction_by_p53_class_mediator
GO_bp:go_positive_regulation...7	SET	13	0.36198	0.0094389	0.2534	0.076584	GO_bp:go_positive_regulation_of_actin_filament_depolymerization
GO_cc:go_dna_packaging_compl...	SET	106	0.15412	0.011448	0.10789	0.07659	GO_cc:go_dna_packaging_complex
GO_bp:go_acetyl_coa_metaboli...	SET	9	0.44579	0.009673	0.31217	0.076649	GO_bp:go_acetyl_coa_metabolic_process
Curated_gene_sets:gal_leukem...1	SET	225	0.074478	0.0080345	0.052165	0.076695	Curated_gene_sets:gal_leukemic_stem_cell_dn
Curated_gene_sets:becker_tam...1	SET	52	0.17982	0.0093684	0.12599	0.076764	Curated_gene_sets:becker_tamoxifen_resistance_dn
Curated_gene_sets:zwang_clas...3	SET	217	0.082808	0.0087748	0.058021	0.076771	Curated_gene_sets:zwang_class_3_transiently_induced_by_egf
Curated_gene_sets:chiang_liv...5	SET	25	0.25815	0.0093318	0.18099	0.076899	Curated_gene_sets:chiang_liver_cancer_subclass_polysomy7_dn
GO_cc:go_voltage_gated_calci...	SET	42	0.17721	0.0082997	0.12426	0.076925	GO_cc:go_voltage_gated_calcium_channel_complex
GO_cc:go_transporter_complex	SET	317	0.068815	0.0087901	0.048261	0.07696	GO_cc:go_transporter_complex
GO_bp:go_positive_regulation...618	SET	183	0.089876	0.0087537	0.06307	0.077087	GO_bp:go_positive_regulation_of_peptidyl_tyrosine_phosphorylation
GO_mf:go_g_protein_coupled_a...3	SET	52	0.17829	0.0092888	0.12512	0.077092	GO_mf:go_g_protein_coupled_amine_receptor_activity
GO_bp:go_reactive_oxygen_spe...2	SET	150	0.09714	0.0085732	0.068171	0.077098	GO_bp:go_reactive_oxygen_species_metabolic_process
GO_bp:go_negative_regulation...68	SET	7	0.58548	0.011205	0.41091	0.07711	GO_bp:go_negative_regulation_of_calcium_ion_import
GO_cc:go_postsynaptic_membra...	SET	302	0.07139	0.0089042	0.050109	0.077133	GO_cc:go_postsynaptic_membrane
Curated_gene_sets:reactome_d...14	SET	17	0.26227	0.0078198	0.18411	0.077152	Curated_gene_sets:reactome_defective_b4galt7_causes_eds_progeroid_type
Curated_gene_sets:reactome_f...8	SET	57	0.16183	0.0088262	0.1136	0.077153	Curated_gene_sets:reactome_fbxl7_down_regulates_aurka_during_mitotic_entry_and_in_early_mitosis
GO_mf:go_bh_domain_binding	SET	10	0.34631	0.0079208	0.24324	0.077268	GO_mf:go_bh_domain_binding
Curated_gene_sets:reactome_b...22	SET	6	0.44607	0.0079035	0.31337	0.077312	Curated_gene_sets:reactome_biosynthesis_of_epa_derived_spms
GO_mf:go_intracellular_cgmp_...	SET	7	0.49246	0.0094244	0.34603	0.077353	GO_mf:go_intracellular_cgmp_activated_cation_channel_activity
GO_bp:go_positive_regulation...119	SET	648	0.046098	0.0083443	0.032401	0.077416	GO_bp:go_positive_regulation_of_cell_death
Curated_gene_sets:reactome_n...70	SET	12	0.35961	0.0090096	0.25284	0.077483	Curated_gene_sets:reactome_nuclear_envelope_reassembly
GO_bp:go_epithelial_to_mesen...1	SET	130	0.10024	0.00824	0.070495	0.077538	GO_bp:go_epithelial_to_mesenchymal_transition
GO_bp:go_positive_regulation...560	SET	57	0.16204	0.0088373	0.11397	0.077555	GO_bp:go_positive_regulation_of_neurological_system_process
GO_bp:go_histone_h3_k9_acety...	SET	11	0.50355	0.012079	0.35417	0.077557	GO_bp:go_histone_h3_k9_acetylation
GO_bp:go_cellular_response_t...112	SET	6	0.42936	0.0076075	0.302	0.077568	GO_bp:go_cellular_response_to_testosterone_stimulus
Curated_gene_sets:reactome_i...2	SET	22	0.29306	0.0099388	0.20617	0.0776	Curated_gene_sets:reactome_ikk_complex_recruitment_mediated_by_rip1
GO_cc:go_specific_granule_me...	SET	87	0.11587	0.0078013	0.081561	0.077713	GO_cc:go_specific_granule_membrane
GO_bp:go_negative_regulation...358	SET	2	0.70851	0.0072486	0.49876	0.077737	GO_bp:go_negative_regulation_of_lamellipodium_assembly
GO_bp:go_cell_growth	SET	439	0.054459	0.0081596	0.038339	0.077745	GO_bp:go_cell_growth
Curated_gene_sets:wong_embry...	SET	326	0.063984	0.0082863	0.045056	0.077798	Curated_gene_sets:wong_embryonic_stem_cell_core
Curated_gene_sets:pid_arf6_d...	SET	15	0.2572	0.0072037	0.18112	0.077806	Curated_gene_sets:pid_arf6_downstream_pathway
GO_bp:go_regulation_of_cellu...20	SET	13	0.31512	0.0082171	0.22199	0.077881	GO_bp:go_regulation_of_cellular_response_to_hypoxia
GO_cc:go_plasma_membrane_bou...	SET	190	0.08364	0.0082992	0.058983	0.0781	GO_cc:go_plasma_membrane_bounded_cell_projection_cytoplasm
GO_bp:go_lipoprotein_metabol...	SET	30	0.22082	0.0087432	0.15573	0.078113	GO_bp:go_lipoprotein_metabolic_process
GO_bp:go_positive_regulation...225	SET	14	0.32383	0.0087627	0.2284	0.07813	GO_bp:go_positive_regulation_of_dna_damage_response_signal_transduction_by_p53_class_mediator
GO_bp:go_forebrain_neuron_fa...	SET	10	0.38188	0.0087343	0.26937	0.078151	GO_bp:go_forebrain_neuron_fate_commitment
Curated_gene_sets:park_apl_p...2	SET	14	0.26171	0.0070817	0.18467	0.078228	Curated_gene_sets:park_apl_pathogenesis_up
Curated_gene_sets:sesto_resp...3	SET	51	0.16455	0.0084904	0.11614	0.07827	Curated_gene_sets:sesto_response_to_uv_c2
GO_mf:go_igg_binding	SET	10	0.3933	0.0089954	0.27768	0.078342	GO_mf:go_igg_binding
GO_cc:go_nonhomologous_end_j...	SET	9	0.33311	0.007228	0.23519	0.078345	GO_cc:go_nonhomologous_end_joining_complex
GO_bp:go_secretory_granule_l...	SET	11	0.35609	0.0085416	0.25147	0.078395	GO_bp:go_secretory_granule_localization
GO_bp:go_adenosine_to_inosin...	SET	9	0.47549	0.010318	0.33594	0.078484	GO_bp:go_adenosine_to_inosine_editing
GO_cc:go_nucleoplasm_part	SET	1026	0.035931	0.0080998	0.025399	0.078595	GO_cc:go_nucleoplasm_part
Curated_gene_sets:poola_inva...1	SET	127	0.10817	0.0087896	0.076513	0.078732	Curated_gene_sets:poola_invasive_breast_cancer_dn
GO_mf:go_sphingosine_1_phosp...	SET	8	0.36561	0.0074797	0.25862	0.078741	GO_mf:go_sphingosine_1_phosphate_receptor_activity
GO_bp:go_trna_catabolic_proc...	SET	7	0.39621	0.0075824	0.28072	0.079074	GO_bp:go_trna_catabolic_process
Curated_gene_sets:florio_neo...2	SET	368	0.061365	0.0084341	0.043517	0.079258	Curated_gene_sets:florio_neocortex_basal_radial_glia_up
Curated_gene_sets:kegg_folat...	SET	11	0.35721	0.0085686	0.25334	0.079283	Curated_gene_sets:kegg_folate_biosynthesis
GO_bp:go_histone_ubiquitinat...	SET	40	0.16436	0.0075126	0.11662	0.079373	GO_bp:go_histone_ubiquitination
GO_cc:go_neuron_projection_m...	SET	57	0.15921	0.0086831	0.11297	0.079376	GO_cc:go_neuron_projection_membrane
GO_bp:go_camera_type_eye_dev...	SET	299	0.068802	0.0085394	0.048821	0.079388	GO_bp:go_camera_type_eye_development
Curated_gene_sets:petretto_h...2	SET	32	0.19817	0.0081033	0.14062	0.079396	Curated_gene_sets:petretto_heart_mass_qtl_cis_up
Curated_gene_sets:reactome_t...98	SET	8	0.39012	0.0079812	0.27684	0.079399	Curated_gene_sets:reactome_transport_of_fatty_acids
GO_bp:go_cardiac_muscle_cell...5	SET	111	0.11172	0.0084907	0.07928	0.079399	GO_bp:go_cardiac_muscle_cell_differentiation
GO_mf:go_metalloendopeptidas...1	SET	98	0.11219	0.008014	0.079636	0.079465	GO_mf:go_metalloendopeptidase_activity
GO_mf:go_neuroligin_family_p...	SET	5	0.5157	0.0083414	0.36612	0.079495	GO_mf:go_neuroligin_family_protein_binding
Curated_gene_sets:biocarta_b...10	SET	12	0.38065	0.0095367	0.27044	0.079648	Curated_gene_sets:biocarta_blymphocyte_pathway
GO_mf:go_nucleotide_receptor...	SET	17	0.31378	0.0093556	0.22294	0.079651	GO_mf:go_nucleotide_receptor_activity
Curated_gene_sets:reactome_g...64	SET	131	0.093894	0.0077481	0.066737	0.079733	Curated_gene_sets:reactome_golgi_to_er_retrograde_transport
Curated_gene_sets:matzuk_spe...1	SET	36	0.20212	0.0087653	0.14368	0.079759	Curated_gene_sets:matzuk_spermatid_differentiation
GO_bp:go_ump_biosynthetic_pr...	SET	9	0.31617	0.0068605	0.22486	0.079859	GO_bp:go_ump_biosynthetic_process
Curated_gene_sets:dodd_nasop...2	SET	1617	0.029686	0.0082626	0.021113	0.079866	Curated_gene_sets:dodd_nasopharyngeal_carcinoma_up
GO_bp:go_positive_regulation...240	SET	34	0.19728	0.0083148	0.14031	0.079868	GO_bp:go_positive_regulation_of_embryonic_development
GO_bp:go_positive_regulation...711	SET	35	0.19516	0.0083453	0.1388	0.07987	GO_bp:go_positive_regulation_of_response_to_endoplasmic_reticulum_stress
GO_bp:go_regulation_of_feedi...	SET	27	0.23196	0.0087138	0.16503	0.079939	GO_bp:go_regulation_of_feeding_behavior
Curated_gene_sets:wakabayash...3	SET	142	0.09323	0.0080075	0.066332	0.079945	Curated_gene_sets:wakabayashi_adipogenesis_pparg_rxra_bound_36hr
GO_bp:go_secondary_metabolit...	SET	26	0.21026	0.007751	0.1496	0.079947	GO_bp:go_secondary_metabolite_biosynthetic_process
GO_bp:go_synaptic_vesicle_ex...	SET	115	0.10789	0.0083449	0.076809	0.080078	GO_bp:go_synaptic_vesicle_exocytosis
GO_bp:go_sensory_system_deve...	SET	354	0.063309	0.0085373	0.04509	0.080162	GO_bp:go_sensory_system_development
Curated_gene_sets:kegg_glyox...	SET	16	0.26324	0.0076147	0.1875	0.08017	Curated_gene_sets:kegg_glyoxylate_and_dicarboxylate_metabolism
GO_mf:go_intermembrane_lipid...	SET	9	0.40359	0.0087573	0.28757	0.080257	GO_mf:go_intermembrane_lipid_transfer_activity
Curated_gene_sets:reactome_t...62	SET	12	0.3546	0.0088839	0.25268	0.080268	Curated_gene_sets:reactome_traf6_mediated_irf7_activation_in_tlr7_8_or_9_signaling
GO_bp:go_positive_regulation...348	SET	5	0.46425	0.0075092	0.33083	0.080277	GO_bp:go_positive_regulation_of_high_voltage_gated_calcium_channel_activity
Curated_gene_sets:plasari_tg...5	SET	240	0.075126	0.008367	0.053548	0.080321	Curated_gene_sets:plasari_tgfb1_targets_10hr_dn
GO_bp:go_regulation_of_t_cel...2	SET	5	0.39617	0.0064081	0.2824	0.08034	GO_bp:go_regulation_of_t_cell_activation_via_t_cell_receptor_contact_with_antigen_bound_to_mhc_molecule_on_antigen_presenting_cell
GO_bp:go_t_helper_2_cell_cyt...	SET	13	0.3039	0.0079244	0.21684	0.080543	GO_bp:go_t_helper_2_cell_cytokine_production
GO_bp:go_positive_regulation...812	SET	9	0.33545	0.0072788	0.23947	0.080646	GO_bp:go_positive_regulation_of_tolerance_induction
GO_bp:go_dna_replication_ind...	SET	52	0.15806	0.0082346	0.11285	0.080679	GO_bp:go_dna_replication_independent_nucleosome_organization
GO_bp:go_positive_regulation...596	SET	46	0.17286	0.0084718	0.12344	0.080701	GO_bp:go_positive_regulation_of_organ_growth
GO_bp:go_nucleic_acid_phosph...	SET	279	0.065969	0.0079134	0.04716	0.080944	GO_bp:go_nucleic_acid_phosphodiester_bond_hydrolysis
Curated_gene_sets:nutt_gbm_v...2	SET	42	0.17854	0.0083619	0.1278	0.08121	Curated_gene_sets:nutt_gbm_vs_ao_glioma_up
Curated_gene_sets:liao_metas...	SET	499	0.050654	0.0080785	0.036264	0.081244	Curated_gene_sets:liao_metastasis
GO_bp:go_negative_regulation...171	SET	24	0.23002	0.0081473	0.16473	0.08132	GO_bp:go_negative_regulation_of_cytokine_production_involved_in_immune_response
Curated_gene_sets:reactome_t...51	SET	50	0.15637	0.0079888	0.11207	0.081477	Curated_gene_sets:reactome_tp53_regulates_transcription_of_cell_cycle_genes
Curated_gene_sets:wong_adult...	SET	682	0.045189	0.0083839	0.032413	0.081647	Curated_gene_sets:wong_adult_tissue_stem_module
GO_bp:go_regulation_of_plasm...3	SET	13	0.3595	0.0093742	0.25792	0.081691	GO_bp:go_regulation_of_plasminogen_activation
Curated_gene_sets:mikkelsen_...24	SET	580	0.048609	0.0083398	0.034914	0.08193	Curated_gene_sets:mikkelsen_mef_hcp_with_h3k27me3
GO_bp:go_ceramide_1_phosphat...	SET	6	0.55606	0.0098524	0.39978	0.082134	GO_bp:go_ceramide_1_phosphate_transport
GO_mf:go_ceramide_1_phosphat...	SET	6	0.55606	0.0098524	0.39978	0.082134	GO_mf:go_ceramide_1_phosphate_binding
Curated_gene_sets:terao_aox4...3	SET	23	0.22555	0.0078211	0.16217	0.082149	Curated_gene_sets:terao_aox4_targets_skin_dn
Curated_gene_sets:rickman_he...2	SET	37	0.18613	0.0081831	0.13384	0.082168	Curated_gene_sets:rickman_head_and_neck_cancer_b
Curated_gene_sets:lindgren_b...9	SET	115	0.11259	0.0087087	0.08097	0.082197	Curated_gene_sets:lindgren_bladder_cancer_with_loh_in_chr9q
GO_bp:go_embryonic_hindlimb_...	SET	27	0.2387	0.0089669	0.17173	0.082276	GO_bp:go_embryonic_hindlimb_morphogenesis
Curated_gene_sets:lu_tumor_v...1	SET	8	0.48943	0.010013	0.35222	0.08234	Curated_gene_sets:lu_tumor_vasculature_dn
GO_bp:go_inorganic_anion_tra...2	SET	156	0.096116	0.0086495	0.069183	0.082382	GO_bp:go_inorganic_anion_transport
GO_bp:go_ureteric_bud_elonga...	SET	9	0.43027	0.0093363	0.30973	0.082398	GO_bp:go_ureteric_bud_elongation
GO_bp:go_regulation_of_skele...3	SET	19	0.27416	0.0086413	0.19744	0.082496	GO_bp:go_regulation_of_skeletal_muscle_cell_differentiation
GO_bp:go_amyloid_beta_cleara...1	SET	31	0.20397	0.0082095	0.14713	0.082833	GO_bp:go_amyloid_beta_clearance
GO_cc:go_cortical_endoplasmi...	SET	5	0.64855	0.01049	0.46782	0.082834	GO_cc:go_cortical_endoplasmic_reticulum
Curated_gene_sets:cui_glucos...	SET	61	0.15631	0.0088178	0.11277	0.082879	Curated_gene_sets:cui_glucose_deprivation
Curated_gene_sets:semba_fhit...2	SET	11	0.29618	0.0071047	0.21381	0.083	Curated_gene_sets:semba_fhit_targets_up
Curated_gene_sets:biocarta_p...9	SET	27	0.22223	0.0083482	0.16046	0.083046	Curated_gene_sets:biocarta_pdgf_pathway
GO_bp:go_cd4_positive_or_cd8...	SET	20	0.27041	0.0087442	0.19535	0.083162	GO_bp:go_cd4_positive_or_cd8_positive_alpha_beta_t_cell_lineage_commitment
GO_bp:go_regulation_of_myosi...	SET	7	0.55871	0.010692	0.40365	0.083165	GO_bp:go_regulation_of_myosin_light_chain_phosphatase_activity
GO_bp:go_regulation_of_cellu...3	SET	61	0.14808	0.0083537	0.10698	0.083167	GO_bp:go_regulation_of_cellular_amino_acid_metabolic_process
GO_mf:go_glycine_binding	SET	12	0.33434	0.0083765	0.24157	0.083185	GO_mf:go_glycine_binding
GO_bp:go_scf_complex_assembly	SET	6	0.42294	0.0074938	0.30562	0.083205	GO_bp:go_scf_complex_assembly
GO_bp:go_regulation_of_natur...1	SET	33	0.19014	0.0078955	0.13742	0.083243	GO_bp:go_regulation_of_natural_killer_cell_activation
GO_bp:go_multicellular_organ...8	SET	191	0.083899	0.0083465	0.060644	0.083271	GO_bp:go_multicellular_organismal_signaling
GO_cc:go_cell_body_membrane	SET	28	0.22582	0.0086386	0.16327	0.083325	GO_cc:go_cell_body_membrane
GO_bp:go_response_to_potassi...	SET	15	0.28384	0.0079499	0.20526	0.083374	GO_bp:go_response_to_potassium_ion
GO_cc:go_nuclear_pore_nuclea...	SET	7	0.47644	0.0091179	0.34461	0.083411	GO_cc:go_nuclear_pore_nuclear_basket
GO_bp:go_regulation_of_histo...12	SET	6	0.42491	0.0075288	0.30745	0.083487	GO_bp:go_regulation_of_histone_h4_k16_acetylation
Curated_gene_sets:matzuk_emb...	SET	19	0.27906	0.0087959	0.20194	0.083507	Curated_gene_sets:matzuk_embryonic_germ_cell
GO_bp:go_skeletal_muscle_con...	SET	39	0.19306	0.0087136	0.13974	0.083567	GO_bp:go_skeletal_muscle_contraction
GO_bp:go_antimicrobial_humor...1	SET	68	0.15351	0.0091417	0.11112	0.083585	GO_bp:go_antimicrobial_humoral_immune_response_mediated_by_antimicrobial_peptide
GO_bp:go_g_protein_coupled_r...2	SET	1238	0.037494	0.0092299	0.02716	0.083723	GO_bp:go_g_protein_coupled_receptor_signaling_pathway
GO_bp:go_t_helper_1_cell_cyt...	SET	7	0.42353	0.0081053	0.30695	0.083833	GO_bp:go_t_helper_1_cell_cytokine_production
GO_mf:go_death_domain_binding	SET	10	0.37689	0.0086202	0.2733	0.083954	GO_mf:go_death_domain_binding
GO_mf:go_receptor_signaling_...	SET	23	0.25312	0.0087771	0.18357	0.083974	GO_mf:go_receptor_signaling_complex_scaffold_activity
Curated_gene_sets:yauch_hedg...1	SET	232	0.075197	0.0082359	0.054583	0.084161	Curated_gene_sets:yauch_hedgehog_signaling_paracrine_dn
GO_bp:go_long_chain_fatty_ac...5	SET	80	0.11415	0.0073711	0.082862	0.084172	GO_bp:go_long_chain_fatty_acid_metabolic_process
Curated_gene_sets:reactome_c...22	SET	22	0.23982	0.0081332	0.17419	0.084299	Curated_gene_sets:reactome_cd28_dependent_pi3k_akt_signaling
GO_cc:go_kinesin_complex	SET	52	0.14789	0.0077051	0.10758	0.084613	GO_cc:go_kinesin_complex
Curated_gene_sets:kegg_sulfu...	SET	12	0.31019	0.0077714	0.22565	0.084629	Curated_gene_sets:kegg_sulfur_metabolism
GO_bp:go_positive_regulation...310	SET	67	0.13211	0.0078095	0.096216	0.084878	GO_bp:go_positive_regulation_of_gliogenesis
GO_bp:go_regulation_of_presy...2	SET	15	0.28322	0.0079326	0.2063	0.084906	GO_bp:go_regulation_of_presynaptic_cytosolic_calcium_ion_concentration
GO_cc:go_asymmetric_glutamat...	SET	3	0.64736	0.0081113	0.47156	0.084915	GO_cc:go_asymmetric_glutamatergic_excitatory_synapse
GO_bp:go_gdp_metabolic_proce...	SET	6	0.51699	0.0091602	0.37684	0.085056	GO_bp:go_gdp_metabolic_process
Curated_gene_sets:kobayashi_...4	SET	7	0.44618	0.0085388	0.32533	0.085125	Curated_gene_sets:kobayashi_egfr_signaling_6hr_up
Curated_gene_sets:wu_hbx_tar...1	SET	22	0.24699	0.0083765	0.18014	0.085174	Curated_gene_sets:wu_hbx_targets_1_dn
GO_bp:go_regulation_of_gluco...7	SET	73	0.134	0.0082673	0.097827	0.085383	GO_bp:go_regulation_of_glucose_transmembrane_transport
Curated_gene_sets:sig_insuli...	SET	49	0.15472	0.0078253	0.11297	0.085418	Curated_gene_sets:sig_insulin_receptor_pathway_in_cardiac_myocytes
GO_bp:go_lipid_hydroxylation	SET	6	0.44526	0.0078892	0.32511	0.08542	GO_bp:go_lipid_hydroxylation
GO_bp:go_glycosyl_compound_m...	SET	57	0.14245	0.0077688	0.10403	0.085473	GO_bp:go_glycosyl_compound_metabolic_process
GO_bp:go_regulation_of_inner...	SET	8	0.42888	0.0087742	0.31332	0.085536	GO_bp:go_regulation_of_inner_ear_auditory_receptor_cell_differentiation
GO_bp:go_regulation_of_lymph...5	SET	144	0.095811	0.0082865	0.070009	0.08558	GO_bp:go_regulation_of_lymphocyte_mediated_immunity
Curated_gene_sets:nakamura_m...2	SET	42	0.18845	0.0088258	0.13773	0.085628	Curated_gene_sets:nakamura_metastasis_model_dn
Curated_gene_sets:biocarta_s...7	SET	10	0.34155	0.0078118	0.24967	0.085664	Curated_gene_sets:biocarta_skp2e2f_pathway
GO_bp:go_neuron_fate_specifi...	SET	34	0.19689	0.0082984	0.14393	0.085671	GO_bp:go_neuron_fate_specification
GO_bp:go_establishment_of_ep...2	SET	27	0.19639	0.0073775	0.14359	0.085714	GO_bp:go_establishment_of_epithelial_cell_polarity
Curated_gene_sets:he_pten_ta...2	SET	17	0.29472	0.0087873	0.21549	0.085723	Curated_gene_sets:he_pten_targets_up
GO_bp:go_hemoglobin_biosynth...	SET	8	0.46874	0.0095895	0.34274	0.085726	GO_bp:go_hemoglobin_biosynthetic_process
GO_bp:go_positive_regulation...187	SET	22	0.24409	0.008278	0.17855	0.085808	GO_bp:go_positive_regulation_of_cyclase_activity
Curated_gene_sets:petretto_l...2	SET	6	0.51852	0.0091873	0.37935	0.085845	Curated_gene_sets:petretto_left_ventricle_mass_qtl_cis_up
GO_bp:go_activation_of_store...	SET	5	0.63754	0.010312	0.46643	0.085846	GO_bp:go_activation_of_store_operated_calcium_channel_activity
GO_cc:go_anchored_component_...2	SET	165	0.089334	0.0082659	0.065361	0.085856	GO_cc:go_anchored_component_of_membrane
Curated_gene_sets:reactome_o...13	SET	282	0.065004	0.0078389	0.047561	0.085863	Curated_gene_sets:reactome_organelle_biogenesis_and_maintenance
Curated_gene_sets:boylan_mul...13	SET	61	0.14952	0.0084347	0.10951	0.086085	Curated_gene_sets:boylan_multiple_myeloma_pca3_dn
GO_bp:go_cellular_chemical_h...	SET	758	0.042175	0.0082321	0.030902	0.086169	GO_bp:go_cellular_chemical_homeostasis
GO_bp:go_positive_regulation...380	SET	69	0.13256	0.007952	0.097181	0.086282	GO_bp:go_positive_regulation_of_insulin_secretion
Curated_gene_sets:biocarta_p...1	SET	14	0.27444	0.0074263	0.20129	0.086386	Curated_gene_sets:biocarta_p27_pathway
GO_cc:go_cytoplasmic_region	SET	474	0.051463	0.0080047	0.037754	0.086433	GO_cc:go_cytoplasmic_region
GO_bp:go_regulation_of_neuro...16	SET	101	0.10957	0.0079452	0.080407	0.086507	GO_bp:go_regulation_of_neurotransmitter_secretion
GO_bp:go_activation_of_adeny...	SET	38	0.18632	0.008301	0.13678	0.086581	GO_bp:go_activation_of_adenylate_cyclase_activity
GO_cc:go_3m_complex	SET	5	0.48039	0.0077702	0.35271	0.08661	GO_cc:go_3m_complex
GO_bp:go_positive_regulation...9	SET	16	0.26377	0.00763	0.19375	0.086704	GO_bp:go_positive_regulation_of_actin_nucleation
GO_bp:go_regulation_of_toll_...2	SET	9	0.41795	0.009069	0.30713	0.086798	GO_bp:go_regulation_of_toll_like_receptor_3_signaling_pathway
Curated_gene_sets:reactome_v...2	SET	43	0.16811	0.007966	0.12354	0.086801	Curated_gene_sets:reactome_vasopressin_regulates_renal_water_homeostasis_via_aquaporins
GO_bp:go_negative_regulation...466	SET	210	0.075589	0.007881	0.05555	0.086807	GO_bp:go_negative_regulation_of_neuron_differentiation
GO_bp:go_regulation_of_t_hel...8	SET	33	0.20798	0.0086361	0.15293	0.086926	GO_bp:go_regulation_of_t_helper_cell_differentiation
GO_bp:go_positive_regulation...831	SET	18	0.32241	0.0098913	0.2372	0.087048	GO_bp:go_positive_regulation_of_transcription_initiation_from_rna_polymerase_ii_promoter
GO_bp:go_positive_regulation...255	SET	30	0.20836	0.0082498	0.1533	0.087062	GO_bp:go_positive_regulation_of_epithelial_cell_apoptotic_process
GO_bp:go_regulation_of_cell_...35	SET	627	0.044972	0.008012	0.033096	0.087108	GO_bp:go_regulation_of_cell_projection_organization
GO_bp:go_negative_regulation...383	SET	23	0.22563	0.0078238	0.16609	0.087164	GO_bp:go_negative_regulation_of_lyase_activity
GO_bp:go_regulation_of_vesic...2	SET	491	0.050733	0.0080277	0.037352	0.087204	GO_bp:go_regulation_of_vesicle_mediated_transport
Curated_gene_sets:yanagihara...	SET	26	0.22585	0.0083257	0.16631	0.087249	Curated_gene_sets:yanagihara_esx1_targets
Curated_gene_sets:gazda_diam...4	SET	30	0.191	0.0075625	0.14069	0.087313	Curated_gene_sets:gazda_diamond_blackfan_anemia_myeloid_up
GO_bp:go_negative_regulation...127	SET	6	0.44729	0.0079252	0.32975	0.087491	GO_bp:go_negative_regulation_of_cellular_amine_metabolic_process
Curated_gene_sets:reactome_u...3	SET	102	0.12488	0.0091004	0.092113	0.087594	Curated_gene_sets:reactome_uch_proteinases
GO_bp:go_amyloid_beta_cleara...3	SET	7	0.39607	0.0075798	0.29221	0.087651	GO_bp:go_amyloid_beta_clearance_by_transcytosis
Curated_gene_sets:rizki_tumo...2	SET	64	0.12551	0.0072519	0.092628	0.087722	Curated_gene_sets:rizki_tumor_invasiveness_2d_up
GO_bp:go_cellular_response_t...12	SET	225	0.07505	0.0080963	0.055404	0.087782	GO_bp:go_cellular_response_to_biotic_stimulus
GO_mf:go_estrogen_receptor_a...	SET	5	0.41268	0.0066751	0.30497	0.088008	GO_mf:go_estrogen_receptor_activity
GO_bp:go_regulation_of_neuro...6	SET	10	0.39112	0.0089456	0.28904	0.088016	GO_bp:go_regulation_of_neuron_maturation
GO_bp:go_neurogenesis	SET	1523	0.029559	0.0080059	0.021851	0.088084	GO_bp:go_neurogenesis
GO_bp:go_methylation	SET	342	0.058489	0.007755	0.043239	0.08809	GO_bp:go_methylation
GO_bp:go_nuclear_retention_o...	SET	5	0.48724	0.007881	0.36021	0.088093	GO_bp:go_nuclear_retention_of_pre_mrna_at_the_site_of_transcription
GO_bp:go_renal_system_develo...	SET	284	0.068174	0.0082497	0.050405	0.088116	GO_bp:go_renal_system_development
Curated_gene_sets:reactome_p...105	SET	76	0.1317	0.0082895	0.097378	0.088131	Curated_gene_sets:reactome_protein_ubiquitination
GO_cc:go_cornified_envelope	SET	64	0.19979	0.011544	0.14776	0.088181	GO_cc:go_cornified_envelope
GO_bp:go_negative_regulation...541	SET	67	0.13014	0.007693	0.096255	0.088195	GO_bp:go_negative_regulation_of_protein_complex_disassembly
GO_bp:go_negative_regulation...16	SET	19	0.24654	0.0077707	0.18243	0.088294	GO_bp:go_negative_regulation_of_adenylate_cyclase_activity
GO_bp:go_extracellular_matri...3	SET	75	0.12445	0.0077817	0.092093	0.088307	GO_bp:go_extracellular_matrix_disassembly
GO_bp:go_positive_regulation...570	SET	37	0.16812	0.0073913	0.12454	0.088525	GO_bp:go_positive_regulation_of_neurotransmitter_transport
Curated_gene_sets:reactome_c...10	SET	133	0.099051	0.0082354	0.073485	0.088853	Curated_gene_sets:reactome_cardiac_conduction
GO_cc:go_dna_polymerase_comp...	SET	15	0.24584	0.0068855	0.18258	0.089084	GO_cc:go_dna_polymerase_complex
GO_bp:go_respiratory_burst_i...1	SET	13	0.32628	0.0085081	0.24239	0.089144	GO_bp:go_respiratory_burst_involved_in_defense_response
GO_bp:go_long_term_memory	SET	32	0.20605	0.0084256	0.15312	0.089219	GO_bp:go_long_term_memory
Curated_gene_sets:phesse_tar...2	SET	18	0.22833	0.0070052	0.1698	0.089371	Curated_gene_sets:phesse_targets_of_apc_and_mbd2_up
GO_bp:go_negative_regulation...135	SET	7	0.39469	0.0075533	0.29353	0.089387	GO_bp:go_negative_regulation_of_cellular_response_to_hypoxia
GO_bp:go_positive_regulation...363	SET	16	0.26931	0.0077902	0.20037	0.089471	GO_bp:go_positive_regulation_of_humoral_immune_response
GO_bp:go_negative_regulation...370	SET	46	0.1614	0.0079099	0.12009	0.089484	GO_bp:go_negative_regulation_of_lipid_biosynthetic_process
GO_bp:go_organophosphate_est...	SET	111	0.11208	0.0085178	0.083406	0.089525	GO_bp:go_organophosphate_ester_transport
GO_bp:go_otic_vesicle_morpho...	SET	9	0.41609	0.0090287	0.30966	0.08953	GO_bp:go_otic_vesicle_morphogenesis
GO_bp:go_regulation_of_nik_n...	SET	98	0.10668	0.0076206	0.079474	0.089759	GO_bp:go_regulation_of_nik_nf_kappab_signaling
GO_bp:go_response_to_fluid_s...	SET	33	0.19515	0.0081035	0.14543	0.089823	GO_bp:go_response_to_fluid_shear_stress
GO_bp:go_glutathione_derivat...	SET	21	0.26982	0.0089403	0.20108	0.089831	GO_bp:go_glutathione_derivative_biosynthetic_process
GO_cc:go_cluster_of_actin_ba...	SET	144	0.093884	0.0081198	0.069968	0.089839	GO_cc:go_cluster_of_actin_based_cell_projections
GO_mf:go_transmembrane_trans...	SET	981	0.036223	0.0079944	0.026996	0.089842	GO_mf:go_transmembrane_transporter_activity
Curated_gene_sets:reactome_p...16	SET	87	0.11591	0.0078037	0.086384	0.089844	Curated_gene_sets:reactome_peptide_hormone_metabolism
GO_bp:go_regulation_of_estab...5	SET	24	0.23115	0.0081874	0.17235	0.089945	GO_bp:go_regulation_of_establishment_or_maintenance_of_cell_polarity
Curated_gene_sets:reactome_m...40	SET	59	0.14777	0.0081991	0.11021	0.089995	Curated_gene_sets:reactome_metabolism_of_polyamines
GO_cc:go_ciliary_plasm	SET	113	0.10166	0.0077952	0.075821	0.089998	GO_cc:go_ciliary_plasm
GO_bp:go_regulation_of_deoxy...	SET	10	0.28429	0.0065022	0.21204	0.09001	GO_bp:go_regulation_of_deoxyribonuclease_activity
GO_bp:go_regulation_of_spind...2	SET	14	0.30588	0.0082769	0.22825	0.090118	GO_bp:go_regulation_of_spindle_checkpoint
Curated_gene_sets:reactome_o...10	SET	7	0.35951	0.0068801	0.2683	0.090141	Curated_gene_sets:reactome_opsins
Curated_gene_sets:marshall_v...1	SET	28	0.20205	0.0077294	0.15088	0.090264	Curated_gene_sets:marshall_viral_infection_response_dn
GO_bp:go_regulation_of_cardi...9	SET	70	0.14306	0.0086437	0.10686	0.09032	GO_bp:go_regulation_of_cardiac_muscle_contraction
Curated_gene_sets:valk_aml_c...10	SET	26	0.214	0.007889	0.15987	0.090356	Curated_gene_sets:valk_aml_cluster_4
GO_bp:go_branch_elongation_i...2	SET	5	0.51944	0.0084019	0.38826	0.090477	GO_bp:go_branch_elongation_involved_in_ureteric_bud_branching
Curated_gene_sets:reactome_o...11	SET	73	0.13191	0.0081383	0.098621	0.090528	Curated_gene_sets:reactome_orc1_removal_from_chromatin
GO_bp:go_nucleoside_triphosp...1	SET	67	0.13007	0.0076891	0.097267	0.090578	GO_bp:go_nucleoside_triphosphate_biosynthetic_process
GO_bp:go_negative_regulation...24	SET	5	0.53236	0.0086109	0.3982	0.090636	GO_bp:go_negative_regulation_of_amyloid_beta_clearance
GO_bp:go_regulation_of_prote...32	SET	105	0.10198	0.007539	0.076287	0.090662	GO_bp:go_regulation_of_protein_localization_to_cell_periphery
Curated_gene_sets:eppert_ce_...	SET	37	0.19321	0.0084944	0.1446	0.090756	Curated_gene_sets:eppert_ce_hsc_lsc
Curated_gene_sets:ozanne_ap1...1	SET	5	0.58747	0.0095023	0.43968	0.090764	Curated_gene_sets:ozanne_ap1_targets_dn
GO_bp:go_left_right_axis_spe...	SET	13	0.33469	0.0087273	0.25059	0.09085	GO_bp:go_left_right_axis_specification
Curated_gene_sets:pid_rhodop...	SET	22	0.19896	0.0067475	0.14899	0.090883	Curated_gene_sets:pid_rhodopsin_pathway
GO_bp:go_l_ascorbic_acid_met...	SET	9	0.37271	0.0080874	0.27917	0.090933	GO_bp:go_l_ascorbic_acid_metabolic_process
Curated_gene_sets:biocarta_p...26	SET	14	0.28758	0.0077818	0.21549	0.091025	Curated_gene_sets:biocarta_ps1_pathway
Curated_gene_sets:reactome_r...35	SET	15	0.30063	0.0084203	0.22537	0.091123	Curated_gene_sets:reactome_regulation_of_gene_expression_in_late_stage_branching_morphogenesis_pancreatic_bud_precursor_cells
GO_bp:go_positive_regulation...142	SET	42	0.1616	0.0075685	0.12117	0.091158	GO_bp:go_positive_regulation_of_cellular_carbohydrate_metabolic_process
GO_cc:go_stereocilium_membra...	SET	5	0.45976	0.0074366	0.34483	0.091231	GO_cc:go_stereocilium_membrane
GO_bp:go_dorsal_ventral_patt...	SET	88	0.11414	0.0077282	0.085612	0.091247	GO_bp:go_dorsal_ventral_pattern_formation
Curated_gene_sets:mody_hippo...3	SET	39	0.17035	0.0076886	0.12779	0.091262	Curated_gene_sets:mody_hippocampus_prenatal
GO_bp:go_alpha_beta_t_cell_l...	SET	18	0.24368	0.007476	0.1828	0.091265	GO_bp:go_alpha_beta_t_cell_lineage_commitment
GO_bp:go_immune_response_inh...1	SET	5	0.44551	0.0072061	0.33452	0.091477	GO_bp:go_immune_response_inhibiting_cell_surface_receptor_signaling_pathway
GO_mf:go_oxidoreductase_acti...15	SET	152	0.089717	0.0079703	0.067367	0.09148	GO_mf:go_oxidoreductase_activity_acting_on_paired_donors_with_incorporation_or_reduction_of_molecular_oxygen
GO_bp:go_positive_regulation...199	SET	11	0.35171	0.0084366	0.26412	0.0915	GO_bp:go_positive_regulation_of_cytolysis
Curated_gene_sets:kegg_porph...	SET	39	0.20816	0.0093952	0.15638	0.091582	Curated_gene_sets:kegg_porphyrin_and_chlorophyll_metabolism
GO_bp:go_superoxide_anion_ge...	SET	30	0.20711	0.0082006	0.15561	0.091606	GO_bp:go_superoxide_anion_generation
GO_bp:go_nuclear_migration_a...	SET	5	0.37392	0.0060482	0.28122	0.091824	GO_bp:go_nuclear_migration_along_microtubule
GO_mf:go_wd40_repeat_domain_...	SET	4	0.45409	0.0065697	0.34159	0.091874	GO_mf:go_wd40_repeat_domain_binding
GO_mf:go_rna_polymerase_ii_c...4	SET	6	0.47183	0.0083601	0.35495	0.091888	GO_mf:go_rna_polymerase_ii_ctd_heptapeptide_repeat_phosphatase_activity
GO_mf:go_lbd_domain_binding	SET	5	0.60743	0.0098251	0.45701	0.091909	GO_mf:go_lbd_domain_binding
GO_bp:go_putrescine_biosynth...	SET	5	0.50178	0.0081162	0.37767	0.092	GO_bp:go_putrescine_biosynthetic_process
Curated_gene_sets:reactome_b...32	SET	17	0.25455	0.0075896	0.19162	0.092033	Curated_gene_sets:reactome_butyrate_response_factor_1_brf1_binds_and_destabilizes_mrna
Curated_gene_sets:reactome_p...73	SET	1356	0.031371	0.0080554	0.023616	0.092037	Curated_gene_sets:reactome_post_translational_protein_modification
GO_bp:go_regulation_of_viral...5	SET	63	0.13958	0.0080021	0.10508	0.092041	GO_bp:go_regulation_of_viral_transcription
GO_bp:go_atrial_septum_morph...	SET	16	0.28123	0.0081349	0.21173	0.092056	GO_bp:go_atrial_septum_morphogenesis
Curated_gene_sets:reactome_c...72	SET	63	0.14254	0.0081717	0.10732	0.092057	Curated_gene_sets:reactome_collagen_biosynthesis_and_modifying_enzymes
GO_bp:go_peptidyl_arginine_n...	SET	11	0.37345	0.0089582	0.28118	0.092072	GO_bp:go_peptidyl_arginine_n_methylation
GO_mf:go_protein_arginine_n_...	SET	11	0.37345	0.0089582	0.28118	0.092072	GO_mf:go_protein_arginine_n_methyltransferase_activity
GO_mf:go_rac_guanyl_nucleoti...	SET	18	0.27496	0.0084357	0.20704	0.092086	GO_mf:go_rac_guanyl_nucleotide_exchange_factor_activity
GO_mf:go_cyclin_dependent_pr...4	SET	46	0.15524	0.0076079	0.11692	0.092147	GO_mf:go_cyclin_dependent_protein_serine_threonine_kinase_regulator_activity
Curated_gene_sets:lien_breas...2	SET	108	0.10398	0.0077953	0.078333	0.092205	Curated_gene_sets:lien_breast_carcinoma_metaplastic_vs_ductal_dn
GO_bp:go_protein_processing_...	SET	8	0.36328	0.0074322	0.27373	0.092239	GO_bp:go_protein_processing_involved_in_protein_targeting_to_mitochondrion
GO_mf:go_pre_mrna_binding	SET	32	0.21388	0.0087456	0.16121	0.092311	GO_mf:go_pre_mrna_binding
GO_bp:go_torc1_signaling	SET	37	0.15998	0.0070335	0.12061	0.092364	GO_bp:go_torc1_signaling
Curated_gene_sets:reactome_f...13	SET	81	0.13105	0.0085148	0.098819	0.092403	Curated_gene_sets:reactome_fceri_mediated_nf_kb_activation
GO_bp:go_positive_regulation...62	SET	26	0.20361	0.0075058	0.15357	0.092457	GO_bp:go_positive_regulation_of_behavior
Curated_gene_sets:lau_apopto...1	SET	5	0.461	0.0074567	0.34773	0.092469	Curated_gene_sets:lau_apoptosis_cdkn2a_dn
Curated_gene_sets:senese_hda...6	SET	110	0.10556	0.0079866	0.079644	0.092528	Curated_gene_sets:senese_hdac2_targets_up
GO_bp:go_signal_transduction...4	SET	127	0.091792	0.0074589	0.069287	0.092629	GO_bp:go_signal_transduction_in_response_to_dna_damage
GO_bp:go_cellular_response_t...105	SET	7	0.49111	0.0093986	0.37071	0.092631	GO_bp:go_cellular_response_to_salt
Curated_gene_sets:simbulan_u...3	SET	9	0.40885	0.0088714	0.30864	0.092651	Curated_gene_sets:simbulan_uv_response_normal_up
Curated_gene_sets:reactome_g...50	SET	35	0.18463	0.0078952	0.13939	0.092663	Curated_gene_sets:reactome_glutathione_conjugation
Curated_gene_sets:reactome_t...77	SET	234	0.077928	0.0085712	0.05885	0.09273	Curated_gene_sets:reactome_transcriptional_regulation_by_runx1
GO_bp:go_positive_regulation...74	SET	8	0.34937	0.0071476	0.26393	0.092806	GO_bp:go_positive_regulation_of_bone_development
GO_bp:go_cell_adhesion_invol...	SET	5	0.54728	0.0088522	0.41369	0.092942	GO_bp:go_cell_adhesion_involved_in_heart_morphogenesis
GO_mf:go_udp_glucosyltransfe...	SET	10	0.38528	0.0088121	0.29126	0.092962	GO_mf:go_udp_glucosyltransferase_activity
GO_bp:go_negative_regulation...219	SET	14	0.2441	0.0066052	0.1846	0.093046	GO_bp:go_negative_regulation_of_epidermal_growth_factor_activated_receptor_activity
GO_bp:go_positive_regulation...214	SET	16	0.28334	0.008196	0.21429	0.093051	GO_bp:go_positive_regulation_of_dendritic_spine_morphogenesis
GO_bp:go_regulation_of_mitoc...3	SET	9	0.34607	0.0075092	0.26177	0.093089	GO_bp:go_regulation_of_mitochondrial_fusion
Curated_gene_sets:tcga_gliob...1	SET	29	0.24156	0.0094039	0.18277	0.093152	Curated_gene_sets:tcga_glioblastoma_copy_number_dn
GO_bp:go_protein_o_linked_gl...3	SET	8	0.45389	0.0092859	0.34344	0.09316	GO_bp:go_protein_o_linked_glycosylation_via_threonine
GO_bp:go_plasma_membrane_fus...	SET	19	0.25313	0.0079783	0.19162	0.093262	GO_bp:go_plasma_membrane_fusion
Curated_gene_sets:kyng_dna_d...5	SET	72	0.1282	0.0078552	0.097065	0.093296	Curated_gene_sets:kyng_dna_damage_by_gamma_radiation
GO_bp:go_cell_adhesion_media...	SET	68	0.12461	0.0074209	0.094361	0.093327	GO_bp:go_cell_adhesion_mediated_by_integrin
GO_bp:go_positive_regulation...814	SET	7	0.47507	0.0090916	0.35982	0.093376	GO_bp:go_positive_regulation_of_toll_like_receptor_3_signaling_pathway
Curated_gene_sets:reactome_a...28	SET	7	0.34899	0.0066788	0.26434	0.093393	Curated_gene_sets:reactome_activation_of_c3_and_c5
GO_bp:go_gtp_biosynthetic_pr...	SET	10	0.30595	0.0069976	0.23177	0.093423	GO_bp:go_gtp_biosynthetic_process
GO_bp:go_epinephrine_transpo...	SET	9	0.36777	0.0079801	0.2788	0.093576	GO_bp:go_epinephrine_transport
GO_bp:go_regulation_of_senso...	SET	41	0.17236	0.0079757	0.13066	0.093581	GO_bp:go_regulation_of_sensory_perception
Curated_gene_sets:nikolsky_b...5	SET	14	0.40466	0.01095	0.30684	0.093626	Curated_gene_sets:nikolsky_breast_cancer_14q22_amplicon
GO_bp:go_astrocyte_activation	SET	20	0.24312	0.0078617	0.18437	0.093657	GO_bp:go_astrocyte_activation
Curated_gene_sets:reactome_b...8	SET	5	0.43006	0.0069563	0.32628	0.093749	Curated_gene_sets:reactome_beta_oxidation_of_butanoyl_coa_to_acetyl_coa
GO_bp:go_muscular_septum_mor...	SET	5	0.53496	0.008653	0.40598	0.093809	GO_bp:go_muscular_septum_morphogenesis
Curated_gene_sets:kyng_dna_d...3	SET	55	0.13796	0.0073913	0.10472	0.093861	Curated_gene_sets:kyng_dna_damage_by_4nqo_or_uv
GO_bp:go_negative_regulation...529	SET	30	0.20111	0.007963	0.15272	0.093948	GO_bp:go_negative_regulation_of_potassium_ion_transport
GO_bp:go_positive_regulation...273	SET	14	0.28086	0.0076	0.21328	0.093952	GO_bp:go_positive_regulation_of_execution_phase_of_apoptosis
GO_bp:go_regulation_of_gastr...2	SET	5	0.42904	0.0069397	0.32605	0.094119	GO_bp:go_regulation_of_gastric_motility
GO_bp:go_radial_glial_cell_d...	SET	12	0.26836	0.0067234	0.20396	0.094143	GO_bp:go_radial_glial_cell_differentiation
Curated_gene_sets:eppert_hsc...	SET	116	0.11028	0.0085666	0.083826	0.094172	Curated_gene_sets:eppert_hsc_r
GO_bp:go_cellular_anion_home...	SET	11	0.35305	0.0084689	0.26838	0.094179	GO_bp:go_cellular_anion_homeostasis
GO_mf:go_alditol_nadpplus_1_...	SET	13	0.33951	0.008853	0.25819	0.09427	GO_mf:go_alditol_nadpplus_1_oxidoreductase_activity
GO_mf:go_er_retention_sequen...	SET	5	0.41246	0.0066716	0.3138	0.094367	GO_mf:go_er_retention_sequence_binding
GO_bp:go_positive_regulation...263	SET	5	0.51321	0.0083012	0.39047	0.094375	GO_bp:go_positive_regulation_of_epithelial_to_mesenchymal_transition_involved_in_endocardial_cushion_formation
GO_mf:go_acid_phosphatase_ac...	SET	8	0.45158	0.0092386	0.34365	0.094419	GO_mf:go_acid_phosphatase_activity
GO_bp:go_rna_splicing_via_tr...	SET	311	0.061694	0.0078068	0.046952	0.094437	GO_bp:go_rna_splicing_via_transesterification_reactions
GO_bp:go_response_to_nutrient	SET	206	0.073363	0.0075765	0.055838	0.094458	GO_bp:go_response_to_nutrient
Curated_gene_sets:gargalovic...8	SET	26	0.21571	0.007952	0.16421	0.094492	Curated_gene_sets:gargalovic_response_to_oxidized_phospholipids_green_up
GO_mf:go_extracellular_matri...6	SET	39	0.17801	0.0080343	0.13557	0.094589	GO_mf:go_extracellular_matrix_structural_constituent_conferring_tensile_strength
GO_bp:go_regulation_of_thymo...	SET	13	0.26646	0.0069482	0.20298	0.09465	GO_bp:go_regulation_of_thymocyte_apoptotic_process
Curated_gene_sets:sabates_co...4	SET	131	0.09272	0.0076512	0.070642	0.094678	Curated_gene_sets:sabates_colorectal_adenoma_up
Curated_gene_sets:riggi_ewin...1	SET	180	0.083917	0.0081067	0.06394	0.094697	Curated_gene_sets:riggi_ewing_sarcoma_progenitor_dn
GO_cc:go_perikaryon	SET	119	0.097716	0.0076877	0.074516	0.094881	GO_cc:go_perikaryon
GO_bp:go_forebrain_cell_migr...	SET	57	0.13598	0.0074162	0.10376	0.095007	GO_bp:go_forebrain_cell_migration
GO_bp:go_epithelial_to_mesen...2	SET	16	0.28245	0.0081701	0.21557	0.095066	GO_bp:go_epithelial_to_mesenchymal_transition_involved_in_endocardial_cushion_formation
Curated_gene_sets:reactome_r...139	SET	5	0.52143	0.0084342	0.39798	0.095072	Curated_gene_sets:reactome_runx1_regulates_transcription_of_genes_involved_in_interleukin_signaling
GO_bp:go_positive_regulation...261	SET	7	0.40711	0.007791	0.31081	0.09514	GO_bp:go_positive_regulation_of_epithelial_cell_proliferation_involved_in_wound_healing
GO_bp:go_regulation_of_cellu...19	SET	79	0.1216	0.0078031	0.092865	0.095204	GO_bp:go_regulation_of_cellular_response_to_heat
GO_bp:go_regulation_of_membr...8	SET	30	0.19619	0.0077679	0.14984	0.09523	GO_bp:go_regulation_of_membrane_repolarization
GO_bp:go_mitochondrial_prote...2	SET	13	0.28113	0.0073307	0.21477	0.095281	GO_bp:go_mitochondrial_protein_processing
GO_bp:go_regulation_of_inosi...3	SET	7	0.34789	0.0066577	0.26579	0.095295	GO_bp:go_regulation_of_inositol_trisphosphate_biosynthetic_process
Curated_gene_sets:ramalho_st...1	SET	68	0.12945	0.0077091	0.098945	0.095392	Curated_gene_sets:ramalho_stemness_dn
GO_mf:go_cuprous_ion_binding	SET	5	0.65956	0.010668	0.50448	0.09555	GO_mf:go_cuprous_ion_binding
Curated_gene_sets:pellicciot...1	SET	52	0.16586	0.0086413	0.12692	0.095652	Curated_gene_sets:pellicciotta_hdac_in_antigen_presentation_dn
Curated_gene_sets:zhan_multi...7	SET	47	0.15439	0.0076479	0.11815	0.095667	Curated_gene_sets:zhan_multiple_myeloma_cd2_dn
GO_bp:go_response_to_sterol_...	SET	11	0.26178	0.0062796	0.20054	0.095885	GO_bp:go_response_to_sterol_depletion
GO_bp:go_regulation_of_dna_t...3	SET	35	0.19354	0.0082761	0.14826	0.095888	GO_bp:go_regulation_of_dna_templated_transcription_initiation
Curated_gene_sets:teramoto_o...1	SET	13	0.2842	0.0074107	0.21784	0.096019	Curated_gene_sets:teramoto_opn_targets_cluster_1
GO_mf:go_natural_killer_cell...	SET	9	0.37852	0.0082135	0.29014	0.09602	GO_mf:go_natural_killer_cell_lectin_like_receptor_binding
GO_bp:go_dna_strand_elongati...2	SET	13	0.2728	0.0071136	0.20915	0.096064	GO_bp:go_dna_strand_elongation_involved_in_dna_replication
Curated_gene_sets:ting_silen...	SET	31	0.20398	0.0082098	0.1564	0.096094	Curated_gene_sets:ting_silenced_by_dicer
Curated_gene_sets:reactome_n...62	SET	11	0.31056	0.0074495	0.23814	0.096112	Curated_gene_sets:reactome_notch4_activation_and_transmission_of_signal_to_the_nucleus
GO_bp:go_establishment_of_ly...	SET	11	0.28755	0.0068976	0.22054	0.096152	GO_bp:go_establishment_of_lymphocyte_polarity
Curated_gene_sets:chiba_resp...2	SET	20	0.21787	0.0070452	0.16714	0.09621	Curated_gene_sets:chiba_response_to_tsa_dn
Curated_gene_sets:reactome_f...10	SET	131	0.098313	0.0081127	0.075424	0.096218	Curated_gene_sets:reactome_fc_epsilon_receptor_fceri_signaling
GO_bp:go_positive_regulation...876	SET	9	0.39783	0.0086324	0.30526	0.096255	GO_bp:go_positive_regulation_of_vesicle_fusion
Curated_gene_sets:reactome_c...61	SET	94	0.10381	0.0072636	0.079658	0.096262	Curated_gene_sets:reactome_class_b_2_secretin_family_receptors
Curated_gene_sets:kuuselo_pa...	SET	33	0.36947	0.015342	0.28358	0.09632	Curated_gene_sets:kuuselo_pancreatic_cancer_19q13_amplification
GO_bp:go_positive_regulation...699	SET	86	0.11423	0.0076462	0.087687	0.096357	GO_bp:go_positive_regulation_of_receptor_signaling_pathway_via_stat
GO_bp:go_negative_regulation...150	SET	8	0.33676	0.0068895	0.25855	0.096381	GO_bp:go_negative_regulation_of_chromatin_binding
GO_bp:go_nucleobase_transport	SET	8	0.36602	0.007488	0.28117	0.096509	GO_bp:go_nucleobase_transport
GO_bp:go_cell_volume_homeost...	SET	29	0.20547	0.0079988	0.15788	0.09657	GO_bp:go_cell_volume_homeostasis
GO_cc:go_swi_snf_superfamily...	SET	74	0.12233	0.0075983	0.094001	0.096579	GO_cc:go_swi_snf_superfamily_type_complex
GO_cc:go_ficolin_1_rich_gran...2	SET	60	0.12955	0.0072482	0.099553	0.096592	GO_cc:go_ficolin_1_rich_granule_membrane
GO_bp:go_negative_regulation...463	SET	21	0.22376	0.0074143	0.17214	0.096826	GO_bp:go_negative_regulation_of_neurological_system_process
GO_bp:go_nuclear_transcribed...5	SET	10	0.35869	0.008204	0.27598	0.09686	GO_bp:go_nuclear_transcribed_mrna_catabolic_process_exonucleolytic_3_5_
GO_bp:go_motile_cilium_assem...	SET	22	0.21382	0.0072516	0.16456	0.096917	GO_bp:go_motile_cilium_assembly
GO_bp:go_iodide_transport	SET	5	0.41664	0.0067391	0.32096	0.097138	GO_bp:go_iodide_transport
GO_bp:go_bile_acid_metabolic...	SET	44	0.15025	0.0072021	0.11575	0.097149	GO_bp:go_bile_acid_metabolic_process
GO_bp:go_carbohydrate_transm...	SET	112	0.099493	0.0075952	0.076654	0.097162	GO_bp:go_carbohydrate_transmembrane_transport
GO_bp:go_interleukin_12_prod...	SET	52	0.15054	0.0078431	0.11601	0.097205	GO_bp:go_interleukin_12_production
Curated_gene_sets:molenaar_t...1	SET	53	0.13664	0.0071867	0.10532	0.097253	Curated_gene_sets:molenaar_targets_of_ccnd1_and_cdk4_dn
GO_bp:go_regulation_of_calci...9	SET	93	0.11504	0.0080064	0.088674	0.09727	GO_bp:go_regulation_of_calcium_mediated_signaling
Curated_gene_sets:dacosta_uv...7	SET	84	0.11832	0.0078283	0.091222	0.097311	Curated_gene_sets:dacosta_uv_response_via_ercc3_xpcs_dn
GO_bp:go_sphingosine_1_phosp...	SET	10	0.31068	0.0071058	0.23961	0.097399	GO_bp:go_sphingosine_1_phosphate_receptor_signaling_pathway
Curated_gene_sets:mikkelsen_...20	SET	30	0.18316	0.0072522	0.14127	0.097406	Curated_gene_sets:mikkelsen_mcv6_icp_with_h3k4me3_and_h3k27me3
GO_bp:go_rna_splicing	SET	393	0.054819	0.0077808	0.042288	0.097443	GO_bp:go_rna_splicing
Curated_gene_sets:liang_hema...4	SET	33	0.18255	0.00758	0.14083	0.097463	Curated_gene_sets:liang_hematopoiesis_stem_cell_number_small_vs_huge_dn
Curated_gene_sets:reactome_a...74	SET	39	0.17594	0.0079409	0.13585	0.097647	Curated_gene_sets:reactome_amine_ligand_binding_receptors
GO_bp:go_establishment_of_pi...	SET	22	0.21388	0.0072536	0.16517	0.097688	GO_bp:go_establishment_of_pigment_granule_localization
GO_bp:go_hematopoietic_stem_...1	SET	80	0.11891	0.0076784	0.091851	0.097739	GO_bp:go_hematopoietic_stem_cell_differentiation
Curated_gene_sets:mikkelsen_...1	SET	6	0.52582	0.0093167	0.40638	0.097856	Curated_gene_sets:mikkelsen_dedifferentiated_state_dn
GO_bp:go_dendrite_extension	SET	32	0.19443	0.0079504	0.15038	0.098023	GO_bp:go_dendrite_extension
GO_mf:go_cation_transmembran...	SET	609	0.043893	0.0077105	0.033963	0.098127	GO_mf:go_cation_transmembrane_transporter_activity
Curated_gene_sets:reactome_d...76	SET	85	0.11803	0.007855	0.091343	0.098162	Curated_gene_sets:reactome_dna_replication_pre_initiation
GO_bp:go_positive_regulation...833	SET	10	0.35702	0.0081656	0.27681	0.098575	GO_bp:go_positive_regulation_of_transcription_of_nucleolar_large_rrna_by_rna_polymerase_i
GO_bp:go_regulation_of_recep...8	SET	23	0.21401	0.0074207	0.16593	0.098576	GO_bp:go_regulation_of_receptor_recycling
GO_bp:go_associative_learning	SET	76	0.12395	0.007802	0.096117	0.098606	GO_bp:go_associative_learning
GO_bp:go_ion_homeostasis	SET	762	0.039758	0.0077801	0.030836	0.098645	GO_bp:go_ion_homeostasis
GO_cc:go_azurophil_granule_l...	SET	89	0.10945	0.0074527	0.084897	0.098671	GO_cc:go_azurophil_granule_lumen
Curated_gene_sets:roversi_gl...2	SET	97	0.13987	0.0099409	0.1085	0.098694	Curated_gene_sets:roversi_glioma_copy_number_up
GO_bp:go_mitochondrial_rna_c...	SET	5	0.43423	0.0070236	0.33696	0.098767	GO_bp:go_mitochondrial_rna_catabolic_process
GO_cc:go_somatodendritic_com...	SET	781	0.03828	0.0075797	0.029715	0.098837	GO_cc:go_somatodendritic_compartment
Curated_gene_sets:reactome_i...19	SET	26	0.1951	0.0071924	0.15149	0.0989	Curated_gene_sets:reactome_insulin_processing
Curated_gene_sets:reactome_n...6	SET	18	0.24913	0.007643	0.19345	0.098918	Curated_gene_sets:reactome_naplus_cl_dependent_neurotransmitter_transporters
GO_bp:go_nucleotide_phosphor...	SET	20	0.22054	0.0071316	0.17126	0.098931	GO_bp:go_nucleotide_phosphorylation
Curated_gene_sets:halmos_ceb...1	SET	43	0.16259	0.0077045	0.12633	0.099056	Curated_gene_sets:halmos_cebpa_targets_dn
GO_mf:go_ribosomal_protein_s...	SET	5	0.42859	0.0069324	0.3331	0.099115	GO_mf:go_ribosomal_protein_s6_kinase_activity
GO_bp:go_regulation_of_catio...2	SET	304	0.063125	0.007899	0.049066	0.099136	GO_bp:go_regulation_of_cation_transmembrane_transport
GO_mf:go_calcium_channel_reg...	SET	46	0.15253	0.0074755	0.11857	0.099158	GO_mf:go_calcium_channel_regulator_activity
GO_cc:go_cul4b_ring_e3_ubiqu...	SET	4	0.37847	0.0054756	0.29452	0.099399	GO_cc:go_cul4b_ring_e3_ubiquitin_ligase_complex
GO_bp:go_negative_regulation...544	SET	6	0.551	0.0097629	0.42882	0.099418	GO_bp:go_negative_regulation_of_protein_export_from_nucleus
Curated_gene_sets:reactome_d...62	SET	5	0.45439	0.0073497	0.35373	0.099485	Curated_gene_sets:reactome_disinhibition_of_snare_formation
Curated_gene_sets:reactome_c...81	SET	69	0.17362	0.010415	0.13527	0.099671	Curated_gene_sets:reactome_condensation_of_prophase_chromosomes
Curated_gene_sets:zhan_multi...22	SET	58	0.12877	0.007084	0.10038	0.099778	Curated_gene_sets:zhan_multiple_myeloma_up
Curated_gene_sets:ikeda_mir3...2	SET	110	0.10586	0.0080093	0.082546	0.099852	Curated_gene_sets:ikeda_mir30_targets_up
Curated_gene_sets:reactome_l...14	SET	21	0.22412	0.0074261	0.17482	0.099932	Curated_gene_sets:reactome_long_term_potentiation
Curated_gene_sets:xu_gh1_exo...2	SET	54	0.148	0.0078571	0.11545	0.099938	Curated_gene_sets:xu_gh1_exogenous_targets_up
GO_bp:go_primary_amino_compo...1	SET	5	0.42779	0.0069195	0.33373	0.099961	GO_bp:go_primary_amino_compound_biosynthetic_process
GO_bp:go_hemoglobin_metaboli...	SET	5	0.35621	0.0057618	0.278	0.10004	GO_bp:go_hemoglobin_metabolic_process
Curated_gene_sets:kim_wt1_ta...2	SET	163	0.0834	0.0076703	0.06509	0.10005	Curated_gene_sets:kim_wt1_targets_12hr_up
GO_bp:go_somatic_diversifica...4	SET	5	0.31221	0.0050501	0.24373	0.1001	GO_bp:go_somatic_diversification_of_t_cell_receptor_genes
Curated_gene_sets:izadpanah_...2	SET	125	0.091601	0.0073849	0.071517	0.10014	Curated_gene_sets:izadpanah_stem_cell_adipose_vs_bone_up
Curated_gene_sets:schaeffer_...4	SET	411	0.052246	0.0075799	0.040829	0.10035	Curated_gene_sets:schaeffer_prostate_development_48hr_up
GO_bp:go_regulation_of_cellu...16	SET	27	0.20166	0.0075756	0.1576	0.10035	GO_bp:go_regulation_of_cellular_respiration
Curated_gene_sets:reactome_d...50	SET	38	0.16456	0.0073316	0.12861	0.10037	Curated_gene_sets:reactome_diseases_associated_with_glycosaminoglycan_metabolism
GO_bp:go_regulation_of_lysos...1	SET	13	0.31521	0.0082194	0.24638	0.10039	GO_bp:go_regulation_of_lysosomal_lumen_ph
GO_bp:go_positive_regulation...652	SET	36	0.17213	0.0074646	0.13457	0.10045	GO_bp:go_positive_regulation_of_protein_complex_disassembly
GO_bp:go_alpha_beta_t_cell_d...	SET	96	0.10856	0.0076758	0.084957	0.10067	GO_bp:go_alpha_beta_t_cell_differentiation
Curated_gene_sets:onder_cdh1...5	SET	236	0.074341	0.0082111	0.05819	0.10071	Curated_gene_sets:onder_cdh1_targets_2_up
GO_bp:go_negative_regulation...478	SET	4	0.62478	0.0090391	0.48972	0.10103	GO_bp:go_negative_regulation_of_nlrp3_inflammasome_complex_assembly
Curated_gene_sets:rodwell_ag...4	SET	460	0.050789	0.0077852	0.039818	0.10107	Curated_gene_sets:rodwell_aging_kidney_up
GO_bp:go_response_to_immune_...	SET	4	0.4444	0.0064294	0.3484	0.10107	GO_bp:go_response_to_immune_response_of_other_organism_involved_in_symbiotic_interaction
GO_bp:go_ruffle_organization	SET	52	0.14874	0.0077492	0.11662	0.10108	GO_bp:go_ruffle_organization
GO_bp:go_ascending_aorta_dev...	SET	5	0.4313	0.0069762	0.33821	0.10112	GO_bp:go_ascending_aorta_development
GO_bp:go_regulation_of_calci...5	SET	138	0.089302	0.0075621	0.070037	0.10115	GO_bp:go_regulation_of_calcium_ion_transmembrane_transport
GO_bp:go_negative_regulation...423	SET	4	0.49566	0.0071711	0.38908	0.10135	GO_bp:go_negative_regulation_of_mitochondrial_membrane_permeability_involved_in_apoptotic_process
GO_mf:go_n_acetyllactosamini...	SET	8	0.31832	0.0065122	0.25017	0.10163	GO_mf:go_n_acetyllactosaminide_beta_1_3_n_acetylglucosaminyltransferase_activity
GO_bp:go_regulation_of_kerat...3	SET	28	0.22439	0.0085836	0.17639	0.10167	GO_bp:go_regulation_of_keratinocyte_proliferation
GO_bp:go_lagging_strand_elon...	SET	4	0.56693	0.0082022	0.44578	0.10174	GO_bp:go_lagging_strand_elongation
GO_cc:go_cul3_ring_ubiquitin...	SET	35	0.17355	0.0074214	0.13647	0.10175	GO_cc:go_cul3_ring_ubiquitin_ligase_complex
Curated_gene_sets:wang_esoph...3	SET	115	0.095748	0.007406	0.07535	0.10193	Curated_gene_sets:wang_esophagus_cancer_vs_normal_up
GO_bp:go_positive_regulation...14	SET	28	0.20316	0.0077718	0.15997	0.10205	GO_bp:go_positive_regulation_of_acute_inflammatory_response
GO_bp:go_negative_regulation...700	SET	54	0.13019	0.0069116	0.10253	0.10208	GO_bp:go_negative_regulation_of_tumor_necrosis_factor_superfamily_cytokine_production
Curated_gene_sets:reactome_r...97	SET	9	0.31762	0.006892	0.25015	0.1021	Curated_gene_sets:reactome_rho_gtpases_activate_rhotekin_and_rhophilins
GO_bp:go_regulation_of_diges...	SET	40	0.1833	0.0083782	0.14436	0.1021	GO_bp:go_regulation_of_digestive_system_process
GO_bp:go_positive_regulation...184	SET	4	0.34726	0.0050241	0.27369	0.10226	GO_bp:go_positive_regulation_of_corticotropin_secretion
GO_bp:go_cytosolic_calcium_i...	SET	162	0.079295	0.0072706	0.062498	0.10227	GO_bp:go_cytosolic_calcium_ion_transport
GO_bp:go_locomotory_explorat...	SET	12	0.32302	0.0080928	0.2546	0.10227	GO_bp:go_locomotory_exploration_behavior
GO_bp:go_actin_filament_poly...	SET	167	0.079441	0.0073945	0.062657	0.10243	GO_bp:go_actin_filament_polymerization
GO_cc:go_flemming_body	SET	28	0.18863	0.0072158	0.14878	0.10243	GO_cc:go_flemming_body
GO_bp:go_cell_activation	SET	1300	0.02985	0.0075167	0.023545	0.10245	GO_bp:go_cell_activation
GO_bp:go_negative_regulation...245	SET	15	0.23048	0.0064555	0.18189	0.10256	GO_bp:go_negative_regulation_of_fatty_acid_biosynthetic_process
GO_mf:go_atpase_activity_cou...3	SET	31	0.18807	0.0075695	0.14842	0.10256	GO_mf:go_atpase_activity_coupled_to_transmembrane_movement_of_ions_phosphorylative_mechanism
GO_mf:go_butyrate_coa_ligase...	SET	8	0.37079	0.0075857	0.29266	0.1026	GO_mf:go_butyrate_coa_ligase_activity
GO_bp:go_malate_metabolic_pr...	SET	8	0.35923	0.0073493	0.28359	0.10263	GO_bp:go_malate_metabolic_process
GO_bp:go_regulation_of_entry...	SET	7	0.37699	0.0072147	0.29788	0.10284	GO_bp:go_regulation_of_entry_of_bacterium_into_host_cell
Curated_gene_sets:durchdewal...1	SET	249	0.06469	0.0073367	0.051121	0.10287	Curated_gene_sets:durchdewald_skin_carcinogenesis_dn
Curated_gene_sets:wang_barre...4	SET	51	0.14253	0.0073542	0.11271	0.10301	Curated_gene_sets:wang_barretts_esophagus_up
GO_bp:go_positive_regulation...687	SET	54	0.14416	0.0076531	0.11401	0.10305	GO_bp:go_positive_regulation_of_protein_tyrosine_kinase_activity
Curated_gene_sets:riggins_ta...2	SET	58	0.13246	0.0072873	0.10477	0.10307	Curated_gene_sets:riggins_tamoxifen_resistance_up
Curated_gene_sets:ray_target...1	SET	15	0.26741	0.0074898	0.21151	0.10307	Curated_gene_sets:ray_targets_of_p210_bcr_abl_fusion_dn
GO_mf:go_hydrolase_activity_...11	SET	88	0.10669	0.0072242	0.084392	0.10308	GO_mf:go_hydrolase_activity_hydrolyzing_o_glycosyl_compounds
Curated_gene_sets:reactome_d...39	SET	10	0.32261	0.0073786	0.25525	0.10315	Curated_gene_sets:reactome_dermatan_sulfate_biosynthesis
GO_bp:go_serotonin_receptor_...	SET	36	0.18441	0.0079973	0.14592	0.10316	GO_bp:go_serotonin_receptor_signaling_pathway
Curated_gene_sets:pid_il2_pi...	SET	33	0.17442	0.0072425	0.1381	0.10331	Curated_gene_sets:pid_il2_pi3k_pathway
Curated_gene_sets:hernandez_...7	SET	16	0.27415	0.0079303	0.21707	0.10331	Curated_gene_sets:hernandez_mitotic_arrest_by_docetaxel_2_dn
GO_mf:go_long_chain_fatty_ac...2	SET	12	0.22757	0.0057015	0.18032	0.10347	GO_mf:go_long_chain_fatty_acid_coa_ligase_activity
GO_bp:go_hematopoietic_stem_...2	SET	6	0.40639	0.0072005	0.32204	0.1035	GO_bp:go_hematopoietic_stem_cell_migration
Curated_gene_sets:kegg_prion...	SET	33	0.19659	0.0081632	0.15582	0.10355	Curated_gene_sets:kegg_prion_diseases
Curated_gene_sets:bild_src_o...	SET	58	0.13442	0.0073952	0.10656	0.10358	Curated_gene_sets:bild_src_oncogenic_signature
GO_bp:go_response_to_hyperox...	SET	18	0.20979	0.0064361	0.16638	0.10369	GO_bp:go_response_to_hyperoxia
GO_bp:go_cellular_response_t...30	SET	13	0.30922	0.0080632	0.24528	0.10372	GO_bp:go_cellular_response_to_epinephrine_stimulus
GO_bp:go_nucleoside_bisphosp...3	SET	70	0.12118	0.0073213	0.09615	0.10379	GO_bp:go_nucleoside_bisphosphate_metabolic_process
GO_bp:go_positive_regulation...213	SET	36	0.17943	0.0077814	0.14237	0.10379	GO_bp:go_positive_regulation_of_dendritic_spine_development
GO_bp:go_regulation_of_calci...10	SET	8	0.40783	0.0083434	0.32362	0.10381	GO_bp:go_regulation_of_calcium_transporting_atpase_activity
Curated_gene_sets:rozanov_mm...2	SET	31	0.17794	0.0071619	0.14122	0.10383	Curated_gene_sets:rozanov_mmp14_targets_dn
GO_bp:go_nucleotide_excision...4	SET	23	0.18414	0.0063851	0.14614	0.10383	GO_bp:go_nucleotide_excision_repair_dna_gap_filling
GO_bp:go_regulation_of_prote...1	SET	171	0.076002	0.0071579	0.060336	0.10391	GO_bp:go_regulation_of_proteasomal_protein_catabolic_process
GO_bp:go_response_to_purine_...	SET	150	0.082362	0.007269	0.065421	0.10403	GO_bp:go_response_to_purine_containing_compound
Curated_gene_sets:kim_respon...2	SET	117	0.094088	0.0073402	0.074797	0.10422	Curated_gene_sets:kim_response_to_tsa_and_decitabine_up
Curated_gene_sets:addya_eryt...	SET	73	0.11613	0.0071644	0.092332	0.10426	Curated_gene_sets:addya_erythroid_differentiation_by_hemin
GO_mf:go_nucleoside_triphosp...1	SET	316	0.058892	0.007511	0.046832	0.10429	GO_mf:go_nucleoside_triphosphatase_regulator_activity
Curated_gene_sets:verrecchia...5	SET	14	0.25227	0.0068263	0.20067	0.10436	Curated_gene_sets:verrecchia_response_to_tgfb1_c3
GO_bp:go_regulation_of_trans...13	SET	49	0.14544	0.0073557	0.11571	0.10441	GO_bp:go_regulation_of_transcription_regulatory_region_dna_binding
GO_cc:go_tertiary_granule_me...	SET	69	0.1237	0.0074205	0.098419	0.10441	GO_cc:go_tertiary_granule_membrane
GO_bp:go_regulation_of_recep...9	SET	131	0.092904	0.0076664	0.073933	0.10446	GO_bp:go_regulation_of_receptor_signaling_pathway_via_stat
GO_bp:go_arginine_biosynthet...	SET	4	0.57528	0.008323	0.45788	0.10449	GO_bp:go_arginine_biosynthetic_process
Curated_gene_sets:wu_hbx_tar...4	SET	22	0.22164	0.0075168	0.17643	0.10452	Curated_gene_sets:wu_hbx_targets_2_up
Curated_gene_sets:reactome_e...39	SET	143	0.10096	0.0087015	0.080368	0.10453	Curated_gene_sets:reactome_estrogen_dependent_gene_expression
GO_bp:go_positive_regulation...368	SET	5	0.43514	0.0070384	0.34654	0.10463	GO_bp:go_positive_regulation_of_hypersensitivity
GO_bp:go_chloride_transmembr...	SET	77	0.12539	0.007944	0.09994	0.10481	GO_bp:go_chloride_transmembrane_transport
Curated_gene_sets:reactome_s...98	SET	11	0.3127	0.0075009	0.24926	0.10483	Curated_gene_sets:reactome_slbp_dependent_processing_of_replication_dependent_histone_pre_mrnas
GO_bp:go_regulation_of_ruffl...	SET	28	0.20795	0.0079549	0.1658	0.10489	GO_bp:go_regulation_of_ruffle_assembly
GO_bp:go_glycosylation	SET	257	0.066438	0.0076534	0.052973	0.1049	GO_bp:go_glycosylation
GO_cc:go_axon_part	SET	358	0.055691	0.0075515	0.044419	0.10497	GO_cc:go_axon_part
Curated_gene_sets:kyng_dna_d...8	SET	197	0.071887	0.0072618	0.057354	0.10504	Curated_gene_sets:kyng_dna_damage_up
GO_bp:go_negative_regulation...652	SET	19	0.22666	0.0071443	0.18096	0.10519	GO_bp:go_negative_regulation_of_systemic_arterial_blood_pressure
GO_mf:go_complement_binding	SET	20	0.22595	0.0073065	0.18039	0.10519	GO_mf:go_complement_binding
Curated_gene_sets:xu_hgf_tar...2	SET	13	0.24634	0.0064236	0.19669	0.10521	Curated_gene_sets:xu_hgf_targets_induced_by_akt1_48hr_up
GO_mf:go_intramolecular_tran...1	SET	25	0.20427	0.0073843	0.16311	0.10523	GO_mf:go_intramolecular_transferase_activity
GO_bp:go_ammonium_transmembr...	SET	17	0.26707	0.007963	0.21335	0.10532	GO_bp:go_ammonium_transmembrane_transport
GO_cc:go_extrinsic_component...1	SET	86	0.10714	0.007172	0.085629	0.10543	GO_cc:go_extrinsic_component_of_cytoplasmic_side_of_plasma_membrane
GO_bp:go_photoreceptor_cell_...1	SET	45	0.14446	0.0070028	0.11548	0.10548	GO_bp:go_photoreceptor_cell_development
GO_bp:go_response_to_vitamin...1	SET	18	0.21235	0.0065147	0.16977	0.10552	GO_bp:go_response_to_vitamin_a
GO_bp:go_auditory_receptor_c...2	SET	7	0.361	0.0069087	0.28866	0.10554	GO_bp:go_auditory_receptor_cell_fate_commitment
GO_mf:go_macrolide_binding	SET	9	0.34542	0.0074952	0.27625	0.10559	GO_mf:go_macrolide_binding
GO_bp:go_negative_regulation...570	SET	24	0.18222	0.0064541	0.14575	0.10562	GO_bp:go_negative_regulation_of_reactive_oxygen_species_biosynthetic_process
GO_bp:go_cellular_protein_co...3	SET	25	0.22485	0.0081282	0.17994	0.10573	GO_bp:go_cellular_protein_containing_complex_localization
Curated_gene_sets:krige_amin...	SET	29	0.19503	0.0075926	0.15623	0.10596	Curated_gene_sets:krige_amino_acid_deprivation
GO_cc:go_basolateral_plasma_...	SET	203	0.07473	0.007662	0.059877	0.10601	GO_cc:go_basolateral_plasma_membrane
GO_bp:go_multicellular_organ...6	SET	51	0.15049	0.0077648	0.12062	0.10608	GO_bp:go_multicellular_organismal_movement
GO_bp:go_regulation_of_growt...3	SET	7	0.30556	0.0058476	0.24492	0.10611	GO_bp:go_regulation_of_growth_rate
GO_mf:go_actin_binding	SET	396	0.052435	0.0074703	0.042032	0.10612	GO_mf:go_actin_binding
GO_bp:go_immunological_synap...	SET	12	0.28299	0.0070899	0.22688	0.10616	GO_bp:go_immunological_synapse_formation
Curated_gene_sets:changolkar...2	SET	46	0.14897	0.0073006	0.11946	0.10622	Curated_gene_sets:changolkar_h2afy_targets_up
GO_mf:go_photoreceptor_activ...	SET	13	0.2648	0.0069048	0.21244	0.10631	GO_mf:go_photoreceptor_activity
Curated_gene_sets:reactome_s...66	SET	229	0.072525	0.0078922	0.058187	0.10632	Curated_gene_sets:reactome_signaling_by_notch
Curated_gene_sets:barrier_ca...4	SET	16	0.28104	0.0081293	0.22554	0.10638	Curated_gene_sets:barrier_cancer_relapse_tumor_sample_up
GO_bp:go_regulation_of_actin...3	SET	358	0.054577	0.0074005	0.043808	0.10643	GO_bp:go_regulation_of_actin_filament_based_process
GO_bp:go_positive_regulation...429	SET	9	0.37818	0.0082061	0.30365	0.10649	GO_bp:go_positive_regulation_of_keratinocyte_proliferation
Curated_gene_sets:kegg_limon...	SET	10	0.29017	0.0066367	0.23321	0.10672	Curated_gene_sets:kegg_limonene_and_pinene_degradation
GO_bp:go_positive_regulation...331	SET	240	0.063741	0.007099	0.051244	0.10678	GO_bp:go_positive_regulation_of_growth
GO_bp:go_histone_h3_s10_phos...	SET	5	0.43792	0.0070833	0.35217	0.10685	GO_bp:go_histone_h3_s10_phosphorylation
GO_mf:go_ribonucleotide_bind...	SET	1789	0.025119	0.0073178	0.020223	0.10711	GO_mf:go_ribonucleotide_binding
Curated_gene_sets:gargalovic...1	SET	11	0.37802	0.0090678	0.3044	0.10715	Curated_gene_sets:gargalovic_response_to_oxidized_phospholipids_black_dn
GO_bp:go_pentose_phosphate_s...2	SET	7	0.31158	0.0059628	0.25096	0.10721	GO_bp:go_pentose_phosphate_shunt_non_oxidative_branch
Curated_gene_sets:harris_hyp...	SET	76	0.12429	0.0078236	0.10014	0.10728	Curated_gene_sets:harris_hypoxia
GO_bp:go_heart_morphogenesis	SET	246	0.066605	0.0075089	0.053686	0.10738	GO_bp:go_heart_morphogenesis
Curated_gene_sets:biocarta_m...12	SET	10	0.32955	0.0075375	0.26566	0.1074	Curated_gene_sets:biocarta_monocyte_pathway
GO_mf:go_protein_domain_spec...	SET	661	0.041795	0.0076383	0.033707	0.10751	GO_mf:go_protein_domain_specific_binding
Curated_gene_sets:reactome_m...86	SET	181	0.074733	0.0072394	0.060274	0.10752	Curated_gene_sets:reactome_mrna_splicing
Curated_gene_sets:schaeffer_...18	SET	43	0.16416	0.0077792	0.13247	0.10763	Curated_gene_sets:schaeffer_sox9_targets_in_prostate_development_dn
Curated_gene_sets:yang_breas...2	SET	26	0.19489	0.0071846	0.15732	0.10771	Curated_gene_sets:yang_breast_cancer_esr1_bulk_up
GO_bp:go_negative_regulation...172	SET	15	0.24924	0.0069808	0.20122	0.10775	GO_bp:go_negative_regulation_of_cytokine_production_involved_in_inflammatory_response
GO_bp:go_facial_nerve_morpho...	SET	10	0.32294	0.0073863	0.26099	0.10798	GO_bp:go_facial_nerve_morphogenesis
GO_bp:go_cellular_response_t...67	SET	9	0.29151	0.0063255	0.23566	0.10805	GO_bp:go_cellular_response_to_leucine_starvation
GO_mf:go_gaba_receptor_activ...	SET	18	0.27946	0.0085738	0.22595	0.10808	GO_mf:go_gaba_receptor_activity
GO_bp:go_cofactor_metabolic_...	SET	424	0.048217	0.0071027	0.038992	0.10813	GO_bp:go_cofactor_metabolic_process
GO_bp:go_positive_regulation...245	SET	18	0.22618	0.0069391	0.18293	0.10816	GO_bp:go_positive_regulation_of_endothelial_cell_apoptotic_process
GO_mf:go_ion_antiporter_acti...	SET	54	0.13746	0.0072974	0.11123	0.10828	GO_mf:go_ion_antiporter_activity
Curated_gene_sets:kegg_proxi...	SET	22	0.22336	0.0075748	0.18095	0.10854	Curated_gene_sets:kegg_proximal_tubule_bicarbonate_reclamation
Curated_gene_sets:nikolsky_b...11	SET	330	0.095036	0.012382	0.077033	0.10867	Curated_gene_sets:nikolsky_breast_cancer_17q21_q25_amplicon
GO_mf:go_alcohol_binding	SET	83	0.11473	0.0075454	0.092999	0.10867	GO_mf:go_alcohol_binding
Curated_gene_sets:card_mir30...	SET	75	0.12119	0.0075783	0.098276	0.10876	Curated_gene_sets:card_mir302a_targets
GO_bp:go_indole_containing_c...2	SET	10	0.30846	0.0070551	0.25034	0.10895	GO_bp:go_indole_containing_compound_catabolic_process
GO_mf:go_phosphatidylserine_...	SET	55	0.14923	0.0079953	0.12114	0.10901	GO_mf:go_phosphatidylserine_binding
GO_bp:go_negative_regulation...156	SET	12	0.24676	0.0061823	0.20038	0.10909	GO_bp:go_negative_regulation_of_circadian_rhythm
GO_mf:go_protein_containing_...2	SET	89	0.10764	0.0073293	0.087412	0.1091	GO_mf:go_protein_containing_complex_scaffold_activity
GO_cc:go_bcl_2_family_protei...	SET	6	0.46735	0.0082806	0.37958	0.10913	GO_cc:go_bcl_2_family_protein_complex
GO_bp:go_short_chain_fatty_a...1	SET	9	0.34165	0.0074135	0.27753	0.10916	GO_bp:go_short_chain_fatty_acid_catabolic_process
GO_bp:go_positive_regulation...28	SET	7	0.4336	0.0082979	0.35231	0.10923	GO_bp:go_positive_regulation_of_ampa_receptor_activity
GO_bp:go_schwann_cell_migrat...	SET	3	0.66462	0.0083275	0.54014	0.10927	GO_bp:go_schwann_cell_migration
GO_bp:go_positive_regulation...93	SET	10	0.36691	0.008392	0.29823	0.1093	GO_bp:go_positive_regulation_of_cardiac_muscle_contraction
Curated_gene_sets:rashi_resp...6	SET	72	0.10667	0.006536	0.086727	0.10936	Curated_gene_sets:rashi_response_to_ionizing_radiation_6
GO_bp:go_regulation_of_organ...1	SET	87	0.11165	0.0075172	0.090843	0.10953	GO_bp:go_regulation_of_organ_growth
GO_bp:go_epithelial_cell_fat...	SET	16	0.26353	0.0076229	0.21447	0.1096	GO_bp:go_epithelial_cell_fate_commitment
Curated_gene_sets:reactome_s...173	SET	7	0.38509	0.0073696	0.31347	0.10964	Curated_gene_sets:reactome_synthesis_of_udp_n_acetyl_glucosamine
Curated_gene_sets:bilban_b_c...2	SET	58	0.12524	0.0068898	0.10197	0.1097	Curated_gene_sets:bilban_b_cll_lpl_up
GO_cc:go_histone_pre_mrna_3_...	SET	6	0.40087	0.0071028	0.32652	0.10978	GO_cc:go_histone_pre_mrna_3_end_processing_complex
GO_bp:go_regulation_of_carbo...1	SET	89	0.10677	0.0072699	0.086967	0.1098	GO_bp:go_regulation_of_carbohydrate_biosynthetic_process
Curated_gene_sets:iglesias_e...1	SET	12	0.29344	0.0073518	0.23908	0.10985	Curated_gene_sets:iglesias_e2f_targets_dn
GO_bp:go_dense_core_granule_...2	SET	8	0.33631	0.0068804	0.27406	0.1099	GO_bp:go_dense_core_granule_transport
GO_mf:go_oxidoreductase_acti...19	SET	6	0.43617	0.0077282	0.3556	0.11	GO_mf:go_oxidoreductase_activity_acting_on_paired_donors_with_incorporation_or_reduction_of_molecular_oxygen_reduced_iron_sulfur_protein_as_one_donor_and_incorporation_of_one_atom_of_oxygen
GO_mf:go_efflux_transmembran...	SET	5	0.43436	0.0070257	0.35416	0.11003	GO_mf:go_efflux_transmembrane_transporter_activity
GO_bp:go_response_to_tempera...	SET	226	0.067139	0.0072588	0.054773	0.11015	GO_bp:go_response_to_temperature_stimulus
GO_bp:go_activation_induced_...	SET	7	0.35587	0.0068105	0.29035	0.11017	GO_bp:go_activation_induced_cell_death_of_t_cells
GO_bp:go_regulation_of_ferti...	SET	26	0.17339	0.006392	0.1415	0.11022	GO_bp:go_regulation_of_fertilization
GO_bp:go_apoptotic_chromosom...	SET	5	0.40192	0.006501	0.32806	0.11027	GO_bp:go_apoptotic_chromosome_condensation
GO_bp:go_peptidyl_arginine_m...1	SET	15	0.30544	0.0085548	0.24935	0.11031	GO_bp:go_peptidyl_arginine_methylation
GO_bp:go_regulation_of_immun...4	SET	62	0.1265	0.0071943	0.1033	0.11037	GO_bp:go_regulation_of_immunoglobulin_production
GO_bp:go_skeletal_muscle_sat...1	SET	6	0.41988	0.0074396	0.34302	0.11047	GO_bp:go_skeletal_muscle_satellite_cell_activation
Curated_gene_sets:boylan_mul...2	SET	34	0.18281	0.0077048	0.14942	0.11058	Curated_gene_sets:boylan_multiple_myeloma_c_cluster_up
GO_bp:go_regulation_of_calci...2	SET	34	0.17967	0.0075725	0.14685	0.11058	GO_bp:go_regulation_of_calcineurin_mediated_signaling
Curated_gene_sets:schaeffer_...19	SET	20	0.24303	0.0078589	0.19864	0.11059	Curated_gene_sets:schaeffer_sox9_targets_in_prostate_development_up
GO_bp:go_protein_k63_linked_...1	SET	29	0.2006	0.0078095	0.16397	0.11059	GO_bp:go_protein_k63_linked_deubiquitination
Curated_gene_sets:wang_cispl...1	SET	210	0.066982	0.0069837	0.054769	0.11068	Curated_gene_sets:wang_cisplatin_response_and_xpc_dn
GO_bp:go_regulation_of_ventr...2	SET	6	0.45016	0.0079761	0.36812	0.1107	GO_bp:go_regulation_of_ventricular_cardiac_muscle_cell_membrane_depolarization
Curated_gene_sets:mikkelsen_...37	SET	10	0.32986	0.0075446	0.26976	0.11071	Curated_gene_sets:mikkelsen_pluripotent_state_up
GO_mf:go_active_ion_transmem...	SET	63	0.12125	0.0069511	0.099165	0.11073	GO_mf:go_active_ion_transmembrane_transporter_activity
GO_bp:go_epidermal_cell_diff...	SET	351	0.072762	0.0097712	0.059524	0.11079	GO_bp:go_epidermal_cell_differentiation
GO_bp:go_myeloid_dendritic_c...2	SET	18	0.24356	0.0074722	0.19929	0.11084	GO_bp:go_myeloid_dendritic_cell_differentiation
GO_cc:go_cilium	SET	569	0.041124	0.0069903	0.03366	0.11091	GO_cc:go_cilium
Curated_gene_sets:kegg_vasop...	SET	42	0.14756	0.0069109	0.12082	0.111	Curated_gene_sets:kegg_vasopressin_regulated_water_reabsorption
Curated_gene_sets:begum_targ...3	SET	55	0.15159	0.0081213	0.12414	0.11103	Curated_gene_sets:begum_targets_of_pax3_foxo1_fusion_up
GO_mf:go_structural_constitu...4	SET	42	0.14938	0.0069959	0.12233	0.11104	GO_mf:go_structural_constituent_of_muscle
Curated_gene_sets:farmer_bre...1	SET	309	0.057769	0.007287	0.047317	0.11107	Curated_gene_sets:farmer_breast_cancer_apocrine_vs_basal
GO_bp:go_mitochondrial_fusion	SET	22	0.20581	0.0069797	0.16857	0.11107	GO_bp:go_mitochondrial_fusion
GO_mf:go_snrna_binding	SET	38	0.13931	0.0062068	0.11414	0.11113	GO_mf:go_snrna_binding
GO_bp:go_g1_dna_damage_check...	SET	64	0.11257	0.0065045	0.092249	0.11118	GO_bp:go_g1_dna_damage_checkpoint
GO_bp:go_positive_regulation...175	SET	17	0.21168	0.0063115	0.1736	0.11135	GO_bp:go_positive_regulation_of_circadian_rhythm
Curated_gene_sets:reactome_c...75	SET	86	0.11007	0.0073679	0.090269	0.11137	Curated_gene_sets:reactome_collagen_formation
GO_cc:go_nucleolus	SET	870	0.035604	0.0074226	0.02921	0.11145	GO_cc:go_nucleolus
GO_bp:go_positive_regulation...655	SET	19	0.24566	0.0077429	0.20163	0.11155	GO_bp:go_positive_regulation_of_protein_depolymerization
Curated_gene_sets:reactome_g...18	SET	25	0.20102	0.0072667	0.165	0.11157	Curated_gene_sets:reactome_g_protein_gated_potassium_channels
Curated_gene_sets:bhat_esr1_...4	SET	277	0.060754	0.007262	0.04989	0.11166	Curated_gene_sets:bhat_esr1_targets_via_akt1_up
GO_bp:go_double_strand_break...4	SET	7	0.3208	0.0061392	0.26349	0.11172	GO_bp:go_double_strand_break_repair_via_synthesis_dependent_strand_annealing
Curated_gene_sets:biocarta_m...14	SET	6	0.3577	0.0063378	0.29381	0.11173	Curated_gene_sets:biocarta_mrp_pathway
Curated_gene_sets:lund_silen...	SET	15	0.23954	0.0067093	0.19681	0.11178	Curated_gene_sets:lund_silenced_by_methylation
GO_mf:go_sodium_chloride_sym...	SET	10	0.30316	0.0069338	0.24935	0.11204	GO_mf:go_sodium_chloride_symporter_activity
GO_bp:go_regulation_of_alpha...2	SET	59	0.13096	0.0072661	0.10772	0.11206	GO_bp:go_regulation_of_alpha_beta_t_cell_differentiation
GO_bp:go_interferon_beta_pro...	SET	47	0.15513	0.0076847	0.12762	0.11209	GO_bp:go_interferon_beta_production
GO_bp:go_type_b_pancreatic_c...1	SET	10	0.34827	0.0079656	0.28656	0.11213	GO_bp:go_type_b_pancreatic_cell_apoptotic_process
Curated_gene_sets:reactome_a...2	SET	5	0.42075	0.0068057	0.34621	0.11214	Curated_gene_sets:reactome_abacavir_metabolism
Curated_gene_sets:nikolsky_b...20	SET	15	0.33382	0.0093499	0.27475	0.11219	Curated_gene_sets:nikolsky_breast_cancer_21q22_amplicon
GO_mf:go_channel_inhibitor_a...	SET	37	0.16806	0.0073885	0.13832	0.1122	GO_mf:go_channel_inhibitor_activity
Curated_gene_sets:bild_e2f3_...	SET	233	0.065231	0.0071595	0.053699	0.11224	Curated_gene_sets:bild_e2f3_oncogenic_signature
GO_bp:go_water_soluble_vitam...2	SET	80	0.1089	0.0070321	0.089654	0.11225	GO_bp:go_water_soluble_vitamin_metabolic_process
GO_mf:go_chloride_channel_in...	SET	9	0.31644	0.0068664	0.2606	0.11233	GO_mf:go_chloride_channel_inhibitor_activity
GO_bp:go_corticotropin_secre...	SET	6	0.31783	0.0056314	0.26181	0.11239	GO_bp:go_corticotropin_secretion
GO_cc:go_dendrite_membrane	SET	38	0.17013	0.0075798	0.14017	0.11242	GO_cc:go_dendrite_membrane
Curated_gene_sets:reactome_p...92	SET	11	0.22844	0.0054797	0.18823	0.11245	Curated_gene_sets:reactome_processive_synthesis_on_the_c_strand_of_the_telomere
GO_mf:go_intramolecular_oxid...2	SET	8	0.34208	0.0069983	0.28187	0.11246	GO_mf:go_intramolecular_oxidoreductase_activity_interconverting_aldoses_and_ketoses
GO_bp:go_desmosome_organizat...	SET	10	0.36587	0.0083681	0.30156	0.11252	GO_bp:go_desmosome_organization
Curated_gene_sets:simbulan_p...2	SET	28	0.1902	0.0072759	0.15686	0.11267	Curated_gene_sets:simbulan_parp1_targets_up
Curated_gene_sets:shank_tal1...	SET	10	0.28943	0.0066197	0.23876	0.11272	Curated_gene_sets:shank_tal1_targets_dn
GO_bp:go_negative_regulation...556	SET	27	0.20964	0.0078754	0.17297	0.11275	GO_bp:go_negative_regulation_of_protein_maturation
GO_mf:go_nadplus_adp_ribosyl...	SET	22	0.20736	0.0070322	0.17119	0.11291	GO_mf:go_nadplus_adp_ribosyltransferase_activity
GO_bp:go_negative_regulation...265	SET	5	0.41186	0.0066618	0.34009	0.11295	GO_bp:go_negative_regulation_of_glucagon_secretion
Curated_gene_sets:reactome_r...124	SET	6	0.39986	0.0070849	0.3302	0.11296	Curated_gene_sets:reactome_rrna_modification_in_the_mitochondrion
GO_bp:go_norepinephrine_tran...	SET	20	0.22302	0.0072118	0.18416	0.11296	GO_bp:go_norepinephrine_transport
GO_bp:go_nlrp3_inflammasome_...	SET	13	0.27582	0.0071923	0.2278	0.11299	GO_bp:go_nlrp3_inflammasome_complex_assembly
GO_bp:go_cardiac_septum_morp...	SET	73	0.1263	0.0077917	0.10433	0.11304	GO_bp:go_cardiac_septum_morphogenesis
Curated_gene_sets:elvidge_hi...2	SET	39	0.1437	0.006486	0.11871	0.11305	Curated_gene_sets:elvidge_hif1a_and_hif2a_targets_up
GO_cc:go_signal_peptidase_co...	SET	5	0.47189	0.0076328	0.38988	0.11308	GO_cc:go_signal_peptidase_complex
Curated_gene_sets:kegg_stero...2	SET	53	0.15696	0.0082552	0.12969	0.11311	Curated_gene_sets:kegg_steroid_hormone_biosynthesis
GO_bp:go_regulation_of_trans...18	SET	17	0.23796	0.007095	0.19663	0.11311	GO_bp:go_regulation_of_translation_in_response_to_stress
GO_bp:go_receptor_signaling_...	SET	152	0.085272	0.0075754	0.070481	0.11318	GO_bp:go_receptor_signaling_pathway_via_stat
Curated_gene_sets:reactome_l...11	SET	6	0.49384	0.00875	0.40821	0.11319	Curated_gene_sets:reactome_lipid_particle_organization
Curated_gene_sets:reactome_s...58	SET	606	0.041236	0.0072265	0.034091	0.11323	Curated_gene_sets:reactome_signaling_by_interleukins
GO_bp:go_amino_sugar_biosynt...	SET	12	0.27086	0.0067861	0.22394	0.11324	GO_bp:go_amino_sugar_biosynthetic_process
GO_bp:go_negative_regulation...416	SET	5	0.60785	0.0098319	0.50256	0.11324	GO_bp:go_negative_regulation_of_mhc_class_ii_biosynthetic_process
GO_mf:go_3_5_dna_helicase_ac...	SET	15	0.26254	0.0073535	0.21716	0.11335	GO_mf:go_3_5_dna_helicase_activity
GO_mf:go_aspartic_type_pepti...	SET	24	0.21846	0.0077377	0.1807	0.11335	GO_mf:go_aspartic_type_peptidase_activity
GO_bp:go_cardiac_septum_deve...	SET	106	0.10184	0.0075642	0.084242	0.11337	GO_bp:go_cardiac_septum_development
GO_bp:go_response_to_parathy...	SET	9	0.355	0.0077031	0.29383	0.1135	GO_bp:go_response_to_parathyroid_hormone
GO_bp:go_negative_regulation...638	SET	43	0.14128	0.0066947	0.11694	0.11352	GO_bp:go_negative_regulation_of_stress_activated_protein_kinase_signaling_cascade
GO_mf:go_3_5_exonuclease_act...	SET	51	0.13413	0.0069204	0.11107	0.11362	GO_mf:go_3_5_exonuclease_activity
GO_bp:go_positive_regulation...293	SET	5	0.41782	0.0067582	0.34604	0.11364	GO_bp:go_positive_regulation_of_fibroblast_growth_factor_production
Curated_gene_sets:wierenga_s...2	SET	119	0.089867	0.0070702	0.074446	0.1137	Curated_gene_sets:wierenga_stat5a_targets_group1
GO_cc:go_kinetochore_microtu...	SET	7	0.26753	0.0051198	0.22168	0.11377	GO_cc:go_kinetochore_microtubule
GO_bp:go_succinate_transport	SET	7	0.35702	0.0068325	0.29586	0.11378	GO_bp:go_succinate_transport
GO_mf:go_succinate_transmemb...	SET	7	0.35702	0.0068325	0.29586	0.11378	GO_mf:go_succinate_transmembrane_transporter_activity
GO_bp:go_toll_like_receptor_...2	SET	19	0.23928	0.007542	0.19836	0.11386	GO_bp:go_toll_like_receptor_3_signaling_pathway
Curated_gene_sets:meissner_e...1	SET	30	0.19278	0.0076332	0.15984	0.1139	Curated_gene_sets:meissner_es_icp_with_h3k4me3
Curated_gene_sets:beier_glio...2	SET	37	0.15472	0.006802	0.12829	0.11392	Curated_gene_sets:beier_glioma_stem_cell_up
GO_bp:go_very_long_chain_fat...1	SET	4	0.31589	0.0045702	0.26202	0.11399	GO_bp:go_very_long_chain_fatty_acid_catabolic_process
Curated_gene_sets:wu_hbx_tar...3	SET	14	0.24869	0.0067294	0.2063	0.11402	Curated_gene_sets:wu_hbx_targets_2_dn
Curated_gene_sets:ceribelli_...1	SET	31	0.19681	0.0079211	0.16326	0.11402	Curated_gene_sets:ceribelli_genes_inactive_and_bound_by_nfy
GO_bp:go_t_helper_1_cell_dif...	SET	18	0.23489	0.0072062	0.19487	0.11405	GO_bp:go_t_helper_1_cell_differentiation
Curated_gene_sets:hess_targe...2	SET	66	0.12811	0.0075164	0.10635	0.11419	Curated_gene_sets:hess_targets_of_hoxa9_and_meis1_up
GO_bp:go_intraciliary_transp...2	SET	40	0.14525	0.0066389	0.12058	0.11419	GO_bp:go_intraciliary_transport_involved_in_cilium_assembly
GO_bp:go_negative_regulation...374	SET	67	0.12132	0.0071716	0.10072	0.1142	GO_bp:go_negative_regulation_of_lipid_metabolic_process
Curated_gene_sets:xu_respons...4	SET	14	0.23684	0.0064089	0.19664	0.11422	Curated_gene_sets:xu_response_to_tretinoin_up
Curated_gene_sets:mori_immat...1	SET	88	0.099038	0.0067059	0.082268	0.11433	Curated_gene_sets:mori_immature_b_lymphocyte_dn
Curated_gene_sets:mori_matur...2	SET	84	0.10363	0.006856	0.08609	0.11436	Curated_gene_sets:mori_mature_b_lymphocyte_up
Curated_gene_sets:davies_mul...2	SET	13	0.28016	0.0073054	0.23296	0.11457	Curated_gene_sets:davies_multiple_myeloma_vs_mgus_up
GO_bp:go_inositol_phosphate_...3	SET	54	0.13619	0.0072303	0.11332	0.11472	GO_bp:go_inositol_phosphate_mediated_signaling
GO_mf:go_organic_anion_trans...	SET	194	0.069753	0.006993	0.058051	0.11477	GO_mf:go_organic_anion_transmembrane_transporter_activity
GO_bp:go_epiboly	SET	29	0.17768	0.006917	0.14789	0.11481	GO_bp:go_epiboly
GO_bp:go_protein_localizatio...36	SET	5	0.40627	0.0065714	0.33838	0.11496	GO_bp:go_protein_localization_to_paranode_region_of_axon
GO_cc:go_myosin_filament	SET	22	0.21601	0.0073258	0.18006	0.11514	GO_cc:go_myosin_filament
GO_bp:go_pore_complex_assemb...	SET	15	0.23215	0.0065022	0.19353	0.11517	GO_bp:go_pore_complex_assembly
GO_bp:go_fat_cell_proliferat...	SET	9	0.34138	0.0074075	0.28473	0.11528	GO_bp:go_fat_cell_proliferation
Curated_gene_sets:boyault_li...13	SET	11	0.34324	0.0082334	0.28653	0.11549	Curated_gene_sets:boyault_liver_cancer_subclass_g56_up
GO_mf:go_stat_family_protein...	SET	7	0.32112	0.0061454	0.26807	0.11549	GO_mf:go_stat_family_protein_binding
Curated_gene_sets:korkola_em...1	SET	9	0.30553	0.0066295	0.25507	0.1155	Curated_gene_sets:korkola_embryonal_carcinoma
GO_bp:go_positive_regulation...832	SET	18	0.23105	0.0070884	0.19305	0.1157	GO_bp:go_positive_regulation_of_transcription_of_notch_receptor_target
GO_bp:go_poly_n_acetyllactos...	SET	9	0.28945	0.0062806	0.24191	0.11576	GO_bp:go_poly_n_acetyllactosamine_biosynthetic_process
GO_mf:go_protein_kinase_a_re...	SET	19	0.22693	0.0071528	0.18969	0.1158	GO_mf:go_protein_kinase_a_regulatory_subunit_binding
Curated_gene_sets:reactome_d...35	SET	62	0.13238	0.007529	0.11066	0.11581	Curated_gene_sets:reactome_degradation_of_gli1_by_the_proteasome
Curated_gene_sets:bruneau_se...2	SET	10	0.30772	0.0070381	0.25725	0.11583	Curated_gene_sets:bruneau_septation_ventricular
GO_bp:go_positive_regulation...732	SET	7	0.38542	0.007376	0.32234	0.11592	GO_bp:go_positive_regulation_of_sensory_perception_of_pain
Curated_gene_sets:berger_mbd...	SET	5	0.38015	0.0061489	0.31795	0.11593	Curated_gene_sets:berger_mbd2_targets
GO_bp:go_negative_regulation...550	SET	44	0.15416	0.0073893	0.12896	0.11597	GO_bp:go_negative_regulation_of_protein_kinase_b_signaling
GO_bp:go_somite_development	SET	89	0.10101	0.0068777	0.084498	0.11598	GO_bp:go_somite_development
GO_bp:go_regulation_of_atria...2	SET	7	0.38004	0.007273	0.31807	0.11609	GO_bp:go_regulation_of_atrial_cardiac_muscle_cell_membrane_depolarization
Curated_gene_sets:reactome_n...61	SET	24	0.195	0.0069069	0.16335	0.11629	Curated_gene_sets:reactome_notch3_intracellular_domain_regulates_transcription
GO_bp:go_canonical_wnt_signa...3	SET	3	0.4896	0.0061345	0.41034	0.11642	GO_bp:go_canonical_wnt_signaling_pathway_involved_in_osteoblast_differentiation
Curated_gene_sets:le_ski_tar...1	SET	7	0.42448	0.0081235	0.35579	0.11643	Curated_gene_sets:le_ski_targets_dn
Curated_gene_sets:mikkelsen_...31	SET	12	0.27792	0.0069628	0.233	0.11649	Curated_gene_sets:mikkelsen_npc_icp_with_h3k27me3
GO_bp:go_response_to_nitric_...	SET	19	0.21488	0.0067728	0.18015	0.11649	GO_bp:go_response_to_nitric_oxide
GO_bp:go_de_novo_protein_fol...	SET	38	0.15184	0.006765	0.12736	0.11659	GO_bp:go_de_novo_protein_folding
Curated_gene_sets:reactome_e...32	SET	12	0.30326	0.0075978	0.25439	0.11662	Curated_gene_sets:reactome_erythropoietin_activates_phosphoinositide_3_kinase_pi3k
GO_bp:go_regulation_of_dendr...2	SET	23	0.21365	0.0074082	0.17925	0.11666	GO_bp:go_regulation_of_dendrite_extension
Curated_gene_sets:pid_s1p_s1...1	SET	22	0.18465	0.0062621	0.15503	0.11682	Curated_gene_sets:pid_s1p_s1p1_pathway
GO_cc:go_host_cell_part	SET	13	0.2854	0.007442	0.23969	0.1169	GO_cc:go_host_cell_part
Curated_gene_sets:reactome_h...11	SET	115	0.094066	0.0072759	0.079007	0.11691	Curated_gene_sets:reactome_hedgehog_off_state
GO_bp:go_positive_regulation...381	SET	32	0.17551	0.007177	0.14747	0.117	GO_bp:go_positive_regulation_of_insulin_secretion_involved_in_cellular_response_to_glucose_stimulus
Curated_gene_sets:reactome_n...26	SET	56	0.13737	0.007426	0.11542	0.11701	Curated_gene_sets:reactome_negative_regulation_of_notch4_signaling
Curated_gene_sets:choi_atl_a...	SET	4	0.53422	0.007729	0.44891	0.11702	Curated_gene_sets:choi_atl_acute_stage
GO_cc:go_tight_junction	SET	119	0.090027	0.0070828	0.075654	0.11704	GO_cc:go_tight_junction
GO_bp:go_renal_water_transpo...	SET	7	0.39159	0.007494	0.32931	0.11721	GO_bp:go_renal_water_transport
Curated_gene_sets:biocarta_t...16	SET	19	0.26625	0.0083921	0.22398	0.11728	Curated_gene_sets:biocarta_tob1_pathway
GO_bp:go_regulation_of_histo...13	SET	60	0.12724	0.0071194	0.10708	0.11736	GO_bp:go_regulation_of_histone_methylation
Curated_gene_sets:quintens_e...	SET	78	0.10846	0.006916	0.091312	0.11746	Curated_gene_sets:quintens_embryonic_brain_response_to_ir
Curated_gene_sets:reactome_e...36	SET	215	0.073916	0.0077968	0.06224	0.1175	Curated_gene_sets:reactome_esr_mediated_signaling
Curated_gene_sets:kegg_prote...1	SET	47	0.15112	0.0074859	0.12725	0.11751	Curated_gene_sets:kegg_proteasome
Curated_gene_sets:aguirre_pa...2	SET	292	0.063114	0.0077426	0.053158	0.11757	Curated_gene_sets:aguirre_pancreatic_cancer_copy_number_up
Curated_gene_sets:reactome_m...1	SET	382	0.052023	0.007282	0.043851	0.11775	Curated_gene_sets:reactome_m_phase
GO_bp:go_mitotic_chromosome_...	SET	17	0.22249	0.0066337	0.18757	0.11778	GO_bp:go_mitotic_chromosome_condensation
GO_bp:go_response_to_growth_...2	SET	37	0.14417	0.0063383	0.12157	0.11784	GO_bp:go_response_to_growth_hormone
Curated_gene_sets:fung_il2_t...1	SET	6	0.44077	0.0078097	0.37171	0.11786	Curated_gene_sets:fung_il2_targets_with_stat5_binding_sites
GO_bp:go_negative_regulation...319	SET	13	0.31427	0.0081949	0.26507	0.1179	GO_bp:go_negative_regulation_of_interferon_beta_production
GO_bp:go_dna_catabolic_proce...1	SET	36	0.1619	0.0070211	0.13657	0.11793	GO_bp:go_dna_catabolic_process
GO_cc:go_microbody_lumen	SET	51	0.13284	0.0068539	0.11208	0.11797	GO_cc:go_microbody_lumen
Curated_gene_sets:fortschegg...1	SET	733	0.035678	0.0068529	0.030107	0.11801	Curated_gene_sets:fortschegger_phf8_targets_dn
GO_bp:go_membrane_repolariza...1	SET	41	0.15483	0.0071645	0.13068	0.11807	GO_bp:go_membrane_repolarization
GO_bp:go_regulation_of_neuro...14	SET	65	0.12347	0.0071894	0.10423	0.11809	GO_bp:go_regulation_of_neurotransmitter_receptor_activity
Curated_gene_sets:smid_breas...17	SET	37	0.15891	0.0069861	0.13416	0.11812	Curated_gene_sets:smid_breast_cancer_relapse_in_lung_dn
GO_bp:go_chromosome_organiza...2	SET	61	0.1226	0.0069163	0.10353	0.11817	GO_bp:go_chromosome_organization_involved_in_meiotic_cell_cycle
GO_bp:go_ventricular_compact...	SET	8	0.40596	0.0083053	0.34286	0.11821	GO_bp:go_ventricular_compact_myocardium_morphogenesis
Curated_gene_sets:geiss_resp...2	SET	37	0.15649	0.00688	0.1322	0.11826	Curated_gene_sets:geiss_response_to_dsrna_up
Curated_gene_sets:suzuki_res...1	SET	16	0.26709	0.007726	0.22563	0.11826	Curated_gene_sets:suzuki_response_to_tsa
Curated_gene_sets:reactome_g...27	SET	25	0.17247	0.0062347	0.1457	0.11827	Curated_gene_sets:reactome_gap_filling_dna_repair_synthesis_and_ligation_in_gg_ner
Curated_gene_sets:wiemann_te...	SET	11	0.27583	0.0066164	0.23308	0.11834	Curated_gene_sets:wiemann_telomere_shortening_and_chronic_liver_damage_up
GO_bp:go_positive_regulation...5	SET	3	0.71296	0.0089332	0.60249	0.11834	GO_bp:go_positive_regulation_of_actin_filament_based_movement
GO_bp:go_positive_regulation...770	SET	57	0.12623	0.0068846	0.10672	0.11843	GO_bp:go_positive_regulation_of_striated_muscle_cell_differentiation
Curated_gene_sets:visala_agi...1	SET	18	0.21702	0.0066579	0.18349	0.11848	Curated_gene_sets:visala_aging_lymphocyte_dn
Curated_gene_sets:fardin_hyp...1	SET	31	0.17678	0.0071149	0.14956	0.11861	Curated_gene_sets:fardin_hypoxia_11
GO_bp:go_regulation_of_prote...43	SET	22	0.24844	0.0084254	0.2104	0.11885	GO_bp:go_regulation_of_protein_localization_to_synapse
GO_bp:go_meiotic_chromosome_...2	SET	86	0.10303	0.0068966	0.087336	0.11908	GO_bp:go_meiotic_chromosome_segregation
GO_bp:go_response_to_mangane...	SET	20	0.1964	0.006351	0.16653	0.11913	GO_bp:go_response_to_manganese_ion
GO_bp:go_regulation_of_acute...1	SET	43	0.14615	0.0069258	0.12394	0.11915	GO_bp:go_regulation_of_acute_inflammatory_response
Curated_gene_sets:pid_myc_ac...	SET	77	0.10813	0.0068509	0.091712	0.1192	Curated_gene_sets:pid_myc_activ_pathway
GO_bp:go_glutamate_receptor_...	SET	93	0.10434	0.0072617	0.088511	0.11925	GO_bp:go_glutamate_receptor_signaling_pathway
GO_bp:go_negative_regulation...51	SET	17	0.21047	0.0062753	0.17859	0.11931	GO_bp:go_negative_regulation_of_behavior
Curated_gene_sets:iizuka_liv...9	SET	20	0.22537	0.0072879	0.1913	0.11939	Curated_gene_sets:iizuka_liver_cancer_progression_l1_g1_up
GO_bp:go_skin_development	SET	410	0.061037	0.0088448	0.051809	0.11939	GO_bp:go_skin_development
GO_bp:go_positive_regulation...68	SET	6	0.44938	0.0079623	0.38151	0.11943	GO_bp:go_positive_regulation_of_blood_pressure_by_epinephrine_norepinephrine
Curated_gene_sets:chen_hoxa5...1	SET	5	0.43266	0.0069982	0.36733	0.11944	Curated_gene_sets:chen_hoxa5_targets_6hr_dn
GO_bp:go_positive_regulation...182	SET	3	0.48552	0.0060835	0.4125	0.1196	GO_bp:go_positive_regulation_of_complement_activation
Curated_gene_sets:pid_dna_pk...	SET	16	0.2237	0.0064709	0.19029	0.11989	Curated_gene_sets:pid_dna_pk_pathway
GO_bp:go_t_cell_cytokine_pro...	SET	37	0.14336	0.0063029	0.12196	0.1199	GO_bp:go_t_cell_cytokine_production
GO_bp:go_photoreceptor_cell_...3	SET	36	0.1614	0.0069994	0.13731	0.11992	GO_bp:go_photoreceptor_cell_maintenance
GO_bp:go_cellular_response_t...68	SET	120	0.084001	0.0066363	0.07147	0.11994	GO_bp:go_cellular_response_to_light_stimulus
GO_cc:go_commitment_complex	SET	5	0.80514	0.013023	0.68509	0.11996	GO_cc:go_commitment_complex
Curated_gene_sets:kegg_lysin...	SET	42	0.14064	0.0065869	0.11969	0.12	Curated_gene_sets:kegg_lysine_degradation
GO_bp:go_regulation_of_prote...18	SET	39	0.16583	0.0074844	0.14121	0.12015	GO_bp:go_regulation_of_protein_export_from_nucleus
Curated_gene_sets:issaeva_ml...	SET	55	0.13027	0.0069793	0.11095	0.12019	Curated_gene_sets:issaeva_mll2_targets
GO_mf:go_dna_translocase_act...	SET	3	0.44442	0.0055684	0.37852	0.12019	GO_mf:go_dna_translocase_activity
Curated_gene_sets:reactome_t...122	SET	14	0.26507	0.0071727	0.22578	0.1202	Curated_gene_sets:reactome_tryptophan_catabolism
GO_bp:go_nad_biosynthesis_vi...	SET	15	0.24155	0.0067655	0.20604	0.12054	GO_bp:go_nad_biosynthesis_via_nicotinamide_riboside_salvage_pathway
GO_bp:go_insulin_secretion	SET	199	0.066678	0.0067694	0.056879	0.12055	GO_bp:go_insulin_secretion
GO_cc:go_secretory_granule	SET	805	0.03456	0.006943	0.029487	0.12059	GO_cc:go_secretory_granule
Curated_gene_sets:mishra_car...1	SET	22	0.20923	0.0070956	0.17851	0.1206	Curated_gene_sets:mishra_carcinoma_associated_fibroblast_dn
GO_bp:go_establishment_of_ce...2	SET	7	0.41272	0.0078984	0.35228	0.1207	GO_bp:go_establishment_of_centrosome_localization
Curated_gene_sets:turjanski_...4	SET	8	0.35876	0.0073396	0.30638	0.12082	Curated_gene_sets:turjanski_mapk7_targets
GO_bp:go_protein_k6_linked_u...	SET	8	0.32365	0.0066214	0.27643	0.12084	GO_bp:go_protein_k6_linked_ubiquitination
GO_mf:go_histone_methyltrans...6	SET	5	0.44566	0.0072086	0.38064	0.12085	GO_mf:go_histone_methyltransferase_activity_h4_k20_specific_
GO_bp:go_mitotic_cell_cycle_...2	SET	162	0.074316	0.0068141	0.063518	0.12101	GO_bp:go_mitotic_cell_cycle_checkpoint
GO_mf:go_atp_dependent_micro...3	SET	26	0.18014	0.0066407	0.15403	0.1211	GO_mf:go_atp_dependent_microtubule_motor_activity_plus_end_directed
Curated_gene_sets:reactome_v...7	SET	56	0.13668	0.0073887	0.11693	0.12123	Curated_gene_sets:reactome_vif_mediated_degradation_of_apobec3g
GO_bp:go_establishment_of_go...	SET	8	0.28507	0.0058321	0.24393	0.12127	GO_bp:go_establishment_of_golgi_localization
GO_bp:go_urogenital_system_d...	SET	321	0.055364	0.0071157	0.047386	0.12134	GO_bp:go_urogenital_system_development
Curated_gene_sets:reactome_n...57	SET	43	0.15083	0.0071475	0.1291	0.12135	Curated_gene_sets:reactome_notch1_intracellular_domain_regulates_transcription
GO_bp:go_cellular_response_t...84	SET	64	0.13279	0.0076728	0.11367	0.12137	GO_bp:go_cellular_response_to_nutrient
GO_bp:go_response_to_caffeine	SET	17	0.24318	0.0072506	0.20818	0.12139	GO_bp:go_response_to_caffeine
GO_bp:go_steroid_catabolic_p...	SET	26	0.18512	0.0068244	0.15851	0.12144	GO_bp:go_steroid_catabolic_process
GO_bp:go_membrane_organizati...	SET	786	0.034216	0.0067956	0.0293	0.12146	GO_bp:go_membrane_organization
GO_bp:go_stem_cell_different...	SET	246	0.062311	0.0070248	0.053405	0.12166	GO_bp:go_stem_cell_differentiation
GO_bp:go_sensory_perception_...4	SET	161	0.077156	0.0070528	0.066139	0.1217	GO_bp:go_sensory_perception_of_mechanical_stimulus
Curated_gene_sets:reactome_n...69	SET	52	0.15309	0.0079755	0.13124	0.12173	Curated_gene_sets:reactome_nuclear_envelope_breakdown
Curated_gene_sets:sato_silen...3	SET	41	0.1552	0.0071817	0.13309	0.12179	Curated_gene_sets:sato_silenced_by_methylation_in_pancreatic_cancer_2
Curated_gene_sets:burton_adi...5	SET	65	0.11703	0.0068142	0.10036	0.12181	Curated_gene_sets:burton_adipogenesis_2
GO_bp:go_regulation_of_bone_...2	SET	66	0.11733	0.0068841	0.10066	0.12189	GO_bp:go_regulation_of_bone_mineralization
Curated_gene_sets:lien_breas...3	SET	77	0.11377	0.0072081	0.097647	0.12199	Curated_gene_sets:lien_breast_carcinoma_metaplastic_vs_ductal_up
Curated_gene_sets:reactome_p...17	SET	181	0.072226	0.0069965	0.061993	0.12201	Curated_gene_sets:reactome_peptide_ligand_binding_receptors
Curated_gene_sets:graessmann...8	SET	211	0.065292	0.0068234	0.05605	0.12204	Curated_gene_sets:graessmann_response_to_mc_and_serum_deprivation_up
GO_bp:go_intestinal_epitheli...1	SET	10	0.32417	0.0074143	0.27836	0.1221	GO_bp:go_intestinal_epithelial_cell_development
Curated_gene_sets:akl_htlv1_...2	SET	26	0.18718	0.0069003	0.16079	0.1222	Curated_gene_sets:akl_htlv1_infection_up
Curated_gene_sets:biocarta_p...7	SET	8	0.3921	0.0080217	0.33701	0.12233	Curated_gene_sets:biocarta_parkin_pathway
GO_bp:go_positive_regulation...29	SET	6	0.39899	0.0070694	0.34308	0.12243	GO_bp:go_positive_regulation_of_amyloid_beta_clearance
Curated_gene_sets:sharma_pil...2	SET	27	0.18286	0.0068693	0.15727	0.12247	Curated_gene_sets:sharma_pilocytic_astrocytoma_location_up
Curated_gene_sets:reactome_d...68	SET	8	0.32272	0.0066024	0.27755	0.12247	Curated_gene_sets:reactome_dna_damage_reversal
GO_bp:go_multi_ciliated_epit...	SET	8	0.34119	0.0069802	0.29346	0.1225	GO_bp:go_multi_ciliated_epithelial_cell_differentiation
GO_bp:go_protein_k29_linked_...1	SET	4	0.41963	0.0060711	0.36113	0.12263	GO_bp:go_protein_k29_linked_deubiquitination
GO_bp:go_natural_killer_cell...5	SET	7	0.32135	0.0061498	0.27665	0.12272	GO_bp:go_natural_killer_cell_degranulation
GO_cc:go_chylomicron	SET	13	0.30917	0.008062	0.26618	0.12273	GO_cc:go_chylomicron
GO_bp:go_tetrapyrrole_metabo...	SET	30	0.17534	0.0069427	0.15099	0.12277	GO_bp:go_tetrapyrrole_metabolic_process
Curated_gene_sets:pid_ps1_pa...	SET	45	0.14262	0.0069133	0.12282	0.12279	Curated_gene_sets:pid_ps1_pathway
GO_bp:go_antigen_processing_...10	SET	93	0.10185	0.0070885	0.087732	0.12285	GO_bp:go_antigen_processing_and_presentation_of_peptide_antigen_via_mhc_class_i
Curated_gene_sets:nadler_obe...2	SET	55	0.11704	0.0062706	0.10082	0.12286	Curated_gene_sets:nadler_obesity_up
Curated_gene_sets:valk_aml_c...6	SET	29	0.20073	0.0078142	0.17291	0.12286	Curated_gene_sets:valk_aml_cluster_15
Curated_gene_sets:reactome_h...33	SET	55	0.12231	0.0065531	0.10537	0.12286	Curated_gene_sets:reactome_hsp90_chaperone_cycle_for_steroid_hormone_receptors_shr
GO_bp:go_detection_of_calciu...	SET	13	0.2772	0.0072282	0.23882	0.12289	GO_bp:go_detection_of_calcium_ion
GO_cc:go_a_band	SET	39	0.16022	0.0072312	0.13804	0.1229	GO_cc:go_a_band
GO_mf:go_passive_transmembra...	SET	426	0.0487	0.0071904	0.041973	0.12298	GO_mf:go_passive_transmembrane_transporter_activity
Curated_gene_sets:reactome_r...24	SET	41	0.14127	0.0065373	0.12177	0.12299	Curated_gene_sets:reactome_regulation_of_beta_cell_development
Curated_gene_sets:reactome_b...20	SET	214	0.0677	0.0071247	0.058399	0.12318	Curated_gene_sets:reactome_biological_oxidations
GO_mf:go_microtubule_motor_a...	SET	82	0.098896	0.006465	0.085333	0.12325	GO_mf:go_microtubule_motor_activity
GO_bp:go_dna_recombination	SET	266	0.058808	0.0068905	0.050762	0.12334	GO_bp:go_dna_recombination
GO_bp:go_positive_regulation...607	SET	5	0.56162	0.0090842	0.48478	0.12334	GO_bp:go_positive_regulation_of_oxidative_stress_induced_intrinsic_apoptotic_signaling_pathway
GO_bp:go_pointed_end_actin_f...	SET	7	0.3065	0.0058656	0.26459	0.12336	GO_bp:go_pointed_end_actin_filament_capping
GO_bp:go_respiratory_chain_c...	SET	24	0.22786	0.0080707	0.19671	0.12337	GO_bp:go_respiratory_chain_complex_iv_assembly
Curated_gene_sets:wang_respo...6	SET	345	0.051239	0.006823	0.044243	0.12341	Curated_gene_sets:wang_response_to_gsk3_inhibitor_sb216763_dn
GO_bp:go_macrophage_colony_s...2	SET	6	0.43944	0.0077862	0.37947	0.12343	GO_bp:go_macrophage_colony_stimulating_factor_signaling_pathway
GO_bp:go_parallel_actin_fila...	SET	6	0.46034	0.0081565	0.39771	0.12355	GO_bp:go_parallel_actin_filament_bundle_assembly
Curated_gene_sets:ropero_hda...	SET	102	0.090535	0.0065973	0.078263	0.12369	Curated_gene_sets:ropero_hdac2_targets
GO_bp:go_regulation_of_syste...6	SET	8	0.36751	0.0075186	0.31783	0.12379	GO_bp:go_regulation_of_systemic_arterial_blood_pressure_by_norepinephrine_epinephrine
GO_bp:go_toll_like_receptor_...5	SET	20	0.20701	0.0066943	0.1791	0.12387	GO_bp:go_toll_like_receptor_9_signaling_pathway
GO_mf:go_benzodiazepine_rece...1	SET	9	0.35451	0.0076924	0.3067	0.12388	GO_mf:go_benzodiazepine_receptor_activity
GO_mf:go_ligase_activity_for...4	SET	38	0.1332	0.0059345	0.11528	0.12395	GO_mf:go_ligase_activity_forming_carbon_sulfur_bonds
Curated_gene_sets:reactome_p...85	SET	21	0.19886	0.0065891	0.17213	0.12399	Curated_gene_sets:reactome_presynaptic_function_of_kainate_receptors
GO_bp:go_response_to_water_d...	SET	9	0.30769	0.0066764	0.26646	0.12411	GO_bp:go_response_to_water_deprivation
Curated_gene_sets:hirsch_cel...2	SET	238	0.063534	0.0070467	0.055053	0.12425	Curated_gene_sets:hirsch_cellular_transformation_signature_up
Curated_gene_sets:hoebeke_ly...1	SET	84	0.10555	0.0069834	0.091467	0.12426	Curated_gene_sets:hoebeke_lymphoid_stem_cell_dn
GO_bp:go_response_to_nitrosa...	SET	10	0.36038	0.0082425	0.31242	0.12436	GO_bp:go_response_to_nitrosative_stress
GO_mf:go_cis_trans_isomerase...	SET	34	0.14449	0.00609	0.12529	0.12441	GO_mf:go_cis_trans_isomerase_activity
Curated_gene_sets:biocarta_d...7	SET	8	0.32357	0.0066197	0.28074	0.12455	Curated_gene_sets:biocarta_dsp_pathway
GO_bp:go_positive_regulation...176	SET	6	0.34158	0.0060522	0.29641	0.12459	GO_bp:go_positive_regulation_of_circadian_sleep_wake_cycle_sleep
Curated_gene_sets:biocarta_b...7	SET	14	0.23438	0.0063423	0.20342	0.12463	Curated_gene_sets:biocarta_bcellsurvival_pathway
[truncated: 13,486 more rows]

## Sheet: 3.) eQTL mapping
uniqID	db	tissue	gene	testedAllele	p	signed_stats	FDR	RiskIncAllele	alignedDirection	chr	pos	symbol	eqtlMapFilt
17:73019191:A:AATTT	GTEx/v8	Adipose_Subcutaneous	ENSG00000167863	AATTT	6.06939e-05	0.142674	9.8293e-10	NA	NA	17	73019191	ATP5H	1
17:73019710:A:T	GTEx/v8	Adipose_Subcutaneous	ENSG00000167863	A	4.32926e-05	0.130103	9.8293e-10	A	+	17	73019710	ATP5H	1
17:73020517:C:T	GTEx/v8	Adipose_Subcutaneous	ENSG00000167863	C	3.45489e-05	0.132985	9.8293e-10	C	+	17	73020517	ATP5H	1
17:73021243:C:G	GTEx/v8	Adipose_Subcutaneous	ENSG00000167863	G	4.75837e-05	0.12978	9.8293e-10	G	+	17	73021243	ATP5H	1
17:73021274:C:CTG	GTEx/v8	Adipose_Subcutaneous	ENSG00000167863	CTG	3.45489e-05	0.132985	9.8293e-10	NA	NA	17	73021274	ATP5H	1
17:73021567:A:G	GTEx/v8	Adipose_Subcutaneous	ENSG00000167863	A	1.20746e-05	0.158741	9.8293e-10	A	+	17	73021567	ATP5H	1
17:73021600:A:G	GTEx/v8	Adipose_Subcutaneous	ENSG00000167863	G	3.45489e-05	0.132985	9.8293e-10	G	+	17	73021600	ATP5H	1
17:73029256:A:G	GTEx/v8	Adipose_Subcutaneous	ENSG00000167863	G	1.78545e-05	0.138143	9.8293e-10	G	+	17	73029256	ATP5H	1
17:73029264:A:G	GTEx/v8	Adipose_Subcutaneous	ENSG00000167863	G	4.61113e-05	0.158005	9.8293e-10	G	+	17	73029264	ATP5H	1
17:73030635:C:T	GTEx/v8	Adipose_Subcutaneous	ENSG00000167863	C	1.51589e-05	0.138547	9.8293e-10	NA	NA	17	73030635	ATP5H	1
17:73032319:A:C	GTEx/v8	Adipose_Subcutaneous	ENSG00000167863	C	7.01244e-06	0.152609	9.8293e-10	C	+	17	73032319	ATP5H	1
17:73021567:A:G	GTEx/v7	Adipose_Subcutaneous	ENSG00000167863	A	1.22271e-06	0.230016	1.38165e-08	A	+	17	73021567	ATP5H	1
17:73029264:A:G	GTEx/v7	Adipose_Subcutaneous	ENSG00000167863	G	8.49487e-07	0.253451	1.38165e-08	G	+	17	73029264	ATP5H	1
17:73003195:C:T	GTEx/v6	Adipose_Subcutaneous	ENSG00000167863	T	9.48466e-06	4.51934	0.000270753	T	+	17	73003195	ATP5H	1
17:73004228:A:C	GTEx/v6	Adipose_Subcutaneous	ENSG00000167863	C	9.18697e-06	4.52663	0.000270753	C	+	17	73004228	ATP5H	1
17:73006296:A:G	GTEx/v6	Adipose_Subcutaneous	ENSG00000167863	A	1.09789e-05	4.48579	0.000270753	A	+	17	73006296	ATP5H	1
17:73010512:A:G	GTEx/v6	Adipose_Subcutaneous	ENSG00000167863	G	4.16633e-06	4.70456	0.000270753	G	+	17	73010512	ATP5H	1
17:73018326:C:T	GTEx/v6	Adipose_Subcutaneous	ENSG00000167863	T	7.24122e-06	4.58074	0.000270753	T	+	17	73018326	ATP5H	1
17:73019710:A:T	GTEx/v6	Adipose_Subcutaneous	ENSG00000167863	A	7.14183e-06	4.58387	0.000270753	A	+	17	73019710	ATP5H	1
17:73020517:C:T	GTEx/v6	Adipose_Subcutaneous	ENSG00000167863	C	6.82972e-06	4.59397	0.000270753	C	+	17	73020517	ATP5H	1
17:73021567:A:G	GTEx/v6	Adipose_Subcutaneous	ENSG00000167863	A	5.93513e-06	4.62559	0.000270753	A	+	17	73021567	ATP5H	1
17:73021600:A:G	GTEx/v6	Adipose_Subcutaneous	ENSG00000167863	G	5.6706e-06	4.63582	0.000270753	G	+	17	73021600	ATP5H	1
17:73029256:A:G	GTEx/v6	Adipose_Subcutaneous	ENSG00000167863	G	1.40503e-06	4.94105	0.000270753	G	+	17	73029256	ATP5H	1
17:73029264:A:G	GTEx/v6	Adipose_Subcutaneous	ENSG00000167863	G	5.86799e-07	5.12497	0.000270753	G	+	17	73029264	ATP5H	1
17:73030635:C:T	GTEx/v6	Adipose_Subcutaneous	ENSG00000167863	C	5.20253e-07	5.14994	0.000270753	NA	NA	17	73030635	ATP5H	1
17:73032319:A:C	GTEx/v6	Adipose_Subcutaneous	ENSG00000167863	C	2.35888e-07	5.3118	0.000270753	C	+	17	73032319	ATP5H	1
6:167592576:A:G	eQTLcatalogue	Alasoo_2018_ge_macrophage_IFNg	ENSG00000120436	G	1.06417e-06	-0.756589	0.00532085	NA	NA	6	167592576	GPR31	1
6:167592985:C:T	eQTLcatalogue	Alasoo_2018_ge_macrophage_IFNg	ENSG00000120436	C	6.44685e-06	-0.752957	0.0322342	NA	NA	6	167592985	GPR31	1
6:167593691:A:C	eQTLcatalogue	Alasoo_2018_ge_macrophage_IFNg	ENSG00000120436	C	1.54066e-06	-0.740697	0.0077033	NA	NA	6	167593691	GPR31	1
6:167595098:A:G	eQTLcatalogue	Alasoo_2018_ge_macrophage_IFNg	ENSG00000120436	G	1.81153e-06	-0.729123	0.00905765	NA	NA	6	167595098	GPR31	1
6:167595100:A:C	eQTLcatalogue	Alasoo_2018_ge_macrophage_IFNg	ENSG00000120436	C	5.24456e-07	-0.743301	0.00262228	NA	NA	6	167595100	GPR31	1
6:167596056:A:G	eQTLcatalogue	Alasoo_2018_ge_macrophage_IFNg	ENSG00000120436	A	3.46e-07	0.749518	0.00173	NA	NA	6	167596056	GPR31	1
6:167596642:C:T	eQTLcatalogue	Alasoo_2018_ge_macrophage_IFNg	ENSG00000120436	C	1.53605e-06	0.712623	0.00768025	NA	NA	6	167596642	GPR31	1
6:167596769:A:T	eQTLcatalogue	Alasoo_2018_ge_macrophage_IFNg	ENSG00000120436	T	7.3143e-07	-0.740111	0.00365715	NA	NA	6	167596769	GPR31	1
6:167596959:A:T	eQTLcatalogue	Alasoo_2018_ge_macrophage_IFNg	ENSG00000120436	A	7.62111e-07	-0.738165	0.00381056	T	+	6	167596959	GPR31	1
6:167597426:C:T	eQTLcatalogue	Alasoo_2018_ge_macrophage_IFNg	ENSG00000120436	C	7.31434e-07	0.737785	0.00365717	NA	NA	6	167597426	GPR31	1
6:167597532:C:T	eQTLcatalogue	Alasoo_2018_ge_macrophage_IFNg	ENSG00000120436	C	7.65771e-07	-0.737801	0.00382885	T	+	6	167597532	GPR31	1
6:167598272:A:G	eQTLcatalogue	Alasoo_2018_ge_macrophage_IFNg	ENSG00000120436	G	7.51023e-07	0.736241	0.00375511	G	+	6	167598272	GPR31	1
6:167599101:A:G	eQTLcatalogue	Alasoo_2018_ge_macrophage_IFNg	ENSG00000120436	G	6.43831e-07	0.770244	0.00321916	NA	NA	6	167599101	GPR31	1
6:167601545:A:G	eQTLcatalogue	Alasoo_2018_ge_macrophage_IFNg	ENSG00000120436	G	4.79576e-07	0.726766	0.00239788	NA	NA	6	167601545	GPR31	1
6:167604257:C:T	eQTLcatalogue	Alasoo_2018_ge_macrophage_IFNg	ENSG00000120436	T	6.26335e-07	0.730849	0.00313167	T	+	6	167604257	GPR31	1
17:73018326:C:T	GTEx/v8	Artery_Aorta	ENSG00000167863	T	7.80344e-05	0.198409	9.23648e-07	T	+	17	73018326	ATP5H	1
17:73019710:A:T	GTEx/v8	Artery_Aorta	ENSG00000167863	A	3.0331e-05	0.193178	9.23648e-07	A	+	17	73019710	ATP5H	1
17:73020517:C:T	GTEx/v8	Artery_Aorta	ENSG00000167863	C	3.0331e-05	0.193178	9.23648e-07	C	+	17	73020517	ATP5H	1
17:73021243:C:G	GTEx/v8	Artery_Aorta	ENSG00000167863	G	3.0331e-05	0.193178	9.23648e-07	G	+	17	73021243	ATP5H	1
17:73021274:C:CTG	GTEx/v8	Artery_Aorta	ENSG00000167863	CTG	3.0331e-05	0.193178	9.23648e-07	NA	NA	17	73021274	ATP5H	1
17:73021567:A:G	GTEx/v8	Artery_Aorta	ENSG00000167863	A	7.53832e-05	0.207041	9.23648e-07	A	+	17	73021567	ATP5H	1
17:73021600:A:G	GTEx/v8	Artery_Aorta	ENSG00000167863	G	3.0331e-05	0.193178	9.23648e-07	G	+	17	73021600	ATP5H	1
17:73032319:A:C	GTEx/v8	Artery_Aorta	ENSG00000167863	C	1.35057e-06	0.226432	9.23648e-07	C	+	17	73032319	ATP5H	1
[truncated: 645 more rows]

## Sheet: 4)3DchromatinInteractionMapping
GenomicLocus	region1	region2	FDR	type	DB	tissue/cell	inter/intra	SNPs	genes	ciMapFilt
[truncated: 2,353 more rows]

## Sheet: 5.) PRS for neuroticism
Set	Threshold	R2	P	Coefficient	Standard.Error	Num_SNP	Empirical-P
[truncated: 6,001 more rows]

[truncated: 5 more sheets: 6.) PRS for rumination, 7.) PRS for brooding, 8.) PRS for reflection, 9.)PRSforUKBworrInOptimalFolate, 10.) Legend]
