# Supplementary material for: Biology of Perseverative Negative Thinking: The Role of Timing and Folate Intake
Source: Nutrients. 2021 Dec 8;13(12):4396. doi: 10.3390/nu13124396 (PMC8703428; doi:10.3390/nu13124396)
Supplement: Supplementary file 1 [file nutrients-13-04396-s001.zip › SupplementaryFileS6_RumOptimalFol.xlsx]

## Sheet: 1.) MAGMA gene-based results
GENE	CHR	START	STOP	NSNPS	NPARAM	N	ZSTAT	P	SYMBOL
ENSG00000135519	12	49922940	49962091	57	8	61886	5.0419	2.3052e-07	KCNH3
ENSG00000187778	12	49940327	49971936	47	5	61909	4.6512	1.6498e-06	MCRS1
ENSG00000133794	11	13288199	13418813	256	31	61821	4.6394	1.7468e-06	ARNTL
ENSG00000110844	12	49952001	50048449	108	11	61931	4.613	1.9841e-06	PRPF40B
ENSG00000135436	12	49966668	50009422	59	8	61930	4.5902	2.2144e-06	FAM186B
ENSG00000139644	12	50091508	50168717	187	12	61935	4.5786	2.3402e-06	TMBIM6
ENSG00000161791	12	50021724	50111948	127	10	61927	4.4147	5.0572e-06	FMNL3
ENSG00000135116	12	117283949	117329246	58	10	61734	4.3141	8.0119e-06	HRK
ENSG00000179603	7	126068652	126903348	1733	59	61820	4.3118	8.0981e-06	GRM8
ENSG00000106336	7	100171605	100208740	23	6	61745	4.1142	1.9424e-05	FBXO24
ENSG00000160214	21	45199394	45235174	154	12	61890	4.0453	2.6127e-05	RRP1
ENSG00000077454	7	100159855	100193776	31	5	61820	4.0215	2.8915e-05	LRCH4
ENSG00000205307	7	100159855	100181270	29	5	61810	3.9264	4.3114e-05	SAP25
ENSG00000125741	19	46020685	46115470	154	32	61773	3.9198	4.4319e-05	OPA3
ENSG00000196739	9	116907840	117084791	419	80	61778	3.8684	5.4771e-05	COL27A1
ENSG00000225485	17	36574662	36678628	142	22	61707	3.7566	8.6104e-05	ARHGAP23
ENSG00000163283	2	233233244	233257599	62	13	61742	3.7404	9.1868e-05	ALPP
ENSG00000102683	13	23745091	23909304	716	60	61810	3.7126	0.00010257	SGCG
ENSG00000258643	14	23766044	23804578	50	15	61789	3.6905	0.00011193	BCL2L2-PABPN1
ENSG00000106351	7	100126834	100175842	56	7	61850	3.6868	0.00011356	AGFG2
ENSG00000120708	5	135354584	135409507	104	11	61745	3.6484	0.00013195	TGFBI
ENSG00000100836	14	23780498	23805394	34	11	61777	3.6369	0.00013795	PABPN1
ENSG00000163286	2	233261553	233285424	42	7	61653	3.6022	0.00015777	ALPPL2
ENSG00000066739	14	96737595	96840207	151	13	61728	3.5961	0.0001615	ATG2B
ENSG00000268702	14	23780839	23801484	30	9	61806	3.5924	0.00016383	AL049829.1
ENSG00000089060	12	113726564	113807298	157	16	61781	3.5521	0.00019109	SLC8B1
ENSG00000117448	1	46006215	46045721	77	10	61739	3.474	0.0002564	AKR1A1
ENSG00000145782	5	115153893	115187555	40	11	61781	3.4533	0.00027693	ATG12
ENSG00000101751	18	51785774	51857636	206	12	61885	3.4185	0.00031483	POLI
ENSG00000232056	2	10977703	11005081	95	11	61782	3.4073	0.00032808	AC092687.4
ENSG00000135119	12	117166096	117301436	284	25	61777	3.3964	0.00034145	RNFT2
ENSG00000107929	10	845484	987564	248	20	61790	3.3844	0.00035669	LARP4B
ENSG00000162542	1	19998706	20136438	281	34	61801	3.3824	0.00035926	TMCO4
ENSG00000183682	1	39947318	40001607	106	16	61823	3.3612	0.00038804	BMP8A
ENSG00000162757	1	209945661	209967904	49	9	61894	3.3235	0.00044444	C1orf74
ENSG00000160213	21	45182393	45206326	57	12	61829	3.3167	0.00045542	CSTB
ENSG00000206069	22	25321077	25352662	27	6	61715	3.309	0.00046813	TMEM211
ENSG00000188981	4	3236096	3283465	110	13	61779	3.3056	0.00047395	MSANTD1
ENSG00000150991	12	125386150	125411914	33	8	61620	3.2842	0.00051137	UBC
ENSG00000100505	14	51431980	51572779	383	45	61781	3.2697	0.00053829	TRIM9
ENSG00000172995	3	35670437	35845988	281	29	61780	3.2696	0.00053851	ARPP21
ENSG00000181104	5	76001868	76041606	40	10	61746	3.2644	0.00054847	F2R
ENSG00000118946	13	58195944	58313445	199	27	61819	3.2567	0.00056354	PCDH17
ENSG00000135842	1	184749858	184953682	336	30	61761	3.2383	0.00060126	FAM129A
ENSG00000058335	15	79242289	79393115	287	51	61782	3.2286	0.00062207	RASGRF1
ENSG00000112414	6	142612991	142777403	213	21	61886	3.2261	0.00062751	GPR126
ENSG00000104067	15	29981571	30271068	578	49	61833	3.2245	0.00063093	TJP1
ENSG00000053254	14	89581215	90095493	911	125	61768	3.2229	0.00063459	FOXN3
ENSG00000093009	22	19456982	19518135	127	24	61766	3.2154	0.00065121	CDC45
ENSG00000137124	9	38382661	38408658	66	21	61771	3.1831	0.00072852	ALDH1B1
ENSG00000127324	12	71508865	71845678	849	49	61818	3.1593	0.00079064	TSPAN8
ENSG00000123352	12	49750367	49931205	331	16	61893	3.1491	0.00081887	SPATS2
ENSG00000120694	13	31700762	31746525	89	10	61846	3.1231	0.0008949	HSPH1
ENSG00000085433	1	109502836	109594850	170	20	61782	3.1171	0.00091334	WDR47
ENSG00000214929	9	84593687	84620171	29	8	61858	3.1025	0.00095945	SPATA31D1
ENSG00000116171	1	53382901	53527375	398	17	61907	3.0944	0.00098604	SCP2
ENSG00000144535	2	232815955	233219060	940	28	61861	3.0934	0.00098924	DIS3L2
ENSG00000157111	5	72406119	72437644	45	8	61755	3.081	0.0010314	TMEM171
ENSG00000140519	15	89988680	90049844	52	9	61775	3.079	0.0010385	RHCG
ENSG00000172264	20	13966015	16043842	4905	304	61795	3.0675	0.0010792	MACROD2
ENSG00000184113	22	19500547	19525068	39	13	61686	3.0607	0.0011041	CLDN5
ENSG00000084636	1	32107848	32179920	97	18	61726	3.0399	0.0011832	COL16A1
ENSG00000163518	1	157533539	157577870	136	13	61851	3.0369	0.001195	FCRL4
ENSG00000170075	1	202081986	202112720	69	15	61765	3.0215	0.0012576	GPR37L1
ENSG00000108671	17	30761279	30820336	49	10	61783	3.0169	0.0012771	PSMD11
ENSG00000130940	1	10686661	10866707	293	58	61755	3.016	0.0012807	CASZ1
ENSG00000159216	21	36150098	37386965	2704	178	61785	3.0067	0.0013207	RUNX1
ENSG00000159461	16	56385364	56469450	205	16	61841	3.0066	0.001321	AMFR
ENSG00000185551	15	96859167	96893492	15	7	61810	3.0017	0.0013425	NR2F2
ENSG00000090621	1	40016488	40052462	91	15	61869	2.9981	0.0013584	PABPC4
ENSG00000117595	1	209949036	209989465	126	13	61918	2.9938	0.0013777	IRF6
ENSG00000172209	7	107100463	107126098	35	6	61904	2.9927	0.0013827	GPR22
ENSG00000144659	3	39414839	39448842	112	9	61876	2.9913	0.0013887	SLC25A38
ENSG00000186777	4	254464	309110	129	11	61876	2.9903	0.0013933	ZNF732
ENSG00000136158	13	80900111	80925086	22	6	61828	2.9857	0.0014147	SPRY2
ENSG00000177733	5	137077075	137100039	18	7	61770	2.9787	0.0014472	HNRNPA0
ENSG00000123178	13	50476842	50520626	75	9	61925	2.9739	0.0014702	SPRYD7
ENSG00000090487	15	65245362	65292648	127	12	61854	2.9736	0.0014718	SPG21
ENSG00000123975	9	91916113	91941618	42	10	61752	2.9657	0.0015101	CKS2
ENSG00000258729	14	96731383	96753060	47	8	61779	2.9646	0.0015153	DKFZP434O1614
ENSG00000100220	22	32773569	32818242	178	28	61885	2.9543	0.0015671	RTCB
ENSG00000197769	1	242148792	242172375	37	8	61788	2.9532	0.0015726	MAP1LC3C
ENSG00000138622	15	73602200	73671605	146	23	61797	2.952	0.0015788	HCN4
ENSG00000088448	13	111520887	111577416	145	15	61798	2.9466	0.0016066	ANKRD10
ENSG00000143862	1	202092532	202123869	53	16	61782	2.943	0.0016254	ARL8A
ENSG00000198420	7	143538468	143609291	29	8	61792	2.9313	0.0016877	FAM115A
ENSG00000214087	17	79638204	79660954	108	11	61897	2.9258	0.001718	ARL16
ENSG00000198553	13	50579390	50605058	40	7	61920	2.9246	0.0017246	KCNRG
ENSG00000213563	8	145741117	145764516	15	6	61723	2.9201	0.0017498	C8orf82
ENSG00000116711	1	186788085	186968113	418	38	61789	2.9155	0.0017754	PLA2G4A
ENSG00000134115	3	1124260	1455901	937	104	61748	2.9119	0.0017963	CNTN6
ENSG00000167771	11	63668693	63694316	13	4	61737	2.9111	0.0018009	RCOR2
ENSG00000168028	3	39438180	39464033	155	6	61869	2.9034	0.0018457	RPSA
ENSG00000204977	13	50560024	50604617	71	9	61906	2.892	0.0019141	TRIM13
ENSG00000158445	20	47970414	48109184	386	41	61835	2.8918	0.0019155	KCNB1
ENSG00000158748	1	19981780	20016055	94	11	61808	2.8816	0.001978	HTR6
ENSG00000157800	7	139983493	140114233	319	40	61753	2.8797	0.0019901	SLC37A3
ENSG00000268485	2	242157319	242178850	25	11	61758	2.878	0.0020011	AC104841.2
ENSG00000129473	14	23757999	23790968	35	13	61757	2.8706	0.0020483	BCL2L2
ENSG00000132950	13	20387622	20447776	175	8	61933	2.8632	0.0020972	ZMYM5
ENSG00000186111	19	3620181	3710477	147	22	61776	2.8622	0.0021033	PIP5K1C
ENSG00000178904	19	32886449	32986801	187	22	61808	2.832	0.0023127	DPY19L3
ENSG00000136146	13	48617459	48679267	189	23	61893	2.8297	0.0023295	MED4
ENSG00000174348	1	53517854	53561174	178	19	61823	2.8249	0.0023649	PODN
ENSG00000187193	16	56706336	56728108	44	11	61803	2.824	0.0023716	MT1X
ENSG00000086015	1	46242659	46511796	511	11	61902	2.8158	0.002433	MAST2
ENSG00000138483	3	107086188	107107481	47	10	61632	2.8061	0.0025072	CCDC54
ENSG00000163703	3	9965506	9997097	46	8	61812	2.8041	0.0025225	CRELD1
ENSG00000197123	7	63678852	63737309	198	21	61815	2.793	0.002611	ZNF679
ENSG00000150394	16	61671146	62080939	713	53	61780	2.7921	0.002618	CDH8
ENSG00000165644	10	76983727	77005788	49	12	61799	2.7698	0.0028047	COMTD1
ENSG00000185359	17	79640356	79680168	167	14	61897	2.7679	0.0028214	HGS
ENSG00000151176	12	113786371	113837203	75	6	61845	2.7667	0.002831	PLBD2
ENSG00000111962	6	149058464	149408126	662	85	61771	2.7649	0.0028467	UST
ENSG00000107518	10	116843124	117718503	1556	33	61794	2.7616	0.0028757	ATRNL1
ENSG00000138336	10	70310413	70464239	444	20	61820	2.7566	0.0029201	TET1
ENSG00000164761	8	119925796	119974439	109	16	61796	2.7554	0.0029312	TNFRSF11B
ENSG00000235194	14	23754852	23782057	28	14	61720	2.7448	0.0030277	PPP1R3E
ENSG00000063169	19	48101453	48216533	230	25	61782	2.7338	0.0031304	GLTSCR1
ENSG00000134287	12	49319506	49361334	125	9	61926	2.7312	0.0031548	ARF3
ENSG00000169884	12	49349123	49375546	45	6	61859	2.7255	0.0032103	WNT10B
ENSG00000111752	12	9056492	9104063	83	12	61828	2.7168	0.0032954	PHC1
ENSG00000129965	11	2143768	2192439	73	16	61731	2.715	0.0033135	INS-IGF2
ENSG00000185946	1	104058313	104107861	44	9	61691	2.7116	0.0033478	RNPC3
ENSG00000269089	11	61725453	61746755	45	11	61840	2.7025	0.0034407	AP003733.1
ENSG00000185298	17	79623394	79650934	144	11	61884	2.698	0.003488	CCDC137
ENSG00000051341	3	121140278	121274853	265	15	61888	2.6969	0.0034998	POLQ
ENSG00000164597	7	106832000	107214959	715	18	61846	2.6961	0.0035081	COG5
ENSG00000049249	1	7969907	8010926	55	5	61831	2.6946	0.0035234	TNFRSF9
ENSG00000171773	19	17556234	17581763	33	5	61653	2.6927	0.0035442	NXNL1
ENSG00000167840	17	4998836	5036411	75	16	61786	2.6916	0.0035555	ZNF232
ENSG00000205971	7	1722446	1743961	41	6	61765	2.6911	0.0035606	AC074389.6
ENSG00000117461	1	46495812	46652160	225	16	61867	2.6882	0.0035921	PIK3R3
ENSG00000144306	2	175250458	175304303	125	7	61781	2.6849	0.003628	SCRN3
ENSG00000155876	9	19039372	19061019	79	11	61739	2.6824	0.0036548	RRAGA
ENSG00000272822	12	49287286	49361148	205	10	61920	2.68	0.0036815	RP11-302B13.5
ENSG00000111218	12	3480515	3713139	373	69	61792	2.6761	0.0037247	PRMT8
ENSG00000269035	19	17537420	17581613	55	10	61699	2.6755	0.0037312	CTD-2521M24.10
ENSG00000243566	7	76129745	76658340	772	56	61754	2.6704	0.0037883	UPK3B
ENSG00000118492	6	146910101	147146598	441	49	61751	2.6645	0.0038552	ADGB
ENSG00000141431	18	31148579	31341156	350	28	61781	2.6609	0.0038968	ASXL3
ENSG00000135917	2	228539926	228592728	198	12	61835	2.6599	0.003908	SLC19A3
ENSG00000163704	3	9977226	10004078	43	5	61830	2.659	0.0039189	PRRT3
ENSG00000141404	18	11678955	11895684	521	32	61804	2.6537	0.0039807	GNAL
ENSG00000172361	18	47743563	47802892	106	11	61778	2.6523	0.0039974	CCDC11
ENSG00000187037	7	37713399	37883390	419	35	61785	2.651	0.0040124	GPR141
ENSG00000135747	1	247098849	247252113	568	26	61791	2.6507	0.0040165	ZNF670
ENSG00000127603	1	39536988	39962849	751	32	61865	2.6503	0.0040206	MACF1
ENSG00000123689	1	209838765	209859733	25	8	61768	2.6489	0.0040381	G0S2
ENSG00000187051	22	39915098	39938860	25	5	61699	2.6449	0.0040862	RPS19BP1
ENSG00000105176	19	30404551	30516611	170	13	61872	2.6447	0.0040876	URI1
ENSG00000124787	6	4984966	5014297	146	13	61812	2.6446	0.0040892	RPP40
ENSG00000139832	13	111165417	111224080	153	22	61757	2.6419	0.0041221	RAB20
ENSG00000161980	16	86407	113628	59	8	61689	2.636	0.0041943	POLR3K
ENSG00000241598	11	1632188	1653368	120	14	61758	2.6356	0.0041997	KRTAP5-4
ENSG00000175806	8	9901778	10296401	1013	79	61723	2.6355	0.0042009	MSRA
ENSG00000183034	17	72910370	72940007	28	8	61846	2.631	0.0042565	OTOP2
ENSG00000184571	22	25105001	25180687	195	23	61739	2.6307	0.0042608	PIWIL3
ENSG00000128272	22	39905700	39928691	23	5	61673	2.6184	0.0044166	ATF4
ENSG00000255103	1	39866151	39892154	36	8	61925	2.6179	0.0044231	KIAA0754
ENSG00000143375	1	151472986	151521168	58	9	61857	2.6176	0.0044277	CGN
ENSG00000017373	17	36676251	36772183	126	17	61761	2.6083	0.0045492	SRCIN1
ENSG00000136114	13	52941305	52990629	132	7	61915	2.607	0.0045668	THSD1
ENSG00000262814	17	79660387	79684556	87	10	61892	2.606	0.0045803	MRPL12
ENSG00000160856	1	157634111	157680647	106	12	61777	2.604	0.0046066	FCRL3
ENSG00000213578	15	75108888	75134141	34	8	61822	2.6027	0.0046241	CPLX3
ENSG00000185920	9	98195262	98289339	158	17	61806	2.6018	0.0046373	PTCH1
ENSG00000269093	19	32885915	32906466	33	7	61713	2.5967	0.0047063	AC007773.3
ENSG00000065135	1	110081233	110146975	80	12	61805	2.5965	0.0047094	GNAI3
ENSG00000121764	1	32073287	32108119	52	5	61858	2.5958	0.004719	HCRTR1
ENSG00000176749	17	30803637	30828274	27	8	61756	2.595	0.004729	CDK5R1
ENSG00000143297	1	157473167	157532310	114	10	61834	2.595	0.0047294	FCRL5
ENSG00000103966	15	42180950	42274776	193	26	61795	2.5931	0.0047564	EHD4
ENSG00000255863	12	49305767	49343446	105	8	61922	2.5925	0.0047646	AC073610.5
ENSG00000225190	17	43503266	43578115	160	6	61812	2.592	0.0047713	PLEKHM1
ENSG00000137764	15	67825047	68109461	595	24	61834	2.5871	0.0048389	MAP2K5
ENSG00000107863	10	24862538	25022597	162	16	61780	2.5773	0.0049792	ARHGAP21
ENSG00000204301	6	32152620	32201844	257	33	61902	2.5757	0.0050014	NOTCH4
ENSG00000112584	6	170589791	170726153	350	18	61866	2.574	0.0050259	FAM120B
ENSG00000186510	1	16335370	16370545	176	18	61818	2.5733	0.005037	CLCNKA
ENSG00000149925	16	30054411	30091778	26	5	61857	2.5721	0.0050537	ALDOA
ENSG00000113068	5	139614624	139692706	115	11	61717	2.5699	0.0050858	PFDN1
ENSG00000143355	1	197871037	197914608	81	15	61798	2.5691	0.0050984	LHX9
ENSG00000155252	10	99334131	99446191	190	20	61849	2.5664	0.0051374	PI4K2A
ENSG00000130669	19	39606410	39683456	152	22	61753	2.5659	0.0051454	PAK4
ENSG00000142611	1	2975732	3365185	821	106	61759	2.5653	0.0051538	PRDM16
ENSG00000089177	20	16242749	16564078	911	57	61804	2.5636	0.0051798	KIF16B
ENSG00000143367	1	151502781	151566059	68	14	61728	2.5555	0.0053018	TUFT1
ENSG00000139537	12	49287893	49335623	121	8	61924	2.5552	0.005306	CCDC65
ENSG00000092051	14	24027244	24058009	18	4	61818	2.5549	0.005311	JPH4
ENSG00000134285	12	49305301	49330257	71	6	61916	2.5549	0.0053116	FKBP11
ENSG00000152266	11	13503602	13527728	59	6	61841	2.5532	0.0053363	PTH
ENSG00000162517	1	32085463	32120497	53	6	61797	2.5495	0.0053931	PEF1
ENSG00000197905	12	3058496	3159839	271	31	61786	2.5495	0.0053936	TEAD4
ENSG00000182938	17	72921814	72956087	52	13	61823	2.5489	0.0054035	OTOP3
ENSG00000103056	16	68382231	68492591	179	20	61793	2.5481	0.0054154	SMPD3
ENSG00000185917	21	37396839	37461687	201	23	61824	2.5444	0.0054733	SETD4
ENSG00000196208	2	11664242	11792914	254	34	61816	2.5433	0.0054908	GREB1
ENSG00000212993	8	128416535	128442311	85	11	61824	2.5398	0.0055457	POU5F1B
ENSG00000010244	17	30667136	30718905	67	11	61771	2.5384	0.0055673	ZNF207
ENSG00000100253	22	50915213	50939077	27	14	61700	2.5377	0.0055785	MIOX
ENSG00000049239	1	9284834	9341396	74	16	61692	2.5372	0.0055875	H6PD
ENSG00000249967	10	99334131	99443667	187	20	61853	2.5367	0.0055947	PI4K2A
ENSG00000159314	17	43461275	43521787	127	7	61744	2.5339	0.0056406	ARHGAP27
ENSG00000100433	14	88639113	88803251	457	62	61781	2.5321	0.0056695	KCNK10
ENSG00000123240	10	13131449	13190291	88	17	61732	2.532	0.0056703	OPTN
ENSG00000125900	20	1504897	1549489	131	20	61843	2.5268	0.005755	SIRPD
ENSG00000167244	11	2140342	2180833	73	13	61763	2.5237	0.0058062	IGF2
ENSG00000086289	7	37713446	38001543	903	57	61814	2.5232	0.0058154	EPDR1
ENSG00000139874	14	38667204	38692272	38	11	61863	2.5223	0.0058299	SSTR1
ENSG00000091073	7	76080993	76145312	60	7	61768	2.5216	0.0058416	DTX2
ENSG00000116005	2	70474518	70518323	76	5	61861	2.5189	0.0058863	PCYOX1
ENSG00000136100	13	52976737	53034763	126	10	61925	2.5188	0.0058873	VPS36
ENSG00000167608	19	54653846	54686944	46	14	61798	2.5185	0.0058924	TMC4
ENSG00000255223	11	56299746	56320757	105	12	61953	2.5183	0.0058962	OR5M11
ENSG00000164506	6	147515561	147716866	269	14	61794	2.5173	0.0059128	STXBP5
ENSG00000197961	19	9661029	9705209	125	4	61892	2.5158	0.0059385	ZNF121
ENSG00000160117	19	17382454	17408455	94	11	61759	2.514	0.0059685	ANKLE1
ENSG00000185940	11	1641033	1662160	126	20	61776	2.5136	0.0059758	KRTAP5-5
ENSG00000064102	12	27048114	27101259	104	17	61837	2.5102	0.0060329	ASUN
ENSG00000129197	17	5312961	5346196	125	10	61820	2.4994	0.0062195	RPAIN
ENSG00000125484	9	135535422	135580342	110	8	61825	2.499	0.0062266	GTF3C4
ENSG00000116001	2	70426576	70485792	101	5	61840	2.4978	0.006249	TIA1
ENSG00000100258	22	50931376	50956135	73	12	61794	2.4976	0.0062524	LMF2
ENSG00000206026	18	73111431	73149658	96	12	61756	2.4974	0.0062556	SMIM21
ENSG00000162040	16	1951464	1978441	87	8	61705	2.4962	0.0062773	HS3ST6
ENSG00000172322	12	10093915	10158293	292	21	61773	2.4961	0.0062785	CLEC12A
ENSG00000161929	17	5102256	5148155	123	18	61837	2.496	0.0062795	SCIMP
ENSG00000165637	10	76959912	77001206	89	16	61816	2.4956	0.0062874	VDAC2
ENSG00000116729	1	68554142	68708803	438	66	61773	2.488	0.0064224	WLS
ENSG00000180787	17	4971543	5009669	82	16	61752	2.4876	0.0064312	ZFP3
ENSG00000035141	2	70513107	70539222	36	3	61770	2.4853	0.0064725	FAM136A
ENSG00000157064	1	183207372	183397737	335	22	61752	2.4797	0.006574	NMNAT2
ENSG00000169548	22	22858060	22884613	74	10	61799	2.475	0.0066616	ZNF280A
ENSG00000134183	1	110135889	110165679	47	10	61786	2.4731	0.0066982	GNAT2
ENSG00000130818	19	9628667	9659303	129	3	61927	2.4722	0.0067139	ZNF426
ENSG00000119888	2	47562297	47624740	163	29	61783	2.4715	0.0067278	EPCAM
ENSG00000197472	1	247098849	247181395	240	26	61802	2.4709	0.0067387	ZNF695
ENSG00000214046	19	16731562	16781253	96	14	61862	2.4701	0.006753	SMIM7
ENSG00000127946	7	75152621	75378280	585	48	61797	2.4657	0.0068369	HIP1
ENSG00000006625	7	30526237	30601095	168	19	61742	2.4621	0.0069067	GGCT
ENSG00000116991	1	232523711	232707304	383	23	61812	2.4617	0.0069136	SIPA1L2
ENSG00000225968	7	1717755	1797590	116	20	61740	2.4591	0.0069634	ELFN1
ENSG00000133935	14	76106134	76137532	52	11	61768	2.4589	0.0069675	C14orf1
ENSG00000268098	21	37392368	37427818	100	14	61869	2.4585	0.0069757	AP000688.1
ENSG00000122787	7	137677070	137812732	240	33	61766	2.4579	0.0069881	AKR1D1
ENSG00000262660	17	79660401	79697569	106	14	61878	2.4506	0.0071312	SLC25A10
ENSG00000183048	17	79660404	79698042	106	14	61878	2.4506	0.0071312	SLC25A10
ENSG00000156256	21	30386950	30436809	59	10	61877	2.4505	0.0071338	USP16
ENSG00000136108	13	53019564	53060763	92	9	61910	2.4496	0.0071505	CKAP2
ENSG00000101417	20	32284512	32318125	58	10	61789	2.4465	0.0072125	PXMP4
ENSG00000187123	2	150176499	150340662	255	28	61761	2.444	0.0072636	LYPD6
ENSG00000131508	5	138896016	139018018	173	13	61901	2.4418	0.0073074	UBE2D2
ENSG00000158019	2	28102808	28571768	805	43	61801	2.4411	0.0073205	BRE
ENSG00000132740	11	68661310	68718070	163	14	61790	2.4367	0.0074105	IGHMBP2
ENSG00000198477	22	22828767	22873505	152	14	61841	2.4307	0.0075349	ZNF280B
ENSG00000156206	15	81289374	81451516	253	23	61753	2.4296	0.0075586	C15orf26
ENSG00000133401	5	31629517	32121037	1138	166	61745	2.428	0.0075913	PDZD2
ENSG00000204237	17	79622066	79643665	120	10	61891	2.4276	0.0076002	OXLD1
ENSG00000070061	9	111619797	111706396	349	30	61851	2.4266	0.0076211	IKBKAP
ENSG00000149418	11	130019457	130090271	147	29	61758	2.4257	0.0076389	ST14
ENSG00000163328	2	175286966	175361822	116	12	61791	2.4253	0.007648	GPR155
ENSG00000121310	1	53351656	53402884	49	8	61852	2.4227	0.0077024	ECHDC2
ENSG00000082074	5	39095338	39284630	421	30	61775	2.421	0.0077395	FYB
ENSG00000156689	11	58591542	58681688	385	12	61899	2.4199	0.0077629	GLYATL2
ENSG00000154832	18	47798713	47824674	30	8	61802	2.4197	0.0077664	CXXC1
ENSG00000108344	17	38127050	38164213	113	10	61835	2.4171	0.0078216	PSMD3
ENSG00000196199	13	20197788	20257599	110	11	61848	2.4128	0.0079157	MPHOSPH8
ENSG00000146021	5	136943189	137081779	242	25	61810	2.4127	0.0079175	KLHL3
ENSG00000143977	2	70498494	70530903	51	4	61798	2.4125	0.0079214	SNRPG
ENSG00000115353	2	75263590	75436826	299	45	61777	2.4103	0.00797	TACR1
ENSG00000166839	15	65194101	65261042	130	20	61854	2.4083	0.0080124	ANKDD1A
ENSG00000138433	2	175202750	175270443	65	12	61678	2.4074	0.0080325	CIR1
ENSG00000108264	17	35756965	35849835	225	21	61861	2.4056	0.008074	TADA2A
ENSG00000178573	16	79609740	79644611	62	22	61744	2.4038	0.0081118	MAF
ENSG00000156253	21	30366705	30401699	57	8	61907	2.4031	0.0081293	RWDD2B
ENSG00000114796	3	183343356	183412265	191	4	61913	2.4029	0.0081328	KLHL24
ENSG00000139675	13	53181605	53227919	144	7	61902	2.4024	0.0081443	HNRNPA1L2
ENSG00000122136	9	138427985	138451815	48	9	61778	2.4019	0.008156	OBP2A
ENSG00000115998	2	70367012	70485747	206	14	61847	2.397	0.0082653	C2orf42
ENSG00000176928	5	74313289	74336724	60	10	61886	2.3962	0.0082832	GCNT4
ENSG00000188779	15	68102042	68136899	103	14	61816	2.3945	0.0083205	SKOR1
ENSG00000170044	3	101808088	102208685	675	45	61803	2.3935	0.0083452	ZPLD1
ENSG00000136110	13	53267399	53323947	126	11	61873	2.3921	0.008377	LECT1
ENSG00000140506	15	75095057	75128099	54	7	61835	2.3903	0.0084178	LMAN1L
ENSG00000107937	10	1024338	1075876	151	16	61797	2.3873	0.0084859	GTPBP4
ENSG00000173702	3	124614289	124682663	158	26	61799	2.3844	0.0085525	MUC13
ENSG00000103707	15	65284845	65331977	100	13	61848	2.3814	0.0086224	MTFMT
ENSG00000245017	12	98869322	98907633	118	19	61867	2.3787	0.0086869	RP11-181C3.1
ENSG00000146707	7	76229303	76266578	57	5	61735	2.3771	0.0087241	POMZP3
ENSG00000197380	19	47140869	47174395	36	11	61735	2.3768	0.0087318	DACT3
ENSG00000132300	2	86323305	86379280	124	12	61887	2.3765	0.0087385	PTCD3
ENSG00000139438	12	110142033	110218312	120	19	61804	2.3718	0.0088512	FAM222A
ENSG00000112130	6	37311748	37372514	51	19	61710	2.3717	0.0088525	RNF8
ENSG00000122376	10	88843918	88961225	253	14	61844	2.3686	0.0089281	FAM35A
ENSG00000125037	3	9994221	10062800	180	6	61879	2.3678	0.0089463	EMC3
ENSG00000093072	22	17650194	17712879	150	29	61724	2.3661	0.0089888	CECR1
ENSG00000205740	10	1007097	1044281	103	12	61844	2.3651	0.0090137	AL359878.1
ENSG00000182149	16	71869899	71972913	210	19	61846	2.364	0.0090392	IST1
ENSG00000152061	1	174118548	174974445	1684	21	61851	2.3624	0.0090794	RABGAP1L
ENSG00000171487	19	56501092	56583179	299	49	61746	2.3621	0.0090858	NLRP5
ENSG00000137193	6	37127979	37153202	38	8	61835	2.361	0.0091127	PIM1
ENSG00000198736	16	1978211	2003327	25	6	61722	2.3581	0.0091847	MSRB1
ENSG00000168101	16	4733695	4755860	43	5	61800	2.3577	0.009194	NUDT16L1
ENSG00000173041	7	63970262	64033484	230	15	61909	2.3569	0.0092141	ZNF680
ENSG00000158467	7	128854864	129080052	377	24	61817	2.3567	0.0092201	AHCYL2
ENSG00000233404	2	102498955	102521150	33	10	61860	2.3545	0.0092741	FLJ20373
ENSG00000212658	17	39448078	39469103	77	6	61916	2.3528	0.0093172	KRTAP29-1
ENSG00000188199	10	81452983	81484437	2	1	61391	2.3517	0.0093446	NUTM2B
ENSG00000175691	19	2923216	2954969	55	11	61803	2.3513	0.0093529	ZNF77
ENSG00000174448	18	51840728	51894334	143	9	61856	2.3513	0.009355	STARD6
ENSG00000159433	15	42857857	43023179	133	10	61855	2.3479	0.0094394	STARD9
ENSG00000079999	19	10586796	10624417	77	7	61844	2.3474	0.0094532	KEAP1
ENSG00000248905	15	33047747	33496897	1519	125	61782	2.3455	0.0095007	FMN1
ENSG00000164530	6	36912209	36942613	65	11	61687	2.3453	0.0095066	PI16
ENSG00000212657	17	39453952	39475505	81	6	61888	2.3429	0.0095679	KRTAP16-1
ENSG00000160886	8	143771529	143796545	68	7	61757	2.3423	0.0095834	LY6K
ENSG00000105617	19	54648899	54673620	41	13	61833	2.3421	0.0095886	LENG1
ENSG00000198028	19	9567183	9619283	150	5	61883	2.3381	0.0096914	ZNF560
ENSG00000178860	8	72743784	72766703	52	8	61811	2.3375	0.0097072	MSC
ENSG00000187003	9	111614603	111636035	92	16	61734	2.3294	0.0099188	ACTL7A
ENSG00000003056	12	9082959	9112551	69	8	61820	2.3267	0.0099918	M6PR
ENSG00000138115	10	96786530	96839254	200	21	61901	2.3254	0.010024	CYP2C8
ENSG00000070444	17	2277354	2314412	82	11	61794	2.3237	0.010072	MNT
ENSG00000100744	14	96819814	96863625	32	6	61696	2.3234	0.010078	GSKIP
ENSG00000148925	11	13399548	13494844	201	13	61834	2.3211	0.01014	BTBD10
ENSG00000213171	1	151762740	151788630	16	3	61601	2.3211	0.010141	LINGO4
ENSG00000212659	17	39411591	39432893	20	4	61866	2.3183	0.010217	KRTAP9-6
ENSG00000133107	13	38200773	38454562	696	58	61781	2.318	0.010224	TRPC4
ENSG00000081148	3	100931390	101049404	211	15	61864	2.3167	0.01026	IMPG2
ENSG00000082497	1	210396144	210429976	44	9	61761	2.3165	0.010266	SERTAD4
ENSG00000179630	13	44443420	44478068	145	16	61899	2.3163	0.01027	LACC1
ENSG00000141200	17	51890239	51912573	75	11	61866	2.3155	0.010292	KIF2B
ENSG00000165416	13	53216844	53285044	181	7	61922	2.3127	0.01037	SUGT1
ENSG00000112799	6	6578341	6665216	292	51	61774	2.3108	0.010421	LY86
ENSG00000198900	20	39647458	39763127	174	26	61893	2.31	0.010443	TOP1
ENSG00000205835	3	190560666	190620218	99	16	61809	2.3092	0.010466	GMNC
ENSG00000170385	1	211734910	211762084	51	8	61820	2.3074	0.010516	SLC30A1
ENSG00000235645	10	71434655	71462208	123	14	61855	2.3061	0.010553	RP11-242G20.1
ENSG00000105865	7	107193929	107228906	55	9	61813	2.3057	0.010563	DUS4L
ENSG00000138111	10	104211149	104246802	98	9	61890	2.3052	0.010577	TMEM180
ENSG00000103310	16	21198773	21235831	56	11	61724	2.3012	0.01069	ZP2
ENSG00000224470	16	71869894	71929171	107	14	61839	2.3008	0.010701	ATXN1L
ENSG00000161981	16	93010	117669	36	6	61633	2.3	0.010724	SNRNP25
ENSG00000154975	17	49697674	50247377	940	60	61778	2.2982	0.010775	CA10
ENSG00000120306	5	139544227	139671637	231	13	61782	2.297	0.010809	CYSTM1
ENSG00000180834	3	183523664	183553382	55	6	61752	2.2969	0.010811	MAP6D1
ENSG00000184486	6	99272580	99296660	48	7	61728	2.2964	0.010828	POU3F2
ENSG00000236624	1	45949538	45975751	41	6	61797	2.2875	0.011083	CCDC163P
ENSG00000204710	11	64927625	64950715	12	4	61802	2.2874	0.011085	SPDYC
ENSG00000168260	14	50540369	50569361	84	13	61831	2.2849	0.01116	C14orf183
ENSG00000100600	14	93160152	93225047	90	23	61709	2.2848	0.011162	LGMN
ENSG00000168826	4	4281924	4333513	136	13	61753	2.2837	0.011195	ZBTB49
ENSG00000264116	18	73108967	73140995	73	12	61779	2.2824	0.011232	RP11-321M21.3
ENSG00000109270	4	100789493	100825647	51	12	61749	2.2822	0.01124	LAMTOR3
ENSG00000114416	3	180575929	180710541	217	17	61838	2.2812	0.011268	FXR1
ENSG00000197077	22	25338697	25603415	514	45	61774	2.2801	0.011302	KIAA1671
ENSG00000118263	2	207928861	208041991	220	42	61705	2.2795	0.011319	KLF7
ENSG00000165832	10	116687952	116747430	129	14	61877	2.2789	0.011336	TRUB1
ENSG00000100288	22	51007378	51049884	166	25	61812	2.2782	0.011358	CHKB
ENSG00000100350	22	36873237	36913148	102	13	61847	2.2774	0.011382	FOXRED2
ENSG00000145743	5	107184736	107727799	851	38	61766	2.2766	0.011405	FBXL17
ENSG00000146674	7	45941949	45971473	25	8	61598	2.2718	0.01155	IGFBP3
ENSG00000134028	8	24231798	24273526	37	10	61749	2.2695	0.011618	ADAMDEC1
ENSG00000134779	18	34349987	34419158	101	6	61838	2.2686	0.011647	TPGS2
ENSG00000168830	6	87637024	87736349	205	22	61804	2.2684	0.011652	HTR1E
ENSG00000105393	19	17368159	17402058	114	15	61738	2.2665	0.01171	BABAM1
ENSG00000197345	11	68648744	68681303	69	8	61807	2.2657	0.011734	MRPL21
ENSG00000066422	3	101357733	101406339	72	10	61867	2.2644	0.011775	ZBTB11
ENSG00000182004	1	203820731	203849678	87	6	61904	2.2625	0.011833	SNRPE
ENSG00000132589	17	27196353	27234697	41	12	61693	2.2613	0.01187	FLOT2
ENSG00000027869	1	156766035	156796654	45	9	61825	2.2613	0.011871	SH2D2A
ENSG00000117597	1	209991352	210040910	132	15	61852	2.2593	0.011932	DIEXF
ENSG00000179409	17	637654	667239	89	16	61853	2.2589	0.011946	GEMIN4
ENSG00000143006	1	53915072	53943161	74	10	61728	2.2585	0.011957	DMRTB1
ENSG00000130545	19	6453788	6477232	44	9	61799	2.2583	0.011965	CRB3
ENSG00000149926	16	30025748	30074299	55	5	61852	2.2575	0.01199	FAM57B
ENSG00000108561	17	5326097	5362150	107	18	61800	2.255	0.012067	C1QBP
ENSG00000269307	19	17368227	17403775	118	15	61733	2.2531	0.012127	CTD-2278I10.6
ENSG00000072518	11	63596400	63688491	101	8	61795	2.2525	0.012144	MARK2
ENSG00000162396	1	55212571	55240187	63	11	61836	2.2518	0.012169	PARS2
ENSG00000172889	9	139543308	139577130	37	9	61728	2.2505	0.012208	EGFL7
ENSG00000116815	1	117047157	117123661	63	8	61661	2.2495	0.012242	CD58
ENSG00000106123	7	142542792	142578847	83	9	61835	2.2493	0.012246	EPHB6
ENSG00000113456	5	34895369	34929094	60	12	61826	2.2483	0.01228	RAD1
ENSG00000185608	22	19409425	19433598	39	8	61842	2.2473	0.01231	MRPL40
ENSG00000132780	1	46039518	46094566	83	6	61893	2.2452	0.012378	NASP
ENSG00000167702	8	145681426	145709585	29	5	61745	2.2442	0.012409	KIFC2
ENSG00000133216	1	23027332	23251818	227	45	61737	2.2432	0.012442	EPHB2
ENSG00000189337	1	14915200	15454539	1218	169	61732	2.2427	0.012457	KAZN
ENSG00000129204	17	5009733	5088329	156	17	61857	2.2416	0.012494	USP6
ENSG00000144048	2	73979311	74017284	28	4	61826	2.2412	0.012506	DUSP11
ENSG00000254402	8	145737761	145762416	16	6	61732	2.2399	0.012547	LRRC24
ENSG00000163872	3	183405606	183540413	220	15	61765	2.2396	0.012559	YEATS2
ENSG00000143001	1	55436465	55467966	77	5	61755	2.2392	0.012572	TMEM61
ENSG00000110887	12	109242708	109304819	109	19	61777	2.2355	0.012693	DAO
ENSG00000187742	9	91923421	91984557	127	18	61787	2.2344	0.012728	SECISBP2
ENSG00000159228	21	37432239	37455464	81	15	61808	2.234	0.012742	CBR1
ENSG00000162194	11	62420287	62449727	31	4	61816	2.2301	0.012869	C11orf48
ENSG00000171160	10	99364310	99403344	53	7	61839	2.2285	0.012923	MORN4
ENSG00000124422	17	20892910	20957073	191	14	61790	2.2283	0.012931	USP22
ENSG00000167230	17	35722928	35759662	36	10	61770	2.2281	0.012938	C17orf78
ENSG00000101400	20	31985761	32041698	38	7	61674	2.2252	0.013035	SNTA1
ENSG00000255012	11	56370031	56390978	60	11	61927	2.2248	0.013048	OR5M1
ENSG00000166441	11	8693958	8746306	92	21	61793	2.2205	0.013191	RPL27A
ENSG00000108666	17	30641584	30687042	62	11	61753	2.2197	0.013219	C17orf75
ENSG00000174306	20	39797088	39956312	268	18	61872	2.2192	0.013235	ZHX3
ENSG00000180155	8	143835752	143869640	63	12	61752	2.2186	0.013256	LYNX1
ENSG00000180053	8	23549964	23574111	61	10	61696	2.2173	0.0133	NKX2-6
ENSG00000198083	17	39401636	39422616	52	4	61904	2.2157	0.013356	KRTAP9-9
ENSG00000188641	1	97533299	98396605	1666	94	61773	2.2156	0.013361	DPYD
ENSG00000198729	6	150454212	150581493	306	47	61788	2.2153	0.01337	PPP1R14C
ENSG00000072062	19	14192500	14238896	37	5	61760	2.2148	0.013387	PRKACA
ENSG00000125831	20	23421040	23443494	63	10	61884	2.2142	0.013407	CST11
ENSG00000101391	20	31936645	31999367	53	9	61676	2.2112	0.01351	CDK5RAP1
ENSG00000182613	5	180571943	180592890	89	12	61741	2.2112	0.013513	OR2V2
ENSG00000205560	22	50997290	51027899	141	22	61840	2.2097	0.013563	CPT1B
ENSG00000078674	8	17770349	17895478	532	21	61792	2.2083	0.013611	PCM1
ENSG00000185085	11	62404320	62430774	27	5	61791	2.208	0.013623	INTS5
ENSG00000243725	1	55171495	55218330	171	4	61866	2.2073	0.013647	TTC4
ENSG00000112232	6	62379865	63006132	1463	39	61825	2.2064	0.013677	KHDRBS2
ENSG00000110195	11	71890602	71917345	44	8	61863	2.2064	0.013678	FOLR1
ENSG00000125485	9	135458384	135555788	171	21	61802	2.2059	0.013694	DDX31
ENSG00000061938	3	195580235	195648816	130	24	61777	2.2037	0.013773	TNK2
ENSG00000211584	12	48137699	48186536	98	20	61725	2.2036	0.013775	SLC48A1
ENSG00000185009	10	75871524	75920821	98	9	61826	2.1995	0.013922	AP3M1
ENSG00000117906	15	77213960	77252601	51	14	61793	2.1995	0.013922	RCN2
ENSG00000173641	1	16330523	16356089	131	14	61859	2.1992	0.013932	HSPB7
ENSG00000174007	3	196423148	196449164	75	8	61770	2.1947	0.014091	CEP19
ENSG00000196224	11	1618795	1639693	79	10	61806	2.1947	0.014091	KRTAP5-3
ENSG00000222007	2	236672499	236702031	111	4	61792	2.1943	0.014105	AC064874.1
ENSG00000173124	10	96943957	96998685	166	12	61818	2.1941	0.014113	C10orf129
ENSG00000255432	11	62407166	62442650	38	5	61804	2.1941	0.014116	RP11-831H9.11
ENSG00000169071	9	94315373	94722444	1207	92	61803	2.1926	0.014168	ROR2
ENSG00000049167	5	60159658	60250900	206	17	61862	2.191	0.014226	ERCC8
ENSG00000265681	18	47004851	47028906	89	11	61921	2.1903	0.014252	RPL17
ENSG00000125814	20	23345159	23412125	207	16	61915	2.1893	0.014287	NAPB
ENSG00000092531	15	42773431	42847547	93	10	61854	2.1891	0.014295	SNAP23
ENSG00000100084	22	19308221	19445224	250	20	61867	2.1856	0.014422	HIRA
ENSG00000269591	13	20258547	20279240	38	7	61913	2.1855	0.014425	AL354808.2
ENSG00000213888	22	31732875	31754670	43	12	61849	2.1855	0.014428	AC005003.1
ENSG00000120658	13	43777654	44371044	1177	71	61815	2.1853	0.014433	ENOX1
ENSG00000170289	8	87556205	87765903	460	50	61741	2.1842	0.014473	CNGB3
ENSG00000079337	12	48118455	48174823	130	22	61717	2.183	0.014516	RAPGEF3
ENSG00000138107	10	104228986	104272482	125	7	61919	2.1824	0.014538	ACTR1A
ENSG00000136159	13	48601703	48631358	86	16	61851	2.1821	0.014553	NUDT15
ENSG00000139187	12	9092640	9173356	182	15	61807	2.1788	0.014672	KLRG1
ENSG00000204922	11	62427745	62451159	20	4	61799	2.1779	0.014707	C11orf83
ENSG00000180318	12	85663885	85705562	64	9	61818	2.1775	0.014723	ALX1
ENSG00000008838	17	38165350	38227468	98	11	61765	2.1751	0.014811	MED24
ENSG00000205857	12	7907812	7936717	17	5	61779	2.1716	0.014944	NANOGNB
ENSG00000156140	4	73136686	73444516	407	21	61764	2.1711	0.014961	ADAMTS3
ENSG00000180353	3	121340246	121389774	117	14	61905	2.1667	0.015127	HCLS1
ENSG00000135624	2	73450548	73490149	85	13	61874	2.1666	0.015134	CCT7
ENSG00000177025	19	58459805	58495902	83	8	61816	2.1663	0.015145	C19orf18
ENSG00000254413	22	50997298	51031394	150	22	61830	2.1662	0.015148	CHKB-CPT1B
ENSG00000009790	1	209919377	209965668	115	13	61828	2.1633	0.015259	TRAF3IP3
ENSG00000124181	20	39755600	39821629	92	18	61886	2.1627	0.015281	PLCG1
ENSG00000140474	15	75118457	75145687	34	7	61807	2.1612	0.015339	ULK3
ENSG00000178522	4	71447973	71483005	63	15	61830	2.1605	0.015367	AMBN
ENSG00000088827	20	3657617	3697775	112	19	61772	2.1603	0.015373	SIGLEC1
ENSG00000149932	16	29942206	29994373	53	4	61804	2.1594	0.01541	TMEM219
ENSG00000006607	2	242285658	242444256	381	27	61851	2.1582	0.015458	FARP2
ENSG00000183696	7	48118225	48158330	49	11	61773	2.1568	0.01551	UPP1
ENSG00000089902	14	103048998	103206913	369	18	61867	2.1568	0.01551	RCOR1
ENSG00000164304	6	7316889	7399976	231	23	61754	2.1564	0.015526	CAGE1
ENSG00000157999	7	6061007	6086017	102	16	61867	2.1547	0.015592	ANKRD61
ENSG00000130812	19	10193014	10223472	32	11	61799	2.1537	0.015633	ANGPTL6
ENSG00000156261	21	30418126	30456118	51	10	61779	2.1533	0.015647	CCT8
ENSG00000161800	12	50360706	50436919	96	5	61881	2.1533	0.015648	RACGAP1
ENSG00000125812	20	23332787	23363700	96	11	61924	2.1528	0.015667	GZF1
ENSG00000214756	11	62422781	62445968	27	3	61822	2.151	0.015738	METTL12
ENSG00000165125	7	142558956	142593507	79	5	61883	2.1509	0.01574	TRPV6
ENSG00000166822	16	75466952	75509395	141	11	61703	2.1505	0.015757	TMEM170A
ENSG00000260861	20	1510790	1610655	176	26	61856	2.1501	0.015776	RP4-576H24.4
ENSG00000137814	15	42831008	42872192	58	8	61888	2.1477	0.015869	HAUS2
ENSG00000242259	22	19328891	19445755	208	17	61870	2.1458	0.015946	C22orf39
ENSG00000110400	11	119484120	119609794	170	28	61758	2.1457	0.015949	PVRL1
ENSG00000185269	17	79900388	79929716	37	5	61771	2.1447	0.015989	NOTUM
ENSG00000139842	13	113852552	113929399	123	6	61840	2.1445	0.015998	CUL4A
ENSG00000241935	10	99334080	99382559	75	18	61811	2.1426	0.016074	HOGA1
ENSG00000127588	16	838041	860733	82	14	61822	2.1423	0.016085	GNG13
ENSG00000250486	4	165868100	165890273	41	9	61754	2.1423	0.016087	FAM218A
ENSG00000125823	20	23410322	23435567	69	12	61849	2.1421	0.016093	CSTL1
ENSG00000134864	13	101173810	101251782	98	8	61775	2.1417	0.01611	GGACT
ENSG00000105696	19	18708240	18741849	42	8	61808	2.1385	0.016236	TMEM59L
ENSG00000108039	10	111614524	111693311	95	15	61818	2.1385	0.016238	XPNPEP1
ENSG00000145863	5	160964069	161139599	279	22	61786	2.138	0.016258	GABRA6
ENSG00000165972	12	96250826	96346752	304	29	61819	2.1379	0.016263	CCDC38
ENSG00000104818	19	49525169	49546495	43	5	61631	2.1371	0.016294	CGB2
ENSG00000134775	18	33867677	34370018	778	79	61763	2.1357	0.016353	FHOD3
ENSG00000121390	13	20238896	20367142	215	17	61889	2.1347	0.016394	PSPC1
ENSG00000081479	2	169973619	170229195	600	73	61794	2.1337	0.016432	LRP2
ENSG00000159788	4	3284755	3451640	305	37	61780	2.1336	0.016437	RGS12
ENSG00000215277	14	23644525	23752686	252	28	61811	2.1335	0.016443	C14orf164
ENSG00000117450	1	45966708	45998719	74	6	61870	2.1328	0.016471	PRDX1
ENSG00000163638	3	64491333	64683676	340	36	61702	2.1324	0.016486	ADAMTS9
ENSG00000132763	1	45955725	45986739	66	7	61844	2.1303	0.016575	MMACHC
ENSG00000178338	5	178276954	178325123	279	10	61824	2.1287	0.016642	ZNF354B
ENSG00000188051	19	17536318	17569376	36	9	61718	2.1283	0.016655	TMEM221
ENSG00000248487	3	51995442	52025212	13	6	61820	2.1278	0.016676	ABHD14A
ENSG00000114779	3	51992526	52027425	19	8	61776	2.1277	0.01668	ABHD14B
ENSG00000254614	11	64935077	64959305	23	6	61794	2.1275	0.01669	AP003068.23
ENSG00000132207	16	30195208	30218882	2	1	61711	2.1273	0.016699	SLX1A
ENSG00000261052	16	30195754	30225631	2	1	61711	2.1273	0.016699	SULT1A3
ENSG00000080608	9	2710469	2854241	277	41	61744	2.1272	0.016702	KIAA0020
ENSG00000042753	19	47331393	47364249	25	11	61754	2.1259	0.016756	AP2S1
ENSG00000151552	4	17451884	17523857	235	32	61834	2.1257	0.016762	QDPR
ENSG00000106346	7	6134515	6211195	224	26	61880	2.1258	0.016762	USP42
ENSG00000125046	3	8651086	8796726	226	62	61754	2.1238	0.016843	SSUH2
ENSG00000180979	15	42824720	42851000	35	7	61864	2.1228	0.016884	LRRC57
ENSG00000189339	1	1582939	1634167	29	6	61797	2.1218	0.016926	SLC35E2B
ENSG00000188425	19	46406475	46428036	71	12	61749	2.1204	0.016987	NANOS2
ENSG00000008256	7	6191407	6322275	255	17	61860	2.1202	0.016994	CYTH3
ENSG00000105866	7	21457652	21564440	230	33	61773	2.1193	0.017032	SP4
ENSG00000066032	2	79402357	80885905	3331	249	61764	2.1182	0.017081	CTNNA2
ENSG00000182134	1	151732583	151773892	99	8	61771	2.1177	0.017098	TDRKH
ENSG00000184374	8	119997691	120128821	512	24	61804	2.1166	0.017146	COLEC10
ENSG00000102879	16	30184148	30210397	15	4	61815	2.1134	0.017283	CORO1A
ENSG00000100225	22	32860663	32904818	98	9	61858	2.1129	0.017306	FBXO7
ENSG00000261717	16	75436582	75508604	254	10	61778	2.1126	0.017316	RP11-77K12.1
ENSG00000145703	5	75689074	76013957	795	63	61801	2.1124	0.017325	IQGAP2
ENSG00000186073	15	36861812	37112449	464	40	61804	2.1118	0.017354	C15orf41
ENSG00000167566	12	50174929	50232533	128	16	61854	2.1114	0.01737	NCKAP5L
ENSG00000163739	4	74725110	74746959	47	8	61740	2.1086	0.017492	CXCL1
ENSG00000058866	3	185813457	186090026	411	79	61760	2.1084	0.017498	DGKG
ENSG00000160972	8	145693352	145737504	31	5	61704	2.1081	0.01751	PPP1R16A
ENSG00000178075	3	113537029	113676021	150	33	61760	2.1007	0.017834	GRAMD1C
ENSG00000198569	9	140115209	140141006	42	7	61794	2.0988	0.017917	SLC34A3
ENSG00000149930	16	29974962	30013582	48	5	61875	2.0982	0.017943	TAOK2
ENSG00000180861	12	13514023	13550101	74	8	61777	2.0981	0.01795	C12orf36
ENSG00000187833	2	74001316	74054274	21	4	61803	2.098	0.017951	C2orf78
ENSG00000268046	18	8326437	8347038	68	8	61659	2.098	0.017955	AP001094.1
ENSG00000135094	12	113820250	113874106	99	4	61828	2.0967	0.018011	SDS
ENSG00000125815	20	23461738	23486655	57	10	61814	2.0952	0.018076	CST8
ENSG00000141258	17	2230792	2294352	131	22	61744	2.0934	0.018157	SGSM2
ENSG00000269407	20	23320015	23344066	74	11	61878	2.0922	0.018209	AL096677.1
ENSG00000251692	16	1525887	1548982	116	22	61756	2.0919	0.018226	PTX4
ENSG00000175548	12	38700380	38727784	74	8	61726	2.0916	0.018239	ALG10B
ENSG00000198832	22	31490758	31526055	96	17	61820	2.0913	0.018252	SELM
ENSG00000241595	17	39395939	39416904	62	4	61903	2.0865	0.018467	KRTAP9-4
ENSG00000166199	11	43892361	43951816	177	18	61853	2.0858	0.018499	ALKBH3
ENSG00000125148	16	56632111	56653409	70	19	61751	2.082	0.018672	MT2A
ENSG00000182732	14	72389156	73040654	1873	94	61783	2.081	0.018715	RGS6
ENSG00000164300	5	79397050	79561898	370	58	61774	2.0796	0.018779	SERINC5
ENSG00000108342	17	38161614	38184066	74	7	61849	2.0766	0.01892	CSF3
ENSG00000189052	19	49537141	49558568	27	4	61661	2.0736	0.019059	CGB5
ENSG00000105662	19	18784487	18903004	213	33	61770	2.0732	0.019076	CRTC1
ENSG00000198797	1	177130633	177261558	222	31	61818	2.0731	0.01908	BRINP2
ENSG00000137474	11	76829310	76936284	228	34	61752	2.0719	0.019137	MYO7A
ENSG00000083123	6	80806364	81065987	725	23	61871	2.0716	0.019151	BCKDHB
ENSG00000158747	1	19957048	19994945	89	21	61801	2.0714	0.01916	NBL1
ENSG00000014824	4	41982489	42102474	406	10	61902	2.071	0.019178	SLC30A9
ENSG00000130520	19	18407040	18444084	50	9	61859	2.0706	0.019198	LSM4
ENSG00000021574	2	32278680	32392706	229	18	61807	2.0704	0.019209	SPAST
ENSG00000181804	3	142974064	143577373	1389	137	61789	2.0688	0.019284	SLC9A9
ENSG00000184672	8	85085022	85844079	1147	45	61824	2.0679	0.019326	RALYL
ENSG00000124786	6	8403301	8445794	159	14	61853	2.0665	0.019392	SLC35B3
ENSG00000141644	18	47783252	47818144	50	8	61789	2.0659	0.019417	MBD1
ENSG00000143845	1	204090190	204131307	62	22	61724	2.0659	0.019418	ETNK2
ENSG00000080031	19	55682616	55730874	127	18	61796	2.0653	0.019448	PTPRH
ENSG00000144034	2	73946231	73974527	42	2	61842	2.0646	0.019481	TPRKB
ENSG00000134627	11	94267006	94364587	219	26	61805	2.0645	0.019485	PIWIL4
ENSG00000173928	19	11475361	11497627	25	5	61837	2.0639	0.019515	SWSAP1
ENSG00000186860	17	39461173	39481947	74	7	61877	2.0599	0.019704	KRTAP17-1
ENSG00000099365	16	30990577	31031949	26	5	61811	2.059	0.019748	STX1B
ENSG00000179820	19	54359477	54389691	36	5	61743	2.0583	0.019781	MYADM
ENSG00000248713	4	100547686	100585805	114	20	61831	2.0576	0.019816	RP11-766F14.2
ENSG00000160973	8	145688795	145711718	19	4	61699	2.0567	0.019858	FOXH1
ENSG00000158055	1	24635812	24700972	103	25	61740	2.0559	0.019896	GRHL3
ENSG00000100376	22	45694849	45747836	138	12	61839	2.0552	0.019932	FAM118A
ENSG00000105856	7	106799406	106852974	88	7	61846	2.0541	0.019982	HBP1
ENSG00000125084	12	49362398	49385459	13	6	61610	2.0539	0.019994	WNT1
ENSG00000167186	16	19068921	19101417	81	12	61900	2.0527	0.020049	COQ7
ENSG00000149564	11	124612026	124642186	23	6	61709	2.0526	0.020053	ESAM
ENSG00000131203	8	39749794	39795963	108	15	61789	2.0522	0.020074	IDO1
ENSG00000124743	6	53502699	53540506	170	14	61862	2.0511	0.02013	KLHL31
ENSG00000253719	12	74921551	74945223	90	11	61801	2.0506	0.020151	ATXN7L3B
ENSG00000167194	16	30024655	30049057	34	4	61858	2.0506	0.020155	C16orf92
ENSG00000105011	19	14220321	14257768	39	3	61795	2.0502	0.020175	ASF1B
ENSG00000167656	8	143856296	143878008	88	8	61860	2.0495	0.020208	LY6D
ENSG00000111704	12	7930390	7958655	138	11	61813	2.0493	0.020215	NANOG
ENSG00000180447	9	89549279	89572104	50	10	61837	2.0465	0.020354	GAS1
ENSG00000102858	16	4656494	4750975	287	19	61807	2.046	0.020381	MGRN1
ENSG00000089597	11	62382298	62424104	24	6	61821	2.0454	0.020405	GANAB
ENSG00000103496	16	31034210	31064296	32	4	61927	2.0451	0.020422	STX4
ENSG00000180739	19	10613623	10638607	46	11	61841	2.0445	0.020453	S1PR5
ENSG00000161326	17	35839937	35883603	89	14	61820	2.0443	0.020461	DUSP14
ENSG00000074696	15	65812756	65880687	132	9	61873	2.0438	0.020487	PTPLAD1
ENSG00000132661	20	23321373	23345414	78	11	61886	2.0429	0.020532	NXT1
ENSG00000185158	17	30324891	30390523	66	5	61844	2.0427	0.020539	LRRC37B
ENSG00000159588	1	46075716	46099729	55	4	61900	2.0424	0.020557	CCDC17
ENSG00000099804	19	521714	552097	103	17	61839	2.042	0.020575	CDC34
ENSG00000115461	2	217526828	217570248	75	5	61859	2.0411	0.020621	IGFBP5
ENSG00000183760	19	39564553	39612133	132	12	61761	2.0407	0.020638	PAPL
ENSG00000116127	2	73602886	73847920	425	12	61854	2.0407	0.020641	ALMS1
ENSG00000103653	15	75064398	75105539	76	10	61854	2.0384	0.020756	CSK
ENSG00000130307	19	17349985	17403595	164	21	61738	2.0381	0.020769	USHBP1
ENSG00000138379	2	190910423	190937455	49	6	61815	2.0369	0.020831	MSTN
ENSG00000267260	19	37254055	37277980	49	8	61710	2.0367	0.020842	CTD-2162K18.4
ENSG00000215472	18	46998051	47027956	87	11	61910	2.0366	0.020843	RPL17-C18orf32
ENSG00000074603	15	65724801	65820042	202	14	61858	2.036	0.020874	DPP8
ENSG00000079691	6	25269306	25630758	1292	71	61807	2.0354	0.020907	LRRC16A
ENSG00000115457	2	217487551	217539159	72	7	61787	2.0351	0.02092	IGFBP2
ENSG00000205981	3	180691497	180717562	22	4	61839	2.0351	0.02092	DNAJC19
ENSG00000154678	7	31780793	32348941	1700	119	61800	2.0351	0.02092	PDE1C
ENSG00000148719	10	74082588	74124988	87	3	61828	2.034	0.020974	DNAJB12
ENSG00000169302	5	146604526	146777415	494	38	61770	2.0332	0.021016	STK32A
ENSG00000159217	17	47064774	47143012	107	15	61788	2.0313	0.021114	IGF2BP1
ENSG00000159261	21	37822919	37958867	457	45	61783	2.0298	0.021186	CLDN14
ENSG00000187272	17	39384297	39405256	51	4	61786	2.0292	0.021219	KRTAP9-8
ENSG00000081248	1	200998642	201091694	184	41	61753	2.0282	0.021271	CACNA1S
ENSG00000145934	5	166701804	167701162	1464	171	61732	2.0268	0.021343	TENM2
ENSG00000205744	19	6457218	6492568	55	13	61794	2.0262	0.021375	DENND1C
ENSG00000100335	22	39885437	39924137	44	12	61660	2.0255	0.021409	MIEF1
ENSG00000132294	8	132906335	133035889	342	21	61856	2.0237	0.021502	EFR3A
ENSG00000167914	17	38109226	38144019	93	11	61802	2.0213	0.021625	GSDMA
ENSG00000179615	12	55958199	55979128	51	5	61857	2.0212	0.021631	OR2AP1
ENSG00000204919	13	57705052	57728073	13	5	61621	2.0204	0.02167	PRR20A
ENSG00000180440	13	37238049	37281976	44	12	61726	2.0201	0.021688	SERTM1
ENSG00000250038	4	28353901	28414486	200	15	61773	2.0176	0.021817	RP11-180C1.1
ENSG00000148826	10	134588297	134609556	31	8	61740	2.016	0.021898	NKX6-2
ENSG00000268797	19	41297202	41414187	273	34	61822	2.0157	0.021917	CTC-490E21.12
ENSG00000203737	1	174407212	174428683	36	6	61908	2.0151	0.021949	GPR52
ENSG00000163964	3	196356646	196472878	217	38	61751	2.0149	0.021959	PIGX
ENSG00000267631	19	49528831	49562006	50	7	61648	2.0149	0.021959	CGB1
ENSG00000025770	22	50936645	50971901	109	18	61833	2.0133	0.022042	NCAPH2
ENSG00000197322	17	32891142	32916388	61	13	61811	2.0128	0.022069	C17orf102
ENSG00000159596	1	46142886	46170115	41	3	61550	2.0093	0.022253	TMEM69
ENSG00000204918	13	57711622	57734643	5	2	61685	2.0082	0.02231	PRR20B
ENSG00000178691	17	30254037	30338064	175	4	61869	2.0067	0.022391	SUZ12
ENSG00000141933	19	497299	529654	37	15	61772	2.0052	0.02247	TPGS1
ENSG00000164764	8	73966775	74046323	188	19	61771	2.0048	0.022491	SBSPON
ENSG00000134242	1	114346433	114424381	101	14	61753	2.0033	0.022574	PTPN22
ENSG00000100804	14	23475752	23514439	40	10	61775	2.0032	0.022576	PSMB5
ENSG00000204611	19	52606344	52653175	113	9	61785	2.0019	0.022647	ZNF616
ENSG00000138674	4	83729814	83832319	196	11	61833	2.001	0.022694	SEC31A
ENSG00000255439	16	31084760	31116277	31	5	61903	2.0009	0.022702	RP11-196G11.1
ENSG00000130811	19	10215693	10240596	46	10	61752	2.0007	0.02271	EIF3G
ENSG00000174939	16	29901696	29941185	46	8	61829	1.9996	0.022772	ASPHD1
ENSG00000120251	4	158115334	158297227	231	23	61815	1.9994	0.022781	GRIA2
ENSG00000104760	8	17711889	17777874	391	19	61849	1.9993	0.022788	FGL1
ENSG00000197226	5	179279066	179344859	91	16	61799	1.9986	0.022827	TBC1D9B
ENSG00000105676	19	19134384	19180563	73	7	61904	1.9974	0.022891	ARMC6
ENSG00000175606	8	74874672	74905018	96	10	61774	1.9953	0.023003	TMEM70
ENSG00000137875	15	52391460	52414972	42	8	61812	1.9952	0.023013	BCL2L10
ENSG00000267976	21	37848165	37870058	83	18	61772	1.9948	0.023032	AP000695.1
ENSG00000160959	8	145733376	145760557	20	6	61755	1.9947	0.023037	LRRC14
ENSG00000064607	19	19091697	19154832	103	10	61724	1.9925	0.023158	SUGP2
ENSG00000256574	10	45788102	45821056	128	8	61912	1.9924	0.023163	OR13A1
ENSG00000167536	17	27214799	27240089	18	7	61774	1.991	0.023242	DHRS13
ENSG00000112299	6	132992729	133045188	136	17	61801	1.9906	0.023262	VNN1
ENSG00000164169	4	148548936	148615381	62	5	61894	1.9889	0.023359	PRMT10
ENSG00000256206	11	14505329	14551890	58	7	61801	1.9876	0.023428	PSMA1
ENSG00000167695	17	625652	656206	90	18	61793	1.9866	0.023482	FAM57A
ENSG00000162191	11	62433970	62456567	17	4	61834	1.9865	0.023491	UBXN1
ENSG00000184389	1	33762367	33796699	77	13	61809	1.9864	0.023497	A3GALT2
ENSG00000048052	7	18116572	19052039	1618	124	61748	1.9863	0.023499	HDAC9
ENSG00000144747	3	69058978	69111484	54	9	61672	1.986	0.023519	TMF1
ENSG00000121152	2	96991525	97049583	60	11	61846	1.9842	0.023616	NCAPH
ENSG00000157954	7	5219819	5283457	164	28	61740	1.9842	0.023616	WIPI2
ENSG00000138942	22	31546168	31613005	138	17	61872	1.9829	0.023689	RNF185
ENSG00000237521	19	9351606	9372820	27	5	61840	1.9823	0.023725	OR7E24
ENSG00000169715	16	56649387	56671024	72	17	61796	1.9814	0.023773	MT1E
ENSG00000187954	8	145664965	145701060	37	9	61781	1.9814	0.023775	CYHR1
ENSG00000164182	5	60230956	60458853	465	18	61891	1.9809	0.023801	NDUFAF2
ENSG00000129596	5	115130430	115162651	17	5	61778	1.9802	0.02384	CDO1
ENSG00000122224	1	160755864	160808051	116	10	61764	1.9796	0.023876	LY9
ENSG00000102886	16	30106131	30135177	22	6	61748	1.9786	0.023931	GDPD3
ENSG00000077782	8	38258656	38336352	111	19	61777	1.9783	0.023947	FGFR1
ENSG00000091106	2	32439522	32500923	109	12	61797	1.978	0.023965	NLRC4
ENSG00000269375	14	101349265	101370646	25	8	61730	1.978	0.023965	AL117190.3
ENSG00000254999	3	10147276	10178874	120	7	61897	1.978	0.023966	BRK1
ENSG00000142632	1	16514349	16549104	109	8	61790	1.9768	0.024034	ARHGEF19
ENSG00000171033	8	79418374	79527502	210	17	61894	1.9762	0.024065	PKIA
ENSG00000182183	1	53089016	53145355	92	16	61772	1.9758	0.02409	FAM159A
ENSG00000185453	19	48663949	48710877	87	11	61840	1.9757	0.024092	C19orf68
ENSG00000141337	17	66245323	66428872	329	54	61811	1.975	0.024131	ARSG
ENSG00000214860	17	18270976	18302961	35	4	61758	1.9741	0.024183	EVPLL
ENSG00000149654	20	44792372	44947137	215	41	61769	1.971	0.024359	CDH22
ENSG00000178965	1	75023795	75149422	145	17	61745	1.9709	0.02437	C1orf173
ENSG00000113460	5	34905481	34936101	48	10	61821	1.9709	0.02437	BRIX1
ENSG00000167703	17	1462561	1542180	114	38	61778	1.9691	0.02447	SLC43A2
ENSG00000139343	12	96242706	96307606	221	26	61845	1.9686	0.024502	SNRPF
ENSG00000153774	16	75317596	75477383	488	13	61840	1.9678	0.024546	CFDP1
ENSG00000120729	5	137193480	137233540	33	8	61688	1.967	0.024591	MYOT
ENSG00000164168	4	148528534	148603195	69	4	61910	1.9669	0.024596	TMEM184C
ENSG00000203485	14	105145943	105195942	82	13	61770	1.965	0.024705	INF2
ENSG00000214102	7	141398153	141441071	48	5	61831	1.9647	0.024722	WEE2
ENSG00000101464	20	33138346	33274910	157	10	61782	1.9643	0.024747	PIGU
ENSG00000149927	16	30006830	30044591	65	7	61870	1.964	0.024768	DOC2A
ENSG00000114786	3	51999066	52033199	19	9	61749	1.9621	0.024876	ABHD14A-ACY1
ENSG00000243989	3	51999066	52033213	19	9	61749	1.9621	0.024876	ACY1
ENSG00000243207	19	10206899	10235456	44	10	61778	1.9604	0.024972	PPAN-P2RY11
ENSG00000130810	19	10206965	10235414	44	10	61778	1.9604	0.024972	PPAN
ENSG00000187323	18	49856542	51067784	3990	111	61815	1.9601	0.024993	DCC
ENSG00000100053	22	25585817	25613330	95	18	61840	1.9598	0.025008	CRYBB3
ENSG00000268141	1	154575067	154595190	42	5	61890	1.9583	0.025095	AL606500.1
ENSG00000122592	7	27183335	27207555	49	8	61820	1.9582	0.025104	HOXA7
ENSG00000152454	19	58442201	58469043	51	8	61808	1.9581	0.025112	ZNF256
ENSG00000072954	19	16761938	16810840	130	13	61815	1.958	0.025113	TMEM38A
ENSG00000167011	7	100803774	100833557	69	12	61816	1.9578	0.025128	NAT16
ENSG00000100324	22	39785746	39843065	69	5	61727	1.9573	0.025154	TAB1
ENSG00000178718	15	75236757	75259805	23	6	61821	1.9567	0.025194	RPP25
ENSG00000108559	17	5254258	5333480	290	12	61860	1.9566	0.025197	NUP88
ENSG00000112246	6	100822891	100922805	224	28	61868	1.9555	0.025265	SIM1
ENSG00000182541	22	31598225	31686066	162	20	61904	1.9552	0.025277	LIMK2
ENSG00000248333	1	1560603	1600473	22	3	61801	1.955	0.02529	CDK11B
ENSG00000120278	6	150910999	151174799	759	54	61788	1.9547	0.025307	PLEKHG1
ENSG00000164032	4	100859243	100881545	43	10	61890	1.9541	0.025345	H2AFZ
ENSG00000163013	2	73471810	73521559	60	13	61832	1.9537	0.025368	FBXO41
ENSG00000114654	3	128710472	128769585	59	12	61771	1.9534	0.025384	EFCC1
ENSG00000163705	3	10113001	10159915	119	4	61891	1.9533	0.02539	FANCD2OS
ENSG00000165801	14	21528429	21568399	63	13	61861	1.9533	0.025392	ARHGEF40
ENSG00000198887	9	72863937	72979804	277	14	61903	1.9529	0.025413	SMC5
ENSG00000101460	20	33124658	33158149	27	5	61590	1.9525	0.025438	MAP1LC3A
ENSG00000120071	17	44097282	44312733	679	5	61842	1.9502	0.025573	KANSL1
ENSG00000074621	15	65893704	65963333	113	9	61888	1.9494	0.025621	SLC24A1
ENSG00000180386	17	39421911	39442949	22	2	61886	1.9484	0.025685	KRTAP9-7
ENSG00000179388	8	22535172	22560815	13	7	61709	1.9475	0.025738	EGR3
ENSG00000104537	8	124683034	124759647	113	18	61749	1.9472	0.025758	ANXA13
ENSG00000171532	17	37749789	37776030	37	5	61896	1.9464	0.025801	NEUROD2
ENSG00000088451	13	95216308	95258511	93	8	61848	1.9464	0.025803	TGDS
ENSG00000159592	1	46082976	46163785	147	6	61838	1.9458	0.025841	GPBP1L1
ENSG00000183439	4	165865598	165908820	99	12	61804	1.9444	0.025925	TRIM61
ENSG00000197429	1	46149996	46226322	86	5	61509	1.9424	0.026044	IPP
ENSG00000171861	17	675513	705749	72	14	61850	1.9421	0.02606	RNMTL1
ENSG00000198216	1	181372238	181787219	873	78	61774	1.9407	0.026148	CACNA1E
ENSG00000172497	5	80615824	80699998	193	36	61768	1.9404	0.026169	ACOT12
ENSG00000181449	3	181419714	181442221	12	5	61698	1.9401	0.026181	SOX2
ENSG00000139117	12	39030624	39311232	635	26	61854	1.9394	0.026224	CPNE8
ENSG00000229972	3	51841620	51874876	51	3	61933	1.9385	0.026278	IQCF3
ENSG00000124784	6	7379729	7428270	133	12	61813	1.937	0.026371	RIOK1
ENSG00000198719	6	170581294	170609561	39	11	61720	1.9369	0.026378	DLL1
ENSG00000171956	15	60286421	60363929	113	13	61787	1.9363	0.026414	FOXB1
ENSG00000076382	17	26894588	26936297	19	9	61798	1.9357	0.026451	SPAG5
ENSG00000106006	7	27175015	27200222	52	9	61846	1.9356	0.026456	HOXA6
ENSG00000004660	17	3753609	3808185	69	23	61714	1.935	0.026497	CAMKK1
ENSG00000086232	7	6051881	6108861	231	26	61871	1.9349	0.026502	EIF2AK1
ENSG00000151468	10	12928627	13151652	609	67	61749	1.9345	0.026525	CCDC3
ENSG00000151006	16	31084746	31110949	28	5	61909	1.9344	0.026532	PRSS53
ENSG00000254656	14	101336992	101361184	38	13	61765	1.9333	0.0266	RTL1
ENSG00000156110	10	75900960	76479061	836	24	61827	1.9328	0.02663	ADK
ENSG00000197275	8	95374188	95497337	392	19	61875	1.9313	0.026721	RAD54B
ENSG00000179934	3	39361197	39385171	63	12	61803	1.9309	0.02675	CCR8
ENSG00000064692	5	121637049	121809914	197	19	61763	1.9307	0.026761	SNCAIP
ENSG00000168421	4	40182673	40258587	134	33	61735	1.9305	0.026774	RHOH
ENSG00000108946	17	66497921	66557460	118	16	61776	1.9298	0.026816	PRKAR1A
ENSG00000162399	1	55454606	55486556	57	6	61769	1.9296	0.02683	BSND
ENSG00000240038	1	104086437	104132156	34	10	61731	1.9294	0.026841	AMY2B
ENSG00000134333	11	18405935	18439972	118	10	61807	1.9276	0.026951	LDHA
ENSG00000244165	19	10212214	10236048	42	9	61770	1.9266	0.027018	P2RY11
ENSG00000177556	5	151111877	151162093	89	9	61840	1.926	0.027052	ATOX1
ENSG00000265817	8	95380605	95459180	224	19	61878	1.9258	0.027062	FSBP
ENSG00000148143	9	109615378	109785915	214	35	61812	1.9245	0.027144	ZNF462
ENSG00000067064	10	1075848	1105110	80	15	61781	1.9227	0.027262	IDI1
ENSG00000138614	15	65861091	65913627	95	7	61892	1.9226	0.027268	VWA9
ENSG00000174943	16	29906333	29948356	50	6	61830	1.9218	0.027316	KCTD13
ENSG00000114391	3	101389935	101415626	47	8	61813	1.9209	0.02737	RPL24
ENSG00000142655	1	10522345	10700815	308	21	61773	1.9206	0.027393	PEX14
ENSG00000137872	15	47466298	48076420	1349	63	61818	1.9175	0.02759	SEMA6D
ENSG00000010818	6	143062604	143276338	359	43	61755	1.9168	0.02763	HIVEP2
ENSG00000167699	17	650337	695581	129	15	61836	1.9165	0.027649	GLOD4
ENSG00000166006	12	75423857	75613648	384	31	61813	1.9163	0.027661	KCNC2
ENSG00000100227	22	42969727	43020968	90	11	61725	1.9162	0.027669	POLDIP3
ENSG00000103249	16	1484935	1535581	247	27	61743	1.9144	0.027787	CLCN7
ENSG00000105287	19	47167532	47230384	110	14	61830	1.9135	0.027845	PRKD2
ENSG00000164746	7	48065108	48110901	114	13	61850	1.9131	0.027867	C7orf57
ENSG00000116273	1	6663745	6694093	50	9	61803	1.9115	0.027967	PHF13
ENSG00000170465	12	52852300	52877569	147	8	61905	1.9111	0.027993	KRT6C
ENSG00000144554	3	10058098	10153614	239	6	61887	1.91	0.028065	FANCD2
ENSG00000007376	16	824974	848397	91	14	61821	1.9092	0.028119	RPUSD1
ENSG00000164010	1	43272795	43320660	61	13	61791	1.9092	0.02812	ERMAP
ENSG00000144815	3	101488046	101557073	92	11	61754	1.9085	0.028161	NXPE3
ENSG00000139971	14	58456453	58774857	560	44	61765	1.9081	0.028188	C14orf37
ENSG00000130635	9	137523620	137746686	541	61	61739	1.9081	0.028192	COL5A1
ENSG00000143450	1	151725445	151753808	71	7	61809	1.907	0.028262	OAZ3
ENSG00000268863	16	30986808	31007533	18	3	61850	1.9066	0.028285	AC135048.1
ENSG00000124370	2	71326814	71367369	131	16	61808	1.9063	0.028304	MCEE
ENSG00000135926	2	219128915	219167309	72	4	61861	1.9062	0.028309	TMBIM1
ENSG00000153786	16	84997787	85055141	201	21	61776	1.905	0.028389	ZDHHC7
ENSG00000196357	19	36663188	36747159	201	15	61842	1.9044	0.028432	ZNF565
ENSG00000104381	8	75223365	75411107	293	28	61742	1.9042	0.028444	GDAP1
ENSG00000168096	16	4736513	4794379	161	15	61803	1.9039	0.028461	ANKS3
ENSG00000070010	22	19427433	19476738	114	16	61843	1.9013	0.028632	UFD1L
ENSG00000099377	16	30986519	31010473	19	4	61845	1.9013	0.028634	HSD3B7
ENSG00000182584	20	32244304	32266331	18	5	61684	1.9011	0.028647	ACTL10
ENSG00000129083	11	14454986	14531573	84	9	61827	1.8997	0.028736	COPB1
ENSG00000132623	20	9956774	10047410	245	30	61768	1.8996	0.028742	ANKEF1
ENSG00000100348	22	36853083	36888077	83	11	61678	1.8988	0.028798	TXN2
ENSG00000125656	19	6351463	6378919	124	14	61874	1.8986	0.028808	CLPP
ENSG00000204348	6	31927587	31950069	75	20	61910	1.8986	0.02881	DXO
ENSG00000142065	19	36817162	36880101	117	10	61894	1.8978	0.028859	ZFP14
ENSG00000137441	4	15951866	15980932	74	15	61780	1.8975	0.028879	FGFBP2
ENSG00000213030	19	49540895	49562400	32	8	61672	1.8964	0.028953	CGB8
ENSG00000141424	18	33678495	33719348	85	11	61829	1.8963	0.028961	SLC39A6
ENSG00000118369	11	77889858	77935757	84	11	61816	1.8962	0.028964	USP35
ENSG00000135632	2	73431350	73464365	73	13	61866	1.896	0.02898	SMYD5
ENSG00000214305	11	107640219	107662316	54	5	61800	1.8959	0.028987	AP001024.1
ENSG00000108953	17	1237566	1313672	215	27	61766	1.8958	0.028995	YWHAE
ENSG00000065491	6	37215548	37310746	173	13	61865	1.8955	0.029013	TBC1D22B
ENSG00000130312	19	17393418	17427652	118	15	61830	1.8946	0.029071	MRPL34
ENSG00000154589	8	74893587	74951322	144	16	61819	1.894	0.029115	LY96
ENSG00000160791	3	46401633	46427697	61	9	61707	1.8925	0.029212	CCR5
ENSG00000205838	5	34828938	34909561	190	31	61799	1.8924	0.029219	TTC23L
ENSG00000102984	16	71883583	71939239	100	13	61846	1.8914	0.029283	ZNF821
ENSG00000180626	17	5072831	5105178	57	9	61865	1.8913	0.02929	ZNF594
ENSG00000162723	1	159911282	159934044	51	10	61710	1.891	0.029313	SLAMF9
ENSG00000057468	1	76252567	76388923	455	23	61924	1.8901	0.029374	MSH4
ENSG00000167397	16	31092163	31117301	23	4	61902	1.89	0.029382	VKORC1
ENSG00000081154	3	101282939	101323281	88	11	61848	1.8896	0.029404	PCNP
ENSG00000105726	19	19746007	19784502	75	13	61862	1.8896	0.029408	ATP13A1
ENSG00000132963	13	29223241	29263062	67	9	61800	1.8893	0.029426	POMP
ENSG00000144339	2	192803769	193070435	317	47	61720	1.8889	0.029452	TMEFF2
ENSG00000151233	12	42465647	42548681	178	17	61859	1.8882	0.029503	GXYLT1
ENSG00000142347	19	8575674	8652461	126	16	61780	1.8876	0.029537	MYO1F
ENSG00000204873	17	39378715	39399705	48	5	61770	1.8874	0.029551	KRTAP9-3
ENSG00000161010	5	179251436	179299173	126	17	61811	1.8873	0.029561	C5orf45
ENSG00000146858	7	138700452	138730775	81	6	61772	1.8872	0.029565	ZC3HAV1L
ENSG00000197863	19	37298330	37351689	78	13	61870	1.8872	0.029566	ZNF790
ENSG00000268656	2	27988851	28019186	30	7	61812	1.8858	0.029659	AC110084.1
ENSG00000106004	7	27170671	27193287	48	10	61843	1.8847	0.029732	HOXA5
ENSG00000176476	16	28555236	28613111	115	10	61791	1.8847	0.029733	CCDC101
ENSG00000139146	12	31423518	31489992	30	6	61797	1.8838	0.029794	FAM60A
ENSG00000197530	1	1540795	1575990	35	6	61749	1.8836	0.029807	MIB2
ENSG00000218739	2	37413631	37453336	64	7	61834	1.8823	0.029895	CEBPZ-AS1
ENSG00000063854	16	1835621	1887195	407	15	61833	1.8816	0.029944	HAGH
ENSG00000157216	1	54681105	54889152	430	66	61785	1.8816	0.029946	SSBP3
ENSG00000125899	20	10998408	11020014	16	6	61809	1.8799	0.030063	C20orf187
ENSG00000137440	4	15927192	15950363	57	12	61848	1.8796	0.03008	FGFBP1
ENSG00000090372	19	47212764	47260251	76	13	61735	1.8795	0.03009	STRN4
ENSG00000151773	13	44388045	44463827	285	21	61916	1.8782	0.03018	CCDC122
ENSG00000107438	10	96987329	97060781	208	29	61751	1.8778	0.030202	PDLIM1
ENSG00000171700	20	62694534	62721323	38	10	61745	1.8776	0.03022	RGS19
ENSG00000167394	16	31062164	31095641	40	4	61876	1.8773	0.030235	ZNF668
ENSG00000137699	11	119971983	120066237	167	27	61802	1.8772	0.030247	TRIM29
ENSG00000127586	16	828046	860737	111	17	61814	1.8765	0.030295	CHTF18
ENSG00000127366	7	141480017	141501166	39	2	61963	1.8758	0.030343	TAS2R5
ENSG00000088205	2	118562226	118599955	106	16	61891	1.8738	0.03048	DDX18
ENSG00000148377	10	1054847	1081799	101	17	61727	1.8737	0.030484	IDI2
ENSG00000021461	7	99415636	99473718	97	11	61883	1.8733	0.030512	CYP3A43
ENSG00000109466	4	166118770	166254308	227	24	61766	1.8721	0.030598	KLHL2
ENSG00000110079	11	60038014	60086445	104	17	61833	1.8714	0.030644	MS4A4A
ENSG00000131771	17	37772993	37802879	57	8	61858	1.8705	0.030707	PPP1R1B
ENSG00000119685	14	76089968	76431421	585	24	61835	1.8699	0.030746	TTLL5
ENSG00000120049	10	103575731	103613677	55	11	61846	1.8699	0.030747	KCNIP2
ENSG00000140497	15	75126071	75175706	64	10	61846	1.8696	0.03077	SCAMP2
ENSG00000106028	7	141428121	141497722	137	4	61900	1.8695	0.030778	SSBP1
ENSG00000099866	19	479176	515347	110	19	61767	1.8693	0.030793	MADCAM1
ENSG00000124789	6	17605269	17716656	258	23	61888	1.8664	0.030991	NUP153
ENSG00000167487	19	18737775	18791309	130	20	61770	1.8662	0.031007	KLHL26
ENSG00000134086	3	10172692	10203904	95	12	61776	1.8662	0.031009	VHL
ENSG00000243811	22	39400368	39439281	41	6	61738	1.8655	0.031054	APOBEC3D
ENSG00000169696	17	79924683	79985282	81	10	61826	1.8647	0.031109	ASPSCR1
ENSG00000171174	2	27994231	28123965	186	12	61875	1.8639	0.03117	RBKS
ENSG00000204351	6	31916857	31947532	95	22	61910	1.8636	0.031188	SKIV2L
ENSG00000178229	19	57821877	57852144	107	16	61829	1.8631	0.031221	ZNF543
ENSG00000241635	2	234516291	234691956	522	32	61847	1.8631	0.031227	UGT1A8
ENSG00000224130	11	58662897	58686071	33	6	61830	1.8621	0.031294	AP001652.1
ENSG00000174917	19	5668432	5690907	32	6	61851	1.8618	0.031314	C19orf70
ENSG00000204335	2	171561861	171584588	42	6	61706	1.8617	0.03132	SP5
ENSG00000187689	4	71374257	71408459	189	14	61852	1.8613	0.031349	AMTN
ENSG00000100726	16	1533345	1570458	129	24	61811	1.86	0.031445	TELO2
ENSG00000173230	3	121372046	121478602	197	19	61888	1.8595	0.031481	GOLGB1
ENSG00000079150	2	179318391	179353327	51	10	61879	1.8588	0.031525	FKBP7
ENSG00000175193	3	183537173	183612721	190	17	61808	1.8551	0.031788	PARL
ENSG00000143436	1	151722119	151746040	54	6	61748	1.8542	0.031853	MRPL9
ENSG00000160683	11	118744475	118778508	42	15	61748	1.8539	0.031876	CXCR5
ENSG00000140368	15	77275700	77339673	68	15	61741	1.8539	0.031879	PSTPIP1
ENSG00000257482	7	63495821	63548927	188	8	61877	1.8536	0.0319	ZNF727
ENSG00000182667	11	131230373	132216716	1917	198	61747	1.853	0.031945	NTM
ENSG00000128739	15	25058794	25233870	306	59	61746	1.8529	0.03195	SNRPN
ENSG00000108417	17	39567005	39590775	72	11	61910	1.8528	0.031952	KRT37
ENSG00000108813	17	48036334	48062321	29	9	61733	1.8522	0.031995	DLX4
ENSG00000120279	6	153009030	153055702	170	14	61771	1.8521	0.032007	MYCT1
ENSG00000162413	1	6640784	6684667	69	11	61783	1.8519	0.03202	KLHL21
ENSG00000188760	2	220398385	220425317	46	6	61804	1.8505	0.032121	TMEM198
ENSG00000169592	16	29996615	30027114	45	6	61886	1.8497	0.032175	INO80E
ENSG00000111199	12	110210890	110281212	148	19	61804	1.849	0.032232	TRPV4
ENSG00000168944	5	122670579	122769286	232	16	61814	1.8488	0.03224	CEP120
ENSG00000157985	2	236392733	237050444	965	94	61798	1.8476	0.03233	AGAP1
ENSG00000141314	17	30583195	30661680	167	26	61769	1.8475	0.032338	RHBDL3
ENSG00000187783	10	45396648	45442450	68	9	61762	1.8472	0.032356	TMEM72
ENSG00000144802	3	101536835	101589866	49	9	61730	1.8466	0.032402	NFKBIZ
ENSG00000198862	21	30290466	30375270	150	18	61858	1.8462	0.032435	LTN1
ENSG00000163273	2	232776530	232801113	41	13	61828	1.845	0.032517	NPPC
ENSG00000033327	11	77916343	78139394	364	6	61844	1.8445	0.032552	GAB2
ENSG00000184459	22	32799834	32870471	216	46	61839	1.8444	0.03256	BPIFC
ENSG00000135931	2	232053260	232249548	386	29	61816	1.8435	0.032627	ARMC9
ENSG00000139637	12	53683470	53710961	32	3	61915	1.8433	0.032642	C12orf10
ENSG00000077935	22	45729944	45819500	226	11	61838	1.8418	0.032754	SMC1B
ENSG00000145087	3	120616919	121153608	1732	31	61895	1.8417	0.03276	STXBP5L
ENSG00000188725	5	60443536	60468301	46	9	61887	1.8416	0.03277	SMIM15
ENSG00000135617	2	73445134	73470366	49	10	61889	1.8413	0.032786	PRADC1
ENSG00000119547	18	55092917	55168529	213	26	61853	1.8412	0.032793	ONECUT2
ENSG00000173567	2	26521041	26579685	104	23	61785	1.8392	0.032941	GPR113
ENSG00000127837	2	219118850	219144980	42	4	61777	1.8389	0.032966	AAMP
ENSG00000165092	9	75505578	75705358	264	26	61749	1.8382	0.033016	ALDH1A1
ENSG00000123983	2	223715652	223819357	236	22	61759	1.8381	0.033024	ACSL3
ENSG00000160710	1	154544538	154610475	117	11	61787	1.8378	0.033044	ADAR
ENSG00000183888	1	16320731	16345302	156	16	61833	1.8376	0.033058	C1orf64
ENSG00000123989	2	220393669	220418509	32	3	61848	1.8369	0.033112	CHPF
ENSG00000158887	1	161264525	161289762	52	9	61785	1.8355	0.033218	MPZ
ENSG00000127325	12	70027140	70103256	276	19	61750	1.834	0.033324	BEST3
ENSG00000127362	7	141453897	141474997	57	2	61914	1.8339	0.033336	TAS2R3
ENSG00000187527	3	192982579	193106632	338	26	61821	1.8338	0.03334	ATP13A5
ENSG00000167721	17	2215797	2250801	28	11	61673	1.8329	0.03341	TSR1
ENSG00000233198	9	140112018	140134090	34	7	61789	1.8313	0.033529	RNF224
ENSG00000149922	16	30087114	30113208	22	5	61823	1.8307	0.033571	TBX6
ENSG00000103994	15	42695021	42793321	144	16	61777	1.8305	0.033586	ZNF106
ENSG00000165457	11	71917645	71942994	47	8	61869	1.8294	0.033671	FOLR2
ENSG00000140905	16	81105566	81140008	124	3	61887	1.8293	0.033679	GCSH
ENSG00000205853	22	32745893	32788039	277	21	61901	1.8286	0.03373	RFPL3S
ENSG00000138068	2	37384963	37433741	261	12	61846	1.8282	0.033762	SULT6B1
ENSG00000160349	9	138403284	138428378	73	12	61795	1.8276	0.033804	LCN1
ENSG00000136643	1	213214589	213458116	268	16	61871	1.8271	0.033843	RPS6KC1
ENSG00000269449	7	95161457	95183854	86	8	61833	1.8249	0.034011	AC002451.1
ENSG00000165131	7	142626440	142647955	61	7	61900	1.8249	0.034012	C7orf34
ENSG00000185885	11	303506	325272	24	9	61704	1.8237	0.034101	IFITM1
ENSG00000130254	19	5577010	5634057	102	12	61893	1.8236	0.034105	SAFB2
ENSG00000167395	16	31075743	31105517	36	5	61894	1.8228	0.034165	ZNF646
ENSG00000189056	7	103102231	103639963	1630	100	61791	1.8225	0.034186	RELN
ENSG00000170113	15	23033277	23110005	110	19	61760	1.8201	0.034374	NIPA1
ENSG00000182742	17	46642875	46667473	52	14	61754	1.8187	0.034475	HOXB4
ENSG00000129990	19	55672567	55701809	120	15	61820	1.8183	0.034509	SYT5
ENSG00000256715	21	14731931	14755386	88	12	61842	1.818	0.034531	AL050302.1
ENSG00000197880	1	23897985	23977058	99	25	61788	1.8176	0.034559	MDS2
ENSG00000245317	5	179276013	179298283	49	12	61770	1.8173	0.034589	CTC-241N9.1
ENSG00000152784	4	81095033	81135483	101	12	61774	1.8167	0.034628	PRDM8
ENSG00000137941	1	84320711	84474833	404	16	61863	1.8161	0.034677	TTLL7
ENSG00000268790	19	16678453	16780926	186	25	61871	1.815	0.034763	CTC-429P9.4
ENSG00000182504	3	101432769	101499406	105	11	61849	1.8143	0.034816	CEP97
ENSG00000268091	12	131504221	131524769	89	13	61753	1.8142	0.034823	AC078925.1
ENSG00000127364	7	141468242	141489235	53	2	61940	1.8138	0.034856	TAS2R4
ENSG00000128602	7	128818713	128863386	77	12	61768	1.8129	0.034926	SMO
ENSG00000123095	12	26262959	26288060	42	9	61725	1.8126	0.034945	BHLHE41
ENSG00000204311	2	179306163	179336117	35	8	61871	1.8118	0.035008	DFNB59
ENSG00000155229	10	99208081	99268551	69	12	61787	1.8103	0.035124	MMS19
ENSG00000167996	11	61717190	61745132	67	14	61862	1.8101	0.035142	FTH1
ENSG00000139826	13	108860727	108896603	70	9	61894	1.8086	0.035259	ABHD13
ENSG00000197702	11	12388732	12562348	370	55	61784	1.8083	0.035283	PARVA
ENSG00000087338	2	70046774	70118528	72	7	61559	1.8077	0.03533	GMCL1
ENSG00000130193	8	143798621	143828345	65	8	61700	1.8062	0.035446	THEM6
ENSG00000164924	8	101918753	101975616	111	12	61841	1.806	0.035462	YWHAZ
ENSG00000125652	19	6362444	6385042	99	11	61873	1.8051	0.035532	ALKBH7
ENSG00000090238	16	30093635	30118236	19	5	61801	1.8037	0.035636	YPEL3
ENSG00000072121	14	68184091	68293307	207	20	61763	1.8032	0.03568	ZFYVE26
ENSG00000128203	22	26815239	26850981	82	15	61823	1.803	0.035692	ASPHD2
ENSG00000141858	19	14188652	14211848	15	7	61763	1.8016	0.035807	SAMD1
ENSG00000187764	9	91965702	92123045	400	46	61798	1.8013	0.035826	SEMA4D
ENSG00000244731	6	31939801	31980458	40	14	61897	1.8008	0.035866	C4A
ENSG00000257017	16	72078491	72104954	52	7	61682	1.8001	0.035919	HP
ENSG00000184385	21	43512244	43538644	120	16	61756	1.8	0.035932	C21orf128
ENSG00000134871	13	110948159	111175374	638	86	61766	1.7999	0.035938	COL4A2
ENSG00000131558	7	132927829	133761342	1178	34	61770	1.7998	0.035949	EXOC4
ENSG00000174238	17	1411012	1476110	154	16	61833	1.7997	0.03595	PITPNA
ENSG00000186868	17	43961748	44115700	688	4	61909	1.7985	0.036045	MAPT
ENSG00000100485	14	50573847	50708276	386	22	61866	1.7982	0.036076	SOS2
ENSG00000107874	10	104173002	104202418	42	12	61816	1.7978	0.036106	CUEDC2
ENSG00000139410	12	113850042	113886081	68	3	61820	1.7964	0.036214	SDSL
ENSG00000269267	5	60401538	60421762	44	9	61879	1.7959	0.036255	AC008498.1
ENSG00000101213	20	62149778	62178723	87	13	61759	1.7949	0.036336	PTK6
ENSG00000126226	13	113821891	113873029	74	7	61813	1.7943	0.036382	PCID2
ENSG00000167861	17	72936838	72979261	54	14	61788	1.7929	0.036496	HID1
ENSG00000198146	15	35260542	35290488	66	10	61825	1.7927	0.036509	ZNF770
ENSG00000140326	15	43005757	43039324	43	3	61871	1.7926	0.036521	CDAN1
ENSG00000180228	2	179286141	179326239	43	8	61871	1.7917	0.036587	PRKRA
ENSG00000094914	12	53691240	53728648	49	4	61900	1.7914	0.036616	AAAS
ENSG00000174173	3	101270706	101295290	56	11	61786	1.7903	0.036704	TRMT10C
ENSG00000065675	10	6459105	6632263	361	53	61802	1.7902	0.036709	PRKCQ
ENSG00000178105	11	108525752	108821657	486	20	61773	1.7886	0.036843	DDX10
ENSG00000005339	16	3765055	3940727	76	30	61699	1.7879	0.036896	CREBBP
ENSG00000232748	16	31062813	31083451	25	4	61848	1.7877	0.036913	ZNF668
ENSG00000165443	10	60926350	61017534	132	9	61870	1.7877	0.036916	PHYHIPL
ENSG00000143079	1	112928803	113016078	168	6	61858	1.7864	0.037017	CTTNBP2NL
ENSG00000113249	5	156446424	156496130	158	19	61764	1.7854	0.037101	HAVCR1
ENSG00000188677	22	44385091	44578829	405	85	61761	1.785	0.03713	PARVB
ENSG00000176046	16	28538606	28560495	39	6	61764	1.7849	0.037138	NUPR1
ENSG00000090054	9	94784281	94887666	342	22	61900	1.7842	0.037199	SPTLC1
ENSG00000151422	5	108073523	108542542	1402	48	61800	1.7836	0.037248	FER
ENSG00000196455	3	130387779	130475673	131	3	61893	1.7835	0.037255	PIK3R4
ENSG00000162006	16	809428	843370	113	16	61788	1.7831	0.037285	MSLNL
ENSG00000086159	12	50350977	50380922	29	7	61835	1.7809	0.037464	AQP6
ENSG00000124383	2	71347444	71387231	123	17	61832	1.7806	0.037492	MPHOSPH10
ENSG00000113231	5	76496274	76735632	454	49	61732	1.7805	0.037494	PDE8B
ENSG00000204296	6	32246303	32349684	787	25	61936	1.7787	0.037646	C6orf10
ENSG00000134769	18	32063254	32481808	729	27	61729	1.7787	0.037648	DTNA
ENSG00000131018	6	152432819	152968936	1355	111	61781	1.7785	0.037658	SYNE1
ENSG00000171612	1	9589541	9655237	69	5	61796	1.7771	0.037775	SLC25A33
ENSG00000197165	16	28593264	28618430	35	5	61699	1.7763	0.037841	SULT1A2
ENSG00000166819	15	90197596	90232658	46	11	61824	1.7758	0.037883	PLIN1
ENSG00000111605	12	69623317	69678138	98	12	61790	1.7748	0.037963	CPSF6
ENSG00000196730	9	90102143	90333548	608	58	61812	1.7747	0.037974	DAPK1
ENSG00000185201	11	297631	325272	34	14	61731	1.7744	0.037995	IFITM2
ENSG00000266614	18	73961121	73982069	43	4	61831	1.7732	0.038098	RP11-94B19.4
ENSG00000174586	19	58855723	58884214	42	6	61753	1.7725	0.038153	ZNF497
ENSG00000163702	3	9948758	9985314	60	9	61766	1.7722	0.038182	IL17RC
ENSG00000071054	2	102303312	102521149	300	19	61844	1.772	0.038196	MAP4K4
ENSG00000169271	5	53741445	53762207	67	11	61858	1.7716	0.038229	HSPB3
ENSG00000177511	18	55008044	55048962	78	9	61814	1.7714	0.038251	ST8SIA3
ENSG00000177576	18	46998028	47023622	67	11	61908	1.7701	0.038352	C18orf32
ENSG00000172071	2	88846259	88937094	109	17	61857	1.7699	0.038375	EIF2AK3
ENSG00000147434	8	42597763	42661535	105	12	61815	1.7697	0.038391	CHRNA6
ENSG00000133250	19	8565462	8589048	81	4	61797	1.7696	0.038396	ZNF414
ENSG00000258881	2	71156448	71232466	143	31	61785	1.7695	0.038403	AC007040.11
ENSG00000164031	4	100807405	100877883	109	16	61855	1.7692	0.038428	DNAJB14
ENSG00000106823	9	95246365	95308937	149	15	61897	1.7674	0.038583	ECM2
ENSG00000187678	5	141679992	141716020	33	9	61752	1.7671	0.038604	SPRY4
ENSG00000196605	19	9852669	9913856	106	8	61884	1.767	0.038615	ZNF846
ENSG00000135413	12	55014595	55038679	31	9	61749	1.7667	0.03864	LACRT
ENSG00000255974	19	41339443	41366352	61	11	61806	1.7653	0.038754	CYP2A6
ENSG00000147614	8	86989552	87176457	332	22	61853	1.7652	0.038763	ATP6V0D2
ENSG00000163635	3	63840233	63999138	232	26	61815	1.765	0.038779	ATXN7
ENSG00000165072	9	72648497	72851886	568	17	61867	1.7647	0.038806	MAMDC2
ENSG00000143252	1	161274047	161342984	281	8	61896	1.7647	0.038808	SDHC
ENSG00000162402	1	55522032	55690786	268	17	61849	1.7644	0.038835	USP24
ENSG00000163637	3	64069543	64441152	702	80	61706	1.7643	0.038837	PRICKLE2
ENSG00000168348	14	35993248	36016260	10	3	61589	1.7635	0.038911	INSM2
ENSG00000106819	9	95208487	95254788	107	11	61931	1.7632	0.038937	ASPN
ENSG00000161011	5	179223388	179275078	137	23	61804	1.7631	0.038945	SQSTM1
ENSG00000090989	4	56709782	56781200	159	22	61844	1.7626	0.038982	EXOC1
ENSG00000085382	6	105165968	105317794	326	14	61897	1.7625	0.038992	HACE1
ENSG00000122140	9	138381830	138406519	73	11	61797	1.7616	0.039065	MRPS2
ENSG00000144043	2	71203068	71232075	50	8	61848	1.7608	0.039135	TEX261
ENSG00000130598	11	1850219	1872910	17	9	61822	1.7607	0.039148	TNNI2
ENSG00000165804	14	21548205	21582881	77	16	61858	1.7589	0.039295	ZNF219
ENSG00000123104	12	26480342	26996131	1127	88	61802	1.7588	0.039303	ITPR2
ENSG00000204398	13	112230548	112334955	297	29	61783	1.7571	0.039448	RP11-65D24.2
ENSG00000186487	2	1782885	2345032	1391	83	61813	1.756	0.039543	MYT1L
ENSG00000189325	6	36273534	36314662	55	16	61759	1.7556	0.039575	C6orf222
ENSG00000125967	20	32234893	32272269	26	7	61705	1.7556	0.039575	NECAB3
ENSG00000177272	1	111204310	111227655	21	4	61658	1.7553	0.039607	KCNA3
ENSG00000127220	19	17392940	17431045	139	18	61836	1.755	0.039632	ABHD8
ENSG00000205496	11	4966002	4986943	63	8	61806	1.7542	0.039696	OR51A2
ENSG00000165886	10	99248625	99340966	150	16	61780	1.7539	0.039728	UBTD1
ENSG00000151414	1	198116093	198301550	550	21	61898	1.7533	0.039777	NEK7
ENSG00000149929	16	29993645	30017757	40	6	61901	1.753	0.0398	HIRIP3
ENSG00000183023	2	40314410	40848193	1335	92	61749	1.7526	0.039836	SLC8A1
ENSG00000168538	4	184570420	184644745	185	20	61816	1.7524	0.039851	TRAPPC11
ENSG00000115350	2	75175619	75207255	72	10	61796	1.7517	0.039916	POLE4
ENSG00000121454	1	180189421	180259380	158	34	61746	1.7493	0.040122	LHX4
ENSG00000100722	14	89019253	89089853	94	16	61749	1.7489	0.040153	ZC3H14
ENSG00000258231	12	58927907	59216842	624	48	61819	1.748	0.040236	RP11-362K2.2
ENSG00000127472	1	20344672	20427683	236	28	61829	1.7477	0.040254	PLA2G5
ENSG00000188163	9	140128036	140152222	49	8	61821	1.746	0.040402	FAM166A
ENSG00000149527	1	2347419	2446969	155	31	61745	1.7445	0.040538	PLCH2
ENSG00000171169	9	130813512	130840485	34	3	61863	1.7444	0.040547	NAIF1
ENSG00000243147	2	27984584	28220954	328	14	61881	1.7423	0.040725	MRPL33
ENSG00000135272	7	114552209	114669256	159	32	61800	1.7422	0.040734	MDFIC
ENSG00000184640	17	75266651	75506678	507	53	61754	1.7404	0.040894	SEPT9
ENSG00000198373	16	69786209	69985644	438	26	61836	1.7403	0.040899	WWP2
ENSG00000109927	11	120961882	121072202	205	17	61836	1.7403	0.040905	TECTA
ENSG00000013725	11	60729115	60797849	187	33	61767	1.7394	0.040981	CD6
ENSG00000091009	5	145573113	145728814	248	16	61801	1.7383	0.041075	RBM27
ENSG00000187905	22	21390249	21428457	70	20	61767	1.7383	0.041081	AC002472.13
ENSG00000176092	1	26638350	26690621	161	22	61848	1.7381	0.041099	AIM1L
ENSG00000166444	11	8704898	8942498	563	30	61822	1.738	0.041103	ST5
ENSG00000241322	17	15458798	15532826	82	15	61641	1.7373	0.04117	CDRT1
ENSG00000118434	6	88747507	88786550	27	3	61611	1.7345	0.041412	SPACA1
ENSG00000152782	10	91332745	91415215	285	24	61823	1.7344	0.041423	PANK1
ENSG00000187950	12	29555407	29660619	355	22	61851	1.7319	0.041649	OVCH1
ENSG00000164073	4	128828960	128897150	90	8	61850	1.7312	0.041712	MFSD8
ENSG00000163295	2	233310833	233334742	36	8	61713	1.7301	0.041804	ALPI
ENSG00000188931	1	161324521	161347664	110	3	61933	1.7299	0.041823	C1orf192
ENSG00000100554	14	67751088	67836982	255	9	61932	1.7297	0.041845	ATP6V1D
ENSG00000145675	5	67501548	67607649	207	41	61791	1.7295	0.041864	PIK3R1
ENSG00000132478	17	73770681	73831886	115	16	61795	1.7289	0.041918	UNK
ENSG00000181031	17	52293	246045	414	91	61727	1.7288	0.041926	RPH3AL
ENSG00000088038	19	54631444	54669419	68	16	61812	1.728	0.041998	CNOT3
ENSG00000070159	9	112127746	112270590	287	24	61800	1.7272	0.042062	PTPN3
ENSG00000160633	19	5613046	5678489	92	9	61860	1.7271	0.042079	SAFB
ENSG00000029725	17	5175558	5299129	402	24	61853	1.7263	0.042143	RABEP1
ENSG00000091622	17	6344584	6469814	218	38	61734	1.726	0.04217	PITPNM3
ENSG00000163435	1	201967073	201996316	54	11	61663	1.726	0.042174	ELF3
ENSG00000224838	5	59716565	59736939	77	9	61824	1.7257	0.042201	FKSG52
ENSG00000140505	15	75031185	75058543	59	7	61903	1.725	0.042263	CYP1A2
ENSG00000119986	10	99427181	99457080	82	10	61842	1.7246	0.0423	AVPI1
ENSG00000127993	7	92148087	92177319	53	7	61913	1.7236	0.042386	RBM48
ENSG00000203876	10	111691029	111723649	50	2	61810	1.7228	0.042463	RP11-451M19.3
ENSG00000134759	18	33699407	33767909	164	15	61807	1.722	0.042538	ELP2
ENSG00000142661	1	24372525	24448665	154	21	61812	1.7203	0.042685	MYOM3
ENSG00000204344	6	31928868	31960598	71	20	61916	1.7202	0.042695	STK19
ENSG00000140873	16	77271710	77479011	811	50	61773	1.7202	0.0427	ADAMTS18
ENSG00000127452	19	9910943	9948492	44	7	61729	1.7193	0.042782	FBXL12
ENSG00000149923	16	30077299	30106698	21	4	61848	1.7191	0.042801	PPP4C
ENSG00000198673	12	62092040	62682931	1287	81	61764	1.7189	0.042817	FAM19A2
ENSG00000181896	19	19769605	19804318	70	13	61876	1.7183	0.042873	ZNF101
ENSG00000121940	1	109462130	109516111	140	22	61798	1.7179	0.042912	CLCC1
ENSG00000177398	21	43473068	43573563	415	55	61738	1.7179	0.042912	UMODL1
ENSG00000173706	3	124674554	124784802	245	26	61839	1.7171	0.042977	HEG1
ENSG00000092096	14	23805515	23832121	46	12	61803	1.7167	0.043013	SLC22A17
ENSG00000101230	20	13192418	13291298	272	37	61837	1.7162	0.043065	ISM1
ENSG00000138802	4	110344928	110472052	207	11	61863	1.716	0.043084	SEC24B
ENSG00000106384	7	100828288	100854302	33	7	61780	1.7153	0.043146	MOGAT3
ENSG00000072415	14	67697826	67812536	332	11	61944	1.7153	0.043147	MPP5
ENSG00000187811	11	71282956	71328487	122	10	61790	1.7151	0.043162	AP000867.1
ENSG00000164253	5	76711795	76926436	692	36	61848	1.7145	0.043219	WDR41
ENSG00000174914	11	56457864	56478781	63	9	61881	1.7132	0.043341	OR9G1
ENSG00000114520	3	125155495	125249041	237	20	61877	1.7131	0.043345	SNX4
ENSG00000122862	10	70837862	70874567	55	11	61703	1.7126	0.043397	SRGN
ENSG00000198650	16	71589563	71621033	43	12	61804	1.7123	0.043418	TAT
ENSG00000172457	11	56500303	56521287	74	14	61880	1.7122	0.04343	OR9G4
ENSG00000218416	2	241378732	241406131	59	16	61708	1.7117	0.043478	AC110619.2
ENSG00000151150	10	61776056	62503248	1834	79	61800	1.7116	0.043488	ANK3
ENSG00000102804	13	44997655	45161283	272	11	61853	1.7102	0.043619	TSC22D1
ENSG00000215271	14	23731666	23778656	42	19	61749	1.7088	0.043747	HOMEZ
ENSG00000116750	1	192971380	193039237	64	14	61846	1.7083	0.043792	UCHL5
ENSG00000125462	1	156364042	156410493	42	13	61746	1.7076	0.043858	C1orf61
ENSG00000167985	11	61187514	61225001	38	2	61937	1.7072	0.043891	SDHAF2
ENSG00000148019	9	80840978	80904606	125	16	61802	1.707	0.043915	CEP78
ENSG00000162290	3	53307447	53391654	118	14	61839	1.7054	0.044064	DCP1A
ENSG00000155011	4	107832959	108214963	732	87	61806	1.7052	0.044083	DKK2
ENSG00000256762	17	44066616	44087060	96	3	61903	1.7051	0.044092	STH
ENSG00000185294	17	43912256	43934438	114	4	61879	1.7047	0.044122	SPPL2C
ENSG00000130764	1	3686784	3723068	152	18	61766	1.7042	0.044168	LRRC47
ENSG00000069966	15	52403117	52493566	219	21	61812	1.7042	0.044174	GNB5
ENSG00000109743	4	15694573	15749936	180	17	61799	1.7042	0.044175	BST1
ENSG00000171847	12	8363856	8390214	2	1	61733	1.7037	0.044217	FAM90A1
ENSG00000111266	12	12618829	12725317	184	24	61736	1.7034	0.044248	DUSP16
ENSG00000016082	5	50668921	50700564	53	10	61796	1.7034	0.04425	ISL1
ENSG00000166455	16	81077102	81120872	139	3	61891	1.7033	0.044257	C16orf46
ENSG00000167635	19	36695504	36739676	104	8	61890	1.7033	0.044258	ZNF146
ENSG00000229183	11	60979688	61028929	3	1	61417	1.703	0.04428	PGA4
ENSG00000256713	11	60998514	61028920	3	1	61417	1.703	0.04428	PGA5
ENSG00000043143	5	133850003	133928918	148	25	61859	1.7019	0.044382	JADE2
ENSG00000163331	2	159641829	159729293	217	28	61676	1.7011	0.044463	DAPL1
ENSG00000241852	8	22447114	22471663	43	5	61808	1.7007	0.044496	C8orf58
ENSG00000165076	7	141526086	141551287	85	6	61868	1.6996	0.0446	PRSS37
ENSG00000140386	15	76630526	77207785	1044	21	61895	1.6995	0.044609	SCAPER
ENSG00000179119	11	18617948	18666338	121	19	61826	1.6967	0.044873	SPTY2D1
ENSG00000169627	16	30194255	30215627	4	2	61747	1.6967	0.044873	BOLA2B
ENSG00000041802	3	194351517	194403206	207	17	61842	1.6965	0.044892	LSG1
ENSG00000235705	10	81256126	81280678	39	3	61682	1.6964	0.044904	AL133481.1
ENSG00000128276	22	32740872	32767148	187	17	61912	1.6959	0.044951	RFPL3
ENSG00000166748	15	86675227	87582283	2775	132	61783	1.6947	0.045064	AGBL1
ENSG00000070759	1	45799555	45966872	231	17	61733	1.6937	0.045157	TESK2
ENSG00000145375	4	123834229	124250605	1270	26	61869	1.6924	0.045283	SPATA5
ENSG00000100105	22	31711790	31752218	73	14	61865	1.6922	0.045303	PATZ1
ENSG00000179761	17	27267531	27394234	139	26	61747	1.6921	0.045311	PIPOX
ENSG00000183569	22	42939623	42980388	61	9	61712	1.6917	0.045353	SERHL2
ENSG00000090520	3	186275192	186325061	123	11	61854	1.6904	0.045473	DNAJB11
ENSG00000133812	11	9790214	10325754	1489	34	61797	1.6904	0.045474	SBF2
ENSG00000204590	6	30499154	30534951	49	8	61874	1.69	0.045513	GNL1
ENSG00000183963	22	31450091	31510743	154	19	61756	1.6899	0.045521	SMTN
ENSG00000142089	11	309669	337537	28	9	61734	1.6894	0.045571	IFITM3
ENSG00000158941	8	22452145	22489027	103	9	61804	1.6881	0.045693	CCAR2
ENSG00000204571	11	71282901	71324399	107	10	61781	1.6878	0.045727	KRTAP5-11
ENSG00000267970	7	48877362	48901221	76	14	61772	1.6871	0.045792	AC004899.1
ENSG00000184304	14	30035687	30671104	1026	95	61801	1.6866	0.045842	PRKD1
ENSG00000204592	6	30447244	30471982	59	10	61813	1.6865	0.045851	HLA-E
ENSG00000167377	16	71471500	71506998	57	9	61730	1.6863	0.04587	ZNF23
ENSG00000198939	5	178312895	178370213	211	16	61803	1.6855	0.045948	ZFP2
ENSG00000065978	1	43138098	43178020	70	12	61725	1.6853	0.045966	YBX1
ENSG00000132842	5	77286349	77600579	622	20	61797	1.6851	0.045989	AP3B1
ENSG00000170946	11	31381387	31463396	106	11	61784	1.685	0.045993	DNAJC24
ENSG00000253626	10	81262357	81286188	32	3	61654	1.683	0.046187	EIF5AL1
ENSG00000232268	11	4605037	4626243	75	10	61860	1.6827	0.046213	OR52I1
ENSG00000170627	12	54839734	54877386	95	10	61818	1.6807	0.046409	GTSF1
ENSG00000197599	16	1474384	1504557	103	15	61764	1.6803	0.046447	CCDC154
ENSG00000101115	20	50390581	50429059	143	26	61783	1.6799	0.046493	SALL4
ENSG00000148339	9	130820480	130881524	131	3	61862	1.6797	0.046512	SLC25A25
ENSG00000169189	16	27226312	27290115	98	9	61770	1.6791	0.046566	NSMCE1
ENSG00000173744	2	228326868	228435930	345	21	61905	1.6791	0.04657	AGFG1
ENSG00000183196	16	75500949	75539282	71	17	61777	1.6783	0.046648	CHST6
ENSG00000173145	10	96065004	96132716	164	16	61895	1.6775	0.04672	NOC3L
ENSG00000149532	11	61160121	61207503	32	3	61883	1.6774	0.046728	CPSF7
ENSG00000176979	4	165943105	165972896	52	9	61705	1.6774	0.046734	TRIM60
ENSG00000033178	4	68468370	68576897	301	13	61904	1.6767	0.046801	UBA6
ENSG00000130304	19	17569578	17626977	113	15	61780	1.6759	0.046875	SLC27A1
ENSG00000106355	7	32514951	32544895	106	11	61831	1.6759	0.046878	LSM5
ENSG00000205362	16	56662578	56683999	96	14	61815	1.6759	0.046879	MT1A
ENSG00000149218	11	94812974	94875809	177	28	61821	1.6756	0.046907	ENDOD1
ENSG00000171703	20	62671189	62713700	60	16	61756	1.6753	0.046935	TCEA2
ENSG00000184302	14	60965669	60989568	44	5	61939	1.6752	0.046951	SIX6
ENSG00000176533	19	2501217	2712707	488	77	61756	1.6744	0.047026	GNG7
ENSG00000162104	16	3993388	4176186	422	68	61736	1.6737	0.047098	ADCY9
ENSG00000164111	4	122579110	122628268	188	20	61850	1.6734	0.047129	ANXA5
ENSG00000140538	15	88408230	88809999	662	65	61716	1.6734	0.047129	NTRK3
ENSG00000172349	15	81441916	81615104	391	31	61814	1.6726	0.0472	IL16
ENSG00000188324	12	55678072	55699016	32	7	61878	1.671	0.047363	OR6C6
ENSG00000168724	5	34919698	34969069	61	10	61799	1.6708	0.047385	DNAJC21
ENSG00000181027	19	47239303	47290245	111	17	61747	1.6687	0.04759	FKRP
ENSG00000120088	17	43689267	43923194	877	8	61902	1.6684	0.047615	CRHR1
ENSG00000119946	10	101078856	101164087	143	23	61753	1.6684	0.047622	CNNM1
ENSG00000047056	10	1085478	1188237	238	30	61783	1.6682	0.04764	WDR37
ENSG00000128394	22	39426609	39459915	45	3	61788	1.6669	0.047767	APOBEC3F
ENSG00000175352	11	8992123	9035596	95	11	61889	1.6668	0.04778	NRIP3
ENSG00000099901	22	20093461	20124878	92	10	61824	1.6666	0.047795	RANBP1
ENSG00000188229	9	140125665	140148159	46	9	61812	1.6665	0.047807	TUBB4B
ENSG00000254598	11	11363489	11384904	24	8	61775	1.6662	0.04784	CSNK2A3
ENSG00000163909	1	40079825	40115617	57	18	61778	1.6654	0.047918	HEYL
ENSG00000167600	19	41688954	41723444	61	11	61759	1.6648	0.047981	CYP2S1
ENSG00000183086	7	74369083	74448803	2	1	61632	1.6645	0.048007	GATSL1
ENSG00000151952	12	129546270	130398211	2120	247	61776	1.6638	0.04808	TMEM132D
ENSG00000110881	12	50441331	50487394	56	8	61857	1.6634	0.048114	ASIC1
ENSG00000103978	15	42492730	42575861	104	11	61909	1.6584	0.048617	TMEM87A
ENSG00000117090	1	160567890	160627085	142	27	61818	1.6584	0.04862	SLAMF1
ENSG00000141179	17	53818340	53930191	272	11	61814	1.6569	0.048765	PCTP
ENSG00000090339	19	10371511	10407291	50	15	61839	1.656	0.048861	ICAM1
ENSG00000102781	13	30766767	30891621	313	32	61737	1.6555	0.048913	KATNAL1
ENSG00000267942	12	66281518	66327967	58	14	61722	1.6554	0.048925	AC090673.2
ENSG00000124659	6	42702219	42724558	28	7	61777	1.6553	0.048932	TBCC
ENSG00000167461	19	16212439	16255044	54	7	61870	1.6548	0.048981	RAB8A
ENSG00000114204	3	167149577	167206792	158	14	61803	1.6546	0.048998	SERPINI2
ENSG00000120913	8	22425792	22465538	44	7	61811	1.6542	0.049041	PDLIM2
ENSG00000268080	8	94231867	94252388	35	8	61726	1.654	0.049067	AC016885.1
ENSG00000072182	2	220368892	220413494	44	9	61733	1.6533	0.049139	ASIC4
ENSG00000081019	1	114294454	114365098	97	17	61746	1.6529	0.049173	RSBN1
ENSG00000146147	6	53784780	54141078	648	39	61795	1.6527	0.049197	MLIP
ENSG00000115084	2	114452588	114524400	225	18	61854	1.6526	0.049211	SLC35F5
ENSG00000099904	22	20106979	20145530	112	10	61766	1.6523	0.049235	ZDHHC8
ENSG00000177455	16	28933260	28960667	18	4	61704	1.6523	0.049236	CD19
ENSG00000108518	17	4838947	4862356	34	9	61831	1.6521	0.049256	PFN1
ENSG00000167733	19	5670615	5698533	45	6	61858	1.6519	0.049274	HSD11B1L
ENSG00000109452	4	142934313	143778585	1935	80	61818	1.651	0.049372	INPP4B
ENSG00000197774	16	1813208	1841709	70	11	61728	1.6501	0.049461	EME2
ENSG00000205420	12	52870958	52897041	135	9	61848	1.6483	0.049649	KRT6A
ENSG00000108515	17	4841387	4870426	39	10	61783	1.6476	0.049715	ENO3
ENSG00000176182	19	46383278	46415862	104	16	61767	1.6466	0.049816	MYPOP
ENSG00000134001	14	67816714	67863233	121	11	61906	1.6464	0.049839	EIF2S1
ENSG00000180008	14	55483948	55526206	48	6	61680	1.646	0.049881	SOCS4
ENSG00000142494	17	19388698	19492347	87	22	61729	1.6456	0.049923	SLC47A1
ENSG00000234465	19	44070952	44098116	45	11	61778	1.6444	0.050045	PINLYP
ENSG00000152475	19	58868985	58902427	72	8	61811	1.6438	0.050111	ZNF837
ENSG00000105229	19	3997644	4049384	103	10	61723	1.6433	0.050157	PIAS4
ENSG00000101307	20	1534167	1610707	111	20	61830	1.6421	0.050289	SIRPB1
ENSG00000174898	19	5710688	5788745	138	26	61815	1.6393	0.050577	CATSPERD
ENSG00000179913	19	17895637	17933891	57	15	61712	1.639	0.050605	B3GNT3
ENSG00000182185	14	68276496	69206935	1720	96	61783	1.6375	0.050765	RAD51B
ENSG00000176230	14	20575566	20596597	43	8	61828	1.6374	0.050772	OR4K17
ENSG00000149300	11	111778756	111807596	22	4	61763	1.6368	0.050834	C11orf52
ENSG00000152683	2	32380933	32459448	164	17	61774	1.6359	0.050932	SLC30A6
ENSG00000178401	12	49730700	49761309	45	4	61784	1.6355	0.050971	DNAJC22
ENSG00000267335	19	49516210	49550152	72	7	61683	1.6354	0.050984	CTB-60B18.6
ENSG00000099381	16	30958615	31006437	40	5	61860	1.6352	0.051	SETD1A
ENSG00000165409	14	81411333	81622646	552	39	61779	1.6347	0.051053	TSHR
ENSG00000103507	16	31107428	31134110	29	4	61804	1.634	0.051134	BCKDK
ENSG00000035499	5	59882739	60006017	209	19	61885	1.6336	0.051171	DEPDC1B
ENSG00000068654	2	86237339	86343278	203	17	61856	1.6326	0.051276	POLR1A
ENSG00000135269	7	115840547	115908837	234	17	61847	1.6322	0.051314	TES
ENSG00000099364	16	30924376	30970104	43	5	61843	1.6322	0.051319	FBXL19
ENSG00000162572	1	1205816	1237409	91	14	61830	1.6319	0.051351	SCNN1D
ENSG00000226124	2	200615267	200725896	154	29	61832	1.6319	0.051351	FTCDNL1
ENSG00000185527	17	79607489	79640142	193	16	61883	1.6299	0.051566	PDE6G
ENSG00000257743	7	141801549	141932124	293	38	61766	1.6296	0.051595	RP11-1220K2.2
ENSG00000169925	9	136885427	136943657	175	16	61802	1.6294	0.051616	BRD3
ENSG00000167580	12	50334524	50362664	51	12	61791	1.6286	0.051699	AQP2
ENSG00000105371	19	10387643	10409198	42	10	61833	1.628	0.051768	ICAM4
ENSG00000165029	9	107533283	107700518	491	80	61780	1.6274	0.051824	ABCA1
ENSG00000169750	17	79979500	80002080	48	5	61798	1.6257	0.052006	RAC3
ENSG00000224689	19	9790600	9821452	117	7	61909	1.6254	0.052036	ZNF812
ENSG00000116095	2	179335195	179391189	87	14	61843	1.6253	0.052051	PLEKHA3
ENSG00000100483	14	50565350	50593318	82	13	61874	1.6252	0.052064	VCPKMT
ENSG00000129480	14	31905242	31936716	58	5	61852	1.6251	0.052075	DTD2
ENSG00000179008	14	60853187	60992261	276	10	61901	1.6242	0.052165	C14orf39
ENSG00000257599	12	29532227	29650421	359	20	61837	1.6241	0.052174	OVCH1-AS1
ENSG00000105771	19	44225301	44269142	75	8	61757	1.6234	0.052248	SMG9
ENSG00000115816	2	37418755	37468856	87	18	61798	1.6229	0.05231	CEBPZ
ENSG00000268936	11	134845246	134866693	100	9	61831	1.6227	0.052326	AP003062.1
ENSG00000149089	11	34864641	34948046	427	16	61917	1.6218	0.052423	APIP
ENSG00000242515	2	234535100	234691951	459	33	61845	1.6214	0.052466	UGT1A10
ENSG00000157224	7	90003035	90152716	358	33	61824	1.621	0.052508	CLDN12
ENSG00000091409	2	173282082	173381181	348	29	61841	1.6208	0.052534	ITGA6
ENSG00000136866	9	115790660	115829039	65	14	61758	1.6206	0.052552	ZFP37
ENSG00000117013	1	41239684	41316124	106	26	61749	1.6203	0.052583	KCNQ4
ENSG00000172766	13	41875341	41961166	186	11	61876	1.6197	0.05265	NAA16
ENSG00000177879	5	115167178	115259778	136	21	61788	1.6193	0.052696	AP3S1
ENSG00000164649	7	21930518	21995702	151	25	61755	1.6191	0.052716	CDCA7L
ENSG00000230657	12	11450017	11473369	44	8	61774	1.6185	0.052774	PRB4
ENSG00000130255	19	5664958	5701887	62	8	61847	1.6179	0.05284	RPL36
ENSG00000113600	5	39274364	39434970	430	41	61828	1.6179	0.052846	C9
ENSG00000130758	19	40687651	40731482	36	7	61703	1.6177	0.052858	MAP3K10
ENSG00000122218	1	160249063	160323190	105	16	61880	1.6174	0.0529	COPA
ENSG00000133808	11	12287627	12390691	362	30	61816	1.6168	0.052959	MICALCL
ENSG00000143353	1	219337186	219396207	89	10	61904	1.6158	0.053072	LYPLAL1
ENSG00000263053	17	79359275	79385658	29	8	61780	1.6149	0.053167	RP11-1055B8.6
ENSG00000163785	3	133774147	133979689	429	23	61876	1.6149	0.05317	RYK
ENSG00000177000	1	11835780	11876977	209	14	61857	1.6139	0.053278	MTHFR
ENSG00000071243	7	120580803	120627270	53	12	61866	1.6132	0.053354	ING3
ENSG00000176809	17	62840430	62925598	1	1	61842	1.6129	0.05338	LRRC37A3
ENSG00000170540	16	18792991	18823000	30	6	61923	1.6126	0.053417	ARL6IP1
ENSG00000086288	7	37878199	37950003	332	30	61861	1.6123	0.053451	NME8
ENSG00000186086	1	108908421	109023624	61	5	61852	1.6116	0.053527	NBPF6
ENSG00000125650	19	6365159	6389069	97	10	61878	1.6115	0.053536	PSPN
ENSG00000177548	16	28905742	28957847	34	5	61718	1.6114	0.053543	RABEP2
ENSG00000089012	20	1599798	1648425	165	26	61786	1.6108	0.053615	SIRPG
ENSG00000116698	1	183431351	183577381	223	31	61811	1.6106	0.053636	SMG7
ENSG00000149596	20	42730335	42826218	193	44	61753	1.61	0.053694	JPH2
ENSG00000188820	6	116772533	116794934	66	13	61773	1.6095	0.053749	FAM26F
ENSG00000145623	5	38835960	38955698	282	32	61849	1.6085	0.053867	OSMR
ENSG00000090920	19	40343963	40450533	172	34	61826	1.6084	0.053874	FCGBP
ENSG00000172954	2	30660092	30877091	724	22	61833	1.6078	0.053938	LCLAT1
ENSG00000185133	22	31508717	31540682	79	20	61828	1.6073	0.053993	INPP5J
ENSG00000135905	2	225619807	225917162	675	50	61827	1.6073	0.053994	DOCK10
ENSG00000183778	21	40918369	41055064	295	35	61770	1.606	0.054135	B3GALT5
ENSG00000153060	16	10711358	10798802	368	33	61784	1.6057	0.054164	TEKT5
ENSG00000155189	8	6555878	6627184	158	25	61720	1.6042	0.054339	AGPAT5
ENSG00000172238	4	94740042	94761221	38	7	61812	1.6039	0.054363	ATOH1
ENSG00000155926	8	134038973	134125298	283	18	61784	1.6039	0.054368	SLA
ENSG00000164741	8	12930870	13383167	1782	78	61777	1.6038	0.054381	DLC1
ENSG00000153002	3	148498889	148587974	210	36	61820	1.6035	0.054407	CPB1
ENSG00000129195	17	6337735	6364789	67	15	61781	1.6035	0.05441	FAM64A
ENSG00000162510	1	31174124	31206434	112	10	61858	1.6032	0.054447	MATN1
ENSG00000112029	6	153281664	153314714	104	11	61767	1.6008	0.054711	FBXO5
ENSG00000138311	10	64123951	64441771	787	64	61816	1.6	0.054795	ZNF365
ENSG00000120029	10	103595356	103825950	252	23	61806	1.5999	0.054814	C10orf76
ENSG00000169738	17	79983012	80005608	46	5	61785	1.5999	0.054815	DCXR
ENSG00000124614	6	34375231	34403902	50	8	61882	1.5989	0.054922	RPS10
ENSG00000168152	4	83811837	83851122	58	6	61878	1.5977	0.055059	THAP9
ENSG00000242631	9	109675630	109696455	30	9	61799	1.5974	0.055092	RP11-508N12.4
ENSG00000130766	1	28576038	28619002	93	11	61790	1.597	0.055132	SESN2
ENSG00000171604	5	139016884	139073467	67	11	61803	1.5963	0.055211	CXXC5
ENSG00000140563	15	94764767	95033632	484	65	61704	1.5962	0.055225	MCTP2
ENSG00000099899	22	20089389	20114915	69	11	61843	1.596	0.055248	TRMT2A
ENSG00000133943	14	91516677	91701976	273	37	61799	1.5953	0.055323	C14orf159
ENSG00000185115	15	29550353	29572033	30	5	61791	1.5946	0.055402	NDNL2
ENSG00000019186	20	52759988	52800512	156	25	61833	1.5943	0.055435	CYP24A1
ENSG00000166111	12	109294658	109469045	141	26	61698	1.5941	0.055454	SVOP
ENSG00000140937	16	64967656	65170015	526	39	61833	1.594	0.055464	CDH11
ENSG00000256591	11	61186692	61263294	90	7	61873	1.594	0.055471	RP11-286N22.8
ENSG00000245888	16	27269526	27311813	44	5	61796	1.5938	0.055489	CTD-3203P2.2
ENSG00000157782	12	121068355	121115127	89	18	61810	1.5938	0.055491	CABP1
ENSG00000127328	12	70122461	70226984	273	18	61857	1.5938	0.055492	RAB3IP
ENSG00000163737	4	74836794	74857841	29	4	61781	1.5937	0.055499	PF4
ENSG00000145850	5	156336293	156400266	141	15	61818	1.5936	0.055514	TIMD4
ENSG00000136936	9	100427191	100469639	38	10	61777	1.5936	0.055517	XPA
ENSG00000085998	1	46644354	46695977	51	10	61827	1.5927	0.055612	POMGNT1
ENSG00000198408	10	103534200	103588696	62	11	61803	1.5923	0.055654	MGEA5
ENSG00000136068	3	57984127	58167982	296	27	61746	1.5923	0.055661	FLNB
ENSG00000198722	9	35151999	35415335	346	22	61821	1.5915	0.055744	UNC13B
ENSG00000203995	1	53298183	53370670	138	9	61833	1.5896	0.055963	ZYG11A
ENSG00000186453	2	24387938	24433718	148	16	61870	1.5893	0.056	FAM228A
ENSG00000111530	12	67653061	67723731	194	16	61885	1.5888	0.056054	CAND1
ENSG00000231852	6	31996042	32019447	43	18	61835	1.5882	0.056123	CYP21A2
ENSG00000136247	7	6607065	6639005	85	9	61842	1.5874	0.056208	ZDHHC4
ENSG00000049759	18	55701599	56078772	851	81	61777	1.5874	0.056215	NEDD4L
ENSG00000187747	11	5592107	5613114	112	10	61909	1.5871	0.056245	OR52B6
ENSG00000071626	19	1397568	1445719	53	9	61772	1.5844	0.056555	DAZAP1
ENSG00000197993	7	142628201	142669768	109	13	61882	1.5842	0.056569	KEL
ENSG00000148737	10	114700009	114937437	312	49	61745	1.5836	0.056638	TCF7L2
ENSG00000167766	19	53087313	53203749	319	37	61752	1.5833	0.056677	ZNF83
ENSG00000167005	16	56453045	56496111	85	12	61877	1.5831	0.056694	NUDT21
ENSG00000083642	13	33150564	33362157	339	8	61777	1.5828	0.056728	PDS5B
ENSG00000126583	19	54372444	54420906	73	16	61780	1.5825	0.056766	PRKCG
ENSG00000103381	16	12746919	12907874	423	43	61776	1.5824	0.056774	CPPED1
ENSG00000204576	6	30514663	30541500	38	6	61867	1.5805	0.056996	PRR3
ENSG00000065613	10	105716959	105798991	188	14	61899	1.5792	0.057141	SLK
ENSG00000151689	2	191198196	191246391	106	9	61829	1.579	0.057162	INPP1
ENSG00000204446	9	89753559	89784471	104	9	61848	1.5776	0.057327	C9orf170
ENSG00000182580	3	184269572	184310197	102	17	61777	1.5772	0.057379	EPHB3
ENSG00000163106	4	95209686	95274027	68	9	61753	1.5763	0.05748	HPGDS
ENSG00000155875	9	18917656	19043251	539	26	61783	1.5758	0.057537	FAM154A
ENSG00000147862	9	14071842	14408982	393	102	61745	1.5739	0.057751	NFIB
ENSG00000137501	11	85395267	85532184	285	19	61838	1.5733	0.057828	SYTL2
ENSG00000227345	10	51016325	51140715	134	11	61811	1.5731	0.057849	PARG
ENSG00000205497	11	4957355	4978356	100	10	61873	1.5725	0.057919	OR51A4
ENSG00000158553	6	27243682	27289949	143	16	61900	1.5723	0.057942	POM121L2
ENSG00000197506	9	86880372	86965672	267	27	61826	1.5722	0.057951	SLC28A3
ENSG00000153246	2	160778519	160929121	364	38	61775	1.572	0.057977	PLA2R1
ENSG00000135077	5	156502843	156579880	170	16	61853	1.5718	0.057996	HAVCR2
ENSG00000161640	19	50442242	50474429	59	10	61765	1.5716	0.058024	SIGLEC11
ENSG00000088035	1	63823261	63914233	140	17	61781	1.571	0.058089	ALG6
ENSG00000138101	2	25590067	25906503	258	40	61755	1.5705	0.058155	DTNB
ENSG00000196353	3	131242399	132014254	2190	96	61798	1.5699	0.058219	CPNE4
ENSG00000110057	11	67748575	67782452	43	9	61653	1.5695	0.058268	UNC93B1
ENSG00000104805	19	49393307	49436629	112	14	61798	1.5691	0.058312	NUCB1
ENSG00000148156	9	111606871	111629239	105	15	61711	1.5688	0.058346	ACTL7B
ENSG00000005249	7	106675094	106812256	278	20	61826	1.5685	0.05838	PRKAR2B
ENSG00000164818	7	756338	839190	250	18	61796	1.5684	0.058391	HEATR2
ENSG00000137976	1	84854215	84890701	116	13	61862	1.5674	0.058514	DNASE2B
ENSG00000181355	6	9586343	10221841	1568	91	61777	1.5666	0.058599	OFCC1
ENSG00000111452	12	131428452	131636014	597	52	61769	1.5666	0.058604	GPR133
ENSG00000248235	8	22436787	22469597	51	7	61818	1.5661	0.058667	AC037459.4
ENSG00000101435	20	23535369	23559386	54	4	61832	1.5658	0.058696	CST9L
ENSG00000127838	2	219125115	219221516	197	14	61833	1.5656	0.058716	PNKD
ENSG00000151116	11	18541156	18620294	190	20	61832	1.5652	0.058765	UEVLD
ENSG00000110665	11	2306875	2334279	108	15	61824	1.5649	0.058801	C11orf21
ENSG00000152969	4	6017926	6212318	390	77	61781	1.5644	0.058867	JAKMIP1
ENSG00000137877	15	42130345	42196275	162	24	61820	1.5643	0.058868	SPTBN5
ENSG00000156795	8	124418965	124489470	271	8	61896	1.5622	0.059123	WDYHV1
ENSG00000198265	17	65056554	65252105	320	17	61841	1.5621	0.059133	HELZ
ENSG00000268482	9	35351056	35371262	21	4	61875	1.562	0.059148	AL160274.1
ENSG00000187049	11	61149159	61176335	13	3	61838	1.5618	0.059165	TMEM216
ENSG00000085721	16	15143879	15198174	106	16	61856	1.5613	0.059228	RRN3
ENSG00000170537	16	18985256	19085264	217	18	61828	1.5609	0.059269	TMC7
ENSG00000185721	22	31785509	31934726	292	21	61836	1.5608	0.059285	DRG1
ENSG00000169174	1	55495221	55540525	126	27	61800	1.5604	0.059331	PCSK9
ENSG00000171195	4	71286209	71358714	288	19	61855	1.5604	0.059335	MUC7
ENSG00000233436	11	57500986	57529253	27	5	61907	1.5595	0.059443	BTBD18
ENSG00000177663	22	17555844	17606583	71	17	61739	1.559	0.059497	IL17RA
ENSG00000150433	11	124956398	124991659	129	25	61787	1.5589	0.059504	TMEM218
ENSG00000268317	16	56652971	56676150	89	14	61823	1.5587	0.059536	AC026461.1
ENSG00000120662	13	41780505	41847742	155	11	61817	1.5578	0.059645	MTRF1
ENSG00000165527	14	50349810	50371490	20	2	61638	1.5577	0.059649	ARF6
ENSG00000105329	19	41797492	41869816	98	12	61827	1.5571	0.059727	TGFB1
ENSG00000243440	21	15954251	16041142	213	22	61744	1.557	0.059733	AF165138.7
ENSG00000171621	1	9342939	9439591	197	48	61773	1.557	0.059739	SPSB1
ENSG00000120093	17	46616232	46692274	155	26	61779	1.5552	0.059953	HOXB3
ENSG00000167995	11	61707293	61742987	74	16	61845	1.5549	0.05998	BEST1
ENSG00000108523	17	4833303	4858517	45	11	61867	1.5549	0.05999	RNF167
ENSG00000123349	12	53679075	53703234	29	5	61874	1.5543	0.060055	PFDN5
ENSG00000100100	22	31667579	31698520	67	12	61884	1.554	0.06009	PIK3IP1
ENSG00000261567	16	85381069	85403055	33	10	61721	1.553	0.060217	RP11-680G10.1
ENSG00000105483	19	48674027	48769203	311	23	61795	1.5527	0.060248	CARD8
ENSG00000163104	4	95118762	95222443	189	11	61891	1.5523	0.0603	SMARCAD1
ENSG00000078795	5	137213657	137288436	98	13	61789	1.5519	0.06034	PKD2L2
ENSG00000075461	17	64951026	65039514	167	30	61803	1.5518	0.060349	CACNG4
ENSG00000145431	4	157671606	157902546	266	25	61693	1.5508	0.060474	PDGFC
ENSG00000126231	13	113802968	113836694	50	4	61780	1.5504	0.06052	PROZ
ENSG00000221813	7	143691022	143712068	43	3	61839	1.5503	0.060539	OR6B1
ENSG00000132669	20	19857165	19993101	316	50	61780	1.5499	0.06058	RIN2
ENSG00000128268	22	39843349	39898199	49	17	61722	1.5499	0.060583	MGAT3
ENSG00000123815	19	41187434	41234112	102	17	61779	1.5493	0.060649	ADCK4
ENSG00000087111	17	26870401	26908890	12	5	61760	1.5492	0.060664	PIGS
ENSG00000197191	9	140109087	140130763	35	7	61796	1.5485	0.060755	C9orf169
ENSG00000164116	4	156577863	156663501	217	31	61821	1.5483	0.060779	GUCY1A3
ENSG00000244255	6	31885475	31929825	117	19	61899	1.548	0.060814	CFB
ENSG00000243649	6	31885475	31929861	117	19	61899	1.548	0.060814	CFB
ENSG00000184471	16	1130005	1156244	67	9	61785	1.5467	0.060973	C1QTNF8
ENSG00000165383	10	50107528	50153242	177	25	61851	1.5465	0.060996	LRRC18
ENSG00000173163	2	62105859	62384382	473	25	61834	1.5461	0.061043	COMMD1
ENSG00000172935	11	68761863	68790877	38	10	61774	1.5459	0.061067	MRGPRF
ENSG00000217455	7	3169868	3224287	148	26	61692	1.5458	0.061073	AC091801.1
ENSG00000134817	11	56991051	57014709	42	11	61694	1.5453	0.061132	APLNR
ENSG00000155367	1	113242616	113268099	26	11	61740	1.545	0.061179	PPM1J
ENSG00000125508	20	62162163	62188857	58	11	61817	1.5447	0.061214	SRMS
ENSG00000134153	15	34366218	34404149	66	8	61797	1.5444	0.061244	EMC7
ENSG00000079689	6	25642464	25712011	167	22	61720	1.5439	0.061305	SCGN
ENSG00000198843	3	150310662	150358222	82	13	61728	1.5434	0.061368	SELT
ENSG00000153563	2	87001729	87045519	72	8	61611	1.5433	0.061384	CD8A
ENSG00000144642	3	29312473	30061886	1990	127	61787	1.543	0.061409	RBMS3
ENSG00000253633	8	103530968	103560896	140	23	61772	1.543	0.061415	KB-1980E6.3
ENSG00000143469	1	210101538	210347636	380	17	61716	1.5426	0.061467	SYT14
ENSG00000091640	17	4852521	4881167	42	10	61794	1.5425	0.061475	SPAG7
ENSG00000135406	12	49677035	49702465	83	6	61810	1.5423	0.0615	PRPH
ENSG00000180957	22	28237657	28326122	138	17	61871	1.5402	0.06176	PITPNB
ENSG00000164074	4	128876461	128970866	124	9	61875	1.5399	0.061795	C4orf29
ENSG00000074071	16	1811891	1833156	42	8	61718	1.5395	0.061846	MRPS34
ENSG00000131979	14	55298726	55379570	181	16	61843	1.5393	0.061868	GCH1
ENSG00000214700	12	27223991	27245447	76	12	61918	1.538	0.06203	C12orf71
ENSG00000234409	22	20125950	20148399	52	8	61703	1.5365	0.062208	AC006547.14
ENSG00000167992	11	61015762	61072896	17	6	61780	1.5362	0.062244	VWCE
ENSG00000176454	15	34641106	34669479	51	13	61823	1.5351	0.062376	LPCAT4
ENSG00000100605	14	93393259	93592665	430	28	61816	1.5338	0.062545	ITPK1
ENSG00000006075	17	34405602	34427515	41	5	61646	1.5337	0.062551	CCL3
ENSG00000115386	2	79337488	79360545	41	9	61606	1.5337	0.062554	REG1A
ENSG00000155666	16	27204807	27243089	35	7	61834	1.5336	0.062567	KDM8
ENSG00000166289	19	30145963	30176364	54	9	61716	1.5336	0.062568	PLEKHF1
ENSG00000078699	20	32067881	32247842	88	17	61710	1.5334	0.062591	CBFA2T2
ENSG00000054803	20	54562496	54590528	25	7	61856	1.5334	0.062594	CBLN4
ENSG00000165325	11	93053137	93181653	387	22	61825	1.533	0.06264	CCDC67
ENSG00000127804	17	2298856	2425185	267	31	61785	1.5327	0.062669	METTL16
ENSG00000082014	7	150925850	150984982	86	16	61789	1.5325	0.062702	SMARCD3
ENSG00000107882	10	104253744	104403292	317	14	61892	1.5315	0.062823	SUFU
ENSG00000271723	1	55097459	55217981	341	32	61828	1.5315	0.062825	MROH7-TTC4
ENSG00000175356	11	9031071	9169661	251	39	61807	1.5305	0.062948	SCUBE2
ENSG00000134216	1	111823484	111873188	264	21	61833	1.5304	0.062955	CHIA
ENSG00000183470	7	132323553	132423528	132	22	61710	1.5303	0.062973	AC009365.3
ENSG00000143390	1	151303116	151329833	18	5	61716	1.5295	0.06307	RFX5
ENSG00000235169	1	3679352	3702546	78	8	61818	1.5286	0.063183	SMIM1
ENSG00000150051	10	27951804	28044989	160	16	61843	1.5285	0.06319	MKX
ENSG00000004809	6	110735890	110807844	252	33	61818	1.5277	0.06329	SLC22A16
ENSG00000124635	6	27083676	27110541	38	12	61885	1.5277	0.063293	HIST1H2BJ
ENSG00000133636	12	86258073	86286770	72	9	61730	1.5277	0.063298	NTS
ENSG00000109107	17	26890133	26914282	12	5	61830	1.5271	0.063364	ALDOC
ENSG00000162641	1	109348520	109516106	426	31	61824	1.5265	0.063448	AKNAD1
ENSG00000204310	6	32125989	32155873	75	16	61898	1.5262	0.063483	AGPAT1
ENSG00000150760	10	128583978	129260781	1282	112	61783	1.5261	0.063487	DOCK1
ENSG00000138613	15	63558217	63611325	102	19	61821	1.5247	0.063667	APH1B
ENSG00000256436	12	11172986	11194006	91	10	61912	1.5239	0.063764	TAS2R31
ENSG00000213593	11	57470072	57518445	59	7	61914	1.5229	0.063889	TMX2
ENSG00000237515	16	12985477	13344272	1154	91	61786	1.5229	0.06389	SHISA9
ENSG00000107833	10	103531082	103553170	10	4	61742	1.5228	0.063899	NPM3
ENSG00000126247	19	36620477	36651255	41	9	61693	1.5228	0.063909	CAPNS1
ENSG00000124006	2	220405451	220446581	91	17	61793	1.5225	0.063939	OBSL1
ENSG00000103024	16	1810287	1831731	39	8	61716	1.5225	0.063944	NME3
ENSG00000165655	10	77147588	77171664	10	5	61764	1.5225	0.063946	ZNF503
ENSG00000174996	11	66014765	66045331	38	10	61760	1.5224	0.063949	KLC2
ENSG00000100055	22	37668068	37721382	97	19	61720	1.5208	0.064158	CYTH4
ENSG00000131507	5	141478070	141544005	239	20	61846	1.5206	0.064178	NDFIP1
ENSG00000156603	11	57461186	57489693	39	6	61911	1.5202	0.064229	MED19
ENSG00000125629	2	118836028	118878573	92	22	61773	1.5201	0.064238	INSIG2
ENSG00000204913	17	38087727	38111000	63	8	61842	1.5201	0.064241	LRRC3C
ENSG00000214013	15	42555431	42655864	264	10	61933	1.5201	0.064245	GANC
ENSG00000197406	14	102017688	102039789	28	9	61637	1.5197	0.064288	DIO3
ENSG00000152229	18	43553502	43662238	288	16	61848	1.5195	0.06432	PSTPIP2
ENSG00000198417	16	56681606	56704610	101	17	61808	1.5189	0.064398	MT1F
ENSG00000103042	16	58689013	58729008	111	15	61740	1.5188	0.064402	SLC38A7
ENSG00000111790	12	27081316	27129583	77	16	61777	1.5186	0.06443	FGFR1OP2
ENSG00000139131	12	32870424	32918836	116	5	61862	1.5184	0.064461	YARS2
ENSG00000149451	20	3638612	3672893	73	21	61758	1.5181	0.0645	ADAM33
ENSG00000154035	17	21132183	21166722	65	17	61811	1.518	0.064503	C17orf103
ENSG00000174373	14	35997558	36288510	317	12	61870	1.5179	0.064522	RALGAPA1
ENSG00000138346	10	70163821	70241879	262	14	61844	1.5173	0.064591	DNA2
ENSG00000188334	19	48461303	48505427	111	18	61774	1.5172	0.064604	BSPH1
ENSG00000169344	16	20334374	20377623	101	16	61813	1.5171	0.064616	UMOD
ENSG00000261611	16	71471503	71533214	88	14	61732	1.5167	0.064669	AC010547.9
ENSG00000142528	19	50518971	50566671	89	13	61880	1.5167	0.064673	ZNF473
ENSG00000141552	17	79838666	79868867	3	2	61511	1.5156	0.06481	ANAPC11
ENSG00000183979	17	79848621	79870781	3	2	61511	1.5156	0.06481	NPB
ENSG00000185813	17	79848841	79879340	3	2	61511	1.5156	0.06481	PCYT2
ENSG00000196684	19	16234838	16279386	95	15	61838	1.5155	0.064826	HSH2D
ENSG00000123364	12	54322535	54350328	48	7	61778	1.5149	0.064904	HOXC13
ENSG00000204463	6	31596805	31630482	108	22	61914	1.5144	0.064966	BAG6
ENSG00000174405	13	108849787	108880716	69	11	61859	1.5138	0.065036	LIG4
ENSG00000176593	19	58503429	58532600	98	10	61756	1.5138	0.065044	CTD-2368P22.1
ENSG00000123407	12	54338618	54362740	34	7	61738	1.5137	0.065046	HOXC12
ENSG00000135451	12	49707019	49735514	55	8	61809	1.5134	0.065087	TROAP
ENSG00000186577	6	34204157	34227247	56	7	61747	1.5133	0.065101	C6orf1
ENSG00000164742	7	45603739	45772715	431	46	61811	1.5133	0.065104	ADCY1
ENSG00000125510	20	62701526	62741996	75	13	61768	1.5123	0.065227	OPRL1
ENSG00000094796	17	39539976	39563844	46	9	61798	1.512	0.065262	KRT31
ENSG00000103319	16	22207603	22308554	174	23	61855	1.5115	0.065336	EEF2K
ENSG00000111405	12	48093517	48129350	99	14	61765	1.5108	0.065416	ENDOU
ENSG00000268301	12	11177087	11197275	80	9	61915	1.5106	0.065442	AC018630.1
ENSG00000268403	11	9471747	9492010	36	6	61725	1.5104	0.065476	AC132192.1
ENSG00000150477	18	34399069	34822135	753	17	61885	1.5099	0.065532	KIAA1328
ENSG00000088930	20	21273942	21380463	195	16	61848	1.5099	0.06554	XRN2
ENSG00000169683	17	79971178	79999027	55	7	61793	1.5089	0.065658	LRRC45
ENSG00000176624	18	48690920	48754674	123	8	61821	1.5089	0.065659	MEX3C
ENSG00000115232	2	182311929	182410914	186	27	61794	1.5087	0.065692	ITGA4
ENSG00000187616	9	136369708	136403734	29	8	61765	1.5084	0.065726	TMEM8C
ENSG00000106436	7	101246605	101282576	101	18	61827	1.5083	0.065735	MYL10
ENSG00000257019	9	107356924	107377951	130	7	61905	1.5082	0.065753	OR13C2
ENSG00000104979	19	13874982	13899276	55	3	61823	1.508	0.065777	C19orf53
ENSG00000158234	3	138317448	138362218	58	7	61764	1.5067	0.065938	FAIM
ENSG00000198626	1	237195505	238007288	1791	163	61786	1.5066	0.065961	RYR2
ENSG00000132676	1	155647751	155718801	77	10	61807	1.5064	0.065984	DAP3
ENSG00000105376	19	10390657	10417454	44	10	61810	1.506	0.066031	ICAM5
ENSG00000142039	19	41806094	41840788	55	5	61831	1.505	0.066164	CCDC97
ENSG00000054611	22	47148518	47581336	1138	82	61760	1.505	0.066164	TBC1D22A
ENSG00000100425	22	50156931	50231160	170	16	61828	1.505	0.066167	BRD1
ENSG00000122912	10	70227756	70297231	242	16	61854	1.5048	0.066191	SLC25A16
ENSG00000268361	19	44048844	44107188	128	24	61839	1.5045	0.066233	L34079.2
ENSG00000117155	1	85099390	85166486	159	18	61811	1.5041	0.066278	SSX2IP
ENSG00000135605	4	48127800	48281881	435	32	61782	1.5034	0.066367	TEC
ENSG00000104059	15	29402457	29872927	964	92	61787	1.5034	0.066371	FAM189A1
ENSG00000115839	2	135799835	135943964	186	12	61953	1.5033	0.066377	RAB3GAP1
ENSG00000155313	21	17092344	17262377	283	10	61867	1.5033	0.066387	USP25
ENSG00000144749	3	66419221	66561687	204	33	61769	1.5032	0.066393	LRIG1
ENSG00000119866	2	60668302	60790702	117	32	61711	1.5024	0.066497	BCL11A
ENSG00000136527	3	185623694	185665924	59	10	61804	1.502	0.066543	TRA2B
ENSG00000001460	1	24673489	24753424	184	18	61812	1.5014	0.066622	STPG1
ENSG00000041988	1	6674926	6705646	61	10	61822	1.5014	0.066632	THAP3
ENSG00000249751	5	138774245	138852328	16	8	61692	1.5007	0.066712	ECSCR
ENSG00000171469	19	9705356	9742075	52	5	61885	1.5006	0.066729	ZNF561
ENSG00000102854	16	800762	828865	72	14	61755	1.5004	0.066756	MSLN
ENSG00000163833	3	121301966	121359139	107	22	61824	1.5001	0.066791	FBXO40
ENSG00000184984	15	34250921	34367291	242	22	61795	1.5	0.066809	CHRM5
ENSG00000212768	15	35260552	35282268	44	8	61796	1.4996	0.066853	AC114546.1
ENSG00000214109	19	13880884	13910972	60	4	61825	1.4995	0.066876	AC008686.1
ENSG00000166471	11	9292201	9346327	139	13	61747	1.4994	0.066882	TMEM41B
ENSG00000150361	13	70264726	70692591	1407	61	61786	1.4984	0.067014	KLHL1
ENSG00000170373	20	23718190	23741905	127	16	61832	1.4983	0.067027	CST1
ENSG00000075643	18	33757482	33862120	236	34	61840	1.4975	0.067136	MOCOS
ENSG00000170848	19	43396231	43433715	7	3	61656	1.4974	0.067146	PSG6
ENSG00000136883	9	116838406	116871507	118	18	61844	1.4961	0.067318	KIF12
ENSG00000180660	13	36037926	36060832	25	8	61761	1.4947	0.067496	MAB21L1
ENSG00000160446	9	131473148	131496406	11	3	61858	1.4945	0.067527	ZDHHC12
ENSG00000127412	7	142595267	142640905	114	10	61920	1.4941	0.067575	TRPV5
ENSG00000177669	8	29979340	30012202	57	7	61836	1.4937	0.067633	MBOAT4
ENSG00000139910	14	26902299	27076960	235	12	61812	1.4919	0.067864	NOVA1
ENSG00000145439	4	169774921	169941426	274	14	61843	1.491	0.067975	CBR4
ENSG00000167332	11	4691401	4729084	129	20	61828	1.491	0.067984	OR51E2
ENSG00000134986	5	110988318	111343161	737	56	61750	1.4909	0.067991	NREP
ENSG00000136319	14	20714717	20784153	150	26	61726	1.4909	0.067991	TTC5
ENSG00000166845	18	51874287	51921588	159	8	61913	1.4905	0.068049	C18orf54
ENSG00000080618	13	46617321	46689211	131	10	61815	1.4901	0.0681	CPB2
ENSG00000064042	4	41351624	41712061	706	59	61806	1.4895	0.068179	LIMCH1
ENSG00000167037	22	25192236	25333545	366	47	61824	1.4894	0.068195	SGSM1
ENSG00000116017	19	915781	985939	152	29	61762	1.4893	0.06821	ARID3A
ENSG00000102837	13	53592894	53636192	81	18	61807	1.4892	0.068222	OLFM4
ENSG00000007372	11	31796340	31849509	54	8	61735	1.4891	0.068229	PAX6
ENSG00000105642	19	18052102	18120889	91	18	61726	1.4872	0.068481	KCNN1
ENSG00000145907	5	151140606	151202346	134	13	61862	1.4871	0.068499	G3BP1
ENSG00000149609	20	32240090	32263425	16	5	61725	1.4869	0.068521	C20orf144
ENSG00000197608	19	52557719	52609018	194	14	61861	1.4863	0.068599	ZNF841
ENSG00000172404	22	41245553	41268130	18	4	61828	1.4861	0.068623	DNAJB7
ENSG00000091831	6	151967826	152460754	1289	72	61841	1.4859	0.068659	ESR1
ENSG00000198258	19	9928568	9950791	24	6	61683	1.4858	0.06867	UBL5
ENSG00000120149	5	174141536	174167896	31	8	61790	1.4853	0.068734	MSX2
ENSG00000116747	1	193018552	193070907	69	11	61896	1.4848	0.068801	TROVE2
ENSG00000156030	14	74171825	74266988	185	35	61768	1.4848	0.068804	ELMSAN1
ENSG00000140545	15	89431916	89466642	112	16	61762	1.4843	0.068869	MFGE8
ENSG00000198130	2	191044461	191218919	416	12	61832	1.4842	0.068873	HIBCH
ENSG00000152582	5	35607946	35824713	553	30	61876	1.4834	0.068984	SPEF2
ENSG00000134072	3	9789026	9821676	55	13	61755	1.4834	0.068989	CAMK1
ENSG00000169688	16	56675811	56697116	101	15	61800	1.4829	0.069048	MT1B
ENSG00000188523	9	135275430	135458704	348	58	61771	1.4827	0.069075	C9orf171
ENSG00000159231	21	37497210	37528864	117	12	61893	1.4826	0.069084	CBR3
ENSG00000175764	9	124574207	124865885	762	43	61850	1.4826	0.069087	TTLL11
ENSG00000105997	7	27135803	27202200	133	17	61851	1.4826	0.069096	HOXA3
ENSG00000175077	3	186905274	186929253	64	12	61814	1.4823	0.069135	RTP1
ENSG00000144567	2	220030947	220060201	52	6	61878	1.4817	0.069206	FAM134A
ENSG00000138411	2	197049094	197468416	910	63	61800	1.4813	0.069258	HECW2
ENSG00000105618	19	54608837	54645140	76	18	61698	1.4799	0.069451	PRPF31
ENSG00000184730	16	28495970	28520291	27	6	61817	1.4798	0.069465	APOBR
ENSG00000095397	9	117154360	117277730	283	24	61796	1.4797	0.069474	DFNB31
ENSG00000166619	20	36110874	36166333	63	7	61766	1.4779	0.069718	BLCAP
ENSG00000175398	12	56020644	56041638	73	11	61804	1.4773	0.069802	OR10P1
ENSG00000184575	12	64788130	64854907	102	16	61863	1.4766	0.069892	XPOT
ENSG00000151065	12	2045220	2123701	234	13	61868	1.4764	0.069918	DCP1B
ENSG00000138759	4	78968724	79475423	1493	50	61808	1.476	0.069978	FRAS1
ENSG00000107021	9	131539483	131582711	111	9	61871	1.4759	0.06998	TBC1D13
ENSG00000072080	2	234949323	234995778	181	20	61862	1.4759	0.069984	SPP2
ENSG00000169957	16	30525325	30548142	9	4	61731	1.4758	0.069994	ZNF768
ENSG00000115649	2	220026619	220052828	47	6	61882	1.4754	0.070054	CNPPD1
ENSG00000158402	5	137610954	137684044	147	18	61821	1.4753	0.070062	CDC25C
ENSG00000134758	18	29661818	29721524	39	7	61869	1.4749	0.070124	RNF138
ENSG00000106305	7	6038876	6073465	155	21	61837	1.4732	0.070347	AIMP2
ENSG00000163634	3	63809546	63859579	60	13	61795	1.4717	0.070551	THOC7
ENSG00000124772	6	36698552	36817778	300	49	61738	1.4715	0.070577	CPNE5
ENSG00000254445	11	111773460	111807595	30	6	61801	1.4712	0.070614	HSPB2-C11orf52
ENSG00000083457	17	3607922	3714537	258	26	61761	1.4708	0.070667	ITGAE
ENSG00000107872	10	104168946	104192893	26	8	61828	1.4708	0.070679	FBXL15
ENSG00000145220	4	4259428	4301896	125	23	61778	1.4705	0.070718	LYAR
ENSG00000114956	2	74143953	74196088	96	9	61823	1.4701	0.070763	DGUOK
ENSG00000134419	16	18782617	18811705	28	5	61859	1.4695	0.070847	RPS15A
ENSG00000146360	6	110289514	110311921	43	9	61787	1.4692	0.070886	GPR6
ENSG00000187555	16	8975951	9068371	185	18	61751	1.4685	0.070986	USP7
ENSG00000154582	8	74841404	74894522	126	15	61764	1.4678	0.071075	TCEB1
ENSG00000141030	17	17140141	17194607	142	12	61878	1.4677	0.071092	COPS3
ENSG00000198610	10	5227425	5270912	206	13	61805	1.4676	0.071105	AKR1C4
ENSG00000127980	7	92106334	92167845	96	11	61906	1.4658	0.071356	PEX1
ENSG00000183921	16	22167618	22213075	66	12	61832	1.4652	0.071436	SDR42E2
ENSG00000136518	3	179270668	179316196	61	6	61868	1.4645	0.071529	ACTL6A
ENSG00000108878	17	65030706	65062909	54	11	61771	1.4638	0.071625	CACNG1
ENSG00000178163	4	10431498	10469034	89	19	61840	1.4637	0.071631	ZNF518B
ENSG00000102967	16	72032487	72068954	88	15	61689	1.4634	0.071677	DHODH
ENSG00000149972	11	98881683	100239616	4046	201	61762	1.4629	0.071743	CNTN5
ENSG00000158769	1	160955001	161001138	114	11	61791	1.4629	0.071747	F11R
ENSG00000077009	19	3923101	3952414	28	9	61747	1.4627	0.071774	NMRK2
ENSG00000212124	12	11164218	11185219	113	12	61920	1.4619	0.071885	TAS2R19
ENSG00000080644	15	78875394	78923637	103	10	61889	1.4617	0.071906	CHRNA3
ENSG00000134323	2	16070686	16097129	56	10	61763	1.4615	0.071944	MYCN
ENSG00000132170	3	12318867	12485855	300	26	61777	1.4613	0.071969	PPARG
ENSG00000085276	3	168791287	169391406	1378	103	61859	1.4612	0.07198	MECOM
ENSG00000140832	16	71650064	71686017	66	10	61857	1.4611	0.071997	MARVELD3
ENSG00000183463	13	28541851	28572791	49	8	61677	1.4607	0.072047	URAD
ENSG00000130957	9	97311002	97366075	221	23	61694	1.4602	0.072117	FBP2
ENSG00000082196	5	34009553	34053937	88	10	61734	1.4602	0.072122	C1QTNF3
ENSG00000178802	15	75172346	75201798	37	7	61913	1.4601	0.072138	MPI
ENSG00000169903	3	149181761	149231068	249	23	61752	1.4596	0.072201	TM4SF4
ENSG00000133265	19	55763599	55801749	47	11	61737	1.4594	0.072228	HSPBP1
ENSG00000144031	2	71195510	71222626	43	11	61807	1.4593	0.072235	ANKRD53
ENSG00000224389	6	31972539	32013195	30	12	61780	1.4593	0.072247	C4B
ENSG00000107036	9	5619025	5786557	388	26	61763	1.459	0.072282	KIAA1432
ENSG00000131381	3	15101580	15150670	92	7	61852	1.459	0.072286	ZFYVE20
ENSG00000198780	5	74063399	74172776	189	12	61904	1.4588	0.072312	FAM169A
ENSG00000131668	9	96703905	96727654	58	8	61811	1.4581	0.072412	BARX1
ENSG00000165682	12	10128241	10176023	184	21	61793	1.4573	0.072521	CLEC1B
ENSG00000137628	4	169127444	169249958	293	19	61862	1.4568	0.072579	DDX60
ENSG00000188312	9	95077766	95392815	747	26	61887	1.4569	0.072579	CENPP
ENSG00000133246	19	8544940	8577996	86	12	61810	1.4566	0.072615	PRAM1
ENSG00000171466	19	9749330	9795776	104	9	61898	1.4565	0.072624	ZNF562
ENSG00000111961	6	148583440	148883186	767	99	61737	1.4558	0.07273	SASH1
ENSG00000120798	12	95404005	95477479	168	23	61782	1.4557	0.072736	NR2C1
ENSG00000179709	19	56449198	56509995	235	36	61744	1.4556	0.072748	NLRP8
ENSG00000179240	11	76082357	76135663	113	20	61839	1.4555	0.072768	RP11-111M22.2
ENSG00000183251	11	5312244	5333226	74	15	61749	1.4554	0.072774	OR51B4
ENSG00000255800	9	107350650	107371788	116	7	61905	1.4552	0.0728	OR13C5
ENSG00000127564	16	3008025	3040540	74	9	61794	1.4549	0.07285	PKMYT1
ENSG00000156860	16	30659752	30692135	11	3	61788	1.4548	0.072869	FBRS
ENSG00000143545	1	153944127	153968834	20	9	61725	1.4547	0.072883	RAB13
ENSG00000197701	4	43179	98099	60	8	61815	1.4525	0.073181	ZNF595
ENSG00000184979	22	18622666	18670164	92	12	61764	1.4525	0.073185	USP18
ENSG00000205884	8	11821446	11842108	54	10	61739	1.4523	0.07321	DEFB136
ENSG00000126266	19	35832445	35853367	51	16	61744	1.4518	0.073273	FFAR1
ENSG00000148541	10	60995890	61132939	239	28	61804	1.4518	0.073282	FAM13C
ENSG00000117016	1	41076351	41141329	135	21	61815	1.4517	0.07329	RIMS3
ENSG00000211450	11	57498825	57520986	18	4	61931	1.4512	0.073369	C11orf31
ENSG00000174527	12	109775708	109903328	454	30	61803	1.451	0.073387	MYO1H
ENSG00000160447	9	131454802	131493197	20	9	61796	1.4504	0.073479	PKN3
ENSG00000108753	17	36036435	36115237	80	32	61771	1.45	0.073525	HNF1B
ENSG00000187531	17	79859815	79889199	2	1	61480	1.4497	0.073573	SIRT7
ENSG00000169758	15	76342178	76531462	360	40	61785	1.4495	0.073599	C15orf27
ENSG00000260342	16	18789385	18822841	35	6	61915	1.4495	0.073599	RP11-1035H13.3
ENSG00000108984	17	67400839	67549472	189	32	61778	1.4491	0.073648	MAP2K6
ENSG00000169184	22	28134265	28207486	79	32	61761	1.4489	0.073681	MN1
ENSG00000261459	16	30527244	30556173	16	6	61725	1.4489	0.073689	ZNF747
ENSG00000134030	18	46055417	46399588	725	112	61774	1.4488	0.0737	CTIF
ENSG00000151131	12	105370088	105453515	266	21	61890	1.4483	0.073763	C12orf45
ENSG00000198039	7	64320550	64401344	280	12	61923	1.448	0.073812	ZNF273
ENSG00000186314	5	144841362	145224932	767	29	61844	1.4478	0.073832	PRELID2
ENSG00000170498	1	204149469	204175614	62	12	61744	1.4474	0.073886	KISS1
ENSG00000100739	14	96712161	96745304	88	19	61703	1.4458	0.074112	BDKRB1
ENSG00000184305	4	91038686	92533064	3462	153	61786	1.4452	0.074205	CCSER1
ENSG00000109610	4	24781534	24812464	83	8	61861	1.4447	0.074275	SOD3
ENSG00000113430	5	1867541	1897350	67	19	61693	1.4445	0.074297	IRX4
ENSG00000169926	15	31609058	31737868	216	34	61798	1.4445	0.074297	KLF13
ENSG00000164647	7	89773689	89804143	73	10	61881	1.4443	0.074333	STEAP1
ENSG00000205364	16	56656145	56677898	89	13	61808	1.4438	0.074393	MT1M
ENSG00000162032	16	1816713	1853701	175	13	61712	1.4438	0.074399	SPSB3
ENSG00000180530	21	16323556	16447321	161	25	61774	1.4437	0.07441	NRIP1
ENSG00000136522	3	179296073	179332442	55	5	61901	1.4435	0.074436	MRPL47
ENSG00000102882	16	30115426	30144827	21	7	61765	1.4427	0.074546	MAPK3
ENSG00000174799	4	56805037	56909529	176	21	61839	1.4425	0.074579	CEP135
ENSG00000111796	12	9737147	9770482	98	15	61857	1.4423	0.074608	KLRB1
ENSG00000110921	12	110001060	110045067	133	16	61900	1.4421	0.074643	MVK
ENSG00000185897	19	35839362	35861387	26	9	61741	1.4419	0.074662	FFAR3
ENSG00000137936	1	94017347	94322706	778	25	61846	1.4415	0.074718	BCAR3
ENSG00000212123	19	5772971	5794776	72	7	61878	1.4411	0.074775	PRR22
ENSG00000159459	15	43225095	43408311	178	17	61866	1.4409	0.074812	UBR1
ENSG00000134343	11	26200829	26694835	2170	73	61837	1.4407	0.074836	ANO3
ENSG00000134184	1	110220436	110261661	45	9	61757	1.4405	0.074859	GSTM1
ENSG00000171766	15	45643322	45704525	132	6	61928	1.4405	0.074862	GATM
ENSG00000127084	9	95699733	95808518	198	25	61728	1.44	0.074936	FGD3
ENSG00000269964	6	78390375	78646691	826	22	61889	1.4395	0.07501	MEI4
ENSG00000152092	1	176816438	177144109	536	53	61845	1.4392	0.075051	ASTN1
ENSG00000270149	1	160957747	161018752	147	15	61806	1.4386	0.075138	RP11-544M22.13
ENSG00000124140	20	44640356	44698784	134	14	61826	1.4379	0.075237	SLC12A5
ENSG00000084234	11	129929732	130024699	241	14	61815	1.4368	0.075388	APLP2
ENSG00000099385	16	30834947	30916281	58	6	61733	1.4367	0.075395	BCL7C
ENSG00000167535	12	49197577	49232724	38	11	61715	1.4366	0.075409	CACNB3
ENSG00000186094	1	48988527	50499585	1817	52	61828	1.4363	0.075453	AGBL4
ENSG00000007923	1	6684228	6771984	166	18	61763	1.4356	0.075553	DNAJC11
ENSG00000166840	11	58662871	58821000	374	16	61866	1.4351	0.075624	GLYATL1
ENSG00000159556	15	76619065	76644817	43	11	61727	1.4351	0.075626	ISL2
ENSG00000269360	15	93739295	93761277	70	11	61804	1.4346	0.075696	AC112693.2
ENSG00000006740	17	12682856	12904960	602	49	61797	1.4337	0.075825	ARHGAP44
ENSG00000149313	11	105936228	105979437	63	9	61889	1.4336	0.075838	AASDHPPT
ENSG00000171357	1	46659006	46696933	38	8	61811	1.4335	0.07586	LURAP1
ENSG00000108528	17	4830425	4853546	47	11	61871	1.4334	0.075874	SLC25A11
ENSG00000180628	10	92969908	93054088	159	8	61875	1.4321	0.076052	PCGF5
ENSG00000147601	8	73911099	73970357	103	9	61801	1.4315	0.076151	TERF1
ENSG00000185479	12	52830435	52855910	74	7	61847	1.4313	0.076177	KRT6B
ENSG00000112559	6	41594620	41631984	83	19	61742	1.4311	0.076202	MDFI
ENSG00000172738	6	37169956	37235931	107	15	61773	1.4309	0.076224	TMEM217
ENSG00000167522	16	89324038	89566969	344	28	61751	1.4304	0.076297	ANKRD11
ENSG00000213931	11	5279582	5536847	1349	49	61863	1.4301	0.076347	HBE1
ENSG00000168792	17	27877565	27904155	27	11	61754	1.4297	0.076397	ABHD15
ENSG00000226288	11	4598021	4619135	75	9	61847	1.4297	0.076405	OR52I2
ENSG00000185264	22	37377163	37413882	153	17	61847	1.4295	0.07643	TEX33
ENSG00000128564	7	100795790	100818874	66	11	61770	1.4294	0.076442	VGF
ENSG00000100380	22	41210539	41263026	50	7	61845	1.4294	0.076446	ST13
ENSG00000166704	19	58478421	58524717	135	10	61760	1.4288	0.076533	ZNF606
ENSG00000198952	1	156209015	156262620	87	9	61818	1.4285	0.076574	SMG5
ENSG00000179832	8	145192919	145326843	71	7	61820	1.4274	0.076727	MROH1
ENSG00000170962	11	103767914	104045107	702	59	61819	1.4271	0.076773	PDGFD
ENSG00000179869	7	48201055	48697092	1677	61	61834	1.427	0.076792	ABCA13
ENSG00000060339	10	70470769	70562134	169	16	61876	1.4267	0.076836	CCAR1
ENSG00000128923	15	59053391	59164099	183	19	61805	1.4257	0.076979	FAM63B
ENSG00000244242	11	1743640	1781821	83	10	61813	1.4255	0.077	IFITM10
ENSG00000166452	11	8922686	8951631	86	9	61877	1.4255	0.077002	AKIP1
ENSG00000070540	17	66407089	66463654	96	20	61745	1.4255	0.07701	WIPI1
ENSG00000099769	16	1830414	1854972	158	12	61719	1.4252	0.077043	IGFALS
ENSG00000112406	6	139446249	139511939	160	11	61848	1.4249	0.077097	HECA
ENSG00000255837	12	11139094	11160474	108	5	61949	1.4244	0.07716	TAS2R20
ENSG00000143198	1	165590098	165641033	207	23	61791	1.4244	0.077172	MGST3
ENSG00000136153	13	76184570	76444004	634	51	61798	1.4237	0.077261	LMO7
ENSG00000240857	2	18725989	18751946	43	14	61805	1.4237	0.077264	RDH14
ENSG00000175344	15	32312691	32474722	246	27	61819	1.4232	0.077336	CHRNA7
ENSG00000152463	10	15064226	15125851	195	25	61754	1.4228	0.077402	OLAH
ENSG00000256040	9	119150439	119172885	24	6	61749	1.4218	0.077542	PAPPA-AS1
ENSG00000267157	19	5774016	5795630	76	8	61882	1.4217	0.077556	CTB-54O9.9
ENSG00000146700	7	76008651	76049012	137	15	61838	1.4217	0.077558	SRCRB4D
ENSG00000136531	2	166085912	166258818	389	30	61850	1.4217	0.077563	SCN2A
ENSG00000164070	4	128692976	128771888	75	9	61882	1.4216	0.077573	HSPA4L
ENSG00000184203	3	195231221	195280209	104	13	61711	1.4216	0.077578	PPP1R2
ENSG00000185105	17	79887521	79915109	21	4	61770	1.4212	0.077637	MYADML2
ENSG00000013016	2	31446880	31502313	83	19	61748	1.4209	0.077668	EHD3
ENSG00000162244	3	52017616	52039958	14	6	61719	1.4202	0.077778	RPL29
ENSG00000173110	1	161484036	161506681	23	4	61710	1.4193	0.0779	HSPA6
ENSG00000224730	19	55137173	55160343	93	9	61830	1.4188	0.077974	AC009892.10
ENSG00000070831	1	22369120	22429437	147	18	61862	1.4178	0.078117	CDC42
ENSG00000226761	12	11203964	11224893	57	7	61910	1.4178	0.078132	TAS2R46
ENSG00000103742	15	65663802	65725410	85	16	61730	1.4176	0.078158	IGDCC4
ENSG00000135185	7	86815478	86859903	109	9	61853	1.4175	0.078162	TMEM243
ENSG00000258052	12	70185449	70259143	217	21	61846	1.4172	0.078216	AC025263.3
ENSG00000180776	13	21940263	22043509	207	16	61819	1.4171	0.078228	ZDHHC20
ENSG00000167653	8	143741726	143774142	121	13	61872	1.4168	0.078276	PSCA
ENSG00000175202	15	72958124	72988490	39	11	61785	1.4167	0.078279	HIGD2B
ENSG00000134258	1	117676209	117763556	189	22	61815	1.4167	0.078287	VTCN1
ENSG00000115268	19	1428358	1450583	16	4	61758	1.4166	0.078298	RPS15
ENSG00000188372	7	76016835	76081388	172	20	61846	1.416	0.078393	ZP3
ENSG00000183571	15	99501459	99561024	162	23	61735	1.4159	0.078405	PGPEP1L
ENSG00000168936	4	1707679	1733085	117	12	61868	1.4152	0.078501	TMEM129
ENSG00000102524	13	108893588	108970832	108	23	61823	1.4151	0.078513	TNFSF13B
ENSG00000140374	15	76497696	76613813	223	16	61791	1.4147	0.078585	ETFA
ENSG00000139977	14	57847262	57892635	44	6	61797	1.4144	0.078621	NAA30
ENSG00000159289	15	74352198	74384891	6	3	61813	1.4143	0.078638	GOLGA6A
ENSG00000166743	16	20624559	20720212	203	16	61857	1.4137	0.078719	ACSM1
ENSG00000110330	11	102207942	102259401	83	8	61780	1.4135	0.078749	BIRC2
ENSG00000124212	20	48110411	48194683	106	21	61802	1.4135	0.078757	PTGIS
ENSG00000137601	4	170304426	170543780	521	15	61866	1.4131	0.078811	NEK1
ENSG00000092439	15	50834670	50989012	423	18	61894	1.413	0.078826	TRPM7
ENSG00000185087	15	98970391	99067611	188	19	61730	1.4124	0.078914	FAM169B
ENSG00000198711	1	54693710	54714736	27	8	61774	1.4124	0.078921	SSBP3-AS1
ENSG00000204682	10	21771587	21796191	15	5	61819	1.4121	0.078953	CASC10
ENSG00000267041	19	37195285	37273727	166	17	61779	1.4115	0.079043	ZNF850
ENSG00000179097	3	88029846	88052919	41	6	61901	1.4114	0.079062	HTR1F
ENSG00000180185	16	1866968	1900208	269	9	61912	1.4113	0.079085	FAHD1
ENSG00000266118	2	24337236	24423305	253	21	61865	1.4112	0.079086	RP11-507M3.1
ENSG00000132600	16	68334877	68402466	185	17	61865	1.4104	0.079211	PRMT7
ENSG00000230000	7	62799239	62822151	10	2	61633	1.41	0.079276	AC006455.1
ENSG00000005075	7	102103565	102129354	58	9	61832	1.4095	0.07934	POLR2J
ENSG00000092529	15	42630301	42714516	212	10	61887	1.4095	0.07935	CAPN3
ENSG00000003509	2	37448774	37490546	117	19	61835	1.4081	0.079556	NDUFAF7
ENSG00000123977	2	228725770	228799060	284	15	61879	1.4079	0.079574	DAW1
ENSG00000080603	16	30699530	30765602	31	6	61847	1.4078	0.07959	SRCAP
ENSG00000131368	3	15073967	15116842	77	11	61843	1.4077	0.079607	MRPS25
ENSG00000075240	22	46961909	47085688	405	32	61788	1.4077	0.079611	GRAMD4
ENSG00000142731	4	128792016	128830350	36	5	61882	1.4071	0.079706	PLK4
ENSG00000139567	12	52290692	52327145	89	19	61708	1.4069	0.079733	ACVRL1
ENSG00000198795	18	22631890	22942154	568	63	61776	1.4068	0.079742	ZNF521
ENSG00000005844	16	30473979	30544506	57	15	61748	1.4064	0.079806	ITGAL
ENSG00000155265	10	99599996	99641337	59	8	61705	1.406	0.079868	GOLGA7B
ENSG00000149016	11	62332517	62369649	32	5	61830	1.4057	0.079901	TUT1
ENSG00000152749	13	95244157	95296899	91	11	61807	1.4055	0.079933	GPR180
ENSG00000158014	1	26353743	26382624	49	5	61713	1.4053	0.079961	SLC30A2
ENSG00000104408	8	109203445	109457562	711	25	61858	1.4042	0.080122	EIF3E
ENSG00000181803	14	21098855	21119850	101	7	61831	1.4041	0.080143	OR6S1
ENSG00000100299	22	51051182	51076607	69	20	61740	1.4038	0.080192	ARSA
ENSG00000109861	11	88016760	88080955	172	24	61775	1.4033	0.080257	CTSC
ENSG00000196705	19	21314827	21383034	109	14	61810	1.4033	0.080265	ZNF431
ENSG00000268818	22	36013040	36041181	60	8	61826	1.4032	0.080277	AL049747.1
ENSG00000142549	19	51805102	51843608	58	11	61767	1.4026	0.080371	IGLON5
ENSG00000108932	17	66253167	66297408	52	11	61797	1.4025	0.080387	SLC16A6
ENSG00000178150	19	48665575	48800865	431	36	61777	1.4023	0.080411	ZNF114
ENSG00000104885	19	2154148	2242577	210	30	61833	1.4017	0.080499	DOT1L
ENSG00000171307	10	99195927	99227127	46	10	61813	1.401	0.080601	ZDHHC16
ENSG00000177613	10	53445247	53469355	72	7	61786	1.4005	0.080679	CSTF2T
ENSG00000177868	1	43262723	43292954	57	10	61808	1.4001	0.080739	CCDC23
ENSG00000019505	11	45251852	45317870	143	16	61816	1.3998	0.080785	SYT13
ENSG00000232070	14	21557096	21581883	51	12	61822	1.3996	0.080818	TMEM253
ENSG00000206579	8	56004949	56464613	944	68	61825	1.3996	0.08082	XKR4
ENSG00000116981	1	40114793	40147710	65	15	61782	1.399	0.080904	NT5C1A
ENSG00000005108	7	11399984	11881824	1198	100	61756	1.3985	0.080976	THSD7A
ENSG00000182240	21	42529728	42664445	267	52	61770	1.3981	0.081041	BACE2
ENSG00000138152	10	124020821	124107677	247	29	61785	1.398	0.081052	BTBD16
ENSG00000162729	1	160051130	160078733	41	8	61704	1.3976	0.081116	IGSF8
ENSG00000070985	11	2415745	2454275	50	11	61780	1.3963	0.081307	TRPM5
ENSG00000170561	5	2735959	2762969	31	7	61717	1.3958	0.081392	IRX2
ENSG00000183671	2	207030040	207092771	116	17	61745	1.3955	0.081429	GPR1
ENSG00000105619	19	54600320	54629055	69	13	61673	1.3952	0.081484	TFPT
ENSG00000167112	9	131061382	131095021	55	8	61777	1.3947	0.08155	TRUB2
ENSG00000179914	1	160836329	160864960	71	4	61750	1.3941	0.081637	ITLN1
ENSG00000179902	1	109638573	109666479	90	14	61843	1.3939	0.081672	C1orf194
ENSG00000153012	4	24990469	25042501	170	29	61836	1.3936	0.081716	LGI2
ENSG00000113140	5	151030657	151076726	72	11	61811	1.3926	0.081877	SPARC
ENSG00000126262	19	35924809	35952669	55	17	61794	1.3922	0.081934	FFAR2
ENSG00000214513	2	73419386	73449641	71	10	61851	1.3914	0.082055	NOTO
ENSG00000141570	17	77755931	77785482	33	12	61756	1.3908	0.082138	CBX8
ENSG00000176029	11	8931623	8964553	115	10	61847	1.3908	0.082142	C11orf16
ENSG00000184321	11	5413827	5434777	206	14	61925	1.3905	0.082182	OR51J1
ENSG00000078269	6	158392888	158530208	279	37	61756	1.3899	0.082276	SYNJ2
ENSG00000142208	14	105225686	105272088	74	15	61758	1.3893	0.082378	AKT1
ENSG00000064545	19	19219978	19259322	63	11	61704	1.3886	0.082475	TMEM161A
ENSG00000239886	17	39372900	39393904	41	7	61784	1.3884	0.082505	KRTAP9-2
ENSG00000182405	15	34384274	34406591	44	6	61826	1.3875	0.082643	PGBD4
ENSG00000198885	2	96981069	97004091	20	7	61863	1.3875	0.082645	ITPRIPL1
ENSG00000028277	19	42580263	42710737	117	7	61857	1.3866	0.082789	POU2F2
ENSG00000102471	13	80045287	80140210	144	14	61862	1.3865	0.0828	NDFIP2
ENSG00000128573	7	113716382	114343827	623	49	61770	1.3864	0.082806	FOXP2
ENSG00000111880	6	89309985	89683348	688	24	61878	1.386	0.082873	RNGTT
ENSG00000119147	2	106669702	106704615	63	14	61765	1.3854	0.082967	C2orf40
ENSG00000212126	12	11128512	11149511	84	6	61888	1.3854	0.082971	TAS2R50
ENSG00000141252	17	401908	634957	702	31	61853	1.3852	0.082999	VPS53
ENSG00000183779	8	37543269	37567537	3	2	61791	1.3847	0.083074	ZNF703
ENSG00000166946	15	43467316	43497396	25	8	61771	1.3846	0.083092	CCNDBP1
ENSG00000227184	8	144929497	144962632	37	16	61748	1.3834	0.083269	EPPK1
ENSG00000174243	12	49213547	49256625	56	12	61733	1.3834	0.083269	DDX23
ENSG00000259060	14	21041051	21087954	97	28	61712	1.3827	0.083384	RNASE11
ENSG00000173464	14	21041054	21088043	97	28	61712	1.3827	0.083384	RNASE11
ENSG00000135750	1	233739750	233818258	164	36	61738	1.3819	0.0835	KCNK1
ENSG00000092607	1	119415669	119542179	269	26	61789	1.3815	0.083557	TBX15
ENSG00000147439	8	22467931	22536661	142	14	61793	1.3812	0.083603	BIN3
ENSG00000143344	1	183595220	183907665	809	35	61867	1.3812	0.083609	RGL1
ENSG00000138639	4	86386267	86933823	1390	62	61834	1.3811	0.083624	ARHGAP24
ENSG00000009307	1	115249534	115311297	91	11	61868	1.3809	0.083653	CSDE1
ENSG00000101412	20	32253489	32284210	24	7	61745	1.3807	0.083689	E2F1
ENSG00000156983	3	9763413	9799702	59	18	61713	1.3806	0.083696	BRPF1
ENSG00000121316	12	14646595	14731283	134	22	61800	1.3799	0.083808	PLBD1
ENSG00000169955	16	30527244	30556668	17	6	61715	1.3798	0.08383	ZNF747
ENSG00000165272	9	33431152	33457609	60	13	61697	1.3797	0.083843	AQP3
ENSG00000070190	4	100727990	100801311	204	27	61754	1.3796	0.083859	DAPP1
ENSG00000166454	16	81059452	81090963	67	6	61845	1.3792	0.083919	ATMIN
ENSG00000118855	3	158439987	158557508	283	26	61769	1.379	0.083952	MFSD1
ENSG00000109163	4	68595046	68630078	98	12	61866	1.3788	0.083975	GNRHR
ENSG00000105186	19	33077913	33177503	410	19	61811	1.3786	0.08401	ANKRD27
ENSG00000110090	11	68512088	68621878	195	24	61790	1.3774	0.084199	CPT1A
ENSG00000186943	9	107321449	107342411	46	6	61857	1.3773	0.084209	OR13C8
ENSG00000230453	9	33514392	33583007	118	18	61748	1.3772	0.084226	ANKRD18B
ENSG00000113657	5	146760374	146899619	129	25	61773	1.3762	0.084387	DPYSL3
ENSG00000184708	22	31822963	31902094	138	20	61823	1.3759	0.084419	EIF4ENIF1
ENSG00000091986	3	112313407	112378377	121	21	61807	1.3757	0.084456	CCDC80
ENSG00000126106	1	45090910	45150227	91	7	61724	1.3756	0.084479	TMEM53
ENSG00000204308	6	32136131	32161930	58	12	61885	1.3753	0.084522	RNF5
ENSG00000053438	20	36139617	36162092	28	5	61833	1.3752	0.084533	NNAT
ENSG00000036448	8	1983155	2123475	815	70	61784	1.3751	0.084549	MYOM2
ENSG00000048740	10	11037259	11388674	834	83	61769	1.3749	0.084576	CELF2
ENSG00000120709	5	137657624	137695416	81	13	61899	1.3748	0.084591	FAM53C
ENSG00000117114	1	81761845	82468120	1792	149	61794	1.3748	0.0846	LPHN2
ENSG00000167360	11	5433341	5454436	162	17	61871	1.3745	0.084641	OR51Q1
ENSG00000203727	6	147820063	148068683	807	60	61812	1.3727	0.084915	SAMD5
ENSG00000167333	11	4609902	4639489	87	8	61834	1.3727	0.084919	TRIM68
ENSG00000165672	10	120917215	120948345	26	6	61652	1.3719	0.085042	PRDX3
ENSG00000089639	19	19730285	19764476	40	12	61735	1.3701	0.085324	GMIP
ENSG00000157335	16	70197225	70231264	1	1	61401	1.37	0.08534	CLEC18C
ENSG00000272762	3	51984317	52018032	16	9	61793	1.3699	0.085364	RP11-155D18.14
ENSG00000170667	7	102112892	102168228	18	5	61750	1.3698	0.085381	RASA4B
ENSG00000175938	16	30950387	30977782	16	4	61838	1.3697	0.085385	ORAI3
ENSG00000114933	2	206848445	206961027	240	24	61836	1.3695	0.085418	INO80D
ENSG00000102870	16	30779778	30808523	18	5	61858	1.3692	0.08547	ZNF629
ENSG00000087470	12	32822134	32908486	285	4	61906	1.3687	0.085544	DNM1L
ENSG00000100387	22	41337351	41379313	26	6	61790	1.3687	0.085546	RBX1
ENSG00000163421	3	71810807	71844357	45	12	61768	1.3672	0.085787	PROK2
ENSG00000152128	2	135203330	135486570	502	47	61829	1.3662	0.085945	TMEM163
ENSG00000125651	19	6369580	6403992	126	12	61873	1.3657	0.08601	GTF2F1
ENSG00000101746	18	31421064	31814916	648	38	61748	1.3653	0.086072	NOL4
ENSG00000268626	17	72336906	72358271	42	7	61685	1.3653	0.08608	AC103809.2
ENSG00000100985	20	44627547	44655200	85	11	61823	1.3652	0.086088	MMP9
ENSG00000134539	12	10368657	10479850	208	14	61839	1.3652	0.086094	KLRD1
ENSG00000135903	2	223054607	223173715	243	35	61762	1.3652	0.086103	PAX3
ENSG00000159387	16	55347672	55374672	85	10	61872	1.365	0.086124	IRX6
ENSG00000186265	3	112172815	112228408	85	10	61874	1.3648	0.086161	BTLA
ENSG00000197616	14	23841199	23887486	77	18	61801	1.3644	0.086221	MYH6
ENSG00000204314	6	32106136	32132150	57	17	61851	1.3637	0.086331	PRRT1
ENSG00000169217	16	30352087	30376682	12	5	61680	1.363	0.086435	CD2BP2
ENSG00000251247	19	37331263	37413931	221	19	61898	1.3629	0.08645	ZNF345
ENSG00000144130	2	113469063	113510456	58	8	61831	1.3627	0.086488	NT5DC4
ENSG00000250644	11	1758897	1790281	70	10	61853	1.3626	0.086503	RP11-295K3.1
ENSG00000203943	1	84754049	84865640	166	21	61753	1.3621	0.086591	SAMD13
ENSG00000154645	21	19263580	19649690	548	81	61722	1.3615	0.086685	CHODL
ENSG00000254462	11	57470077	57569058	123	12	61896	1.3613	0.086705	TMX2-CTNND1
ENSG00000163406	3	121602936	121672949	220	7	61912	1.3613	0.086715	SLC15A2
ENSG00000168875	3	137473579	137494396	33	6	61846	1.3612	0.086724	SOX14
ENSG00000118557	16	72136056	72220777	208	24	61766	1.3612	0.08673	PMFBP1
ENSG00000197584	3	177980720	178572217	1314	88	61800	1.3609	0.086775	KCNMB2
ENSG00000214226	17	54859274	54926134	156	12	61818	1.3608	0.086786	C17orf67
ENSG00000167646	19	55660031	55688090	94	12	61866	1.3605	0.086832	DNAAF3
ENSG00000258388	6	32111622	32149755	86	17	61887	1.3604	0.086845	PPT2-EGFL8
ENSG00000232237	1	201073081	201106312	70	14	61762	1.3604	0.086846	ASCL5
ENSG00000253976	8	56037763	56064918	43	11	61761	1.3603	0.08686	RP11-386G21.1
ENSG00000110906	12	109876461	109925349	163	15	61897	1.3603	0.08686	KCTD10
ENSG00000143476	1	212198919	212290742	277	21	61904	1.3601	0.086896	DTL
ENSG00000197540	19	534034	559919	93	16	61838	1.3595	0.086995	GZMM
ENSG00000121481	1	185004496	185081740	74	14	61821	1.3591	0.087054	RNF2
ENSG00000101191	20	61499090	61579304	216	30	61850	1.3591	0.087055	DIDO1
ENSG00000037757	19	13865346	13895096	71	6	61819	1.3591	0.08706	MRI1
ENSG00000115145	2	152963315	153042506	155	14	61805	1.3586	0.087132	STAM2
ENSG00000204304	6	32142512	32167963	62	14	61882	1.3584	0.08717	PBX2
ENSG00000196391	15	90885477	90919324	106	8	61804	1.3579	0.087245	ZNF774
ENSG00000117971	15	78906461	79030096	243	25	61788	1.3576	0.087291	CHRNB4
ENSG00000267802	14	52426014	52446247	65	9	61910	1.357	0.087383	AL358333.1
ENSG00000161036	7	102095376	102123615	81	10	61823	1.3567	0.08744	LRWD1
ENSG00000109846	11	111769289	111804446	38	6	61830	1.3566	0.087453	CRYAB
ENSG00000174567	1	204157288	204193220	80	18	61737	1.3564	0.087486	GOLT1A
ENSG00000078399	7	27192054	27220117	35	10	61764	1.3561	0.087535	HOXA9
ENSG00000106927	9	116812407	116850752	98	15	61824	1.3558	0.087587	AMBP
ENSG00000109132	4	41736099	41760987	62	12	61675	1.3552	0.087671	PHOX2B
ENSG00000120688	13	41625410	41668137	33	10	61798	1.3549	0.087719	WBP4
ENSG00000251201	5	114904339	114971858	115	13	61707	1.3545	0.087784	TMED7-TICAM2
ENSG00000243414	5	114904339	114971876	115	13	61707	1.3545	0.087784	TICAM2
ENSG00000175928	3	3831121	3899387	117	25	61753	1.3544	0.087808	LRRN1
ENSG00000006059	17	39492344	39517064	44	9	61861	1.3543	0.087825	KRT33A
ENSG00000162736	1	160303062	160338742	54	10	61895	1.3538	0.087894	NCSTN
ENSG00000070614	5	149855381	149947773	178	21	61797	1.3538	0.087897	NDST1
ENSG00000121417	19	58131761	58164147	126	6	61843	1.3518	0.088222	ZNF211
ENSG00000187918	11	5464638	5485707	106	14	61806	1.3517	0.088238	OR51I2
ENSG00000170276	11	111772966	111799574	29	5	61825	1.3513	0.088293	HSPB2
ENSG00000147789	8	146042849	146082894	97	6	61785	1.3509	0.08837	ZNF7
ENSG00000147883	9	21992902	22019362	38	7	61813	1.3505	0.088428	CDKN2B
ENSG00000174950	1	27695666	27719870	20	2	61843	1.3504	0.088438	CD164L2
ENSG00000213281	1	115237090	115269515	34	8	61831	1.3501	0.088498	NRAS
ENSG00000134825	11	61525973	61570274	41	8	61813	1.35	0.088508	TMEM258
ENSG00000172680	8	57015501	57036541	56	9	61822	1.3495	0.088591	MOS
ENSG00000204866	19	46636363	46674556	71	7	61776	1.3494	0.088601	IGFL2
ENSG00000186818	19	55145340	55191810	123	14	61810	1.349	0.088674	LILRB4
ENSG00000134909	11	128824955	129159219	643	25	61786	1.3483	0.088787	ARHGAP32
ENSG00000197467	10	71551644	71734031	573	102	61761	1.347	0.088987	COL13A1
ENSG00000177954	1	153953235	153974626	19	10	61708	1.347	0.088993	RPS27
ENSG00000173452	7	19748933	19823221	268	13	61727	1.3469	0.089001	TMEM196
ENSG00000238243	1	248021277	248070449	175	27	61794	1.3464	0.089089	OR2W3
ENSG00000261701	16	72078522	72121145	96	14	61780	1.3464	0.089092	HPR
ENSG00000205745	7	36108694	36135346	53	12	61709	1.346	0.089149	PP13004
ENSG00000073050	19	44037192	44094625	142	23	61845	1.3458	0.08918	XRCC1
ENSG00000198590	3	37417760	37486988	102	17	61783	1.3456	0.089214	C3orf35
ENSG00000135164	7	86771677	86835653	172	10	61862	1.3456	0.089218	DMTF1
ENSG00000119979	10	120853598	120907496	102	4	61799	1.3454	0.089242	FAM45A
ENSG00000169733	17	79995778	80019707	53	11	61747	1.3453	0.089262	RFNG
ENSG00000197106	1	110683108	110754824	79	13	61728	1.345	0.089315	SLC6A17
ENSG00000205300	20	4040799	4065812	149	17	61796	1.3447	0.089363	RP11-352D3.2
ENSG00000143294	1	156710402	156780607	158	18	61883	1.3446	0.089371	PRCC
ENSG00000179889	16	15058448	15243196	184	23	61826	1.3441	0.089456	PDXDC1
ENSG00000066117	12	50468755	50504495	34	7	61812	1.3438	0.089503	SMARCD1
ENSG00000179873	19	56286770	56358166	256	38	61750	1.3437	0.089516	NLRP11
ENSG00000100109	22	26877191	26918471	118	21	61847	1.3431	0.089627	TFIP11
ENSG00000126353	17	38700021	38731724	38	10	61635	1.343	0.089634	CCR7
ENSG00000189030	1	156258415	156279428	39	6	61895	1.3429	0.089659	VHLL
ENSG00000166887	15	42440899	42510514	111	11	61880	1.3429	0.089659	VPS39
ENSG00000120008	10	122600687	122679036	271	15	61835	1.3423	0.089749	WDR11
ENSG00000169507	2	165742696	165822035	173	18	61783	1.3421	0.089782	SLC38A11
ENSG00000184394	14	20601895	20622821	44	8	61823	1.342	0.089792	OR4N5
ENSG00000109103	17	26863725	26889686	8	4	61782	1.3413	0.089919	UNC119
ENSG00000141994	19	5774843	5801249	91	9	61870	1.3412	0.089933	DUS3L
ENSG00000213983	14	24018774	24047279	25	8	61814	1.3407	0.090001	AP1G2
ENSG00000126878	9	133961863	134008539	109	20	61767	1.3406	0.090033	AIF1L
ENSG00000010030	6	36312419	36366164	136	26	61771	1.3403	0.090071	ETV7
[truncated: 17,108 more rows]

## Sheet: 2.) MAGMA geneset-based results
VARIABLE	TYPE	NGENES	BETA	BETA_STD	SE	P	FULL_NAME
Curated_gene_sets:reactome_r...133	SET	5	1.8937	0.030631	0.43646	7.21e-06	Curated_gene_sets:reactome_runx1_regulates_expression_of_components_of_tight_junctions
Curated_gene_sets:senese_hda...6	SET	110	0.29889	0.022613	0.080632	0.0001053	Curated_gene_sets:senese_hdac2_targets_up
GO_cc:go_ribonucleoprotein_g...	SET	209	0.20306	0.021121	0.055947	0.00014249	GO_cc:go_ribonucleoprotein_granule
Curated_gene_sets:le_neurona...2	SET	17	0.76467	0.022799	0.21239	0.00015942	Curated_gene_sets:le_neuronal_differentiation_up
Curated_gene_sets:myllykanga...4	SET	18	0.67449	0.020693	0.18736	0.0001597	Curated_gene_sets:myllykangas_amplification_hot_spot_17
GO_bp:go_protein_polyglutamy...	SET	11	0.8245	0.019778	0.22967	0.00016594	GO_bp:go_protein_polyglutamylation
Curated_gene_sets:lee_aging_...3	SET	36	0.47198	0.020468	0.13172	0.00017016	Curated_gene_sets:lee_aging_muscle_dn
Curated_gene_sets:myllykanga...10	SET	14	0.74091	0.020049	0.20687	0.00017134	Curated_gene_sets:myllykangas_amplification_hot_spot_24
GO_mf:go_gtpase_inhibitor_ac...	SET	14	0.89115	0.024114	0.25818	0.00027928	GO_mf:go_gtpase_inhibitor_activity
Curated_gene_sets:reactome_p...28	SET	107	0.27903	0.020823	0.085155	0.00052618	Curated_gene_sets:reactome_phase_ii_conjugation_of_compounds
Curated_gene_sets:eppert_ce_...	SET	37	0.46017	0.020231	0.14527	0.00076955	Curated_gene_sets:eppert_ce_hsc_lsc
GO_cc:go_elongator_holoenzym...	SET	7	0.9511	0.018202	0.30136	0.0008012	GO_cc:go_elongator_holoenzyme_complex
GO_bp:go_neuron_fate_specifi...	SET	34	0.45792	0.0193	0.14525	0.00081087	GO_bp:go_neuron_fate_specification
GO_bp:go_c_terminal_protein_...3	SET	7	0.84597	0.01619	0.26867	0.0008215	GO_bp:go_c_terminal_protein_lipidation
GO_bp:go_negative_regulation...403	SET	16	0.57948	0.016762	0.18653	0.00094785	GO_bp:go_negative_regulation_of_meiotic_cell_cycle
Curated_gene_sets:biocarta_r...3	SET	13	0.76422	0.019928	0.2461	0.00095228	Curated_gene_sets:biocarta_racc_pathway
GO_cc:go_p_body	SET	84	0.2655	0.017566	0.086172	0.0010331	GO_cc:go_p_body
Curated_gene_sets:reactome_v...14	SET	11	0.91726	0.022003	0.30064	0.0011424	Curated_gene_sets:reactome_vitamin_d_calciferol_metabolism
GO_bp:go_endodermal_cell_fat...2	SET	8	0.9429	0.01929	0.30945	0.0011576	GO_bp:go_endodermal_cell_fate_specification
Curated_gene_sets:nakamura_a...5	SET	5	0.82157	0.013289	0.27171	0.0012505	Curated_gene_sets:nakamura_alveolar_epithelium
Curated_gene_sets:reactome_f...42	SET	5	1.0278	0.016624	0.3445	0.0014276	Curated_gene_sets:reactome_formation_of_xylulose_5_phosphate
GO_bp:go_xylulose_5_phosphat...	SET	5	1.0278	0.016624	0.3445	0.0014276	GO_bp:go_xylulose_5_phosphate_biosynthetic_process
GO_bp:go_c_terminal_protein_...1	SET	15	0.5904	0.016536	0.19825	0.0014531	GO_bp:go_c_terminal_protein_amino_acid_modification
Curated_gene_sets:sakai_tumo...1	SET	79	0.26036	0.016707	0.087773	0.0015093	Curated_gene_sets:sakai_tumor_infiltrating_monocytes_dn
Curated_gene_sets:reactome_i...56	SET	33	0.4778	0.01984	0.16128	0.0015275	Curated_gene_sets:reactome_interleukin_7_signaling
Curated_gene_sets:reactome_h...1	SET	133	0.23665	0.019675	0.080366	0.0016193	Curated_gene_sets:reactome_hats_acetylate_histones
GO_bp:go_peptidyl_glutamic_a...	SET	27	0.47691	0.017916	0.16377	0.001798	GO_bp:go_peptidyl_glutamic_acid_modification
Curated_gene_sets:gross_hypo...2	SET	135	0.2107	0.017648	0.072686	0.0018761	Curated_gene_sets:gross_hypoxia_via_elk3_and_hif1a_up
Curated_gene_sets:hahtola_my...2	SET	62	0.33614	0.019117	0.11603	0.001887	Curated_gene_sets:hahtola_mycosis_fungoides_cd4_up
GO_bp:go_regulation_of_epide...3	SET	82	0.27386	0.017902	0.094893	0.0019539	GO_bp:go_regulation_of_epidermis_development
Curated_gene_sets:vanharanta...1	SET	64	0.29303	0.016931	0.1027	0.0021667	Curated_gene_sets:vanharanta_uterine_fibroid_dn
GO_bp:go_granulocyte_colony_...	SET	5	0.93432	0.015113	0.32758	0.0021738	GO_bp:go_granulocyte_colony_stimulating_factor_production
Curated_gene_sets:martens_tr...2	SET	812	0.083992	0.016943	0.029456	0.0021792	Curated_gene_sets:martens_tretinoin_response_up
GO_mf:go_single_thymine_inse...	SET	5	1.0403	0.016827	0.36509	0.0021923	GO_mf:go_single_thymine_insertion_binding
GO_bp:go_negative_regulation...331	SET	4	1.0431	0.015091	0.3676	0.0022762	GO_bp:go_negative_regulation_of_interleukin_2_biosynthetic_process
GO_bp:go_negative_regulation...404	SET	11	0.64364	0.015439	0.22722	0.0023107	GO_bp:go_negative_regulation_of_meiotic_nuclear_division
GO_bp:go_signal_release	SET	442	0.11053	0.016616	0.039161	0.0023854	GO_bp:go_signal_release
GO_cc:go_pip_body	SET	5	0.99345	0.016069	0.35249	0.0024166	GO_cc:go_pip_body
GO_bp:go_nuclear_transcribed...4	SET	35	0.37372	0.015981	0.1332	0.0025136	GO_bp:go_nuclear_transcribed_mrna_catabolic_process_exonucleolytic
Curated_gene_sets:boylan_mul...12	SET	102	0.22417	0.016336	0.080365	0.0026434	Curated_gene_sets:boylan_multiple_myeloma_pca1_up
Curated_gene_sets:servitja_i...1	SET	98	0.23802	0.017003	0.085348	0.0026487	Curated_gene_sets:servitja_islet_hnf1a_targets_dn
GO_bp:go_nuclear_transcribed...1	SET	196	0.16072	0.016194	0.057648	0.0026557	GO_bp:go_nuclear_transcribed_mrna_catabolic_process
GO_bp:go_positive_regulation...819	SET	9	0.73499	0.015948	0.26364	0.0026562	GO_bp:go_positive_regulation_of_torc1_signaling
GO_bp:go_integrin_biosynthet...	SET	3	1.471	0.018432	0.52978	0.0027491	GO_bp:go_integrin_biosynthetic_process
GO_bp:go_cell_fate_specifica...2	SET	11	0.72163	0.01731	0.26049	0.0028034	GO_bp:go_cell_fate_specification_involved_in_pattern_specification
Curated_gene_sets:reactome_b...20	SET	214	0.16228	0.017078	0.058611	0.0028164	Curated_gene_sets:reactome_biological_oxidations
Curated_gene_sets:reactome_r...144	SET	22	0.4958	0.016814	0.17947	0.0028706	Curated_gene_sets:reactome_runx2_regulates_osteoblast_differentiation
GO_bp:go_motor_neuron_apopto...	SET	7	1.0324	0.019757	0.37507	0.0029615	GO_bp:go_motor_neuron_apoptotic_process
Curated_gene_sets:reactome_o...17	SET	10	0.84837	0.019404	0.30832	0.0029689	Curated_gene_sets:reactome_organic_cation_transport
GO_bp:go_vitamin_d_metabolic...	SET	14	0.56402	0.015262	0.20525	0.0030019	GO_bp:go_vitamin_d_metabolic_process
Curated_gene_sets:durchdewal...1	SET	249	0.14243	0.016154	0.05203	0.0030991	Curated_gene_sets:durchdewald_skin_carcinogenesis_dn
GO_cc:go_phagophore_assembly...2	SET	15	0.54277	0.015202	0.19829	0.0031015	GO_cc:go_phagophore_assembly_site_membrane
GO_bp:go_regulation_of_torc1...	SET	29	0.37792	0.014713	0.13825	0.0031358	GO_bp:go_regulation_of_torc1_signaling
Curated_gene_sets:grade_colo...1	SET	97	0.23293	0.016555	0.085724	0.0032958	Curated_gene_sets:grade_colon_and_rectal_cancer_dn
GO_mf:go_enzyme_inhibitor_ac...	SET	350	0.12195	0.016354	0.04493	0.0033252	GO_mf:go_enzyme_inhibitor_activity
GO_mf:go_guanine_thymine_mis...	SET	6	0.96246	0.017053	0.35643	0.003468	GO_mf:go_guanine_thymine_mispair_binding
GO_bp:go_cellular_response_t...73	SET	7	0.68488	0.013107	0.25677	0.0038276	GO_bp:go_cellular_response_to_magnesium_ion
GO_bp:go_negative_regulation...278	SET	42	0.35989	0.016855	0.1356	0.0039811	GO_bp:go_negative_regulation_of_gtpase_activity
Curated_gene_sets:cheok_resp...8	SET	11	0.67626	0.016222	0.25563	0.0040833	Curated_gene_sets:cheok_response_to_mercaptopurine_up
GO_bp:go_regulation_of_trans...30	SET	23	0.57621	0.01998	0.21783	0.0040861	GO_bp:go_regulation_of_transposition
Curated_gene_sets:gentile_uv...6	SET	37	0.39785	0.017491	0.15098	0.0042086	Curated_gene_sets:gentile_uv_response_cluster_d2
GO_mf:go_copper_chaperone_ac...	SET	4	0.96992	0.014032	0.37058	0.0044355	GO_mf:go_copper_chaperone_activity
GO_bp:go_transposition	SET	28	0.46085	0.017629	0.17619	0.0044585	GO_bp:go_transposition
GO_bp:go_protein_acetylation	SET	178	0.15971	0.015343	0.061327	0.0046091	GO_bp:go_protein_acetylation
GO_bp:go_cardiolipin_acyl_ch...	SET	5	1.3476	0.021797	0.51794	0.0046415	GO_bp:go_cardiolipin_acyl_chain_remodeling
GO_mf:go_phosphatidylinosito...10	SET	35	0.37656	0.016102	0.14493	0.0046895	GO_mf:go_phosphatidylinositol_3_phosphate_binding
Curated_gene_sets:amit_egf_r...8	SET	17	0.51111	0.015239	0.19723	0.0047832	Curated_gene_sets:amit_egf_response_40_mcf10a
GO_bp:go_negative_regulation...718	SET	6	1.0147	0.017978	0.3918	0.0048071	GO_bp:go_negative_regulation_of_vesicle_fusion
GO_bp:go_regulation_of_toll_...4	SET	9	0.69207	0.015017	0.26883	0.005026	GO_bp:go_regulation_of_toll_like_receptor_9_signaling_pathway
Curated_gene_sets:reactome_s...155	SET	13	0.59759	0.015583	0.23233	0.0050575	Curated_gene_sets:reactome_synthesis_of_ip2_ip_and_ins_in_the_cytosol
GO_cc:go_derlin_1_retrotrans...	SET	10	0.67109	0.015349	0.26125	0.0051084	GO_cc:go_derlin_1_retrotranslocation_complex
GO_bp:go_regulation_of_methy...	SET	13	0.60891	0.015878	0.23921	0.0054598	GO_bp:go_regulation_of_methylation_dependent_chromatin_silencing
GO_bp:go_ventral_spinal_cord...1	SET	46	0.32121	0.015742	0.12625	0.0054809	GO_bp:go_ventral_spinal_cord_development
Curated_gene_sets:reactome_c...115	SET	23	0.43093	0.014943	0.16939	0.005484	Curated_gene_sets:reactome_cytosolic_sulfonation_of_small_molecules
GO_bp:go_interleukin_7_media...	SET	28	0.47482	0.018164	0.1867	0.0054963	GO_bp:go_interleukin_7_mediated_signaling_pathway
GO_bp:go_cellular_response_t...63	SET	7	0.8391	0.016058	0.33056	0.0055728	GO_bp:go_cellular_response_to_laminar_fluid_shear_stress
Curated_gene_sets:amit_serum...4	SET	30	0.39985	0.015832	0.15772	0.0056251	Curated_gene_sets:amit_serum_response_40_mcf10a
GO_bp:go_positive_regulation...818	SET	35	0.33715	0.014417	0.13341	0.005756	GO_bp:go_positive_regulation_of_tor_signaling
GO_bp:go_regulation_of_cd8_p...2	SET	6	0.6983	0.012373	0.27636	0.0057611	GO_bp:go_regulation_of_cd8_positive_alpha_beta_t_cell_differentiation
GO_bp:go_nuclear_transcribed...3	SET	7	0.68784	0.013164	0.27234	0.0057787	GO_bp:go_nuclear_transcribed_mrna_catabolic_process_deadenylation_independent_decay
Curated_gene_sets:mili_pseud...5	SET	469	0.097868	0.015144	0.038772	0.0058035	Curated_gene_sets:mili_pseudopodia_haptotaxis_up
Curated_gene_sets:shedden_lu...3	SET	65	0.25483	0.014838	0.10118	0.0058947	Curated_gene_sets:shedden_lung_cancer_good_survival_a5
GO_bp:go_magnesium_ion_homeo...	SET	12	0.64201	0.016085	0.2551	0.0059269	GO_bp:go_magnesium_ion_homeostasis
Curated_gene_sets:mcdowell_a...2	SET	44	0.28514	0.013668	0.11353	0.0060161	Curated_gene_sets:mcdowell_acute_lung_injury_up
GO_bp:go_renal_water_transpo...	SET	7	0.85669	0.016395	0.34121	0.006029	GO_bp:go_renal_water_transport
GO_mf:go_enzyme_regulator_ac...	SET	960	0.06917	0.01511	0.027651	0.0061874	GO_mf:go_enzyme_regulator_activity
Curated_gene_sets:reactome_a...51	SET	5	1.2542	0.020286	0.50212	0.006254	Curated_gene_sets:reactome_acyl_chain_remodeling_of_cl
Curated_gene_sets:reactome_m...83	SET	15	0.48286	0.013524	0.19346	0.0062872	Curated_gene_sets:reactome_mrna_decay_by_5_to_3_exoribonuclease
GO_bp:go_s_adenosylmethionin...1	SET	7	0.61848	0.011836	0.24782	0.0062904	GO_bp:go_s_adenosylmethionine_cycle
GO_cc:go_ribonucleoprotein_c...	SET	799	0.073312	0.014675	0.029386	0.0063072	GO_cc:go_ribonucleoprotein_complex
GO_bp:go_spinal_cord_motor_n...2	SET	32	0.37322	0.015261	0.14975	0.0063507	GO_bp:go_spinal_cord_motor_neuron_differentiation
Curated_gene_sets:korkola_em...1	SET	9	0.63837	0.013852	0.25648	0.0064103	Curated_gene_sets:korkola_embryonal_carcinoma
GO_mf:go_sphingomyelin_phosp...	SET	6	0.73563	0.013034	0.29556	0.0064119	GO_mf:go_sphingomyelin_phosphodiesterase_activity
GO_bp:go_regulation_of_inner...	SET	8	0.78195	0.015997	0.31456	0.0064678	GO_bp:go_regulation_of_inner_ear_auditory_receptor_cell_differentiation
Curated_gene_sets:boylan_mul...14	SET	75	0.24128	0.015087	0.097303	0.0065805	Curated_gene_sets:boylan_multiple_myeloma_pca3_up
GO_mf:go_single_base_inserti...	SET	6	0.83073	0.014719	0.33776	0.0069612	GO_mf:go_single_base_insertion_or_deletion_binding
GO_cc:go_prc1_complex	SET	15	0.55715	0.015605	0.22685	0.0070291	GO_cc:go_prc1_complex
Curated_gene_sets:vernochet_...	SET	18	0.4418	0.013554	0.1799	0.0070345	Curated_gene_sets:vernochet_adipogenesis
GO_bp:go_cellular_magnesium_...	SET	4	0.85543	0.012376	0.34969	0.0072233	GO_bp:go_cellular_magnesium_ion_homeostasis
GO_cc:go_ino80_type_complex	SET	24	0.41169	0.014582	0.16845	0.0072694	GO_cc:go_ino80_type_complex
GO_cc:go_multimeric_ribonucl...	SET	10	0.60117	0.01375	0.24714	0.0075029	GO_cc:go_multimeric_ribonuclease_p_complex
GO_bp:go_antifungal_innate_i...	SET	3	0.84381	0.010573	0.34692	0.0075073	GO_bp:go_antifungal_innate_immune_response
GO_bp:go_toll_like_receptor_...5	SET	20	0.46913	0.01517	0.19295	0.007527	GO_bp:go_toll_like_receptor_9_signaling_pathway
GO_cc:go_pole_plasm	SET	17	0.51848	0.015459	0.21374	0.0076432	GO_cc:go_pole_plasm
Curated_gene_sets:tien_intes...6	SET	48	0.28649	0.014342	0.11821	0.0076881	Curated_gene_sets:tien_intestine_probiotics_6hr_up
GO_bp:go_type_b_pancreatic_c...2	SET	20	0.47957	0.015508	0.19847	0.0078454	GO_bp:go_type_b_pancreatic_cell_development
GO_bp:go_positive_regulation...14	SET	28	0.38735	0.014818	0.16037	0.0078641	GO_bp:go_positive_regulation_of_acute_inflammatory_response
Curated_gene_sets:tien_intes...2	SET	539	0.084583	0.014005	0.035027	0.0078772	Curated_gene_sets:tien_intestine_probiotics_24hr_up
GO_bp:go_inner_ear_auditory_...	SET	31	0.37428	0.015064	0.15502	0.0078849	GO_bp:go_inner_ear_auditory_receptor_cell_differentiation
GO_bp:go_commissural_neuron_...	SET	12	0.63219	0.015839	0.26219	0.0079564	GO_bp:go_commissural_neuron_axon_guidance
GO_cc:go_protein_acetyltrans...	SET	83	0.20717	0.013625	0.085957	0.0079784	GO_cc:go_protein_acetyltransferase_complex
GO_bp:go_establishment_of_en...1	SET	38	0.33283	0.014828	0.13812	0.0079893	GO_bp:go_establishment_of_endothelial_barrier
GO_cc:go_anchored_component_...5	SET	8	0.71312	0.014589	0.29596	0.0079924	GO_cc:go_anchored_component_of_presynaptic_membrane
Curated_gene_sets:georges_ce...	SET	61	0.27101	0.015289	0.11282	0.0081575	Curated_gene_sets:georges_cell_cycle_mir192_targets
GO_cc:go_methylosome	SET	12	0.74812	0.018743	0.31157	0.0081784	GO_cc:go_methylosome
Curated_gene_sets:farmer_bre...10	SET	19	0.42496	0.013394	0.17716	0.0082312	Curated_gene_sets:farmer_breast_cancer_cluster_7
Curated_gene_sets:kasler_hda...3	SET	30	0.39423	0.015609	0.16445	0.0082651	Curated_gene_sets:kasler_hdac7_targets_2_dn
Curated_gene_sets:browne_hcm...18	SET	36	0.31537	0.013676	0.13157	0.0082721	Curated_gene_sets:browne_hcmv_infection_2hr_up
Curated_gene_sets:biocarta_n...7	SET	24	0.39533	0.014003	0.16508	0.0083226	Curated_gene_sets:biocarta_nkt_pathway
GO_mf:go_calcium_cation_anti...	SET	11	0.60094	0.014415	0.25102	0.0083392	GO_mf:go_calcium_cation_antiporter_activity
GO_bp:go_regulation_of_epide...1	SET	59	0.26498	0.014702	0.11085	0.0084193	GO_bp:go_regulation_of_epidermal_cell_differentiation
GO_bp:go_dendrite_arborizati...	SET	5	1.0148	0.016415	0.42593	0.0086013	GO_bp:go_dendrite_arborization
GO_bp:go_nuclear_transcribed...6	SET	113	0.18265	0.014005	0.076666	0.0086055	GO_bp:go_nuclear_transcribed_mrna_catabolic_process_nonsense_mediated_decay
GO_bp:go_synaptic_vesicle_en...	SET	6	0.98046	0.017372	0.41171	0.008629	GO_bp:go_synaptic_vesicle_endosomal_processing
GO_mf:go_gpi_anchor_binding	SET	7	0.79712	0.015255	0.33537	0.0087361	GO_mf:go_gpi_anchor_binding
GO_bp:go_positive_regulation...377	SET	10	0.64689	0.014796	0.27218	0.0087398	GO_bp:go_positive_regulation_of_inflammatory_response_to_antigenic_stimulus
GO_bp:go_regulation_of_b_cel...6	SET	27	0.3841	0.014429	0.16165	0.0087529	GO_bp:go_regulation_of_b_cell_receptor_signaling_pathway
GO_bp:go_auditory_receptor_c...1	SET	17	0.51868	0.015465	0.21865	0.0088475	GO_bp:go_auditory_receptor_cell_development
GO_bp:go_ventral_spinal_cord...2	SET	17	0.50232	0.014977	0.21192	0.0088907	GO_bp:go_ventral_spinal_cord_interneuron_differentiation
Curated_gene_sets:reactome_o...16	SET	15	0.62604	0.017534	0.26435	0.0089439	Curated_gene_sets:reactome_organic_cation_anion_zwitterion_transport
GO_bp:go_regulation_of_motor...	SET	5	1.0674	0.017266	0.45152	0.0090422	GO_bp:go_regulation_of_motor_neuron_apoptotic_process
Curated_gene_sets:zheng_foxp...1	SET	7	0.78409	0.015006	0.33187	0.0090788	Curated_gene_sets:zheng_foxp3_targets_dn
GO_cc:go_sex_chromosome	SET	27	0.40186	0.015096	0.17019	0.0091114	GO_cc:go_sex_chromosome
Curated_gene_sets:reactome_r...31	SET	11	0.53129	0.012744	0.22538	0.0092117	Curated_gene_sets:reactome_regulation_of_gene_expression_by_hypoxia_inducible_factor
GO_bp:go_positive_regulation...329	SET	8	0.60353	0.012347	0.25611	0.0092306	GO_bp:go_positive_regulation_of_granulocyte_differentiation
Curated_gene_sets:laiho_colo...2	SET	111	0.17614	0.013386	0.074771	0.0092507	Curated_gene_sets:laiho_colorectal_cancer_serrated_up
Curated_gene_sets:reactome_f...37	SET	51	0.2449	0.012636	0.10401	0.0092765	Curated_gene_sets:reactome_formation_of_tc_ner_pre_incision_complex
GO_bp:go_stress_induced_prem...	SET	8	0.63041	0.012897	0.26834	0.0094115	GO_bp:go_stress_induced_premature_senescence
GO_cc:go_early_phagosome	SET	12	0.61959	0.015523	0.26375	0.0094144	GO_cc:go_early_phagosome
GO_bp:go_positive_regulation...684	SET	11	0.61	0.014632	0.25973	0.0094278	GO_bp:go_positive_regulation_of_protein_sumoylation
GO_bp:go_ribonucleoside_cata...	SET	20	0.50164	0.016222	0.21371	0.0094607	GO_bp:go_ribonucleoside_catabolic_process
Curated_gene_sets:sabates_co...4	SET	131	0.16604	0.013702	0.070778	0.0094961	Curated_gene_sets:sabates_colorectal_adenoma_up
Curated_gene_sets:reactome_g...46	SET	25	0.5661	0.020464	0.24134	0.0095038	Curated_gene_sets:reactome_glucuronidation
GO_cc:go_extrinsic_component...12	SET	6	0.90779	0.016084	0.38756	0.0095894	GO_cc:go_extrinsic_component_of_presynaptic_membrane
Curated_gene_sets:kegg_rna_d...	SET	57	0.25709	0.014021	0.10989	0.0096639	Curated_gene_sets:kegg_rna_degradation
GO_bp:go_methylation_depende...	SET	25	0.39762	0.014374	0.1701	0.0097131	GO_bp:go_methylation_dependent_chromatin_silencing
Curated_gene_sets:urs_adipoc...2	SET	67	0.22988	0.013589	0.098386	0.0097384	Curated_gene_sets:urs_adipocyte_differentiation_up
Curated_gene_sets:kyng_norma...2	SET	14	0.49312	0.013344	0.21124	0.009794	Curated_gene_sets:kyng_normal_aging_up
Curated_gene_sets:reactome_t...125	SET	7	0.60758	0.011627	0.26054	0.0098578	Curated_gene_sets:reactome_tysnd1_cleaves_peroxisomal_proteins
Curated_gene_sets:zhou_pancr...1	SET	11	0.55437	0.013298	0.23841	0.010033	Curated_gene_sets:zhou_pancreatic_beta_cell
GO_bp:go_response_to_erythro...	SET	8	0.73517	0.01504	0.31635	0.010071	GO_bp:go_response_to_erythropoietin
Curated_gene_sets:reactome_t...37	SET	39	0.30318	0.013684	0.13053	0.010102	Curated_gene_sets:reactome_tnf_signaling
GO_bp:go_negative_regulation...598	SET	1159	0.057724	0.013779	0.024998	0.010475	GO_bp:go_negative_regulation_of_rna_biosynthetic_process
Curated_gene_sets:lu_ezh2_ta...1	SET	360	0.096593	0.013133	0.041859	0.010519	Curated_gene_sets:lu_ezh2_targets_dn
GO_cc:go_ribonuclease_p_comp...	SET	13	0.52778	0.013762	0.22943	0.010719	GO_cc:go_ribonuclease_p_complex
Curated_gene_sets:reactome_r...138	SET	7	0.69118	0.013227	0.30076	0.010784	Curated_gene_sets:reactome_runx1_regulates_transcription_of_genes_involved_in_differentiation_of_myeloid_cells
Curated_gene_sets:nakamura_l...2	SET	14	0.42411	0.011476	0.18461	0.010807	Curated_gene_sets:nakamura_lung_cancer_differentiation_markers
Curated_gene_sets:reactome_t...114	SET	17	0.42572	0.012693	0.18554	0.010887	Curated_gene_sets:reactome_tristetraprolin_ttp_zfp36_binds_and_destabilizes_mrna
GO_bp:go_nucleoside_cataboli...	SET	31	0.38866	0.015643	0.16951	0.010937	GO_bp:go_nucleoside_catabolic_process
GO_cc:go_picln_sm_protein_co...	SET	6	0.98852	0.017515	0.43142	0.010979	GO_cc:go_picln_sm_protein_complex
GO_mf:go_ribonuclease_p_acti...	SET	12	0.53115	0.013307	0.23204	0.011044	GO_mf:go_ribonuclease_p_activity
GO_cc:go_phagophore_assembly...1	SET	30	0.32753	0.012968	0.14358	0.011276	GO_cc:go_phagophore_assembly_site
Curated_gene_sets:boyault_li...4	SET	39	0.31287	0.014121	0.13746	0.01143	Curated_gene_sets:boyault_liver_cancer_subclass_g12_up
Curated_gene_sets:im_srebf1a...	SET	5	0.60542	0.0097927	0.26629	0.011503	Curated_gene_sets:im_srebf1a_targets
GO_bp:go_response_to_extrace...	SET	498	0.08162	0.013004	0.036148	0.011982	GO_bp:go_response_to_extracellular_stimulus
GO_bp:go_connective_tissue_r...	SET	8	0.78446	0.016049	0.34772	0.012042	GO_bp:go_connective_tissue_replacement
Curated_gene_sets:der_ifn_al...1	SET	4	1.089	0.015755	0.48375	0.012196	Curated_gene_sets:der_ifn_alpha_response_dn
Curated_gene_sets:nakajima_e...	SET	24	0.39922	0.01414	0.17759	0.012297	Curated_gene_sets:nakajima_eosinophil
GO_bp:go_chiasma_assembly	SET	7	0.79832	0.015278	0.35581	0.012434	GO_bp:go_chiasma_assembly
GO_bp:go_spinal_cord_motor_n...1	SET	13	0.50991	0.013296	0.22794	0.012648	GO_bp:go_spinal_cord_motor_neuron_cell_fate_specification
GO_bp:go_macrophage_colony_s...1	SET	5	0.71032	0.011489	0.31809	0.012779	GO_bp:go_macrophage_colony_stimulating_factor_production
GO_bp:go_dna_demethylation	SET	25	0.42309	0.015295	0.18953	0.012806	GO_bp:go_dna_demethylation
GO_bp:go_enteroendocrine_cel...	SET	27	0.38313	0.014392	0.17197	0.01295	GO_bp:go_enteroendocrine_cell_differentiation
GO_bp:go_negative_regulation...56	SET	1442	0.050097	0.013233	0.022488	0.012958	GO_bp:go_negative_regulation_of_biosynthetic_process
Curated_gene_sets:appierto_r...1	SET	49	0.27392	0.013854	0.12304	0.013004	Curated_gene_sets:appierto_response_to_fenretinide_dn
GO_bp:go_copper_ion_homeosta...	SET	14	0.42631	0.011536	0.19197	0.013192	GO_bp:go_copper_ion_homeostasis
GO_mf:go_phospholipase_activ...2	SET	98	0.17522	0.012517	0.078921	0.013211	GO_mf:go_phospholipase_activity
Curated_gene_sets:acevedo_li...7	SET	262	0.11169	0.012989	0.050318	0.013227	Curated_gene_sets:acevedo_liver_tumor_vs_normal_adjacent_tissue_dn
GO_bp:go_negative_regulation...116	SET	8	0.54159	0.01108	0.24408	0.013255	GO_bp:go_negative_regulation_of_cell_maturation
GO_bp:go_trna_5_end_processi...	SET	16	0.45784	0.013244	0.20636	0.013264	GO_bp:go_trna_5_end_processing
GO_cc:go_ego_complex	SET	4	0.60482	0.0087504	0.27273	0.013297	GO_cc:go_ego_complex
GO_bp:go_renin_secretion_int...	SET	6	0.86386	0.015306	0.39087	0.013557	GO_bp:go_renin_secretion_into_blood_stream
GO_bp:go_deadenylation_depen...	SET	10	0.52954	0.012112	0.23978	0.013613	GO_bp:go_deadenylation_dependent_decapping_of_nuclear_transcribed_mrna
Curated_gene_sets:thum_systo...1	SET	185	0.13243	0.012968	0.060061	0.013735	Curated_gene_sets:thum_systolic_heart_failure_dn
Curated_gene_sets:reactome_s...134	SET	43	0.28656	0.013579	0.13024	0.013905	Curated_gene_sets:reactome_sumoylation_of_transcription_cofactors
GO_bp:go_neuromuscular_synap...	SET	30	0.34174	0.013531	0.15539	0.013939	GO_bp:go_neuromuscular_synaptic_transmission
GO_bp:go_protein_acylation	SET	220	0.12315	0.013139	0.056026	0.013978	GO_bp:go_protein_acylation
GO_bp:go_face_morphogenesis	SET	32	0.28801	0.011777	0.13124	0.014104	GO_bp:go_face_morphogenesis
Curated_gene_sets:coller_myc...2	SET	24	0.37603	0.013319	0.17154	0.014193	Curated_gene_sets:coller_myc_targets_up
GO_cc:go_swr1_complex	SET	11	0.50283	0.012062	0.22953	0.014244	GO_cc:go_swr1_complex
Curated_gene_sets:jiang_vhl_...	SET	85	0.1759	0.011707	0.080301	0.014249	Curated_gene_sets:jiang_vhl_targets
GO_bp:go_diet_induced_thermo...	SET	9	0.5565	0.012075	0.25417	0.014289	GO_bp:go_diet_induced_thermogenesis
GO_bp:go_hair_cell_different...	SET	39	0.30531	0.01378	0.13973	0.014452	GO_bp:go_hair_cell_differentiation
Curated_gene_sets:reactome_p...113	SET	9	0.58996	0.012801	0.27032	0.014545	Curated_gene_sets:reactome_ptk6_regulates_rtks_and_their_effectors_akt1_and_dok1
GO_bp:go_negative_regulation...453	SET	2	1.4211	0.014539	0.65114	0.014546	GO_bp:go_negative_regulation_of_myoblast_proliferation
GO_bp:go_regulation_of_melan...2	SET	6	0.84839	0.015032	0.38883	0.014566	GO_bp:go_regulation_of_melanocyte_differentiation
GO_bp:go_response_to_oxygen_...2	SET	8	0.59639	0.012201	0.2738	0.014703	GO_bp:go_response_to_oxygen_glucose_deprivation
Curated_gene_sets:reactome_c...82	SET	6	0.91051	0.016133	0.41808	0.014718	Curated_gene_sets:reactome_conjugation_of_benzoate_with_glycine
GO_mf:go_calcium_sodium_anti...	SET	5	0.81022	0.013105	0.37205	0.014721	GO_mf:go_calcium_sodium_antiporter_activity
Curated_gene_sets:berenjeno_...4	SET	28	0.32477	0.012424	0.14942	0.014876	Curated_gene_sets:berenjeno_transformed_by_rhoa_forever_dn
Curated_gene_sets:hahtola_ct...1	SET	26	0.39169	0.01444	0.18026	0.0149	Curated_gene_sets:hahtola_ctcl_cutaneous
Curated_gene_sets:west_adren...3	SET	501	0.07846	0.012538	0.036139	0.01497	Curated_gene_sets:west_adrenocortical_tumor_dn
GO_bp:go_negative_regulation...439	SET	11	0.63523	0.015238	0.29275	0.015015	GO_bp:go_negative_regulation_of_multicellular_organism_growth
Curated_gene_sets:hoshida_li...4	SET	112	0.16801	0.012826	0.077485	0.015076	Curated_gene_sets:hoshida_liver_cancer_subclass_s2
GO_bp:go_polyol_catabolic_pr...	SET	22	0.37257	0.012635	0.17195	0.015138	GO_bp:go_polyol_catabolic_process
GO_mf:go_cation_cation_antip...	SET	24	0.36996	0.013104	0.17084	0.015183	GO_mf:go_cation_cation_antiporter_activity
Curated_gene_sets:lee_aging_...4	SET	35	0.28622	0.012239	0.13228	0.015251	Curated_gene_sets:lee_aging_muscle_up
Curated_gene_sets:dutertre_e...4	SET	219	0.12437	0.013239	0.057504	0.015286	Curated_gene_sets:dutertre_estradiol_response_6hr_up
GO_bp:go_response_to_nitric_...	SET	19	0.39213	0.01236	0.18139	0.015325	GO_bp:go_response_to_nitric_oxide
Curated_gene_sets:ellwood_my...1	SET	41	0.26636	0.012326	0.12326	0.015358	Curated_gene_sets:ellwood_myc_targets_dn
Curated_gene_sets:reactome_p...109	SET	6	0.7145	0.01266	0.33074	0.015382	Curated_gene_sets:reactome_ptk6_promotes_hif1a_stabilization
GO_bp:go_folate_import_acros...	SET	5	0.85719	0.013865	0.39682	0.015389	GO_bp:go_folate_import_across_plasma_membrane
Curated_gene_sets:pid_ps1_pa...	SET	45	0.26566	0.012878	0.12321	0.015543	Curated_gene_sets:pid_ps1_pathway
GO_mf:go_endonuclease_activi...3	SET	39	0.28055	0.012662	0.13013	0.015554	GO_mf:go_endonuclease_activity_active_with_either_ribo_or_deoxyribonucleic_acids_and_producing_5_phosphomonoesters
Curated_gene_sets:reactome_w...3	SET	15	0.47024	0.013171	0.21833	0.015634	Curated_gene_sets:reactome_wnt5a_dependent_internalization_of_fzd4
Curated_gene_sets:finetti_br...4	SET	15	0.47072	0.013184	0.21866	0.015677	Curated_gene_sets:finetti_breast_cancers_kinome_gray
GO_bp:go_histone_deubiquitin...	SET	21	0.33136	0.01098	0.15407	0.015757	GO_bp:go_histone_deubiquitination
Curated_gene_sets:creighton_...3	SET	478	0.082402	0.01287	0.038441	0.01604	Curated_gene_sets:creighton_endocrine_therapy_resistance_1
GO_cc:go_anchored_component_...6	SET	11	0.54528	0.01308	0.25457	0.016106	GO_cc:go_anchored_component_of_synaptic_membrane
GO_bp:go_peptidyl_amino_acid...	SET	1160	0.053347	0.012739	0.024908	0.016113	GO_bp:go_peptidyl_amino_acid_modification
GO_bp:go_folate_transmembran...	SET	6	0.83353	0.014769	0.38924	0.016127	GO_bp:go_folate_transmembrane_transport
Curated_gene_sets:acosta_pro...2	SET	82	0.18296	0.011961	0.08561	0.0163	Curated_gene_sets:acosta_proliferation_independent_myc_targets_up
GO_bp:go_response_to_caffeine	SET	17	0.43808	0.013062	0.20529	0.016431	GO_bp:go_response_to_caffeine
GO_bp:go_ossification	SET	362	0.093096	0.012692	0.043649	0.016477	GO_bp:go_ossification
Curated_gene_sets:kegg_ribos...	SET	82	0.19397	0.01268	0.090993	0.016524	Curated_gene_sets:kegg_ribosome
GO_mf:go_nucleoside_triphosp...1	SET	316	0.10131	0.01292	0.047586	0.016639	GO_mf:go_nucleoside_triphosphatase_regulator_activity
Curated_gene_sets:reactome_a...56	SET	17	0.43208	0.012883	0.20359	0.016912	Curated_gene_sets:reactome_acyl_chain_remodelling_of_pi
GO_bp:go_cellular_response_t...37	SET	252	0.10771	0.012288	0.050757	0.016923	GO_bp:go_cellular_response_to_extracellular_stimulus
GO_bp:go_negative_regulation...679	SET	782	0.063351	0.012552	0.029867	0.016966	GO_bp:go_negative_regulation_of_transcription_by_rna_polymerase_ii
Curated_gene_sets:reactome_p...111	SET	5	0.90396	0.014622	0.42646	0.017025	Curated_gene_sets:reactome_ptk6_regulates_proteins_involved_in_rna_processing
GO_bp:go_adenylate_cyclase_i...4	SET	7	0.65223	0.012482	0.30821	0.017173	GO_bp:go_adenylate_cyclase_inhibiting_g_protein_coupled_glutamate_receptor_signaling_pathway
GO_bp:go_zinc_ion_homeostasis	SET	37	0.30427	0.013377	0.14382	0.017193	GO_bp:go_zinc_ion_homeostasis
GO_bp:go_hormone_transport	SET	306	0.10038	0.012601	0.047452	0.017206	GO_bp:go_hormone_transport
GO_bp:go_drug_catabolic_proc...	SET	105	0.17054	0.012608	0.080642	0.017231	GO_bp:go_drug_catabolic_process
Curated_gene_sets:reactome_s...128	SET	16	0.44138	0.012767	0.20876	0.017252	Curated_gene_sets:reactome_sumoylation_of_dna_methylation_proteins
GO_bp:go_bone_marrow_develop...	SET	8	0.56761	0.011612	0.26848	0.017258	GO_bp:go_bone_marrow_development
GO_bp:go_glycosyl_compound_c...	SET	39	0.32169	0.014519	0.15224	0.017308	GO_bp:go_glycosyl_compound_catabolic_process
Curated_gene_sets:ferrando_t...3	SET	17	0.4071	0.012138	0.19272	0.017334	Curated_gene_sets:ferrando_tal1_neighbors
Curated_gene_sets:deurig_t_c...1	SET	295	0.098856	0.012189	0.046823	0.017383	Curated_gene_sets:deurig_t_cell_prolymphocytic_leukemia_dn
GO_bp:go_positive_regulation...761	SET	39	0.29116	0.013141	0.13795	0.017411	GO_bp:go_positive_regulation_of_stem_cell_proliferation
GO_mf:go_n_acylphosphatidyle...	SET	5	0.78645	0.012721	0.37277	0.01745	GO_mf:go_n_acylphosphatidylethanolamine_specific_phospholipase_d_activity
GO_mf:go_cysteine_type_endop...6	SET	21	0.37126	0.012302	0.17617	0.01755	GO_mf:go_cysteine_type_endopeptidase_inhibitor_activity_involved_in_apoptotic_process
Curated_gene_sets:acevedo_li...1	SET	527	0.076326	0.0125	0.036223	0.017562	Curated_gene_sets:acevedo_liver_cancer_dn
GO_bp:go_regulation_of_granu...2	SET	15	0.43194	0.012098	0.20502	0.017577	GO_bp:go_regulation_of_granulocyte_differentiation
GO_bp:go_positive_regulation...404	SET	5	0.71458	0.011558	0.33919	0.017579	GO_bp:go_positive_regulation_of_interleukin_5_secretion
Curated_gene_sets:stambolsky...1	SET	16	0.42677	0.012345	0.20274	0.017652	Curated_gene_sets:stambolsky_bound_by_mutated_tp53
GO_mf:go_aldo_keto_reductase...	SET	26	0.30771	0.011343	0.14627	0.017713	GO_mf:go_aldo_keto_reductase_nadp_activity
GO_bp:go_sphingomyelin_catab...	SET	7	0.5918	0.011326	0.28163	0.017814	GO_bp:go_sphingomyelin_catabolic_process
Curated_gene_sets:tcga_gliob...2	SET	72	0.27255	0.0167	0.12982	0.017898	Curated_gene_sets:tcga_glioblastoma_copy_number_up
Curated_gene_sets:wang_lsd1_...2	SET	25	0.37581	0.013585	0.17908	0.017936	Curated_gene_sets:wang_lsd1_targets_up
Curated_gene_sets:reactome_t...38	SET	27	0.34136	0.012823	0.1627	0.017954	Curated_gene_sets:reactome_tnfr1_induced_nfkappab_signaling_pathway
GO_bp:go_pyrimidine_containi...5	SET	10	0.49069	0.011223	0.23409	0.018042	GO_bp:go_pyrimidine_containing_compound_transmembrane_transport
Curated_gene_sets:hahtola_ct...2	SET	16	0.42093	0.012176	0.2011	0.018178	Curated_gene_sets:hahtola_ctcl_pathogenesis
GO_cc:go_sex_chromatin	SET	6	0.64604	0.011447	0.30894	0.018267	GO_cc:go_sex_chromatin
GO_bp:go_cellular_response_t...89	SET	1064	0.054287	0.012449	0.025967	0.01829	GO_bp:go_cellular_response_to_oxygen_containing_compound
GO_bp:go_uronic_acid_metabol...	SET	19	0.61441	0.019366	0.29413	0.018368	GO_bp:go_uronic_acid_metabolic_process
Curated_gene_sets:wallace_ja...	SET	22	0.36709	0.012449	0.17579	0.018398	Curated_gene_sets:wallace_jak2_targets_up
GO_mf:go_aryl_sulfotransfera...	SET	6	0.6244	0.011063	0.29906	0.018414	GO_mf:go_aryl_sulfotransferase_activity
GO_bp:go_torc1_signaling	SET	37	0.26051	0.011453	0.12497	0.01856	GO_bp:go_torc1_signaling
Curated_gene_sets:kyng_werne...4	SET	14	0.39447	0.010674	0.18926	0.018577	Curated_gene_sets:kyng_werner_syndrom_up
GO_bp:go_positive_regulation...646	SET	38	0.28233	0.012578	0.13549	0.018602	GO_bp:go_positive_regulation_of_protein_acetylation
GO_bp:go_tryptophan_cataboli...	SET	5	0.77314	0.012506	0.37111	0.018619	GO_bp:go_tryptophan_catabolic_process_to_kynurenine
GO_bp:go_head_morphogenesis	SET	37	0.25631	0.011268	0.12333	0.018856	GO_bp:go_head_morphogenesis
GO_mf:go_transcription_corep...1	SET	230	0.1105	0.012051	0.053314	0.019111	GO_mf:go_transcription_corepressor_activity
Curated_gene_sets:ceballos_t...2	SET	20	0.33376	0.010793	0.1611	0.019151	Curated_gene_sets:ceballos_targets_of_tp53_and_myc_up
GO_bp:go_regulation_of_bicel...	SET	20	0.37114	0.012001	0.17945	0.019318	GO_bp:go_regulation_of_bicellular_tight_junction_assembly
GO_bp:go_response_to_magnesi...	SET	19	0.3468	0.010931	0.16774	0.019351	GO_bp:go_response_to_magnesium_ion
GO_bp:go_epithelial_structur...	SET	28	0.33384	0.012771	0.16151	0.019374	GO_bp:go_epithelial_structure_maintenance
GO_bp:go_positive_regulation...486	SET	5	0.8802	0.014237	0.4263	0.019483	GO_bp:go_positive_regulation_of_melanocyte_differentiation
GO_bp:go_keratinocyte_apopto...	SET	6	0.62407	0.011057	0.30234	0.01951	GO_bp:go_keratinocyte_apoptotic_process
GO_bp:go_antifungal_humoral_...	SET	4	0.68064	0.0098473	0.33006	0.019606	GO_bp:go_antifungal_humoral_response
GO_bp:go_tight_junction_orga...	SET	54	0.22971	0.012195	0.11146	0.01966	GO_bp:go_tight_junction_organization
GO_bp:go_g1_to_g0_transition	SET	10	0.49779	0.011385	0.24161	0.019691	GO_bp:go_g1_to_g0_transition
Curated_gene_sets:reactome_r...131	SET	37	0.27987	0.012304	0.13597	0.019786	Curated_gene_sets:reactome_runx1_interacts_with_co_factors_whose_precise_effect_on_runx1_targets_is_not_known
GO_bp:go_positive_regulation...831	SET	18	0.47583	0.014598	0.2313	0.019843	GO_bp:go_positive_regulation_of_transcription_initiation_from_rna_polymerase_ii_promoter
Curated_gene_sets:marson_fox...1	SET	19	0.37533	0.01183	0.18276	0.020012	Curated_gene_sets:marson_foxp3_core_direct_targets
GO_bp:go_cellular_response_t...15	SET	10	0.60034	0.013731	0.29315	0.020295	GO_bp:go_cellular_response_to_caffeine
GO_bp:go_anterior_posterior_...2	SET	7	0.72135	0.013805	0.35256	0.020383	GO_bp:go_anterior_posterior_axon_guidance
Curated_gene_sets:reactome_t...40	SET	6	0.64716	0.011467	0.31635	0.020401	Curated_gene_sets:reactome_tnfr1_mediated_ceramide_production
Curated_gene_sets:senese_hda...1	SET	216	0.1182	0.012497	0.057809	0.02045	Curated_gene_sets:senese_hdac1_and_hdac2_targets_dn
GO_bp:go_golgi_vesicle_trans...	SET	350	0.087966	0.011796	0.043072	0.020569	GO_bp:go_golgi_vesicle_transport
GO_bp:go_anterograde_dendrit...	SET	5	0.66114	0.010694	0.32511	0.021006	GO_bp:go_anterograde_dendritic_transport
Curated_gene_sets:bystrykh_h...9	SET	26	0.30906	0.011393	0.15203	0.021043	Curated_gene_sets:bystrykh_hematopoiesis_stem_cell_scp2_qtl_trans
GO_bp:go_methionine_metaboli...	SET	6	0.81968	0.014523	0.40362	0.021146	GO_bp:go_methionine_metabolic_process
GO_bp:go_regulation_of_autop...3	SET	303	0.092257	0.011526	0.045455	0.021205	GO_bp:go_regulation_of_autophagy
GO_bp:go_auditory_receptor_c...3	SET	12	0.5439	0.013627	0.26822	0.021297	GO_bp:go_auditory_receptor_cell_morphogenesis
Curated_gene_sets:reactome_n...53	SET	108	0.16071	0.012049	0.079363	0.02144	Curated_gene_sets:reactome_nonsense_mediated_decay_nmd
Curated_gene_sets:lin_melano...2	SET	71	0.22396	0.013627	0.11061	0.021461	Curated_gene_sets:lin_melanoma_copy_number_up
GO_bp:go_peptide_hormone_sec...	SET	240	0.10622	0.01183	0.05251	0.021554	GO_bp:go_peptide_hormone_secretion
GO_bp:go_forebrain_ventricul...	SET	6	0.7521	0.013326	0.3721	0.021638	GO_bp:go_forebrain_ventricular_zone_progenitor_cell_division
GO_cc:go_stereocilia_couplin...	SET	7	0.63098	0.012075	0.31279	0.021842	GO_cc:go_stereocilia_coupling_link
Curated_gene_sets:williams_e...3	SET	11	0.53745	0.012892	0.26657	0.021899	Curated_gene_sets:williams_esr2_targets_dn
Curated_gene_sets:biocarta_p...23	SET	8	0.59833	0.012241	0.29712	0.022024	Curated_gene_sets:biocarta_pparg_pathway
GO_bp:go_regulation_of_cd8_p...1	SET	15	0.35102	0.0098315	0.17513	0.022524	GO_bp:go_regulation_of_cd8_positive_alpha_beta_t_cell_activation
GO_mf:go_molecular_function_...	SET	1693	0.04315	0.012262	0.021531	0.022541	GO_mf:go_molecular_function_regulator
GO_mf:go_copper_ion_binding	SET	55	0.21656	0.011603	0.10808	0.022561	GO_mf:go_copper_ion_binding
Curated_gene_sets:reactome_t...18	SET	16	0.45903	0.013278	0.22917	0.022597	Curated_gene_sets:reactome_tgf_beta_receptor_signaling_in_emt_epithelial_to_mesenchymal_transition
GO_bp:go_cellular_response_t...70	SET	30	0.29842	0.011816	0.14905	0.022644	GO_bp:go_cellular_response_to_lipoprotein_particle_stimulus
Curated_gene_sets:diaz_chron...2	SET	1339	0.04545	0.011603	0.022734	0.022803	Curated_gene_sets:diaz_chronic_meylogenous_leukemia_up
GO_bp:go_regulation_of_nucle...8	SET	103	0.16855	0.012342	0.084354	0.022858	GO_bp:go_regulation_of_nucleocytoplasmic_transport
Curated_gene_sets:lui_thyroi...3	SET	29	0.26906	0.010475	0.13472	0.022913	Curated_gene_sets:lui_thyroid_cancer_cluster_3
Curated_gene_sets:reactome_l...8	SET	14	0.48535	0.013133	0.2432	0.022994	Curated_gene_sets:reactome_lgi_adam_interactions
GO_bp:go_sulfur_compound_tra...	SET	42	0.24473	0.011462	0.12264	0.022999	GO_bp:go_sulfur_compound_transport
GO_bp:go_negative_regulation...28	SET	31	0.30634	0.01233	0.15353	0.02301	GO_bp:go_negative_regulation_of_animal_organ_morphogenesis
GO_bp:go_pirna_metabolic_pro...	SET	18	0.40042	0.012285	0.20071	0.023026	GO_bp:go_pirna_metabolic_process
Curated_gene_sets:reactome_t...60	SET	15	0.46476	0.013017	0.23318	0.023134	Curated_gene_sets:reactome_traf6_mediated_induction_of_tak1_complex_within_tlr4_complex
GO_bp:go_columnar_cuboidal_e...1	SET	53	0.24567	0.012921	0.12326	0.023134	GO_bp:go_columnar_cuboidal_epithelial_cell_development
Curated_gene_sets:dorsam_hox...1	SET	31	0.28327	0.011401	0.14222	0.023207	Curated_gene_sets:dorsam_hoxa9_targets_dn
GO_bp:go_spinal_cord_develop...	SET	102	0.16619	0.01211	0.083447	0.023219	GO_bp:go_spinal_cord_development
GO_bp:go_regulation_of_calci...3	SET	106	0.15867	0.011786	0.079701	0.02326	GO_bp:go_regulation_of_calcium_ion_dependent_exocytosis
Curated_gene_sets:reactome_r...2	SET	84	0.18008	0.011914	0.090531	0.023353	Curated_gene_sets:reactome_rab_gefs_exchange_gtp_for_gdp_on_rabs
GO_bp:go_regulation_of_histo...5	SET	8	0.60266	0.012329	0.30311	0.0234	GO_bp:go_regulation_of_histone_h3_k27_methylation
Curated_gene_sets:rizki_tumo...1	SET	58	0.20534	0.011296	0.10328	0.023407	Curated_gene_sets:rizki_tumor_invasiveness_2d_dn
GO_bp:go_body_morphogenesis	SET	49	0.21875	0.011064	0.11026	0.023641	GO_bp:go_body_morphogenesis
GO_mf:go_rab_gtpase_binding	SET	156	0.13427	0.012083	0.067781	0.023808	GO_mf:go_rab_gtpase_binding
GO_bp:go_peptide_secretion	SET	569	0.067268	0.011434	0.033976	0.023869	GO_bp:go_peptide_secretion
Curated_gene_sets:riz_erythr...2	SET	34	0.28887	0.012175	0.14591	0.023872	Curated_gene_sets:riz_erythroid_differentiation_12hr
Curated_gene_sets:caffarel_r...7	SET	11	0.45965	0.011026	0.23227	0.023918	Curated_gene_sets:caffarel_response_to_thc_8hr_5_dn
Curated_gene_sets:hahtola_my...6	SET	19	0.48985	0.01544	0.24811	0.024182	Curated_gene_sets:hahtola_mycosis_fungoides_up
GO_mf:go_phosphatidylinosito...4	SET	24	0.37412	0.013251	0.18952	0.024195	GO_mf:go_phosphatidylinositol_3_5_bisphosphate_binding
GO_bp:go_regulation_of_gtpas...	SET	436	0.0804	0.012006	0.040757	0.024277	GO_bp:go_regulation_of_gtpase_activity
Curated_gene_sets:lein_oligo...	SET	74	0.18851	0.011709	0.095566	0.02428	Curated_gene_sets:lein_oligodendrocyte_markers
GO_bp:go_dendritic_transport	SET	9	0.46912	0.010179	0.23786	0.024302	GO_bp:go_dendritic_transport
GO_mf:go_metallochaperone_ac...	SET	6	0.60635	0.010743	0.30749	0.024319	GO_mf:go_metallochaperone_activity
GO_mf:go_atpase_regulator_ac...	SET	41	0.26269	0.012156	0.13367	0.024707	GO_mf:go_atpase_regulator_activity
Curated_gene_sets:fujii_ybx1...2	SET	40	0.25976	0.011873	0.13246	0.02494	Curated_gene_sets:fujii_ybx1_targets_up
GO_bp:go_establishment_of_en...2	SET	9	0.60903	0.013215	0.311	0.025106	GO_bp:go_establishment_of_endothelial_intestinal_barrier
Curated_gene_sets:piccaluga_...2	SET	207	0.11099	0.01149	0.056687	0.02513	Curated_gene_sets:piccaluga_angioimmunoblastic_lymphoma_up
GO_bp:go_response_to_copper_...	SET	42	0.27345	0.012807	0.13969	0.025156	GO_bp:go_response_to_copper_ion
Curated_gene_sets:hernandez_...2	SET	69	0.18948	0.011366	0.096826	0.02519	Curated_gene_sets:hernandez_aberrant_mitosis_by_docetacel_2nm_up
Curated_gene_sets:meissner_n...2	SET	79	0.18972	0.012174	0.09713	0.025406	Curated_gene_sets:meissner_npc_hcp_with_h3k27me3
GO_mf:go_antiporter_activity	SET	77	0.17962	0.01138	0.092014	0.025472	GO_mf:go_antiporter_activity
Curated_gene_sets:matzuk_mei...	SET	38	0.25349	0.011294	0.12999	0.025592	Curated_gene_sets:matzuk_meiotic_and_dna_repair
Curated_gene_sets:reactome_d...62	SET	5	0.69108	0.011178	0.35473	0.025705	Curated_gene_sets:reactome_disinhibition_of_snare_formation
GO_bp:go_clathrin_dependent_...	SET	39	0.24531	0.011072	0.12597	0.025754	GO_bp:go_clathrin_dependent_endocytosis
GO_mf:go_thioredoxin_peroxid...	SET	4	0.97099	0.014048	0.49869	0.025771	GO_mf:go_thioredoxin_peroxidase_activity
Curated_gene_sets:korkola_te...1	SET	40	0.24094	0.011013	0.12376	0.025782	Curated_gene_sets:korkola_teratoma
Curated_gene_sets:yamashita_...4	SET	50	0.22725	0.01161	0.11676	0.025818	Curated_gene_sets:yamashita_liver_cancer_with_epcam_up
Curated_gene_sets:matzuk_spe...2	SET	69	0.19352	0.011609	0.099587	0.026004	Curated_gene_sets:matzuk_spermatocyte
Curated_gene_sets:nadler_hyp...	SET	57	0.22063	0.012033	0.11368	0.026156	Curated_gene_sets:nadler_hyperglycemia_at_obesity
Curated_gene_sets:brueckner_...1	SET	72	0.19384	0.011877	0.09993	0.026217	Curated_gene_sets:brueckner_targets_of_mirlet7a3_dn
GO_mf:go_acrosin_binding	SET	5	0.77834	0.01259	0.40127	0.026219	GO_mf:go_acrosin_binding
Curated_gene_sets:yanagisawa...	SET	7	0.66293	0.012687	0.34192	0.02627	Curated_gene_sets:yanagisawa_lung_cancer_recurrence
GO_cc:go_paraspeckles	SET	5	0.84523	0.013672	0.43614	0.026323	GO_cc:go_paraspeckles
GO_cc:go_saga_complex	SET	11	0.39877	0.0095656	0.20591	0.026405	GO_cc:go_saga_complex
Curated_gene_sets:kegg_ascor...	SET	25	0.40341	0.014583	0.20863	0.026593	Curated_gene_sets:kegg_ascorbate_and_aldarate_metabolism
GO_bp:go_trna_5_leader_remov...	SET	13	0.41451	0.010809	0.21442	0.026618	GO_bp:go_trna_5_leader_removal
GO_bp:go_primary_alcohol_cat...	SET	14	0.38911	0.010529	0.20146	0.02672	GO_bp:go_primary_alcohol_catabolic_process
GO_bp:go_cell_differentiatio...2	SET	52	0.22797	0.011877	0.11832	0.027015	GO_bp:go_cell_differentiation_in_spinal_cord
Curated_gene_sets:schaeffer_...5	SET	448	0.077587	0.011741	0.04028	0.02705	Curated_gene_sets:schaeffer_prostate_development_6hr_dn
GO_cc:go_cytosolic_small_rib...	SET	39	0.25253	0.011398	0.13113	0.027074	GO_cc:go_cytosolic_small_ribosomal_subunit
GO_bp:go_sphingolipid_mediat...	SET	12	0.41013	0.010275	0.21309	0.027147	GO_bp:go_sphingolipid_mediated_signaling_pathway
Curated_gene_sets:ji_carcino...2	SET	12	0.52481	0.013148	0.27275	0.027175	Curated_gene_sets:ji_carcinogenesis_by_kras_and_stk11_up
GO_bp:go_alcohol_catabolic_p...	SET	51	0.21375	0.011029	0.11127	0.027375	GO_bp:go_alcohol_catabolic_process
GO_bp:go_positive_regulation...116	SET	30	0.23978	0.009494	0.12513	0.02768	GO_bp:go_positive_regulation_of_cell_cycle_g2_m_phase_transition
GO_cc:go_junctional_sarcopla...	SET	9	0.59862	0.012989	0.31251	0.027721	GO_cc:go_junctional_sarcoplasmic_reticulum_membrane
GO_bp:go_organic_hydroxy_com...2	SET	64	0.19387	0.011202	0.10125	0.027774	GO_bp:go_organic_hydroxy_compound_catabolic_process
Curated_gene_sets:nagashima_...3	SET	170	0.12513	0.011751	0.065364	0.027795	Curated_gene_sets:nagashima_nrg1_signaling_up
GO_bp:go_calcium_ion_export	SET	8	0.58731	0.012015	0.30732	0.028007	GO_bp:go_calcium_ion_export
GO_mf:go_cyclic_nucleotide_g...	SET	11	0.53857	0.012919	0.28184	0.028019	GO_mf:go_cyclic_nucleotide_gated_ion_channel_activity
Curated_gene_sets:zheng_il22...1	SET	30	0.27225	0.01078	0.14253	0.028063	Curated_gene_sets:zheng_il22_signaling_dn
Curated_gene_sets:numata_csf...	SET	21	0.33207	0.011003	0.17389	0.0281	Curated_gene_sets:numata_csf3_signaling_via_stat3
GO_bp:go_positive_regulation...225	SET	14	0.43725	0.011832	0.22899	0.028108	GO_bp:go_positive_regulation_of_dna_damage_response_signal_transduction_by_p53_class_mediator
GO_bp:go_nucleobase_containi...3	SET	49	0.25826	0.013062	0.13525	0.028109	GO_bp:go_nucleobase_containing_small_molecule_catabolic_process
Curated_gene_sets:hoffmann_p...2	SET	27	0.2687	0.010094	0.14072	0.028112	Curated_gene_sets:hoffmann_pre_bi_to_large_pre_bii_lymphocyte_up
GO_cc:go_spliceosomal_tri_sn...	SET	31	0.29968	0.012061	0.15709	0.02823	GO_cc:go_spliceosomal_tri_snrnp_complex
GO_bp:go_positive_regulation...15	SET	7	0.61021	0.011678	0.32023	0.028366	GO_bp:go_positive_regulation_of_acute_inflammatory_response_to_antigenic_stimulus
Curated_gene_sets:rozanov_mm...4	SET	253	0.098004	0.011203	0.05144	0.028386	Curated_gene_sets:rozanov_mmp14_targets_up
GO_bp:go_negative_regulation...613	SET	14	0.52504	0.014207	0.27587	0.028517	GO_bp:go_negative_regulation_of_single_stranded_viral_rna_replication_via_double_stranded_dna_intermediate
Curated_gene_sets:jiang_agin...1	SET	45	0.24791	0.012017	0.13028	0.028533	Curated_gene_sets:jiang_aging_cerebral_cortex_dn
GO_bp:go_spinal_cord_pattern...	SET	24	0.32336	0.011454	0.16993	0.028534	GO_bp:go_spinal_cord_patterning
GO_bp:go_2fe_2s_cluster_asse...	SET	4	0.72753	0.010526	0.38252	0.028599	GO_bp:go_2fe_2s_cluster_assembly
GO_bp:go_hypoxia_inducible_f...	SET	3	0.86762	0.010871	0.45632	0.028638	GO_bp:go_hypoxia_inducible_factor_1alpha_signaling_pathway
GO_mf:go_trna_specific_ribon...	SET	17	0.39294	0.011716	0.20683	0.028739	GO_mf:go_trna_specific_ribonuclease_activity
GO_mf:go_ubiquitin_ligase_in...	SET	5	0.54778	0.0088603	0.28895	0.029003	GO_mf:go_ubiquitin_ligase_inhibitor_activity
GO_mf:go_cysteine_type_endop...7	SET	36	0.27406	0.011885	0.14457	0.029013	GO_mf:go_cysteine_type_endopeptidase_regulator_activity_involved_in_apoptotic_process
GO_mf:go_cysteine_type_endop...5	SET	54	0.23082	0.012254	0.12192	0.029177	GO_mf:go_cysteine_type_endopeptidase_inhibitor_activity
Curated_gene_sets:keshelava_...	SET	75	0.16968	0.01061	0.089716	0.0293	Curated_gene_sets:keshelava_multiple_drug_resistance
GO_bp:go_cellular_response_t...100	SET	13	0.47765	0.012455	0.25263	0.029339	GO_bp:go_cellular_response_to_purine_containing_compound
Curated_gene_sets:reactome_a...57	SET	22	0.35731	0.012118	0.18907	0.0294	Curated_gene_sets:reactome_acyl_chain_remodelling_of_ps
GO_bp:go_antibiotic_cataboli...	SET	49	0.22339	0.011298	0.11821	0.0294	GO_bp:go_antibiotic_catabolic_process
GO_cc:go_smc5_smc6_complex	SET	7	0.7325	0.014018	0.38853	0.029703	GO_cc:go_smc5_smc6_complex
Curated_gene_sets:lee_liver_...16	SET	176	0.11266	0.010762	0.05976	0.029715	Curated_gene_sets:lee_liver_cancer_survival_dn
GO_mf:go_cyclase_activity	SET	21	0.32775	0.01086	0.17401	0.029829	GO_mf:go_cyclase_activity
Curated_gene_sets:reactome_r...141	SET	29	0.30826	0.012001	0.1637	0.029855	Curated_gene_sets:reactome_runx2_regulates_bone_development
GO_bp:go_cellular_response_t...121	SET	29	0.29949	0.011659	0.15909	0.029892	GO_bp:go_cellular_response_to_vitamin
GO_mf:go_rab_guanyl_nucleoti...	SET	38	0.24966	0.011123	0.13265	0.029921	GO_mf:go_rab_guanyl_nucleotide_exchange_factor_activity
GO_bp:go_peptidyl_aspartic_a...	SET	6	0.67893	0.01203	0.36082	0.029953	GO_bp:go_peptidyl_aspartic_acid_modification
Curated_gene_sets:reactome_h...38	SET	9	0.54842	0.0119	0.29234	0.03034	Curated_gene_sets:reactome_hydrolysis_of_lpc
Curated_gene_sets:ray_target...2	SET	14	0.36704	0.009932	0.19579	0.03043	Curated_gene_sets:ray_targets_of_p210_bcr_abl_fusion_up
GO_mf:go_solute_cation_antip...	SET	28	0.30073	0.011504	0.16044	0.030447	GO_mf:go_solute_cation_antiporter_activity
GO_mf:go_chondroitin_sulfate...	SET	9	0.51002	0.011067	0.27259	0.030683	GO_mf:go_chondroitin_sulfate_binding
Curated_gene_sets:turashvili...2	SET	21	0.35979	0.011922	0.19235	0.030717	Curated_gene_sets:turashvili_breast_carcinoma_ductal_vs_lobular_up
GO_bp:go_response_to_topolog...	SET	189	0.10862	0.01075	0.05811	0.030801	GO_bp:go_response_to_topologically_incorrect_protein
GO_cc:go_u1_snrnp	SET	18	0.39333	0.012067	0.2107	0.030977	GO_cc:go_u1_snrnp
Curated_gene_sets:pid_vegfr1...2	SET	26	0.2801	0.010326	0.15008	0.031008	Curated_gene_sets:pid_vegfr1_pathway
Curated_gene_sets:gyorffy_do...	SET	39	0.22971	0.010368	0.12308	0.031013	Curated_gene_sets:gyorffy_doxorubicin_resistance
Curated_gene_sets:kegg_dorso...	SET	24	0.32263	0.011427	0.17303	0.031127	Curated_gene_sets:kegg_dorso_ventral_axis_formation
Curated_gene_sets:flechner_p...1	SET	39	0.23866	0.010772	0.12809	0.031219	Curated_gene_sets:flechner_pbl_kidney_transplant_ok_vs_donor_dn
GO_bp:go_cd8_positive_alpha_...1	SET	23	0.27299	0.0094659	0.14656	0.031271	GO_bp:go_cd8_positive_alpha_beta_t_cell_activation
GO_bp:go_toll_like_receptor_...4	SET	6	0.65601	0.011623	0.35221	0.031274	GO_bp:go_toll_like_receptor_7_signaling_pathway
GO_bp:go_negative_regulation...161	SET	10	0.52411	0.011987	0.28144	0.031293	GO_bp:go_negative_regulation_of_collagen_biosynthetic_process
GO_bp:go_trna_processing	SET	123	0.1323	0.010581	0.071087	0.031378	GO_bp:go_trna_processing
Curated_gene_sets:douglas_bm...1	SET	308	0.084359	0.010624	0.045377	0.031518	Curated_gene_sets:douglas_bmi1_targets_dn
GO_bp:go_face_development	SET	49	0.21285	0.010765	0.11457	0.031613	GO_bp:go_face_development
GO_bp:go_peptidyl_lysine_ace...	SET	150	0.12071	0.010654	0.064984	0.031623	GO_bp:go_peptidyl_lysine_acetylation
GO_bp:go_neuron_fate_commitm...	SET	68	0.19554	0.011645	0.1053	0.031659	GO_bp:go_neuron_fate_commitment
Curated_gene_sets:reactome_m...50	SET	11	0.97187	0.023313	0.52333	0.03166	Curated_gene_sets:reactome_metallothioneins_bind_metals
GO_bp:go_cellular_response_t...22	SET	28	0.34376	0.01315	0.18514	0.031685	GO_bp:go_cellular_response_to_copper_ion
GO_bp:go_cd8_positive_alpha_...2	SET	14	0.35697	0.0096595	0.19237	0.03176	GO_bp:go_cd8_positive_alpha_beta_t_cell_differentiation
Curated_gene_sets:yih_respon...1	SET	21	0.27901	0.0092451	0.15037	0.031769	Curated_gene_sets:yih_response_to_arsenite_c1
GO_mf:go_platelet_derived_gr...1	SET	11	0.45211	0.010845	0.24369	0.031788	GO_mf:go_platelet_derived_growth_factor_binding
GO_bp:go_positive_regulation...351	SET	5	0.68092	0.011014	0.36768	0.032027	GO_bp:go_positive_regulation_of_histone_h3_k27_methylation
GO_cc:go_dna_repair_complex	SET	36	0.24019	0.010416	0.12971	0.032038	GO_cc:go_dna_repair_complex
GO_mf:go_alcohol_dehydrogena...3	SET	21	0.29483	0.0097692	0.15932	0.032126	GO_mf:go_alcohol_dehydrogenase_nadpplus_activity
GO_mf:go_atpase_inhibitor_ac...	SET	5	0.54556	0.0088244	0.29495	0.032189	GO_mf:go_atpase_inhibitor_activity
GO_mf:go_hydrolase_activity_...7	SET	693	0.058651	0.010966	0.031731	0.032285	GO_mf:go_hydrolase_activity_acting_on_ester_bonds
GO_bp:go_copper_ion_transport	SET	15	0.38027	0.010651	0.20579	0.032319	GO_bp:go_copper_ion_transport
GO_bp:go_s_adenosylmethionin...2	SET	13	0.38518	0.010044	0.20856	0.032398	GO_bp:go_s_adenosylmethionine_metabolic_process
GO_bp:go_3_phosphoadenosine_...2	SET	17	0.35759	0.010662	0.19365	0.032416	GO_bp:go_3_phosphoadenosine_5_phosphosulfate_metabolic_process
GO_cc:go_dendritic_tree	SET	562	0.064941	0.010973	0.035181	0.032461	GO_cc:go_dendritic_tree
GO_bp:go_vesicle_mediated_tr...3	SET	89	0.16076	0.010947	0.087092	0.032464	GO_bp:go_vesicle_mediated_transport_to_the_plasma_membrane
GO_bp:go_mirna_mediated_inhi...	SET	14	0.37919	0.010261	0.20561	0.032582	GO_bp:go_mirna_mediated_inhibition_of_translation
GO_bp:go_calcium_ion_regulat...2	SET	16	0.37776	0.010927	0.20487	0.032607	GO_bp:go_calcium_ion_regulated_exocytosis_of_neurotransmitter
GO_bp:go_stress_response_to_...	SET	15	0.6587	0.018449	0.35728	0.032627	GO_bp:go_stress_response_to_metal_ion
GO_cc:go_myofilament	SET	31	0.27228	0.010959	0.14777	0.032706	GO_cc:go_myofilament
GO_bp:go_viral_rna_genome_re...	SET	31	0.29073	0.011701	0.15804	0.032921	GO_bp:go_viral_rna_genome_replication
GO_bp:go_regulation_of_secre...	SET	748	0.055598	0.010783	0.030235	0.032975	GO_bp:go_regulation_of_secretion
Curated_gene_sets:reactome_r...149	SET	10	0.47887	0.010953	0.26052	0.03303	Curated_gene_sets:reactome_runx3_regulates_p14_arf
Curated_gene_sets:wang_tumor...1	SET	197	0.10539	0.010647	0.057354	0.033071	Curated_gene_sets:wang_tumor_invasiveness_dn
GO_mf:go_coreceptor_activity	SET	43	0.22446	0.010636	0.12218	0.0331	GO_mf:go_coreceptor_activity
GO_cc:go_male_germ_cell_nucl...	SET	14	0.43758	0.011841	0.23819	0.033109	GO_cc:go_male_germ_cell_nucleus
GO_bp:go_negative_regulation...719	SET	18	0.34444	0.010567	0.18751	0.03312	GO_bp:go_negative_regulation_of_viral_entry_into_host_cell
Curated_gene_sets:boylan_mul...3	SET	251	0.094893	0.010805	0.051678	0.033172	Curated_gene_sets:boylan_multiple_myeloma_c_d_dn
Curated_gene_sets:bonome_ova...3	SET	226	0.10069	0.010886	0.054844	0.033192	Curated_gene_sets:bonome_ovarian_cancer_survival_optimal_debulking
GO_mf:go_rna_polymerase_iii_...1	SET	15	0.42548	0.011917	0.23175	0.033194	GO_mf:go_rna_polymerase_iii_activity
GO_mf:go_polyol_transmembran...	SET	10	0.55348	0.012659	0.3016	0.03325	GO_mf:go_polyol_transmembrane_transporter_activity
GO_bp:go_cellular_response_t...55	SET	206	0.10589	0.010935	0.057704	0.033264	GO_bp:go_cellular_response_to_inorganic_substance
GO_bp:go_positive_regulation...368	SET	5	0.6343	0.01026	0.34583	0.033325	GO_bp:go_positive_regulation_of_hypersensitivity
Curated_gene_sets:pid_lis1_p...	SET	27	0.27999	0.010518	0.15268	0.033352	Curated_gene_sets:pid_lis1_pathway
GO_bp:go_regulation_of_trans...28	SET	1726	0.038082	0.010917	0.020769	0.033365	GO_bp:go_regulation_of_transport
Curated_gene_sets:mikkelsen_...7	SET	131	0.13033	0.010755	0.071128	0.033461	Curated_gene_sets:mikkelsen_es_icp_with_h3k4me3_and_h3k27me3
Curated_gene_sets:diaz_chron...1	SET	113	0.14336	0.010993	0.078468	0.033858	Curated_gene_sets:diaz_chronic_meylogenous_leukemia_dn
GO_bp:go_response_to_glucagon	SET	34	0.26178	0.011033	0.14334	0.033914	GO_bp:go_response_to_glucagon
GO_bp:go_positive_regulation...104	SET	6	0.55824	0.0098911	0.30584	0.033991	GO_bp:go_positive_regulation_of_cd8_positive_alpha_beta_t_cell_activation
GO_bp:go_cellular_response_t...7	SET	61	0.18815	0.010614	0.10311	0.034026	GO_bp:go_cellular_response_to_amino_acid_stimulus
GO_bp:go_dna_methylation_or_...	SET	85	0.16097	0.010713	0.088414	0.03434	GO_bp:go_dna_methylation_or_demethylation
Curated_gene_sets:boyault_li...7	SET	27	0.28242	0.010609	0.15546	0.034643	Curated_gene_sets:boyault_liver_cancer_subclass_g2
Curated_gene_sets:stein_esrr...2	SET	100	0.14423	0.010407	0.079478	0.03479	Curated_gene_sets:stein_esrra_targets_dn
Curated_gene_sets:kyng_envir...8	SET	50	0.23374	0.011942	0.12886	0.034852	Curated_gene_sets:kyng_environmental_stress_response_up
Curated_gene_sets:gaussmann_...1	SET	90	0.16342	0.01119	0.09012	0.034897	Curated_gene_sets:gaussmann_mll_af4_fusion_targets_a_dn
GO_bp:go_regulation_of_epith...2	SET	135	0.1349	0.011299	0.074414	0.03494	GO_bp:go_regulation_of_epithelial_cell_differentiation
GO_mf:go_fibronectin_binding	SET	28	0.25783	0.009863	0.14245	0.035158	GO_mf:go_fibronectin_binding
GO_bp:go_positive_regulation...725	SET	10	0.64147	0.014672	0.35449	0.035192	GO_bp:go_positive_regulation_of_rna_polymerase_ii_transcriptional_preinitiation_complex_assembly
GO_mf:go_interleukin_1_recep...2	SET	16	0.44124	0.012763	0.24388	0.035215	GO_mf:go_interleukin_1_receptor_binding
GO_bp:go_hematopoietic_stem_...3	SET	21	0.30776	0.010198	0.17011	0.035218	GO_bp:go_hematopoietic_stem_cell_proliferation
Curated_gene_sets:glinsky_ca...	SET	6	0.5629	0.0099736	0.31115	0.035226	Curated_gene_sets:glinsky_cancer_death_up
Curated_gene_sets:smirnov_ci...2	SET	152	0.12168	0.01081	0.067367	0.035452	Curated_gene_sets:smirnov_circulating_endotheliocytes_in_cancer_up
GO_bp:go_negative_regulation...428	SET	1037	0.047243	0.010704	0.026159	0.035466	GO_bp:go_negative_regulation_of_molecular_function
GO_bp:go_protein_lipid_compl...2	SET	50	0.22596	0.011544	0.12514	0.035491	GO_bp:go_protein_lipid_complex_subunit_organization
GO_bp:go_positive_regulation...661	SET	10	0.47116	0.010776	0.26107	0.035567	GO_bp:go_positive_regulation_of_protein_homooligomerization
GO_bp:go_glycerol_transport	SET	6	0.67739	0.012002	0.37558	0.035661	GO_bp:go_glycerol_transport
GO_mf:go_glycerol_transmembr...	SET	6	0.67739	0.012002	0.37558	0.035661	GO_mf:go_glycerol_transmembrane_transporter_activity
GO_bp:go_positive_regulation...731	SET	399	0.074266	0.01062	0.041197	0.035728	GO_bp:go_positive_regulation_of_secretion
GO_bp:go_detoxification	SET	119	0.14211	0.011181	0.078851	0.035758	GO_bp:go_detoxification
GO_mf:go_hyalurononglucosami...	SET	8	0.56319	0.011522	0.31273	0.035871	GO_mf:go_hyalurononglucosaminidase_activity
GO_cc:go_endonuclease_complex	SET	29	0.27704	0.010785	0.15402	0.03604	GO_cc:go_endonuclease_complex
Curated_gene_sets:reactome_r...28	SET	165	0.11883	0.010995	0.066128	0.036187	Curated_gene_sets:reactome_regulation_of_expression_of_slits_and_robos
GO_cc:go_u5_snrnp	SET	16	0.41717	0.012067	0.23218	0.036198	GO_cc:go_u5_snrnp
GO_bp:go_pyrimidine_ribonucl...1	SET	13	0.50472	0.013161	0.28113	0.03631	GO_bp:go_pyrimidine_ribonucleoside_catabolic_process
GO_bp:go_positive_regulation...333	SET	369	0.079187	0.010898	0.04411	0.036321	GO_bp:go_positive_regulation_of_gtpase_activity
GO_bp:go_regulation_of_kinas...	SET	820	0.051961	0.010531	0.028962	0.036409	GO_bp:go_regulation_of_kinase_activity
GO_mf:go_oxidoreductase_acti...4	SET	9	0.50965	0.011059	0.28409	0.036416	GO_mf:go_oxidoreductase_activity_acting_on_a_sulfur_group_of_donors_disulfide_as_acceptor
Curated_gene_sets:iwanaga_ca...4	SET	162	0.11446	0.010495	0.063808	0.036434	Curated_gene_sets:iwanaga_carcinogenesis_by_kras_up
Curated_gene_sets:reactome_p...104	SET	6	0.62517	0.011077	0.34859	0.036462	Curated_gene_sets:reactome_protein_repair
GO_bp:go_regulation_of_syste...3	SET	17	0.40695	0.012133	0.22699	0.036515	GO_bp:go_regulation_of_systemic_arterial_blood_pressure_by_circulatory_renin_angiotensin
GO_mf:go_heparin_binding	SET	159	0.12181	0.011066	0.067951	0.036528	GO_mf:go_heparin_binding
Curated_gene_sets:kyng_dna_d...7	SET	179	0.10885	0.010487	0.060773	0.036647	Curated_gene_sets:kyng_dna_damage_dn
GO_bp:go_auditory_receptor_c...4	SET	10	0.53138	0.012154	0.29672	0.036668	GO_bp:go_auditory_receptor_cell_stereocilium_organization
Curated_gene_sets:reactome_r...15	SET	7	0.6092	0.011659	0.34066	0.036876	Curated_gene_sets:reactome_recycling_of_eif2:gdp
Curated_gene_sets:kondo_colo...1	SET	25	0.28654	0.010358	0.1604	0.037031	Curated_gene_sets:kondo_colon_cancer_hcp_with_h3k27me1
GO_bp:go_negative_regulation...499	SET	18	0.39766	0.0122	0.22274	0.037115	GO_bp:go_negative_regulation_of_oxidative_stress_induced_neuron_death
GO_cc:go_exosome_rnase_compl...	SET	26	0.29043	0.010707	0.16276	0.037191	GO_cc:go_exosome_rnase_complex_
GO_mf:go_1_phosphatidylinosi...1	SET	15	0.33774	0.0094596	0.18936	0.037256	GO_mf:go_1_phosphatidylinositol_3_kinase_regulator_activity
Curated_gene_sets:pid_cdc42_...2	SET	26	0.31177	0.011493	0.1749	0.037341	Curated_gene_sets:pid_cdc42_reg_pathway
GO_bp:go_renal_absorption	SET	15	0.3895	0.010909	0.21854	0.037364	GO_bp:go_renal_absorption
Curated_gene_sets:reactome_i...72	SET	9	0.56163	0.012187	0.31549	0.03753	Curated_gene_sets:reactome_irak2_mediated_activation_of_tak1_complex
GO_bp:go_somatic_motor_neuro...	SET	5	0.52667	0.0085189	0.29606	0.037636	GO_bp:go_somatic_motor_neuron_differentiation
Curated_gene_sets:xu_crebbp_...2	SET	21	0.33273	0.011025	0.18717	0.037742	Curated_gene_sets:xu_crebbp_targets_up
Curated_gene_sets:provenzani...1	SET	138	0.12955	0.01097	0.072954	0.037898	Curated_gene_sets:provenzani_metastasis_dn
Curated_gene_sets:reactome_c...109	SET	11	0.41558	0.0099688	0.23411	0.037948	Curated_gene_sets:reactome_cyp2e1_reactions
GO_bp:go_neuron_projection_o...	SET	78	0.16411	0.010464	0.092449	0.03795	GO_bp:go_neuron_projection_organization
GO_bp:go_covalent_chromatin_...	SET	428	0.067683	0.010016	0.03814	0.037992	GO_bp:go_covalent_chromatin_modification
Curated_gene_sets:gruetzmann...1	SET	182	0.11123	0.010805	0.062691	0.038015	Curated_gene_sets:gruetzmann_pancreatic_cancer_dn
Curated_gene_sets:reactome_i...10	SET	149	0.12293	0.010813	0.069283	0.03802	Curated_gene_sets:reactome_influenza_infection
GO_bp:go_phosphatidylinosito...3	SET	17	0.3665	0.010927	0.20675	0.03815	GO_bp:go_phosphatidylinositol_acyl_chain_remodeling
GO_bp:go_negative_regulation...85	SET	730	0.054975	0.010539	0.031018	0.038178	GO_bp:go_negative_regulation_of_catalytic_activity
GO_bp:go_endocrine_pancreas_...	SET	45	0.2161	0.010475	0.122	0.038268	GO_bp:go_endocrine_pancreas_development
GO_bp:go_early_endosome_to_g...	SET	8	0.40681	0.0083227	0.22977	0.038328	GO_bp:go_early_endosome_to_golgi_transport
GO_bp:go_axonogenesis_involv...	SET	6	0.57435	0.010176	0.32525	0.038719	GO_bp:go_axonogenesis_involved_in_innervation
Curated_gene_sets:reactome_n...54	SET	89	0.1552	0.010568	0.087894	0.038732	Curated_gene_sets:reactome_nonsense_mediated_decay_nmd_independent_of_the_exon_junction_complex_ejc
Curated_gene_sets:lien_breas...1	SET	32	0.2755	0.011265	0.15608	0.038777	Curated_gene_sets:lien_breast_carcinoma_metaplastic
Curated_gene_sets:johansson_...2	SET	8	0.60094	0.012294	0.34055	0.038821	Curated_gene_sets:johansson_brain_cancer_early_vs_late_up
Curated_gene_sets:reactome_e...25	SET	21	0.31209	0.010341	0.1769	0.03886	Curated_gene_sets:reactome_er_quality_control_compartment_erqc
GO_bp:go_regulation_of_mrna_...2	SET	8	0.51261	0.010487	0.2907	0.038927	GO_bp:go_regulation_of_mrna_binding
Curated_gene_sets:reactome_r...19	SET	19	0.33494	0.010557	0.18995	0.038932	Curated_gene_sets:reactome_regulated_necrosis
GO_bp:go_glandular_epithelia...1	SET	25	0.31386	0.011346	0.17804	0.038972	GO_bp:go_glandular_epithelial_cell_development
GO_bp:go_negative_regulation...220	SET	17	0.37801	0.011271	0.21469	0.039155	GO_bp:go_negative_regulation_of_epidermis_development
Curated_gene_sets:biocarta_c...7	SET	7	0.49145	0.0094052	0.27929	0.039244	Curated_gene_sets:biocarta_cb1r_pathway
Curated_gene_sets:vandesluis...4	SET	16	0.34195	0.0098915	0.19435	0.039255	Curated_gene_sets:vandesluis_commd1_targets_group_4_dn
GO_bp:go_cellular_response_t...80	SET	16	0.34893	0.010093	0.19838	0.039307	GO_bp:go_cellular_response_to_nitric_oxide
GO_mf:go_long_chain_fatty_ac...1	SET	14	0.35087	0.0094945	0.19973	0.039491	GO_mf:go_long_chain_fatty_acid_binding
Curated_gene_sets:reactome_x...	SET	24	0.29066	0.010295	0.16562	0.039643	Curated_gene_sets:reactome_xenobiotics
Curated_gene_sets:ross_leuke...	SET	77	0.16434	0.010412	0.093698	0.039727	Curated_gene_sets:ross_leukemia_with_mll_fusions
Curated_gene_sets:ellwood_my...2	SET	13	0.38645	0.010077	0.2204	0.039778	Curated_gene_sets:ellwood_myc_targets_up
GO_bp:go_rna_catabolic_proce...	SET	379	0.074148	0.010339	0.042301	0.039825	GO_bp:go_rna_catabolic_process
GO_cc:go_small_ribosomal_sub...	SET	68	0.18059	0.010754	0.10312	0.039958	GO_cc:go_small_ribosomal_subunit
GO_bp:go_exocytic_insertion_...	SET	5	0.57531	0.0093056	0.32856	0.03998	GO_bp:go_exocytic_insertion_of_neurotransmitter_receptor_to_plasma_membrane
Curated_gene_sets:kaab_faile...3	SET	39	0.2248	0.010146	0.12844	0.040048	Curated_gene_sets:kaab_failed_heart_ventricle_dn
GO_bp:go_protein_repair	SET	6	0.64606	0.011447	0.3692	0.04008	GO_bp:go_protein_repair
Curated_gene_sets:kegg_metab...	SET	68	0.20685	0.012318	0.11832	0.040228	Curated_gene_sets:kegg_metabolism_of_xenobiotics_by_cytochrome_p450
GO_bp:go_autophagy_involved_...	SET	5	0.54112	0.0087526	0.30976	0.040337	GO_bp:go_autophagy_involved_in_symbiotic_interaction
GO_bp:go_interleukin_5_secre...	SET	7	0.49728	0.0095167	0.28495	0.040488	GO_bp:go_interleukin_5_secretion
Curated_gene_sets:reactome_r...4	SET	113	0.13382	0.010261	0.076744	0.040614	Curated_gene_sets:reactome_rab_regulation_of_trafficking
GO_bp:go_natural_killer_cell...9	SET	10	0.39685	0.0090766	0.2276	0.040625	GO_bp:go_natural_killer_cell_proliferation
GO_bp:go_renal_system_process	SET	112	0.14305	0.01092	0.082075	0.040689	GO_bp:go_renal_system_process
Curated_gene_sets:kegg_cyste...	SET	33	0.2263	0.0093969	0.12988	0.040732	Curated_gene_sets:kegg_cysteine_and_methionine_metabolism
GO_bp:go_positive_regulation...297	SET	27	0.2896	0.010879	0.1663	0.04082	GO_bp:go_positive_regulation_of_filopodium_assembly
Curated_gene_sets:lastowska_...2	SET	789	0.058246	0.011589	0.033474	0.040938	Curated_gene_sets:lastowska_neuroblastoma_copy_number_dn
Curated_gene_sets:reactome_t...53	SET	12	0.37378	0.0093645	0.21491	0.041009	Curated_gene_sets:reactome_tp53_regulates_transcription_of_death_receptors_and_ligands
Curated_gene_sets:rashi_resp...1	SET	37	0.22794	0.010021	0.13109	0.041044	Curated_gene_sets:rashi_response_to_ionizing_radiation_1
GO_mf:go_lipase_activity	SET	123	0.12395	0.0099134	0.071289	0.04105	GO_mf:go_lipase_activity
GO_bp:go_positive_regulation...186	SET	18	0.32011	0.0098208	0.18413	0.041069	GO_bp:go_positive_regulation_of_creb_transcription_factor_activity
GO_bp:go_cellular_response_t...2	SET	198	0.10176	0.010305	0.058601	0.041254	GO_bp:go_cellular_response_to_acid_chemical
GO_bp:go_neuronal_stem_cell_...	SET	22	0.33198	0.011259	0.19119	0.041259	GO_bp:go_neuronal_stem_cell_population_maintenance
GO_mf:go_ion_antiporter_acti...	SET	54	0.1945	0.010326	0.11203	0.041281	GO_mf:go_ion_antiporter_activity
GO_cc:go_mmxd_complex	SET	4	0.83462	0.012075	0.48107	0.041387	GO_cc:go_mmxd_complex
GO_bp:go_cellular_response_t...19	SET	17	0.34858	0.010393	0.20107	0.041501	GO_bp:go_cellular_response_to_cholesterol
GO_mf:go_peptide_n_acetyltra...	SET	65	0.17857	0.010398	0.10303	0.041537	GO_mf:go_peptide_n_acetyltransferase_activity
Curated_gene_sets:gu_pdef_ta...2	SET	69	0.17435	0.010458	0.10066	0.041645	Curated_gene_sets:gu_pdef_targets_up
Curated_gene_sets:biocarta_w...2	SET	24	0.2865	0.010148	0.16555	0.041777	Curated_gene_sets:biocarta_wnt_pathway
GO_bp:go_positive_regulation...543	SET	53	0.21331	0.011219	0.12328	0.041803	GO_bp:go_positive_regulation_of_myeloid_leukocyte_differentiation
GO_bp:go_negative_regulation...41	SET	74	0.15674	0.0097355	0.090645	0.041903	GO_bp:go_negative_regulation_of_autophagy
Curated_gene_sets:kegg_retin...	SET	61	0.20139	0.011361	0.11653	0.041983	Curated_gene_sets:kegg_retinol_metabolism
Curated_gene_sets:martinez_r...7	SET	66	0.18032	0.01058	0.1046	0.042376	Curated_gene_sets:martinez_response_to_trabectedin_up
GO_bp:go_renal_water_homeost...	SET	36	0.24701	0.010712	0.1433	0.042387	GO_bp:go_renal_water_homeostasis
GO_cc:go_granular_component	SET	5	0.5958	0.009637	0.34581	0.042464	GO_cc:go_granular_component
GO_mf:go_interleukin_17_rece...	SET	8	0.53378	0.01092	0.31001	0.042564	GO_mf:go_interleukin_17_receptor_activity
GO_bp:go_positive_regulation...344	SET	172	0.11195	0.010574	0.06503	0.042592	GO_bp:go_positive_regulation_of_hemopoiesis
GO_cc:go_mismatch_repair_com...	SET	9	0.44104	0.0095701	0.2564	0.042714	GO_cc:go_mismatch_repair_complex
GO_bp:go_paraxial_mesoderm_f...	SET	6	0.52364	0.0092779	0.30451	0.042761	GO_bp:go_paraxial_mesoderm_formation
Curated_gene_sets:mikhaylova...2	SET	7	0.55829	0.010684	0.32485	0.042854	Curated_gene_sets:mikhaylova_oxidative_stress_response_via_vhl_up
GO_cc:go_ribonuclease_mrp_co...	SET	6	0.53338	0.0094505	0.31057	0.042961	GO_cc:go_ribonuclease_mrp_complex
Curated_gene_sets:sansom_apc...5	SET	121	0.13391	0.010623	0.077981	0.04298	Curated_gene_sets:sansom_apc_targets_up
Curated_gene_sets:mullighan_...6	SET	246	0.088431	0.0099695	0.051548	0.043138	Curated_gene_sets:mullighan_npm1_mutated_signature_1_up
Curated_gene_sets:lui_target...	SET	35	0.21101	0.0090233	0.12306	0.04321	Curated_gene_sets:lui_targets_of_pax8_pparg_fusion
GO_mf:go_death_receptor_bind...	SET	15	0.36126	0.010118	0.21089	0.043364	GO_mf:go_death_receptor_binding
Curated_gene_sets:piepoli_lg...2	SET	12	0.47702	0.011951	0.27857	0.043424	Curated_gene_sets:piepoli_lgi1_targets_up
GO_bp:go_xenophagy	SET	10	0.43685	0.0099915	0.25512	0.043428	GO_bp:go_xenophagy
Curated_gene_sets:reactome_p...30	SET	6	0.74521	0.013204	0.43533	0.043474	Curated_gene_sets:reactome_phenylalanine_metabolism
GO_cc:go_camp_dependent_prot...	SET	6	0.55675	0.0098648	0.32539	0.043546	GO_cc:go_camp_dependent_protein_kinase_complex
Curated_gene_sets:biocarta_h...6	SET	15	0.37237	0.010429	0.21775	0.043635	Curated_gene_sets:biocarta_hif_pathway
GO_bp:go_rostrocaudal_neural...	SET	11	0.43678	0.010477	0.25562	0.043764	GO_bp:go_rostrocaudal_neural_tube_patterning
GO_bp:go_cellular_response_t...43	SET	26	0.27389	0.010097	0.16044	0.043906	GO_bp:go_cellular_response_to_glucagon_stimulus
GO_bp:go_cellular_response_t...13	SET	9	0.4402	0.0095519	0.25788	0.043923	GO_bp:go_cellular_response_to_brain_derived_neurotrophic_factor_stimulus
Curated_gene_sets:rickman_me...2	SET	293	0.084181	0.010344	0.049317	0.043926	Curated_gene_sets:rickman_metastasis_up
Curated_gene_sets:izadpanah_...2	SET	125	0.12699	0.010238	0.074505	0.044154	Curated_gene_sets:izadpanah_stem_cell_adipose_vs_bone_up
GO_bp:go_type_b_pancreatic_c...3	SET	18	0.34002	0.010431	0.19965	0.044289	GO_bp:go_type_b_pancreatic_cell_proliferation
Curated_gene_sets:heidenblad...1	SET	21	0.30727	0.010181	0.1806	0.044444	Curated_gene_sets:heidenblad_amplicon_12p11_12_dn
Curated_gene_sets:ren_alveol...2	SET	96	0.14419	0.010195	0.084797	0.044533	Curated_gene_sets:ren_alveolar_rhabdomyosarcoma_up
GO_bp:go_pyrimidine_nucleosi...2	SET	23	0.34381	0.011922	0.2023	0.04462	GO_bp:go_pyrimidine_nucleoside_catabolic_process
GO_bp:go_negative_regulation...260	SET	123	0.13554	0.01084	0.079839	0.044794	GO_bp:go_negative_regulation_of_gene_expression_epigenetic
GO_bp:go_sphingomyelin_metab...	SET	6	0.5634	0.0099825	0.33198	0.044849	GO_bp:go_sphingomyelin_metabolic_process
Curated_gene_sets:reactome_p...108	SET	5	0.7501	0.012133	0.44203	0.044865	Curated_gene_sets:reactome_ptk6_expression
GO_bp:go_regulation_of_prote...27	SET	5	0.67539	0.010924	0.39824	0.044959	GO_bp:go_regulation_of_protein_kinase_c_activity
GO_bp:go_regulation_of_chron...	SET	8	0.50054	0.01024	0.29552	0.045168	GO_bp:go_regulation_of_chronic_inflammatory_response
GO_bp:go_insulin_secretion	SET	199	0.09785	0.0099341	0.057782	0.045196	GO_bp:go_insulin_secretion
GO_bp:go_positive_regulation...438	SET	205	0.094811	0.009768	0.056035	0.045335	GO_bp:go_positive_regulation_of_leukocyte_cell_cell_adhesion
Curated_gene_sets:piontek_pk...2	SET	35	0.20997	0.0089787	0.12422	0.045496	Curated_gene_sets:piontek_pkd1_targets_up
GO_bp:go_regulation_of_acute...2	SET	12	0.40456	0.010136	0.23938	0.045525	GO_bp:go_regulation_of_acute_inflammatory_response_to_antigenic_stimulus
GO_bp:go_negative_regulation...232	SET	10	0.47558	0.010877	0.28156	0.045611	GO_bp:go_negative_regulation_of_erythrocyte_differentiation
GO_bp:go_regulation_of_type_...2	SET	8	0.60109	0.012297	0.35602	0.045683	GO_bp:go_regulation_of_type_b_pancreatic_cell_development
GO_bp:go_cellular_copper_ion...	SET	12	0.33829	0.0084753	0.20041	0.045715	GO_bp:go_cellular_copper_ion_homeostasis
GO_bp:go_regulation_of_hair_...1	SET	27	0.29612	0.011124	0.17543	0.045719	GO_bp:go_regulation_of_hair_cycle
Curated_gene_sets:mariadason...4	SET	8	0.41338	0.0084571	0.24492	0.045736	Curated_gene_sets:mariadason_response_to_butyrate_curcumin_sulindac_tsa_2
Curated_gene_sets:reactome_n...57	SET	43	0.21735	0.0103	0.12889	0.045874	Curated_gene_sets:reactome_notch1_intracellular_domain_regulates_transcription
Curated_gene_sets:pasini_suz...1	SET	294	0.082511	0.010156	0.048937	0.045901	Curated_gene_sets:pasini_suz12_targets_dn
GO_bp:go_mammary_gland_epith...1	SET	17	0.34683	0.010341	0.20589	0.046046	GO_bp:go_mammary_gland_epithelial_cell_differentiation
GO_mf:go_camp_binding	SET	22	0.30512	0.010348	0.18125	0.046161	GO_mf:go_camp_binding
GO_bp:go_leukocyte_cell_cell...	SET	312	0.077866	0.0098688	0.046259	0.046172	GO_bp:go_leukocyte_cell_cell_adhesion
Curated_gene_sets:pece_mamma...2	SET	134	0.11908	0.0099379	0.070748	0.046175	Curated_gene_sets:pece_mammary_stem_cell_up
GO_bp:go_negative_regulation...303	SET	414	0.070417	0.010253	0.041881	0.046354	GO_bp:go_negative_regulation_of_hydrolase_activity
Curated_gene_sets:tseng_adip...2	SET	25	0.2558	0.0092471	0.15219	0.046411	Curated_gene_sets:tseng_adipogenic_potential_up
Curated_gene_sets:figueroa_a...2	SET	108	0.12829	0.0096178	0.076348	0.046462	Curated_gene_sets:figueroa_aml_methylation_cluster_1_up
Curated_gene_sets:reactome_c...7	SET	26	0.27541	0.010153	0.16392	0.046478	Curated_gene_sets:reactome_calnexin_calreticulin_cycle
Curated_gene_sets:kumar_targ...	SET	379	0.070395	0.0098159	0.041911	0.046523	Curated_gene_sets:kumar_targets_of_mll_af9_fusion
GO_bp:go_tertiary_alcohol_me...	SET	12	0.39459	0.009886	0.235	0.046576	GO_bp:go_tertiary_alcohol_metabolic_process
GO_mf:go_jun_kinase_kinase_k...	SET	8	0.52073	0.010653	0.31028	0.046658	GO_mf:go_jun_kinase_kinase_kinase_activity
GO_bp:go_positive_regulation...137	SET	8	0.45971	0.009405	0.2742	0.046825	GO_bp:go_positive_regulation_of_cell_proliferation_involved_in_kidney_development
GO_bp:go_acute_inflammatory_...2	SET	21	0.31956	0.010589	0.19062	0.046835	GO_bp:go_acute_inflammatory_response_to_antigenic_stimulus
GO_bp:go_response_to_laminar...	SET	14	0.40216	0.010882	0.23992	0.046862	GO_bp:go_response_to_laminar_fluid_shear_stress
GO_bp:go_negative_regulation...4	SET	20	0.35081	0.011344	0.20943	0.046969	GO_bp:go_negative_regulation_of_actin_filament_bundle_assembly
GO_bp:go_regulation_of_gene_...3	SET	148	0.12694	0.011129	0.075816	0.047043	GO_bp:go_regulation_of_gene_silencing
Curated_gene_sets:reactome_e...7	SET	31	0.25164	0.010128	0.15037	0.047129	Curated_gene_sets:reactome_egfr_downregulation
GO_bp:go_midgut_development	SET	12	0.41681	0.010443	0.2493	0.047278	GO_bp:go_midgut_development
GO_mf:go_calmodulin_binding	SET	191	0.099034	0.0098522	0.059233	0.04728	GO_mf:go_calmodulin_binding
GO_bp:go_osteoblast_differen...	SET	198	0.09869	0.0099945	0.05904	0.047314	GO_bp:go_osteoblast_differentiation
Curated_gene_sets:abdulrahma...	SET	13	0.38357	0.010002	0.22948	0.047325	Curated_gene_sets:abdulrahman_kidney_cancer_vhl_dn
GO_bp:go_cellular_response_t...114	SET	151	0.1094	0.0096869	0.065495	0.047439	GO_bp:go_cellular_response_to_topologically_incorrect_protein
Curated_gene_sets:li_induced...1	SET	135	0.11327	0.0094874	0.067829	0.047481	Curated_gene_sets:li_induced_t_to_natural_killer_dn
Curated_gene_sets:kumar_path...	SET	257	0.084834	0.0097727	0.050855	0.047653	Curated_gene_sets:kumar_pathogen_load_by_macrophages
GO_mf:go_transcription_coreg...	SET	531	0.05959	0.0097953	0.03576	0.04783	GO_mf:go_transcription_coregulator_activity
GO_bp:go_response_to_testost...	SET	39	0.21402	0.0096594	0.12853	0.047952	GO_bp:go_response_to_testosterone
GO_mf:go_trna_specific_adeno...	SET	8	0.47611	0.0097404	0.28621	0.048116	GO_mf:go_trna_specific_adenosine_deaminase_activity
GO_bp:go_de_novo_nad_biosynt...1	SET	10	0.37374	0.0085481	0.2247	0.048142	GO_bp:go_de_novo_nad_biosynthetic_process
Curated_gene_sets:lindgren_b...6	SET	214	0.094356	0.0099299	0.05676	0.04823	Curated_gene_sets:lindgren_bladder_cancer_cluster_3_dn
Curated_gene_sets:nikolsky_b...17	SET	8	0.68581	0.01403	0.41274	0.048305	Curated_gene_sets:nikolsky_breast_cancer_20p13_amplicon
GO_bp:go_disruption_of_cells...	SET	17	0.29145	0.0086898	0.17545	0.04835	GO_bp:go_disruption_of_cells_of_other_organism_involved_in_symbiotic_interaction
GO_bp:go_negative_regulation...333	SET	5	0.58933	0.0095324	0.35477	0.04835	GO_bp:go_negative_regulation_of_interleukin_4_production
Curated_gene_sets:mccollum_g...1	SET	7	0.53193	0.01018	0.32029	0.048389	Curated_gene_sets:mccollum_geldanamycin_resistance_dn
GO_bp:go_regulation_of_skele...10	SET	7	0.49943	0.0095579	0.30074	0.048396	GO_bp:go_regulation_of_skeletal_muscle_tissue_regeneration
GO_bp:go_leucine_catabolic_p...	SET	6	0.56725	0.010051	0.34166	0.048438	GO_bp:go_leucine_catabolic_process
Curated_gene_sets:reactome_r...115	SET	23	0.28183	0.0097726	0.16978	0.04847	Curated_gene_sets:reactome_rna_polymerase_iii_transcription_termination
GO_cc:go_nucleolar_ribonucle...	SET	7	0.46471	0.0088935	0.28002	0.048507	GO_cc:go_nucleolar_ribonuclease_p_complex
GO_bp:go_phosphatidylinosito...6	SET	99	0.13714	0.0098465	0.082675	0.048586	GO_bp:go_phosphatidylinositol_metabolic_process
Curated_gene_sets:reactome_s...4	SET	6	0.61959	0.010978	0.3736	0.048628	Curated_gene_sets:reactome_scavenging_by_class_f_receptors
Curated_gene_sets:huttmann_b...1	SET	56	0.19323	0.010446	0.11655	0.048674	Curated_gene_sets:huttmann_b_cll_poor_survival_dn
GO_bp:go_muscle_atrophy	SET	12	0.37853	0.0094835	0.22833	0.048689	GO_bp:go_muscle_atrophy
GO_mf:go_ccr1_chemokine_rece...	SET	5	0.72253	0.011687	0.4362	0.048829	GO_mf:go_ccr1_chemokine_receptor_binding
GO_cc:go_plasma_membrane_raft	SET	108	0.13014	0.0097564	0.078587	0.048878	GO_cc:go_plasma_membrane_raft
GO_mf:go_coreceptor_activity...1	SET	8	0.4726	0.0096686	0.28563	0.049016	GO_mf:go_coreceptor_activity_involved_in_wnt_signaling_pathway
Curated_gene_sets:kang_ar_ta...2	SET	16	0.35424	0.010247	0.21432	0.049191	Curated_gene_sets:kang_ar_targets_up
Curated_gene_sets:kegg_renal...	SET	68	0.16105	0.0095911	0.097457	0.049219	Curated_gene_sets:kegg_renal_cell_carcinoma
GO_bp:go_fructose_metabolic_...	SET	9	0.44968	0.0097574	0.27246	0.049437	GO_bp:go_fructose_metabolic_process
Curated_gene_sets:reactome_c...14	SET	16	0.32025	0.0092637	0.19414	0.049526	Curated_gene_sets:reactome_caspase_activation_via_death_receptors_in_the_presence_of_ligand
Curated_gene_sets:matzuk_pos...	SET	13	0.37149	0.0096869	0.22536	0.049645	Curated_gene_sets:matzuk_postimplantation_and_postpartum
Curated_gene_sets:ross_aml_w...3	SET	75	0.16126	0.010084	0.097837	0.049657	Curated_gene_sets:ross_aml_with_mll_fusions
GO_bp:go_organic_cyclic_comp...	SET	579	0.057186	0.0098031	0.034699	0.049681	GO_bp:go_organic_cyclic_compound_catabolic_process
Curated_gene_sets:galluzzi_p...2	SET	23	0.28163	0.0097656	0.17089	0.049686	Curated_gene_sets:galluzzi_prevent_mitochondial_permeabilization
Curated_gene_sets:krige_resp...1	SET	982	0.043849	0.0096823	0.026613	0.049723	Curated_gene_sets:krige_response_to_tosedostat_24hr_dn
Curated_gene_sets:xu_akt1_ta...1	SET	8	0.53062	0.010855	0.32213	0.049769	Curated_gene_sets:xu_akt1_targets_48hr
Curated_gene_sets:haslinger_...5	SET	22	0.32399	0.010988	0.19678	0.049845	Curated_gene_sets:haslinger_b_cll_with_chromosome_12_trisomy
GO_mf:go_au_rich_element_bin...	SET	28	0.27256	0.010426	0.16557	0.049871	GO_mf:go_au_rich_element_binding
GO_mf:go_alpha_tubulin_bindi...	SET	28	0.25563	0.009779	0.15531	0.049899	GO_mf:go_alpha_tubulin_binding
GO_bp:go_cell_aging	SET	103	0.13246	0.0096997	0.080616	0.050186	GO_bp:go_cell_aging
GO_mf:go_azole_transmembrane...	SET	7	0.45271	0.0086637	0.27552	0.050193	GO_mf:go_azole_transmembrane_transporter_activity
GO_bp:go_peptidyl_tyrosine_m...	SET	350	0.072819	0.0097651	0.044328	0.050229	GO_bp:go_peptidyl_tyrosine_modification
GO_bp:go_trna_wobble_uridine...	SET	17	0.34372	0.010248	0.20929	0.050273	GO_bp:go_trna_wobble_uridine_modification
Curated_gene_sets:pramoonjag...1	SET	50	0.19932	0.010183	0.12148	0.050438	Curated_gene_sets:pramoonjago_sox4_targets_dn
GO_bp:go_cellular_alcohol_me...	SET	6	0.5023	0.0089	0.30615	0.050439	GO_bp:go_cellular_alcohol_metabolic_process
GO_bp:go_dna_recombination	SET	266	0.084396	0.0098885	0.051441	0.050448	GO_bp:go_dna_recombination
GO_bp:go_positive_regulation...639	SET	23	0.3107	0.010773	0.18939	0.05046	GO_bp:go_positive_regulation_of_posttranscriptional_gene_silencing
GO_bp:go_osteoclast_prolifer...	SET	8	0.47783	0.0097757	0.29127	0.050462	GO_bp:go_osteoclast_proliferation
Curated_gene_sets:senese_hda...2	SET	224	0.091602	0.0098602	0.055881	0.050593	Curated_gene_sets:senese_hdac1_and_hdac2_targets_up
Curated_gene_sets:reactome_m...60	SET	6	0.69485	0.012312	0.42399	0.050632	Curated_gene_sets:reactome_misspliced_lrp5_mutants_have_enhanced_beta_catenin_dependent_signaling
GO_mf:go_voltage_gated_anion...	SET	14	0.30502	0.0082538	0.1862	0.05071	GO_mf:go_voltage_gated_anion_channel_activity
GO_bp:go_cellular_response_t...72	SET	18	0.32881	0.010088	0.20073	0.050714	GO_bp:go_cellular_response_to_low_density_lipoprotein_particle_stimulus
GO_cc:go_eukaryotic_translat...2	SET	6	0.56777	0.01006	0.34695	0.050883	GO_cc:go_eukaryotic_translation_initiation_factor_2b_complex
GO_bp:go_positive_regulation...789	SET	10	0.47406	0.010843	0.29012	0.051139	GO_bp:go_positive_regulation_of_t_cell_differentiation_in_thymus
GO_bp:go_regulation_of_intra...1	SET	39	0.22224	0.010031	0.13601	0.05114	GO_bp:go_regulation_of_intracellular_estrogen_receptor_signaling_pathway
Curated_gene_sets:foster_kdm...2	SET	230	0.085821	0.0093593	0.052539	0.051195	Curated_gene_sets:foster_kdm1a_targets_up
GO_cc:go_node_of_ranvier	SET	15	0.3746	0.010492	0.2294	0.051252	GO_cc:go_node_of_ranvier
Curated_gene_sets:semba_fhit...2	SET	11	0.33958	0.0081456	0.20801	0.051294	Curated_gene_sets:semba_fhit_targets_up
GO_bp:go_negative_regulation...581	SET	53	0.17412	0.0091578	0.10669	0.051353	GO_bp:go_negative_regulation_of_reproductive_process
GO_bp:go_cellular_response_t...83	SET	6	0.52112	0.0092334	0.31944	0.051416	GO_bp:go_cellular_response_to_nitrosative_stress
GO_mf:go_cysteine_type_endop...2	SET	92	0.13839	0.0095801	0.084861	0.051476	GO_mf:go_cysteine_type_endopeptidase_activity
Curated_gene_sets:chemello_s...1	SET	4	0.64274	0.0092989	0.39417	0.051497	Curated_gene_sets:chemello_soleus_vs_edl_myofibers_dn
GO_mf:go_intracellular_ligan...	SET	33	0.26123	0.010847	0.16026	0.051552	GO_mf:go_intracellular_ligand_gated_ion_channel_activity
GO_mf:go_quinone_binding	SET	17	0.30889	0.0092097	0.19012	0.052127	GO_mf:go_quinone_binding
Curated_gene_sets:elvidge_hi...2	SET	39	0.19967	0.009012	0.12291	0.052141	Curated_gene_sets:elvidge_hif1a_and_hif2a_targets_up
GO_mf:go_intracellular_camp_...	SET	8	0.50579	0.010348	0.31143	0.052187	GO_mf:go_intracellular_camp_activated_cation_channel_activity
GO_bp:go_golgi_to_plasma_mem...1	SET	37	0.2295	0.01009	0.14131	0.052188	GO_bp:go_golgi_to_plasma_membrane_protein_transport
Curated_gene_sets:pid_tcr_ra...	SET	13	0.41493	0.01082	0.25549	0.052193	Curated_gene_sets:pid_tcr_ras_pathway
Curated_gene_sets:riggi_ewin...2	SET	413	0.068996	0.010034	0.042484	0.052193	Curated_gene_sets:riggi_ewing_sarcoma_progenitor_up
Curated_gene_sets:baelde_dia...2	SET	87	0.14264	0.0096035	0.087916	0.05236	Curated_gene_sets:baelde_diabetic_nephropathy_up
Curated_gene_sets:reactome_m...42	SET	644	0.052976	0.0095607	0.032658	0.052396	Curated_gene_sets:reactome_metabolism_of_rna
GO_bp:go_regulation_of_hydro...3	SET	1187	0.040901	0.009873	0.025238	0.052562	GO_bp:go_regulation_of_hydrolase_activity
GO_bp:go_positive_regulation...210	SET	31	0.25013	0.010067	0.15437	0.052586	GO_bp:go_positive_regulation_of_dendrite_morphogenesis
Curated_gene_sets:zhan_multi...22	SET	58	0.15923	0.0087598	0.098305	0.052653	Curated_gene_sets:zhan_multiple_myeloma_up
Curated_gene_sets:dawson_met...	SET	56	0.1971	0.010655	0.12187	0.052921	Curated_gene_sets:dawson_methylated_in_lymphoma_tcl1
Curated_gene_sets:jiang_hypo...3	SET	18	0.27228	0.0083535	0.16853	0.053096	Curated_gene_sets:jiang_hypoxia_via_vhl
Curated_gene_sets:hoffman_cl...1	SET	10	0.45276	0.010355	0.28024	0.053101	Curated_gene_sets:hoffman_clock_targets_dn
GO_bp:go_zinc_ion_import_acr...	SET	8	0.42079	0.0086086	0.26048	0.053115	GO_bp:go_zinc_ion_import_across_plasma_membrane
GO_bp:go_regulation_of_gastr...3	SET	38	0.21304	0.0094915	0.1319	0.053141	GO_bp:go_regulation_of_gastrulation
GO_mf:go_hexosaminidase_acti...	SET	15	0.34233	0.0095882	0.21199	0.053178	GO_mf:go_hexosaminidase_activity
GO_bp:go_alcohol_metabolic_p...	SET	212	0.090759	0.0095072	0.056214	0.053216	GO_bp:go_alcohol_metabolic_process
GO_bp:go_trophoblast_giant_c...	SET	11	0.4524	0.010852	0.28035	0.053306	GO_bp:go_trophoblast_giant_cell_differentiation
GO_bp:go_positive_regulation...558	SET	23	0.2908	0.010084	0.18022	0.053316	GO_bp:go_positive_regulation_of_neuroblast_proliferation
GO_bp:go_positive_regulation...624	SET	84	0.14554	0.0096293	0.090249	0.053414	GO_bp:go_positive_regulation_of_phosphatidylinositol_3_kinase_signaling
GO_bp:go_leukocyte_chemotaxis	SET	208	0.096433	0.010007	0.0598	0.053426	GO_bp:go_leukocyte_chemotaxis
GO_bp:go_positive_regulation...500	SET	5	0.61755	0.0099888	0.38303	0.053461	GO_bp:go_positive_regulation_of_mhc_class_i_biosynthetic_process
GO_bp:go_regulation_of_chrom...4	SET	35	0.24207	0.010351	0.15029	0.053629	GO_bp:go_regulation_of_chromatin_silencing
GO_bp:go_cellular_response_t...31	SET	33	0.23037	0.009566	0.14304	0.053654	GO_bp:go_cellular_response_to_estradiol_stimulus
GO_mf:go_structural_constitu...10	SET	4	0.62876	0.0090967	0.39082	0.05384	GO_mf:go_structural_constituent_of_tooth_enamel
Curated_gene_sets:plasari_tg...3	SET	97	0.13648	0.0096997	0.084875	0.053929	Curated_gene_sets:plasari_tgfb1_signaling_via_nfic_1hr_dn
Curated_gene_sets:hoshida_li...6	SET	105	0.12794	0.0094585	0.079583	0.053966	Curated_gene_sets:hoshida_liver_cancer_survival_dn
Curated_gene_sets:reactome_s...85	SET	44	0.20028	0.0096001	0.12461	0.05401	Curated_gene_sets:reactome_signaling_by_scf_kit
GO_bp:go_collagen_biosynthet...	SET	42	0.19808	0.0092767	0.12328	0.05407	GO_bp:go_collagen_biosynthetic_process
GO_bp:go_response_to_amino_a...2	SET	47	0.1759	0.0087135	0.10951	0.054117	GO_bp:go_response_to_amino_acid_starvation
Curated_gene_sets:delaserna_...3	SET	11	0.38603	0.0092599	0.24041	0.054181	Curated_gene_sets:delaserna_targets_of_myod_and_smarca4
GO_mf:go_endodeoxyribonuclea...3	SET	14	0.38806	0.010501	0.24168	0.054183	GO_mf:go_endodeoxyribonuclease_activity_producing_5_phosphomonoesters
GO_bp:go_viral_gene_expressi...	SET	184	0.1012	0.0098829	0.0631	0.054397	GO_bp:go_viral_gene_expression
Curated_gene_sets:haslinger_...6	SET	16	0.29799	0.0086199	0.18584	0.054426	Curated_gene_sets:haslinger_b_cll_with_mutated_vh_genes
Curated_gene_sets:reactome_r...7	SET	16	0.33405	0.0096628	0.20836	0.054452	Curated_gene_sets:reactome_rap1_signalling
Curated_gene_sets:pomeroy_me...1	SET	55	0.18302	0.0098053	0.11416	0.054458	Curated_gene_sets:pomeroy_medulloblastoma_desmoplasic_vs_classic_dn
GO_bp:go_rna_5_end_processing	SET	21	0.27501	0.0091124	0.17157	0.054488	GO_bp:go_rna_5_end_processing
GO_cc:go_smn_sm_protein_comp...	SET	14	0.34279	0.0092757	0.21408	0.054675	GO_cc:go_smn_sm_protein_complex
Curated_gene_sets:gargalovic...18	SET	15	0.33997	0.009522	0.21252	0.054845	Curated_gene_sets:gargalovic_response_to_oxidized_phospholipids_red_up
GO_bp:go_trans_synaptic_sign...3	SET	12	0.37881	0.0094906	0.23685	0.054883	GO_bp:go_trans_synaptic_signaling_modulating_synaptic_transmission
Curated_gene_sets:smid_breas...15	SET	11	0.42283	0.010143	0.26452	0.054975	Curated_gene_sets:smid_breast_cancer_relapse_in_liver_dn
GO_bp:go_negative_regulation...249	SET	10	0.46591	0.010656	0.29156	0.055035	GO_bp:go_negative_regulation_of_feeding_behavior
Curated_gene_sets:kegg_thyro...	SET	29	0.22357	0.0087035	0.13995	0.055094	Curated_gene_sets:kegg_thyroid_cancer
GO_bp:go_positive_regulation...472	SET	14	0.36524	0.0098831	0.22865	0.055105	GO_bp:go_positive_regulation_of_macrophage_differentiation
GO_bp:go_poly_n_acetyllactos...	SET	9	0.47281	0.010259	0.29613	0.055183	GO_bp:go_poly_n_acetyllactosamine_biosynthetic_process
Curated_gene_sets:reactome_c...16	SET	25	0.26352	0.009526	0.16505	0.055189	Curated_gene_sets:reactome_caspase_activation_via_extrinsic_apoptotic_signalling_pathway
GO_bp:go_negative_regulation...629	SET	13	0.40711	0.010616	0.2551	0.055267	GO_bp:go_negative_regulation_of_sodium_ion_transmembrane_transport
GO_cc:go_gpi_anchor_transami...	SET	5	0.52343	0.0084664	0.32818	0.055373	GO_cc:go_gpi_anchor_transamidase_complex
GO_mf:go_gpi_anchor_transami...	SET	5	0.52343	0.0084664	0.32818	0.055373	GO_mf:go_gpi_anchor_transamidase_activity
Curated_gene_sets:lu_ezh2_ta...2	SET	275	0.081206	0.0096722	0.050933	0.055436	Curated_gene_sets:lu_ezh2_targets_up
Curated_gene_sets:mullighan_...3	SET	268	0.081789	0.0096186	0.051353	0.055625	Curated_gene_sets:mullighan_mll_signature_2_dn
GO_bp:go_regulation_of_prote...18	SET	39	0.21176	0.0095574	0.13298	0.05566	GO_bp:go_regulation_of_protein_export_from_nucleus
Curated_gene_sets:iizuka_liv...5	SET	26	0.22423	0.0082661	0.14091	0.055776	Curated_gene_sets:iizuka_liver_cancer_progression_g2_g3_up
GO_mf:go_protein_glutamic_ac...	SET	5	0.47927	0.0077522	0.30129	0.055845	GO_mf:go_protein_glutamic_acid_ligase_activity
GO_mf:go_photoreceptor_activ...	SET	13	0.32934	0.0085879	0.20706	0.055862	GO_mf:go_photoreceptor_activity
GO_bp:go_polyol_transport	SET	12	0.42316	0.010602	0.26659	0.056231	GO_bp:go_polyol_transport
Curated_gene_sets:reactome_s...67	SET	69	0.1574	0.0094416	0.099164	0.056241	Curated_gene_sets:reactome_signaling_by_notch1
Curated_gene_sets:reactome_n...12	SET	9	0.43716	0.0094858	0.27559	0.056351	Curated_gene_sets:reactome_nef_mediated_cd4_down_regulation
Curated_gene_sets:landis_erb...6	SET	21	0.3031	0.010043	0.19115	0.056412	Curated_gene_sets:landis_erbb2_breast_tumors_65_up
GO_mf:go_beta_n_acetylhexosa...	SET	5	0.55817	0.0090283	0.35208	0.056457	GO_mf:go_beta_n_acetylhexosaminidase_activity
GO_cc:go_golgi_transport_com...	SET	12	0.35465	0.0088852	0.22372	0.056465	GO_cc:go_golgi_transport_complex
Curated_gene_sets:kim_bipola...1	SET	84	0.14265	0.0094375	0.090024	0.056547	Curated_gene_sets:kim_bipolar_disorder_oligodendrocyte_density_corr_dn
GO_mf:go_ubiquitin_protein_t...2	SET	6	0.43763	0.0077541	0.2763	0.056616	GO_mf:go_ubiquitin_protein_transferase_inhibitor_activity
GO_cc:go_ribosomal_subunit	SET	180	0.097074	0.0093777	0.061309	0.056681	GO_cc:go_ribosomal_subunit
GO_bp:go_catecholamine_metab...	SET	30	0.22704	0.0089895	0.14349	0.056801	GO_bp:go_catecholamine_metabolic_process
GO_bp:go_keratinocyte_prolif...	SET	38	0.23499	0.01047	0.14858	0.056883	GO_bp:go_keratinocyte_proliferation
Curated_gene_sets:kegg_drug_...1	SET	68	0.17964	0.010698	0.11361	0.056936	Curated_gene_sets:kegg_drug_metabolism_cytochrome_p450
GO_cc:go_polysome	SET	63	0.15519	0.0088965	0.098155	0.056947	GO_cc:go_polysome
GO_bp:go_response_to_lead_ion	SET	23	0.27309	0.0094695	0.17276	0.056979	GO_bp:go_response_to_lead_ion
Curated_gene_sets:li_induced...2	SET	294	0.074422	0.0091606	0.047084	0.056995	Curated_gene_sets:li_induced_t_to_natural_killer_up
GO_bp:go_regulation_of_recep...1	SET	22	0.24987	0.0084739	0.15831	0.057258	GO_bp:go_regulation_of_receptor_binding
Curated_gene_sets:gavin_foxp...6	SET	94	0.12894	0.0090219	0.081723	0.057319	Curated_gene_sets:gavin_foxp3_targets_cluster_t4
GO_bp:go_dendritic_spine_dev...	SET	81	0.14519	0.0094334	0.092028	0.057331	GO_bp:go_dendritic_spine_development
Curated_gene_sets:dittmer_pt...2	SET	113	0.12641	0.0096931	0.080133	0.057344	Curated_gene_sets:dittmer_pthlh_targets_up
Curated_gene_sets:xu_hgf_tar...4	SET	83	0.13363	0.0087885	0.08471	0.05735	Curated_gene_sets:xu_hgf_targets_repressed_by_akt1_dn
Curated_gene_sets:biocarta_h...5	SET	12	0.36981	0.0092652	0.23445	0.057364	Curated_gene_sets:biocarta_hes_pathway
GO_bp:go_polyketide_metaboli...	SET	9	0.41394	0.0089821	0.26248	0.0574	GO_bp:go_polyketide_metabolic_process
GO_mf:go_carbohydrate_phosph...	SET	9	0.4224	0.0091655	0.26785	0.057407	GO_mf:go_carbohydrate_phosphatase_activity
GO_bp:go_chromatin_organizat...1	SET	722	0.049072	0.0093574	0.031122	0.057437	GO_bp:go_chromatin_organization
GO_mf:go_rna_stem_loop_bindi...	SET	15	0.33277	0.0093205	0.21112	0.057495	GO_mf:go_rna_stem_loop_binding
GO_bp:go_regulation_of_pepti...3	SET	452	0.06033	0.0091689	0.038303	0.057631	GO_bp:go_regulation_of_peptide_secretion
GO_bp:go_response_to_dietary...	SET	23	0.29545	0.010245	0.18767	0.057722	GO_bp:go_response_to_dietary_excess
GO_cc:go_copii_vesicle_coat	SET	15	0.303	0.0084865	0.19249	0.057746	GO_cc:go_copii_vesicle_coat
GO_bp:go_regulation_of_glyco...5	SET	9	0.5417	0.011754	0.34456	0.057972	GO_bp:go_regulation_of_glycoprotein_metabolic_process
GO_bp:go_wound_healing_invol...	SET	6	0.61968	0.01098	0.3949	0.058308	GO_bp:go_wound_healing_involved_in_inflammatory_response
Curated_gene_sets:reactome_r...86	SET	47	0.20556	0.010183	0.13106	0.0584	Curated_gene_sets:reactome_retrograde_transport_at_the_trans_golgi_network
GO_bp:go_protein_lipid_compl...1	SET	32	0.26269	0.010742	0.1675	0.058421	GO_bp:go_protein_lipid_complex_assembly
Curated_gene_sets:massarweh_...1	SET	62	0.18027	0.010252	0.11495	0.058429	Curated_gene_sets:massarweh_response_to_estradiol
GO_bp:go_sarcoplasmic_reticu...	SET	34	0.22075	0.0093038	0.14094	0.058659	GO_bp:go_sarcoplasmic_reticulum_calcium_ion_transport
GO_bp:go_endothelial_cell_de...	SET	55	0.1794	0.0096118	0.11455	0.058669	GO_bp:go_endothelial_cell_development
GO_cc:go_gator2_complex	SET	12	0.35864	0.0089853	0.22902	0.058688	GO_cc:go_gator2_complex
GO_cc:go_other_organism_memb...	SET	6	0.57158	0.010127	0.365	0.058689	GO_cc:go_other_organism_membrane
Curated_gene_sets:pid_hedgeh...1	SET	22	0.29231	0.0099132	0.18668	0.058706	Curated_gene_sets:pid_hedgehog_2pathway
GO_bp:go_transcription_elong...2	SET	83	0.13437	0.0088371	0.085849	0.05878	GO_bp:go_transcription_elongation_from_rna_polymerase_ii_promoter
GO_bp:go_cellular_response_t...14	SET	34	0.27454	0.011571	0.17544	0.058819	GO_bp:go_cellular_response_to_cadmium_ion
GO_bp:go_cytoplasmic_mrna_pr...	SET	20	0.26528	0.0085783	0.1697	0.059009	GO_bp:go_cytoplasmic_mrna_processing_body_assembly
Curated_gene_sets:reactome_r...135	SET	6	0.57397	0.01017	0.36723	0.05904	Curated_gene_sets:reactome_runx1_regulates_transcription_of_genes_involved_in_bcr_signaling
GO_bp:go_dendritic_spine_mor...	SET	50	0.18367	0.0093835	0.11758	0.059146	GO_bp:go_dendritic_spine_morphogenesis
GO_bp:go_positive_regulation...336	SET	5	0.5445	0.0088073	0.34863	0.059171	GO_bp:go_positive_regulation_of_hair_follicle_maturation
GO_bp:go_primary_alcohol_met...	SET	62	0.15069	0.0085703	0.096565	0.059328	GO_bp:go_primary_alcohol_metabolic_process
Curated_gene_sets:biocarta_p...11	SET	6	0.48921	0.008668	0.31372	0.059465	Curated_gene_sets:biocarta_pelp1_pathway
GO_mf:go_phosphatidylinosito...8	SET	18	0.28193	0.0086493	0.18081	0.059481	GO_mf:go_phosphatidylinositol_3_kinase_regulator_activity
GO_bp:go_establishment_of_pr...8	SET	17	0.28792	0.0085845	0.18474	0.059566	GO_bp:go_establishment_of_protein_localization_to_postsynaptic_membrane
Curated_gene_sets:gottwein_t...	SET	62	0.16638	0.0094625	0.10683	0.059688	Curated_gene_sets:gottwein_targets_of_kshv_mir_k12_11
GO_bp:go_negative_regulation...304	SET	5	0.47943	0.0077548	0.30785	0.059702	GO_bp:go_negative_regulation_of_hypoxia_induced_intrinsic_apoptotic_signaling_pathway
GO_bp:go_regulation_of_rna_b...	SET	10	0.44019	0.010068	0.28269	0.059726	GO_bp:go_regulation_of_rna_binding
GO_bp:go_cell_proliferation_...1	SET	9	0.44691	0.0096973	0.28723	0.059875	GO_bp:go_cell_proliferation_in_bone_marrow
Curated_gene_sets:heidenblad...5	SET	7	0.47341	0.00906	0.30438	0.059941	Curated_gene_sets:heidenblad_amplified_in_bone_cancer
Curated_gene_sets:reactome_r...122	SET	17	0.30864	0.0092023	0.19854	0.060043	Curated_gene_sets:reactome_rora_activates_gene_expression
Curated_gene_sets:nguyen_not...2	SET	26	0.27009	0.0099569	0.17384	0.06014	Curated_gene_sets:nguyen_notch1_targets_up
GO_bp:go_positive_regulation...616	SET	101	0.13124	0.0095165	0.084504	0.060219	GO_bp:go_positive_regulation_of_peptidyl_serine_phosphorylation
Curated_gene_sets:reactome_t...67	SET	8	0.50745	0.010382	0.32677	0.06023	Curated_gene_sets:reactome_trail_signaling
GO_bp:go_negative_regulation...470	SET	11	0.38042	0.0091254	0.24502	0.060269	GO_bp:go_negative_regulation_of_neurotransmitter_secretion
Curated_gene_sets:park_hsc_v...2	SET	15	0.28996	0.0081214	0.18683	0.060337	Curated_gene_sets:park_hsc_vs_multipotent_progenitors_up
GO_mf:go_dna_insertion_or_de...	SET	8	0.42762	0.0087484	0.27564	0.060416	GO_mf:go_dna_insertion_or_deletion_binding
Curated_gene_sets:hahtola_my...3	SET	14	0.32159	0.0087022	0.20731	0.060425	Curated_gene_sets:hahtola_mycosis_fungoides_dn
GO_bp:go_forebrain_neuroblas...	SET	8	0.40303	0.0082452	0.25982	0.060439	GO_bp:go_forebrain_neuroblast_division
GO_bp:go_positive_regulation...135	SET	7	0.47467	0.0090839	0.30603	0.060457	GO_bp:go_positive_regulation_of_cell_proliferation_in_bone_marrow
Curated_gene_sets:hollmann_a...1	SET	253	0.080676	0.009222	0.052033	0.060524	Curated_gene_sets:hollmann_apoptosis_via_cd40_dn
Curated_gene_sets:teramoto_o...6	SET	18	0.28132	0.0086307	0.1815	0.060581	Curated_gene_sets:teramoto_opn_targets_cluster_7
GO_bp:go_response_to_mercury...	SET	11	0.43859	0.010521	0.283	0.060607	GO_bp:go_response_to_mercury_ion
GO_bp:go_exogenous_drug_cata...	SET	22	0.26253	0.0089035	0.16951	0.060734	GO_bp:go_exogenous_drug_catabolic_process
GO_bp:go_signal_release_from...	SET	163	0.097395	0.0089575	0.062901	0.060775	GO_bp:go_signal_release_from_synapse
GO_bp:go_dna_dealkylation	SET	31	0.23616	0.0095051	0.15261	0.060886	GO_bp:go_dna_dealkylation
GO_bp:go_muscular_septum_mor...	SET	5	0.63258	0.010232	0.40892	0.060947	GO_bp:go_muscular_septum_morphogenesis
GO_bp:go_nuclear_transcribed...5	SET	10	0.42951	0.0098237	0.27787	0.061096	GO_bp:go_nuclear_transcribed_mrna_catabolic_process_exonucleolytic_3_5_
GO_bp:go_regulation_of_nucle...12	SET	7	0.39841	0.0076246	0.25777	0.061112	GO_bp:go_regulation_of_nucleotide_metabolic_process
Curated_gene_sets:biocarta_m...11	SET	5	0.55034	0.0089018	0.35626	0.061209	Curated_gene_sets:biocarta_mitr_pathway
Curated_gene_sets:shipp_dlbc...1	SET	40	0.2208	0.010092	0.14294	0.061224	Curated_gene_sets:shipp_dlbcl_cured_vs_fatal_dn
Curated_gene_sets:reactome_b...32	SET	17	0.29346	0.0087497	0.19003	0.061269	Curated_gene_sets:reactome_butyrate_response_factor_1_brf1_binds_and_destabilizes_mrna
GO_mf:go_n_acetyllactosamini...	SET	8	0.48068	0.0098338	0.31154	0.061436	GO_mf:go_n_acetyllactosaminide_beta_1_3_n_acetylglucosaminyltransferase_activity
GO_bp:go_uv_protection	SET	13	0.32603	0.0085015	0.21141	0.061528	GO_bp:go_uv_protection
GO_mf:go_activin_binding	SET	14	0.39688	0.010739	0.25746	0.061608	GO_mf:go_activin_binding
GO_bp:go_interleukin_4_produ...	SET	31	0.22317	0.0089821	0.14481	0.061657	GO_bp:go_interleukin_4_production
GO_bp:go_positive_regulation...376	SET	132	0.10912	0.0090385	0.070856	0.06179	GO_bp:go_positive_regulation_of_inflammatory_response
Curated_gene_sets:chng_multi...2	SET	53	0.16517	0.0086874	0.10736	0.061977	Curated_gene_sets:chng_multiple_myeloma_hyperploid_up
Curated_gene_sets:biocarta_t...6	SET	17	0.34355	0.010243	0.22351	0.06215	Curated_gene_sets:biocarta_tel_pathway
GO_mf:go_s100_protein_binding	SET	14	0.31868	0.0086233	0.20745	0.062258	GO_mf:go_s100_protein_binding
Curated_gene_sets:duan_prdm5...	SET	75	0.13887	0.0086834	0.090435	0.062336	Curated_gene_sets:duan_prdm5_targets
Curated_gene_sets:reactome_e...43	SET	111	0.12193	0.0092669	0.079457	0.062451	Curated_gene_sets:reactome_eukaryotic_translation_initiation
Curated_gene_sets:reactome_p...52	SET	29	0.24077	0.0093733	0.15699	0.062565	Curated_gene_sets:reactome_piwi_interacting_rna_pirna_biogenesis
Curated_gene_sets:reactome_r...140	SET	5	0.51905	0.0083956	0.33846	0.062578	Curated_gene_sets:reactome_runx1_regulates_transcription_of_genes_involved_in_wnt_signaling
GO_bp:go_ureteric_bud_elonga...	SET	9	0.46346	0.010056	0.30251	0.062765	GO_bp:go_ureteric_bud_elongation
GO_bp:go_positive_regulation...441	SET	136	0.11223	0.0094346	0.07326	0.062786	GO_bp:go_positive_regulation_of_leukocyte_differentiation
Curated_gene_sets:reactome_a...28	SET	7	0.34861	0.0066715	0.22774	0.062926	Curated_gene_sets:reactome_activation_of_c3_and_c5
Curated_gene_sets:yao_tempor...3	SET	68	0.15507	0.0092345	0.1013	0.062932	Curated_gene_sets:yao_temporal_response_to_progesterone_cluster_10
Curated_gene_sets:murakami_u...4	SET	20	0.3244	0.01049	0.21195	0.062952	Curated_gene_sets:murakami_uv_response_6hr_dn
GO_bp:go_hypothalamus_develo...	SET	20	0.26849	0.0086823	0.17552	0.06305	GO_bp:go_hypothalamus_development
GO_bp:go_regulation_of_super...3	SET	30	0.24789	0.0098149	0.16216	0.063186	GO_bp:go_regulation_of_superoxide_metabolic_process
GO_bp:go_sequestering_of_cal...	SET	123	0.11551	0.009238	0.075594	0.063266	GO_bp:go_sequestering_of_calcium_ion
GO_mf:go_acyl_coa_ligase_act...	SET	8	0.40686	0.0083237	0.26629	0.063283	GO_mf:go_acyl_coa_ligase_activity
GO_bp:go_hypersensitivity	SET	8	0.42112	0.0086153	0.27567	0.063316	GO_bp:go_hypersensitivity
Curated_gene_sets:biocarta_v...2	SET	25	0.26836	0.0097011	0.17576	0.063409	Curated_gene_sets:biocarta_vegf_pathway
GO_bp:go_regulation_of_estab...2	SET	692	0.04748	0.0088708	0.031096	0.063409	GO_bp:go_regulation_of_establishment_of_protein_localization
GO_mf:go_calcitonin_family_r...	SET	6	0.46298	0.0082033	0.30328	0.063441	GO_mf:go_calcitonin_family_receptor_activity
GO_bp:go_response_to_cold	SET	46	0.19487	0.0095504	0.12777	0.063615	GO_bp:go_response_to_cold
GO_bp:go_regulation_of_multi...2	SET	69	0.15714	0.0094263	0.10304	0.063644	GO_bp:go_regulation_of_multicellular_organism_growth
GO_mf:go_gtpase_regulator_ac...	SET	275	0.077402	0.0092191	0.050767	0.063684	GO_mf:go_gtpase_regulator_activity
GO_cc:go_u4_snrnp	SET	10	0.39336	0.008997	0.25804	0.063713	GO_cc:go_u4_snrnp
GO_bp:go_negative_regulation...251	SET	6	0.54432	0.0096445	0.35717	0.063765	GO_bp:go_negative_regulation_of_fertilization
Curated_gene_sets:wacker_hyp...	SET	13	0.34955	0.0091147	0.22943	0.063824	Curated_gene_sets:wacker_hypoxia_targets_of_vhl
GO_mf:go_enoyl_coa_hydratase...	SET	8	0.74336	0.015208	0.48795	0.063834	GO_mf:go_enoyl_coa_hydratase_activity
GO_cc:go_histone_deacetylase...	SET	64	0.15145	0.0087509	0.099438	0.063879	GO_cc:go_histone_deacetylase_complex
GO_bp:go_cytokine_production...2	SET	38	0.18614	0.008293	0.12222	0.063887	GO_bp:go_cytokine_production_involved_in_inflammatory_response
Curated_gene_sets:reactome_a...106	SET	18	0.28067	0.0086107	0.1843	0.063905	Curated_gene_sets:reactome_assembly_of_active_lpl_and_lipc_lipase_complexes
GO_mf:go_rap_guanyl_nucleoti...	SET	5	0.54358	0.0087923	0.35702	0.063948	GO_mf:go_rap_guanyl_nucleotide_exchange_factor_activity
Curated_gene_sets:pos_respon...1	SET	11	0.41219	0.0098875	0.2708	0.064	Curated_gene_sets:pos_response_to_histamine_dn
Curated_gene_sets:inga_tp53_...	SET	17	0.31005	0.0092444	0.20372	0.064018	Curated_gene_sets:inga_tp53_targets
Curated_gene_sets:reactome_r...128	SET	184	0.091964	0.0089813	0.060433	0.064047	Curated_gene_sets:reactome_rrna_processing_in_the_nucleus_and_cytosol
Curated_gene_sets:abe_inner_...	SET	41	0.18592	0.0086034	0.12219	0.064073	Curated_gene_sets:abe_inner_ear
GO_cc:go_cell_trailing_edge	SET	12	0.349	0.0087438	0.22942	0.064106	GO_cc:go_cell_trailing_edge
GO_bp:go_neuron_death_in_res...2	SET	25	0.29071	0.010509	0.1911	0.064114	GO_bp:go_neuron_death_in_response_to_oxidative_stress
GO_bp:go_embryo_development	SET	954	0.042593	0.009277	0.028004	0.064141	GO_bp:go_embryo_development
GO_bp:go_regulation_of_pepti...2	SET	198	0.088439	0.0089563	0.058149	0.064154	GO_bp:go_regulation_of_peptide_hormone_secretion
Curated_gene_sets:senese_hda...3	SET	237	0.083088	0.0091964	0.054638	0.064177	Curated_gene_sets:senese_hdac1_targets_dn
Curated_gene_sets:mikkelsen_...4	SET	38	0.20665	0.0092067	0.13591	0.064211	Curated_gene_sets:mikkelsen_es_hcp_with_h3k27me3
GO_bp:go_oxidative_demethyla...	SET	17	0.27051	0.0080655	0.17792	0.064219	GO_bp:go_oxidative_demethylation
Curated_gene_sets:biocarta_e...3	SET	7	0.56544	0.010821	0.37205	0.064292	Curated_gene_sets:biocarta_eea1_pathway
GO_bp:go_cell_fate_specifica...1	SET	82	0.13626	0.0089073	0.089708	0.064405	GO_bp:go_cell_fate_specification
GO_bp:go_isotype_switching_t...2	SET	13	0.38881	0.010139	0.25631	0.064654	GO_bp:go_isotype_switching_to_igg_isotypes
GO_bp:go_ascending_aorta_dev...	SET	5	0.52761	0.0085341	0.34809	0.064803	GO_bp:go_ascending_aorta_development
GO_cc:go_swi_snf_superfamily...	SET	74	0.1494	0.0092795	0.098593	0.064861	GO_cc:go_swi_snf_superfamily_type_complex
Curated_gene_sets:zhan_multi...10	SET	43	0.18789	0.0089035	0.12406	0.064968	Curated_gene_sets:zhan_multiple_myeloma_hp_dn
GO_bp:go_aorta_development	SET	52	0.17909	0.0093306	0.11833	0.065084	GO_bp:go_aorta_development
Curated_gene_sets:biocarta_p...14	SET	16	0.30451	0.0088082	0.20139	0.065273	Curated_gene_sets:biocarta_pitx2_pathway
GO_bp:go_purine_nucleoside_c...	SET	7	0.49723	0.0095157	0.32893	0.06532	GO_bp:go_purine_nucleoside_catabolic_process
Curated_gene_sets:bilanges_s...1	SET	49	0.17495	0.0088486	0.1158	0.065425	Curated_gene_sets:bilanges_serum_and_rapamycin_sensitive_genes
GO_bp:go_nucleotide_excision...3	SET	19	0.25094	0.0079094	0.1661	0.06543	GO_bp:go_nucleotide_excision_repair_dna_duplex_unwinding
GO_mf:go_g_quadruplex_rna_bi...	SET	5	0.51607	0.0083474	0.34166	0.065471	GO_mf:go_g_quadruplex_rna_binding
GO_bp:go_golgi_to_plasma_mem...2	SET	59	0.17093	0.0094839	0.11327	0.06566	GO_bp:go_golgi_to_plasma_membrane_transport
Curated_gene_sets:lein_neuro...	SET	61	0.16083	0.0090729	0.10658	0.065665	Curated_gene_sets:lein_neuron_markers
GO_bp:go_phospholipid_metabo...	SET	250	0.078913	0.0089675	0.052321	0.065755	GO_bp:go_phospholipid_metabolic_process
GO_mf:go_arachidonic_acid_mo...	SET	15	0.35094	0.0098294	0.23268	0.065755	GO_mf:go_arachidonic_acid_monooxygenase_activity
Curated_gene_sets:reactome_s...37	SET	49	0.18082	0.0091453	0.11991	0.065792	Curated_gene_sets:reactome_signaling_by_egfr
Curated_gene_sets:bonci_targ...	SET	92	0.12669	0.0087698	0.084018	0.065806	Curated_gene_sets:bonci_targets_of_mir15a_and_mir16_1
GO_bp:go_negative_regulation...91	SET	6	0.39742	0.0070417	0.26387	0.066027	GO_bp:go_negative_regulation_of_cd8_positive_alpha_beta_t_cell_activation
Curated_gene_sets:korkola_se...2	SET	43	0.20521	0.0097245	0.13636	0.066183	Curated_gene_sets:korkola_seminoma_up
GO_bp:go_microtubule_severing	SET	10	0.37416	0.0085577	0.24871	0.066249	GO_bp:go_microtubule_severing
GO_bp:go_negative_regulation...67	SET	11	0.34641	0.0083095	0.2304	0.066364	GO_bp:go_negative_regulation_of_calcium_ion_dependent_exocytosis
GO_bp:go_protein_containing_...1	SET	1763	0.030919	0.0089485	0.020582	0.066527	GO_bp:go_protein_containing_complex_assembly
GO_mf:go_rna_polymerase_ii_a...2	SET	9	0.52497	0.011391	0.34951	0.066556	GO_mf:go_rna_polymerase_ii_activity
GO_bp:go_nucleolus_organizat...	SET	8	0.43639	0.0089279	0.29064	0.066623	GO_bp:go_nucleolus_organization
GO_bp:go_positive_regulation...787	SET	14	0.3447	0.0093273	0.22963	0.066672	GO_bp:go_positive_regulation_of_t_cell_apoptotic_process
GO_mf:go_endodeoxyribonuclea...2	SET	11	0.42384	0.010167	0.28239	0.0667	GO_mf:go_endodeoxyribonuclease_activity_producing_3_phosphomonoesters
GO_bp:go_protein_autoubiquit...	SET	65	0.14032	0.0081704	0.093497	0.066718	GO_bp:go_protein_autoubiquitination
Curated_gene_sets:brachat_re...5	SET	22	0.24328	0.0082505	0.16211	0.066729	Curated_gene_sets:brachat_response_to_methotrexate_up
Curated_gene_sets:biocarta_t...10	SET	19	0.29307	0.0092375	0.19542	0.066858	Curated_gene_sets:biocarta_tgfb_pathway
GO_bp:go_mitotic_spindle_mid...	SET	6	0.37754	0.0066894	0.25183	0.06692	GO_bp:go_mitotic_spindle_midzone_assembly
GO_bp:go_regulation_of_monon...	SET	43	0.17637	0.0083577	0.11765	0.066928	GO_bp:go_regulation_of_mononuclear_cell_migration
GO_bp:go_positive_regulation...143	SET	492	0.056068	0.0088807	0.037407	0.066968	GO_bp:go_positive_regulation_of_cellular_component_biogenesis
GO_bp:go_negative_regulation...332	SET	21	0.26022	0.0086222	0.17376	0.067137	GO_bp:go_negative_regulation_of_interleukin_2_production
GO_bp:go_positive_regulation...499	SET	10	0.40209	0.0091965	0.26891	0.067437	GO_bp:go_positive_regulation_of_methylation_dependent_chromatin_silencing
Curated_gene_sets:kurokawa_l...1	SET	6	0.55423	0.00982	0.37076	0.067486	Curated_gene_sets:kurokawa_liver_cancer_early_recurrence_dn
Curated_gene_sets:reactome_g...19	SET	52	0.16989	0.0088509	0.11374	0.067645	Curated_gene_sets:reactome_g_protein_mediated_events
Curated_gene_sets:reactome_k...7	SET	17	0.29266	0.0087259	0.19615	0.067858	Curated_gene_sets:reactome_ksrp_khsrp_binds_and_destabilizes_mrna
GO_bp:go_endoplasmic_reticul...3	SET	16	0.28276	0.0081792	0.18971	0.068064	GO_bp:go_endoplasmic_reticulum_mannose_trimming
GO_cc:go_dynactin_complex	SET	8	0.461	0.0094313	0.30931	0.068064	GO_cc:go_dynactin_complex
Curated_gene_sets:benporath_...2	SET	988	0.042846	0.0094879	0.028751	0.068093	Curated_gene_sets:benporath_eed_targets
GO_mf:go_c_c_chemokine_bindi...	SET	23	0.25681	0.0089049	0.17237	0.068136	GO_mf:go_c_c_chemokine_binding
Curated_gene_sets:bild_myc_o...	SET	195	0.086214	0.0086653	0.057895	0.068234	Curated_gene_sets:bild_myc_oncogenic_signature
GO_bp:go_chromatin_organizat...2	SET	116	0.1211	0.0094075	0.08139	0.068396	GO_bp:go_chromatin_organization_involved_in_regulation_of_transcription
GO_bp:go_regulation_of_phosp...15	SET	1568	0.031912	0.0087588	0.021451	0.068432	GO_bp:go_regulation_of_phosphorus_metabolic_process
GO_bp:go_positive_regulation...810	SET	5	0.75072	0.012143	0.50477	0.068483	GO_bp:go_positive_regulation_of_thymocyte_apoptotic_process
Curated_gene_sets:theodorou_...	SET	28	0.22349	0.0085495	0.15048	0.068758	Curated_gene_sets:theodorou_mammary_tumorigenesis
Curated_gene_sets:murakami_u...1	SET	10	0.46141	0.010553	0.3107	0.068773	Curated_gene_sets:murakami_uv_response_1hr_dn
GO_bp:go_positive_regulation...76	SET	16	0.3178	0.0091928	0.21401	0.068787	GO_bp:go_positive_regulation_of_bone_resorption
GO_bp:go_positive_regulation...591	SET	60	0.15835	0.0088597	0.10678	0.069057	GO_bp:go_positive_regulation_of_nucleocytoplasmic_transport
GO_bp:go_regulation_of_dendr...2	SET	23	0.26757	0.0092782	0.18049	0.069114	GO_bp:go_regulation_of_dendrite_extension
GO_cc:go_nuclear_speck	SET	370	0.061078	0.0084169	0.041242	0.069321	GO_cc:go_nuclear_speck
GO_mf:go_selenium_binding	SET	8	0.39168	0.0080131	0.26449	0.069328	GO_mf:go_selenium_binding
GO_cc:go_transcription_facto...6	SET	10	0.33028	0.0075541	0.22318	0.06946	GO_cc:go_transcription_factor_tfiih_holo_complex
GO_bp:go_spermatid_nucleus_d...	SET	21	0.25941	0.0085957	0.17537	0.069551	GO_bp:go_spermatid_nucleus_differentiation
GO_bp:go_response_to_nerve_g...	SET	52	0.16186	0.0084327	0.10947	0.069633	GO_bp:go_response_to_nerve_growth_factor
GO_bp:go_histone_h3_k27_trim...	SET	7	0.41457	0.0079339	0.28047	0.069698	GO_bp:go_histone_h3_k27_trimethylation
GO_bp:go_substrate_adhesion_...	SET	87	0.13399	0.0090209	0.090655	0.069714	GO_bp:go_substrate_adhesion_dependent_cell_spreading
GO_mf:go_sh2_domain_binding	SET	33	0.22446	0.0093204	0.15199	0.069872	GO_mf:go_sh2_domain_binding
Curated_gene_sets:reactome_a...60	SET	14	0.35212	0.0095282	0.23848	0.069908	Curated_gene_sets:reactome_adenylate_cyclase_inhibitory_pathway
Curated_gene_sets:winnepenni...1	SET	41	0.17482	0.0080895	0.11842	0.069956	Curated_gene_sets:winnepenninckx_melanoma_metastasis_dn
Curated_gene_sets:reactome_s...132	SET	47	0.20318	0.010065	0.13768	0.070014	Curated_gene_sets:reactome_sumoylation_of_rna_binding_proteins
GO_bp:go_lactate_metabolic_p...	SET	6	0.45059	0.0079837	0.30569	0.07025	GO_bp:go_lactate_metabolic_process
GO_bp:go_positive_regulation...541	SET	86	0.13996	0.0093687	0.094963	0.070278	GO_bp:go_positive_regulation_of_myeloid_cell_differentiation
GO_bp:go_regulation_of_ciliu...1	SET	51	0.16617	0.0085739	0.11276	0.070293	GO_bp:go_regulation_of_cilium_assembly
GO_mf:go_protein_tyrosine_ki...2	SET	129	0.10859	0.0088925	0.073713	0.070369	GO_mf:go_protein_tyrosine_kinase_activity
GO_bp:go_dna_templated_trans...1	SET	109	0.11236	0.0084625	0.076308	0.070459	GO_bp:go_dna_templated_transcription_elongation
Curated_gene_sets:delaserna_...2	SET	85	0.1428	0.0095034	0.096994	0.070489	Curated_gene_sets:delaserna_myod_targets_up
GO_mf:go_phosphatidylcholine...2	SET	10	0.37797	0.008645	0.25678	0.070525	GO_mf:go_phosphatidylcholine_transporter_activity
Curated_gene_sets:lucas_hnf4...1	SET	6	0.57136	0.010124	0.38842	0.070659	Curated_gene_sets:lucas_hnf4a_targets_dn
Curated_gene_sets:casorelli_...1	SET	631	0.049072	0.0087695	0.033386	0.070809	Curated_gene_sets:casorelli_acute_promyelocytic_leukemia_dn
GO_cc:go_endoplasmic_reticul...2	SET	11	0.34603	0.0083005	0.23564	0.070999	GO_cc:go_endoplasmic_reticulum_chaperone_complex
GO_cc:go_mitochondrial_alpha...	SET	5	0.53168	0.0085999	0.36224	0.071097	GO_cc:go_mitochondrial_alpha_ketoglutarate_dehydrogenase_complex
Curated_gene_sets:rozanov_mm...2	SET	31	0.21483	0.0086466	0.1464	0.071134	Curated_gene_sets:rozanov_mmp14_targets_dn
GO_bp:go_regulation_of_growth	SET	632	0.0481	0.0086022	0.032778	0.07114	GO_bp:go_regulation_of_growth
Curated_gene_sets:boylan_mul...1	SET	27	0.234	0.0087905	0.15954	0.071233	Curated_gene_sets:boylan_multiple_myeloma_c_cluster_dn
GO_mf:go_peptidase_regulator...	SET	200	0.090343	0.0091947	0.061667	0.07147	GO_mf:go_peptidase_regulator_activity
GO_bp:go_regulation_of_cell_...24	SET	12	0.33437	0.0083773	0.22832	0.071535	GO_bp:go_regulation_of_cell_fate_specification
Curated_gene_sets:zwang_egf_...3	SET	58	0.16231	0.0089294	0.1109	0.071663	Curated_gene_sets:zwang_egf_persistently_dn
GO_cc:go_lsm2_8_complex	SET	7	0.42533	0.0081398	0.29088	0.071849	GO_cc:go_lsm2_8_complex
Curated_gene_sets:gross_hypo...7	SET	104	0.11641	0.0085655	0.079627	0.071882	Curated_gene_sets:gross_hypoxia_via_hif1a_dn
Curated_gene_sets:yagi_aml_w...4	SET	124	0.10835	0.0087001	0.074123	0.07192	Curated_gene_sets:yagi_aml_with_t_9_11_translocation
Curated_gene_sets:lu_tumor_v...1	SET	8	0.51686	0.010574	0.35381	0.072038	Curated_gene_sets:lu_tumor_vasculature_dn
GO_bp:go_spliceosomal_snrnp_...	SET	35	0.1874	0.0080137	0.12835	0.072149	GO_bp:go_spliceosomal_snrnp_assembly
GO_bp:go_positive_regulation...52	SET	109	0.10953	0.008249	0.075029	0.072185	GO_bp:go_positive_regulation_of_autophagy
Curated_gene_sets:heidenblad...2	SET	34	0.1839	0.0077509	0.126	0.072215	Curated_gene_sets:heidenblad_amplicon_12p11_12_up
Curated_gene_sets:xu_crebbp_...1	SET	39	0.19652	0.0088699	0.13469	0.072284	Curated_gene_sets:xu_crebbp_targets_dn
GO_bp:go_spindle_organization	SET	158	0.086548	0.0078379	0.059324	0.072305	GO_bp:go_spindle_organization
Curated_gene_sets:verhaak_gl...1	SET	160	0.093895	0.0085564	0.064379	0.072364	Curated_gene_sets:verhaak_glioblastoma_classical
Curated_gene_sets:reactome_c...9	SET	42	0.17977	0.0084195	0.12326	0.072365	Curated_gene_sets:reactome_carboxyterminal_post_translational_modifications_of_tubulin
GO_bp:go_negative_regulation...114	SET	21	0.25447	0.008432	0.17458	0.072486	GO_bp:go_negative_regulation_of_cell_killing
GO_bp:go_response_to_gonadot...2	SET	7	0.40174	0.0076883	0.27577	0.072597	GO_bp:go_response_to_gonadotropin_releasing_hormone
Curated_gene_sets:reactome_s...84	SET	210	0.084801	0.0088415	0.05824	0.072697	Curated_gene_sets:reactome_signaling_by_robo_receptors
GO_mf:go_peptide_alpha_n_ace...	SET	12	0.43272	0.010841	0.2973	0.072775	GO_mf:go_peptide_alpha_n_acetyltransferase_activity
Curated_gene_sets:nikolsky_b...2	SET	156	0.16411	0.014769	0.11289	0.073013	Curated_gene_sets:nikolsky_breast_cancer_11q12_q14_amplicon
Curated_gene_sets:kegg_vasop...	SET	42	0.16853	0.007893	0.11621	0.073505	Curated_gene_sets:kegg_vasopressin_regulated_water_reabsorption
GO_bp:go_spindle_elongation	SET	9	0.31552	0.0068464	0.21765	0.073581	GO_bp:go_spindle_elongation
GO_mf:go_exoribonuclease_act...	SET	36	0.18868	0.0081823	0.13015	0.073585	GO_mf:go_exoribonuclease_activity
Curated_gene_sets:reactome_d...8	SET	56	0.15521	0.0083908	0.10708	0.073611	Curated_gene_sets:reactome_deadenylation_dependent_mrna_decay
Curated_gene_sets:weber_meth...12	SET	15	0.36763	0.010297	0.25363	0.073613	Curated_gene_sets:weber_methylated_lcp_in_sperm_up
Curated_gene_sets:benporath_...5	SET	8	0.33316	0.0068159	0.22992	0.073675	Curated_gene_sets:benporath_es_core_nine
GO_bp:go_regulation_of_neuro...12	SET	50	0.17064	0.0087181	0.11776	0.073675	GO_bp:go_regulation_of_neuronal_synaptic_plasticity
Curated_gene_sets:kegg_mapk_...	SET	256	0.073676	0.008471	0.05086	0.073733	Curated_gene_sets:kegg_mapk_signaling_pathway
GO_mf:go_protein_antigen_bin...	SET	7	0.44022	0.0084247	0.3039	0.073737	GO_mf:go_protein_antigen_binding
GO_cc:go_xy_body	SET	12	0.37576	0.0094141	0.25943	0.073765	GO_cc:go_xy_body
Curated_gene_sets:ray_tumori...1	SET	252	0.075922	0.0086617	0.052433	0.073819	Curated_gene_sets:ray_tumorigenesis_by_erbb2_cdc25a_dn
Curated_gene_sets:nikolsky_b...18	SET	31	0.42112	0.016949	0.29092	0.073881	Curated_gene_sets:nikolsky_breast_cancer_20q11_amplicon
Curated_gene_sets:benporath_...6	SET	97	0.11946	0.0084899	0.082525	0.073889	Curated_gene_sets:benporath_es_core_nine_correlated
Curated_gene_sets:smid_breas...5	SET	16	0.26024	0.0075277	0.17984	0.073954	Curated_gene_sets:smid_breast_cancer_luminal_a_dn
GO_mf:go_sphingosine_1_phosp...	SET	8	0.36842	0.0075372	0.25481	0.074122	GO_mf:go_sphingosine_1_phosphate_receptor_activity
Curated_gene_sets:raghavacha...	SET	66	0.1602	0.0093991	0.11083	0.074187	Curated_gene_sets:raghavachari_platelet_specific_genes
GO_bp:go_protein_dna_complex...2	SET	252	0.079195	0.009035	0.054794	0.074195	GO_bp:go_protein_dna_complex_subunit_organization
Curated_gene_sets:reactome_m...71	SET	28	0.23335	0.0089266	0.16153	0.074294	Curated_gene_sets:reactome_mitophagy
GO_bp:go_calcium_ion_regulat...1	SET	146	0.097816	0.008518	0.067724	0.074333	GO_bp:go_calcium_ion_regulated_exocytosis
GO_mf:go_cytidine_deaminase_...	SET	12	0.4304	0.010783	0.29819	0.074466	GO_mf:go_cytidine_deaminase_activity
GO_bp:go_regulation_of_prote...56	SET	43	0.1781	0.0084396	0.12343	0.07454	GO_bp:go_regulation_of_protein_targeting_to_mitochondrion
GO_bp:go_nuclear_transcribed...2	SET	74	0.12868	0.007993	0.089269	0.074729	GO_bp:go_nuclear_transcribed_mrna_catabolic_process_deadenylation_dependent_decay
GO_bp:go_release_of_sequeste...	SET	31	0.22623	0.0091053	0.15697	0.074766	GO_bp:go_release_of_sequestered_calcium_ion_into_cytosol_by_endoplasmic_reticulum
GO_bp:go_striated_muscle_ada...	SET	48	0.16551	0.0082854	0.11484	0.074775	GO_bp:go_striated_muscle_adaptation
GO_mf:go_methyl_cpg_binding	SET	22	0.26816	0.0090943	0.18617	0.074892	GO_mf:go_methyl_cpg_binding
GO_cc:go_chromocenter	SET	12	0.3537	0.0088615	0.24558	0.074904	GO_cc:go_chromocenter
Curated_gene_sets:mcgarvey_s...	SET	41	0.19491	0.0090194	0.13534	0.074917	Curated_gene_sets:mcgarvey_silenced_by_methylation_in_colon_cancer
GO_bp:go_skeletal_myofibril_...	SET	16	0.28365	0.0082051	0.19708	0.07504	GO_bp:go_skeletal_myofibril_assembly
GO_cc:go_platelet_dense_gran...2	SET	14	0.29568	0.008001	0.20558	0.075193	GO_cc:go_platelet_dense_granule_lumen
GO_bp:go_negative_regulation...322	SET	17	0.30141	0.0089868	0.20969	0.075308	GO_bp:go_negative_regulation_of_interleukin_10_production
Curated_gene_sets:reactome_t...118	SET	105	0.12066	0.0089203	0.084012	0.075479	Curated_gene_sets:reactome_trna_processing
GO_mf:go_patched_binding	SET	7	0.57485	0.011001	0.40031	0.075508	GO_mf:go_patched_binding
GO_bp:go_regulation_of_synap...2	SET	13	0.33173	0.0086502	0.23117	0.075652	GO_bp:go_regulation_of_synapse_maturation
Curated_gene_sets:gali_tp53_...1	SET	6	0.47928	0.008492	0.33407	0.075705	Curated_gene_sets:gali_tp53_targets_apoptotic_dn
Curated_gene_sets:korkola_em...3	SET	42	0.19484	0.0091252	0.13584	0.075748	Curated_gene_sets:korkola_embryonal_carcinoma_up
GO_bp:go_regulation_of_trans...10	SET	26	0.2509	0.0092493	0.17498	0.075816	GO_bp:go_regulation_of_transcription_initiation_from_rna_polymerase_ii_promoter
GO_bp:go_pre_b_cell_differen...	SET	4	0.72408	0.010476	0.50508	0.075856	GO_bp:go_pre_b_cell_differentiation
Curated_gene_sets:shiraishi_...2	SET	9	0.30282	0.0065707	0.21144	0.076061	Curated_gene_sets:shiraishi_plzf_targets_up
GO_mf:go_dna_binding_transcr...2	SET	1619	0.033022	0.0091965	0.023059	0.076066	GO_mf:go_dna_binding_transcription_factor_activity
GO_mf:go_endoribonuclease_ac...3	SET	29	0.20594	0.0080171	0.14394	0.076267	GO_mf:go_endoribonuclease_activity_producing_5_phosphomonoesters
GO_bp:go_regulation_of_cell_...2	SET	637	0.046799	0.0084015	0.032721	0.076337	GO_bp:go_regulation_of_cell_adhesion
Curated_gene_sets:mellman_tu...1	SET	47	0.17007	0.0084248	0.11902	0.076526	Curated_gene_sets:mellman_tut1_targets_dn
Curated_gene_sets:weng_por_t...1	SET	22	0.22503	0.0076316	0.15754	0.076598	Curated_gene_sets:weng_por_targets_global_dn
GO_bp:go_cellular_response_t...46	SET	24	0.25761	0.0091245	0.18036	0.076616	GO_bp:go_cellular_response_to_growth_hormone_stimulus
Curated_gene_sets:reactome_u...6	SET	12	0.29537	0.0074	0.20681	0.076625	Curated_gene_sets:reactome_unwinding_of_dna
Curated_gene_sets:yao_tempor...2	SET	64	0.14338	0.0082843	0.10049	0.076822	Curated_gene_sets:yao_temporal_response_to_progesterone_cluster_1
Curated_gene_sets:watanabe_r...1	SET	90	0.11617	0.0079541	0.081424	0.076846	Curated_gene_sets:watanabe_rectal_cancer_radiotherapy_responsive_dn
Curated_gene_sets:reactome_c...58	SET	69	0.14539	0.0087216	0.10191	0.076854	Curated_gene_sets:reactome_circadian_clock
GO_bp:go_rna_phosphodiester_...3	SET	40	0.17849	0.0081584	0.12512	0.076867	GO_bp:go_rna_phosphodiester_bond_hydrolysis_exonucleolytic
Curated_gene_sets:reactome_m...38	SET	51	0.17773	0.0091703	0.12459	0.076876	Curated_gene_sets:reactome_metabolism_of_non_coding_rna
GO_bp:go_regulation_of_embry...	SET	122	0.10693	0.0085171	0.074972	0.076912	GO_bp:go_regulation_of_embryonic_development
GO_mf:go_1_phosphatidylinosi...2	SET	5	0.82632	0.013366	0.5794	0.076922	GO_mf:go_1_phosphatidylinositol_4_kinase_activity
GO_bp:go_response_to_immobil...	SET	25	0.22703	0.008207	0.15924	0.076991	GO_bp:go_response_to_immobilization_stress
Curated_gene_sets:durand_str...1	SET	162	0.092497	0.0084811	0.064896	0.077043	Curated_gene_sets:durand_stroma_ns_up
GO_bp:go_short_chain_fatty_a...2	SET	5	0.452	0.0073111	0.31721	0.077102	GO_bp:go_short_chain_fatty_acid_metabolic_process
Curated_gene_sets:boylan_mul...10	SET	88	0.12315	0.0083384	0.086441	0.077138	Curated_gene_sets:boylan_multiple_myeloma_d_up
GO_bp:go_androgen_metabolic_...	SET	14	0.33888	0.0091698	0.23792	0.077189	GO_bp:go_androgen_metabolic_process
GO_bp:go_regulation_of_cell_...6	SET	375	0.059845	0.0083015	0.042027	0.077238	GO_bp:go_regulation_of_cell_cell_adhesion
GO_bp:go_coronary_artery_mor...	SET	9	0.44743	0.0097087	0.3143	0.077294	GO_bp:go_coronary_artery_morphogenesis
GO_bp:go_regulation_of_atpas...	SET	74	0.13505	0.0083885	0.094892	0.077349	GO_bp:go_regulation_of_atpase_activity
Curated_gene_sets:reactome_m...87	SET	51	0.1684	0.0086891	0.11834	0.077366	Curated_gene_sets:reactome_mrna_splicing_minor_pathway
GO_bp:go_histone_h3_acetylat...	SET	55	0.14933	0.0080007	0.10499	0.077481	GO_bp:go_histone_h3_acetylation
GO_cc:go_h4_histone_acetyltr...	SET	38	0.1903	0.0084785	0.13392	0.077669	GO_cc:go_h4_histone_acetyltransferase_complex
Curated_gene_sets:marshall_v...1	SET	28	0.21848	0.0083578	0.1538	0.077735	Curated_gene_sets:marshall_viral_infection_response_dn
GO_mf:go_chemokine_binding	SET	31	0.20715	0.0083373	0.14583	0.077747	GO_mf:go_chemokine_binding
GO_bp:go_flavone_metabolic_p...	SET	6	0.46279	0.0081998	0.32602	0.077884	GO_bp:go_flavone_metabolic_process
Curated_gene_sets:mikkelsen_...31	SET	12	0.32942	0.0082531	0.23211	0.077924	Curated_gene_sets:mikkelsen_npc_icp_with_h3k27me3
Curated_gene_sets:reactome_s...105	SET	11	0.36164	0.0086748	0.25481	0.077927	Curated_gene_sets:reactome_sodium_calcium_exchangers
GO_bp:go_apical_junction_ass...	SET	59	0.1523	0.0084502	0.10737	0.078034	GO_bp:go_apical_junction_assembly
GO_mf:go_phosphorus_oxygen_l...	SET	21	0.24948	0.0082666	0.17589	0.078046	GO_mf:go_phosphorus_oxygen_lyase_activity
GO_bp:go_synaptonemal_comple...	SET	22	0.27804	0.0094293	0.19627	0.078309	GO_bp:go_synaptonemal_complex_organization
Curated_gene_sets:haslinger_...3	SET	21	0.24782	0.0082116	0.17505	0.078432	Curated_gene_sets:haslinger_b_cll_with_17p13_deletion
GO_bp:go_negative_regulation...549	SET	8	0.36359	0.0074384	0.25687	0.078474	GO_bp:go_negative_regulation_of_protein_kinase_activity_by_regulation_of_protein_phosphorylation
GO_bp:go_protein_dna_complex...1	SET	21	0.26994	0.0089443	0.1908	0.078579	GO_bp:go_protein_dna_complex_disassembly
GO_bp:go_positive_regulation...9	SET	16	0.28433	0.0082247	0.20102	0.078621	GO_bp:go_positive_regulation_of_actin_nucleation
GO_bp:go_pirna_biosynthetic_...	SET	5	0.78194	0.012648	0.55297	0.078681	GO_bp:go_pirna_biosynthetic_process
GO_bp:go_phosphatidylinosito...7	SET	49	0.17025	0.0086108	0.12048	0.078824	GO_bp:go_phosphatidylinositol_phosphorylation
Curated_gene_sets:casorelli_...3	SET	39	0.20026	0.0090385	0.14176	0.078891	Curated_gene_sets:casorelli_apl_secondary_vs_de_novo_up
GO_mf:go_nucleotide_transmem...	SET	16	0.28525	0.0082512	0.20193	0.0789	GO_mf:go_nucleotide_transmembrane_transporter_activity
GO_bp:go_trna_modification	SET	84	0.1197	0.0079197	0.084786	0.079009	GO_bp:go_trna_modification
GO_bp:go_negative_regulation...698	SET	20	0.27201	0.0087962	0.19267	0.079017	GO_bp:go_negative_regulation_of_tumor_necrosis_factor_mediated_signaling_pathway
Curated_gene_sets:reactome_e...4	SET	14	0.23247	0.0062907	0.16468	0.079038	Curated_gene_sets:reactome_early_phase_of_hiv_life_cycle
Curated_gene_sets:brachat_re...2	SET	25	0.22936	0.0082912	0.16249	0.079056	Curated_gene_sets:brachat_response_to_camptothecin_up
GO_bp:go_zinc_ion_transmembr...	SET	22	0.22801	0.0077327	0.16155	0.079073	GO_bp:go_zinc_ion_transmembrane_transport
Curated_gene_sets:reactome_a...44	SET	18	0.31526	0.0096721	0.22342	0.079116	Curated_gene_sets:reactome_activation_of_smo
GO_cc:go_guanyl_nucleotide_e...	SET	13	0.33897	0.0088388	0.24026	0.079155	GO_cc:go_guanyl_nucleotide_exchange_factor_complex
Curated_gene_sets:pomeroy_me...2	SET	56	0.14422	0.0077966	0.10224	0.079188	Curated_gene_sets:pomeroy_medulloblastoma_desmoplasic_vs_classic_up
Curated_gene_sets:wakabayash...2	SET	612	0.047971	0.008447	0.034015	0.079237	Curated_gene_sets:wakabayashi_adipogenesis_pparg_bound_8d
GO_mf:go_tetrapyrrole_binding	SET	137	0.099631	0.0084063	0.070647	0.07924	GO_mf:go_tetrapyrrole_binding
Curated_gene_sets:pid_mapk_t...	SET	33	0.20282	0.0084217	0.14385	0.079289	Curated_gene_sets:pid_mapk_trk_pathway
GO_bp:go_membrane_raft_local...	SET	6	0.41581	0.0073674	0.29497	0.079328	GO_bp:go_membrane_raft_localization
Curated_gene_sets:mizushima_...	SET	21	0.23248	0.0077032	0.16502	0.079462	Curated_gene_sets:mizushima_autophagosome_formation
Curated_gene_sets:reactome_l...16	SET	5	0.66954	0.01083	0.47534	0.079495	Curated_gene_sets:reactome_loss_of_mecp2_binding_ability_to_the_ncor_smrt_complex
GO_bp:go_tor_signaling	SET	109	0.10693	0.0080535	0.075979	0.079671	GO_bp:go_tor_signaling
GO_bp:go_positive_regulation...106	SET	382	0.05903	0.0082629	0.042005	0.079974	GO_bp:go_positive_regulation_of_cell_adhesion
Curated_gene_sets:park_treti...3	SET	23	0.25151	0.0087212	0.179	0.08001	Curated_gene_sets:park_tretinoin_response_and_rara_plzf_fusion
GO_mf:go_catalytic_activity_...5	SET	339	0.060598	0.0079999	0.043137	0.080054	GO_mf:go_catalytic_activity_acting_on_rna
GO_mf:go_endopeptidase_regul...	SET	167	0.094985	0.0088414	0.067624	0.080081	GO_mf:go_endopeptidase_regulator_activity
GO_bp:go_process_utilizing_a...	SET	464	0.051471	0.0079232	0.036675	0.080251	GO_bp:go_process_utilizing_autophagic_mechanism
GO_bp:go_mitochondrial_genom...	SET	21	0.25233	0.0083609	0.17993	0.080415	GO_bp:go_mitochondrial_genome_maintenance
Curated_gene_sets:reactome_r...27	SET	7	0.40645	0.0077784	0.28987	0.080443	Curated_gene_sets:reactome_regulation_of_cytoskeletal_remodeling_and_cell_spreading_by_ipp_complex_components
GO_bp:go_cell_adhesion_invol...	SET	5	0.58252	0.0094222	0.41551	0.080478	GO_bp:go_cell_adhesion_involved_in_heart_morphogenesis
Curated_gene_sets:ramjaun_ap...3	SET	9	0.38625	0.0083812	0.27557	0.080517	Curated_gene_sets:ramjaun_apoptosis_by_tgfb1_via_smad4_dn
Curated_gene_sets:reactome_t...122	SET	14	0.3211	0.0086888	0.2291	0.080534	Curated_gene_sets:reactome_tryptophan_catabolism
GO_bp:go_isoprenoid_metaboli...	SET	96	0.10996	0.0077745	0.078458	0.08055	GO_bp:go_isoprenoid_metabolic_process
GO_mf:go_phosphatidylinosito...28	SET	7	0.54198	0.010372	0.38697	0.08068	GO_mf:go_phosphatidylinositol_transporter_activity
GO_mf:go_glycine_transmembra...	SET	7	0.35433	0.0067811	0.25304	0.080719	GO_mf:go_glycine_transmembrane_transporter_activity
GO_mf:go_tropomyosin_binding	SET	15	0.31585	0.0088465	0.22557	0.080729	GO_mf:go_tropomyosin_binding
GO_bp:go_cellular_detoxifica...1	SET	104	0.11299	0.0083139	0.080707	0.080757	GO_bp:go_cellular_detoxification
Curated_gene_sets:nikolsky_b...29	SET	156	0.14764	0.013286	0.10547	0.080786	Curated_gene_sets:nikolsky_breast_cancer_8q23_q24_amplicon
GO_mf:go_map_kinase_kinase_a...	SET	15	0.29754	0.0083336	0.21267	0.080911	GO_mf:go_map_kinase_kinase_activity
GO_bp:go_epidermal_cell_diff...	SET	351	0.083432	0.011204	0.059642	0.080934	GO_bp:go_epidermal_cell_differentiation
GO_bp:go_positive_regulation...71	SET	8	0.40891	0.0083656	0.29232	0.080937	GO_bp:go_positive_regulation_of_blood_vessel_endothelial_cell_proliferation_involved_in_sprouting_angiogenesis
GO_bp:go_trna_wobble_base_mo...	SET	21	0.25239	0.0083629	0.18058	0.081115	GO_bp:go_trna_wobble_base_modification
GO_bp:go_zinc_ion_transport	SET	27	0.20177	0.0075795	0.14442	0.081207	GO_bp:go_zinc_ion_transport
GO_bp:go_interleukin_12_secr...	SET	8	0.33924	0.0069403	0.24292	0.081291	GO_bp:go_interleukin_12_secretion
GO_bp:go_gamma_delta_t_cell_...1	SET	15	0.25802	0.0072268	0.18482	0.081362	GO_bp:go_gamma_delta_t_cell_activation
GO_bp:go_nucleotide_transmem...	SET	7	0.47263	0.009045	0.33868	0.081442	GO_bp:go_nucleotide_transmembrane_transport
GO_mf:go_sulfur_compound_tra...	SET	34	0.18285	0.0077066	0.13111	0.081582	GO_mf:go_sulfur_compound_transmembrane_transporter_activity
GO_bp:go_regulation_of_hormo...2	SET	492	0.051886	0.0082184	0.037248	0.08182	GO_bp:go_regulation_of_hormone_levels
GO_bp:go_positive_regulation...773	SET	16	0.31207	0.009027	0.2241	0.081886	GO_bp:go_positive_regulation_of_superoxide_anion_generation
GO_mf:go_ige_binding	SET	5	0.46815	0.0075723	0.33622	0.081914	GO_mf:go_ige_binding
GO_bp:go_cardiac_muscle_fibe...	SET	18	0.25039	0.0076817	0.17984	0.081937	GO_bp:go_cardiac_muscle_fiber_development
GO_bp:go_positive_regulation...561	SET	5	0.53417	0.0086402	0.38368	0.081939	GO_bp:go_positive_regulation_of_neuromuscular_junction_development
GO_bp:go_trna_metabolic_proc...	SET	170	0.086545	0.0081272	0.062169	0.081957	GO_bp:go_trna_metabolic_process
GO_bp:go_elastin_metabolic_p...	SET	5	0.46942	0.0075928	0.33721	0.081962	GO_bp:go_elastin_metabolic_process
GO_bp:go_pantothenate_metabo...	SET	6	0.45133	0.0079969	0.32435	0.082047	GO_bp:go_pantothenate_metabolic_process
Curated_gene_sets:reactome_s...160	SET	39	0.18834	0.0085005	0.13536	0.082058	Curated_gene_sets:reactome_synthesis_of_pa
Curated_gene_sets:wang_respo...4	SET	9	0.32914	0.007142	0.23662	0.082117	Curated_gene_sets:wang_response_to_forskolin_dn
GO_bp:go_roof_of_mouth_devel...	SET	88	0.12587	0.0085224	0.090504	0.082164	GO_bp:go_roof_of_mouth_development
GO_mf:go_lipase_activator_ac...	SET	13	0.31245	0.0081474	0.22467	0.082165	GO_mf:go_lipase_activator_activity
GO_bp:go_cardiac_right_ventr...	SET	19	0.28381	0.0089456	0.20409	0.08218	GO_bp:go_cardiac_right_ventricle_morphogenesis
Curated_gene_sets:wallace_pr...3	SET	271	0.070679	0.0083577	0.050851	0.082285	Curated_gene_sets:wallace_prostate_cancer_race_up
GO_bp:go_interleukin_13_prod...	SET	24	0.20384	0.0072198	0.14667	0.082307	GO_bp:go_interleukin_13_production
GO_bp:go_regulation_of_dna_t...2	SET	117	0.10646	0.0083053	0.07661	0.082331	GO_bp:go_regulation_of_dna_templated_transcription_in_response_to_stress
GO_bp:go_response_to_interle...11	SET	37	0.21515	0.009459	0.15485	0.082359	GO_bp:go_response_to_interleukin_7
Curated_gene_sets:reactome_s...69	SET	54	0.15766	0.0083697	0.11349	0.082398	Curated_gene_sets:reactome_signaling_by_notch1_in_cancer
Curated_gene_sets:reactome_s...19	SET	11	0.33508	0.0080379	0.24127	0.08245	Curated_gene_sets:reactome_serotonin_receptors
GO_bp:go_phospholipid_catabo...	SET	38	0.17875	0.0079638	0.12872	0.082478	GO_bp:go_phospholipid_catabolic_process
Curated_gene_sets:reactome_i...13	SET	22	0.22448	0.007613	0.16167	0.082498	Curated_gene_sets:reactome_initial_triggering_of_complement
GO_bp:go_negative_regulation...310	SET	10	0.28096	0.006426	0.20254	0.082704	GO_bp:go_negative_regulation_of_immunoglobulin_production
GO_bp:go_regulation_of_mesod...4	SET	7	0.40811	0.0078102	0.29427	0.082749	GO_bp:go_regulation_of_mesodermal_cell_fate_specification
GO_bp:go_regulation_of_mesod...3	SET	7	0.40811	0.0078102	0.29427	0.082749	GO_bp:go_regulation_of_mesodermal_cell_differentiation
GO_bp:go_regulation_of_mesod...2	SET	7	0.40811	0.0078102	0.29427	0.082749	GO_bp:go_regulation_of_mesoderm_formation
GO_cc:go_transcription_facto...5	SET	6	0.42653	0.0075575	0.30756	0.082759	GO_cc:go_transcription_factor_tfiih_core_complex
GO_bp:go_regulation_of_nucle...7	SET	16	0.31578	0.0091344	0.22796	0.082996	GO_bp:go_regulation_of_nucleobase_containing_compound_transport
GO_cc:go_presynaptic_cytosol	SET	13	0.29541	0.0077031	0.21326	0.083003	GO_cc:go_presynaptic_cytosol
GO_cc:go_l_type_voltage_gate...	SET	12	0.34399	0.0086181	0.24836	0.083033	GO_cc:go_l_type_voltage_gated_calcium_channel_complex
GO_mf:go_phosphatidylinosito...1	SET	34	0.20348	0.0085762	0.14703	0.083197	GO_mf:go_phosphatidylinositol_3_4_5_trisphosphate_binding
Curated_gene_sets:reactome_e...3	SET	58	0.1546	0.0085054	0.11172	0.083218	Curated_gene_sets:reactome_e3_ubiquitin_ligases_ubiquitinate_target_proteins
GO_bp:go_regulation_of_golgi...2	SET	8	0.37908	0.0077554	0.27408	0.083323	GO_bp:go_regulation_of_golgi_to_plasma_membrane_protein_transport
Curated_gene_sets:lee_naive_...	SET	18	0.25708	0.007887	0.18594	0.08341	Curated_gene_sets:lee_naive_t_lymphocyte
Curated_gene_sets:frasor_tam...2	SET	46	0.16045	0.0078632	0.11605	0.083412	Curated_gene_sets:frasor_tamoxifen_response_up
Curated_gene_sets:reactome_c...110	SET	12	0.33073	0.0082859	0.23924	0.083435	Curated_gene_sets:reactome_cytochrome_c_mediated_apoptotic_response
GO_mf:go_phospholipase_a2_ac...1	SET	32	0.19329	0.0079039	0.13984	0.083463	GO_mf:go_phospholipase_a2_activity
GO_bp:go_lipopolysaccharide_...	SET	56	0.16064	0.0086841	0.11629	0.083584	GO_bp:go_lipopolysaccharide_mediated_signaling_pathway
GO_bp:go_phosphatidylserine_...3	SET	25	0.23341	0.0084377	0.16898	0.083603	GO_bp:go_phosphatidylserine_metabolic_process
GO_bp:go_positive_regulation...432	SET	547	0.048478	0.0080843	0.035113	0.083709	GO_bp:go_positive_regulation_of_kinase_activity
GO_mf:go_nadph_binding	SET	14	0.30989	0.0083854	0.22449	0.083737	GO_mf:go_nadph_binding
Curated_gene_sets:reactome_d...40	SET	35	0.18278	0.0078161	0.13245	0.083797	Curated_gene_sets:reactome_detoxification_of_reactive_oxygen_species
Curated_gene_sets:kegg_gap_j...	SET	88	0.13014	0.0088121	0.094383	0.083974	Curated_gene_sets:kegg_gap_junction
Curated_gene_sets:reactome_p...51	SET	22	0.24949	0.0084612	0.18098	0.084022	Curated_gene_sets:reactome_pink_parkin_mediated_mitophagy
GO_cc:go_synaptonemal_struct...	SET	35	0.20896	0.0089354	0.15159	0.084041	GO_cc:go_synaptonemal_structure
GO_mf:go_rna_binding	SET	1543	0.029816	0.0081237	0.02163	0.084042	GO_mf:go_rna_binding
GO_bp:go_negative_regulation...268	SET	12	0.36424	0.0091254	0.26443	0.084198	GO_bp:go_negative_regulation_of_glucose_import
GO_bp:go_cotranslational_pro...	SET	94	0.11901	0.0083268	0.086452	0.084336	GO_bp:go_cotranslational_protein_targeting_to_membrane
GO_cc:go_nucleoplasm_part	SET	1026	0.035411	0.0079826	0.025737	0.084435	GO_cc:go_nucleoplasm_part
Curated_gene_sets:hernandez_...7	SET	16	0.29526	0.0085409	0.21469	0.084532	Curated_gene_sets:hernandez_mitotic_arrest_by_docetaxel_2_dn
Curated_gene_sets:choi_atl_s...	SET	44	0.14265	0.0068379	0.10385	0.084789	Curated_gene_sets:choi_atl_stage_predictor
Curated_gene_sets:mori_emu_m...1	SET	17	0.26982	0.0080447	0.19647	0.084834	Curated_gene_sets:mori_emu_myc_lymphoma_by_onset_time_dn
GO_mf:go_poly_pyrimidine_tra...	SET	28	0.18456	0.00706	0.13446	0.084959	GO_mf:go_poly_pyrimidine_tract_binding
GO_mf:go_n_acetyltransferase...	SET	77	0.12718	0.0080575	0.092704	0.085058	GO_mf:go_n_acetyltransferase_activity
Curated_gene_sets:reactome_r...62	SET	30	0.20974	0.0083044	0.15297	0.085179	Curated_gene_sets:reactome_regulation_of_tnfr1_signaling
GO_bp:go_homologous_recombin...	SET	52	0.16724	0.0087129	0.12209	0.08539	GO_bp:go_homologous_recombination
Curated_gene_sets:bogni_trea...1	SET	30	0.18862	0.0074684	0.13776	0.085475	Curated_gene_sets:bogni_treatment_related_myeloid_leukemia_dn
GO_cc:go_beta_catenin_tcf_co...	SET	11	0.37994	0.0091138	0.2775	0.085489	GO_cc:go_beta_catenin_tcf_complex
GO_bp:go_barbed_end_actin_fi...	SET	19	0.26033	0.0082054	0.19015	0.085493	GO_bp:go_barbed_end_actin_filament_capping
GO_bp:go_regulation_of_hair_...2	SET	19	0.29247	0.0092184	0.21371	0.085581	GO_bp:go_regulation_of_hair_follicle_development
Curated_gene_sets:pid_lpa4_p...	SET	14	0.3462	0.0093679	0.25301	0.085618	Curated_gene_sets:pid_lpa4_pathway
GO_bp:go_positive_regulation...737	SET	36	0.19391	0.0084092	0.14177	0.085696	GO_bp:go_positive_regulation_of_signaling_receptor_activity
GO_mf:go_non_membrane_spanni...1	SET	44	0.16154	0.0077433	0.11812	0.085725	GO_mf:go_non_membrane_spanning_protein_tyrosine_kinase_activity
GO_bp:go_membrane_raft_distr...	SET	5	0.43303	0.0070042	0.31681	0.085845	GO_bp:go_membrane_raft_distribution
GO_mf:go_structural_constitu...8	SET	153	0.092503	0.0082446	0.067676	0.085845	GO_mf:go_structural_constituent_of_ribosome
Curated_gene_sets:benporath_...13	SET	605	0.049653	0.0086946	0.036336	0.085904	Curated_gene_sets:benporath_prc2_targets
GO_bp:go_xenobiotic_glucuron...	SET	11	0.63765	0.015296	0.46667	0.085917	GO_bp:go_xenobiotic_glucuronidation
GO_mf:go_transferase_activit...1	SET	237	0.074106	0.0082023	0.054235	0.085919	GO_mf:go_transferase_activity_transferring_acyl_groups
GO_bp:go_dna_metabolic_proce...	SET	801	0.040856	0.0081882	0.029904	0.08594	GO_bp:go_dna_metabolic_process
Curated_gene_sets:ono_foxp3_...2	SET	22	0.25324	0.0085882	0.18548	0.086093	Curated_gene_sets:ono_foxp3_targets_up
Curated_gene_sets:hernandez_...8	SET	60	0.14677	0.0082121	0.10752	0.086123	Curated_gene_sets:hernandez_mitotic_arrest_by_docetaxel_2_up
GO_bp:go_xenobiotic_metaboli...	SET	110	0.1087	0.008224	0.07965	0.086183	GO_bp:go_xenobiotic_metabolic_process
GO_bp:go_synaptic_vesicle_pr...	SET	17	0.24408	0.0072775	0.17886	0.086195	GO_bp:go_synaptic_vesicle_priming
GO_bp:go_response_to_oleic_a...	SET	6	0.47839	0.0084762	0.35057	0.086201	GO_bp:go_response_to_oleic_acid
GO_bp:go_indole_containing_c...2	SET	10	0.3458	0.0079091	0.25344	0.086227	GO_bp:go_indole_containing_compound_catabolic_process
Curated_gene_sets:zhou_pancr...2	SET	12	0.33333	0.0083512	0.24438	0.086291	Curated_gene_sets:zhou_pancreatic_endocrine_progenitor
Curated_gene_sets:reactome_m...81	SET	28	0.2236	0.0085537	0.16399	0.086372	Curated_gene_sets:reactome_mrna_capping
GO_bp:go_regulation_of_meiot...1	SET	47	0.15332	0.0075949	0.11249	0.086452	GO_bp:go_regulation_of_meiotic_cell_cycle
Curated_gene_sets:kohoutek_c...1	SET	47	0.15201	0.0075299	0.11154	0.086484	Curated_gene_sets:kohoutek_ccnt1_targets
GO_bp:go_positive_regulation...38	SET	7	0.39307	0.0075223	0.28845	0.086501	GO_bp:go_positive_regulation_of_apoptotic_cell_clearance
GO_bp:go_spindle_midzone_ass...	SET	9	0.31994	0.0069423	0.23522	0.086892	GO_bp:go_spindle_midzone_assembly
GO_cc:go_endoplasmic_reticul...9	SET	23	0.22522	0.0078095	0.1656	0.086917	GO_cc:go_endoplasmic_reticulum_quality_control_compartment
GO_bp:go_positive_regulation...412	SET	4	0.69864	0.010108	0.51379	0.086961	GO_bp:go_positive_regulation_of_intracellular_lipid_transport
GO_bp:go_regulation_of_endod...2	SET	5	0.60607	0.0098032	0.44572	0.086963	GO_bp:go_regulation_of_endodermal_cell_differentiation
GO_bp:go_binding_of_sperm_to...	SET	37	0.17383	0.0076421	0.12785	0.086982	GO_bp:go_binding_of_sperm_to_zona_pellucida
Curated_gene_sets:biocarta_c...20	SET	18	0.26646	0.0081749	0.19602	0.087022	Curated_gene_sets:biocarta_chemical_pathway
Curated_gene_sets:gaussmann_...6	SET	160	0.089501	0.008156	0.065862	0.087098	Curated_gene_sets:gaussmann_mll_af4_fusion_targets_c_up
Curated_gene_sets:pid_ar_pat...	SET	60	0.1543	0.0086333	0.11356	0.087114	Curated_gene_sets:pid_ar_pathway
Curated_gene_sets:kang_glis3...	SET	34	0.20589	0.0086776	0.15156	0.087164	Curated_gene_sets:kang_glis3_targets
GO_bp:go_antigen_processing_...8	SET	7	0.5928	0.011345	0.43639	0.087176	GO_bp:go_antigen_processing_and_presentation_of_lipid_antigen_via_mhc_class_ib
Curated_gene_sets:brown_myel...1	SET	119	0.10116	0.0079587	0.07448	0.087206	Curated_gene_sets:brown_myeloid_cell_development_dn
Curated_gene_sets:biocarta_m...1	SET	19	0.22387	0.0070562	0.16483	0.087219	Curated_gene_sets:biocarta_mal_pathway
GO_mf:go_ubiquitin_specific_...	SET	15	0.28187	0.0078946	0.20757	0.087255	GO_mf:go_ubiquitin_specific_protease_binding
Curated_gene_sets:ono_aml1_t...1	SET	41	0.17909	0.0082874	0.13189	0.087263	Curated_gene_sets:ono_aml1_targets_dn
GO_mf:go_oxidoreductase_acti...18	SET	29	0.20603	0.0080209	0.15176	0.087298	GO_mf:go_oxidoreductase_activity_acting_on_paired_donors_with_incorporation_or_reduction_of_molecular_oxygen_reduced_flavin_or_flavoprotein_as_one_donor_and_incorporation_of_one_atom_of_oxygen
Curated_gene_sets:pedersen_m...3	SET	102	0.11282	0.008221	0.083128	0.087379	Curated_gene_sets:pedersen_metastasis_by_erbb2_isoform_4
GO_bp:go_neuroepithelial_cel...	SET	52	0.15944	0.0083067	0.11751	0.087431	GO_bp:go_neuroepithelial_cell_differentiation
GO_bp:go_protein_transport_w...2	SET	44	0.16174	0.0077529	0.11924	0.087493	GO_bp:go_protein_transport_within_plasma_membrane
GO_bp:go_very_low_density_li...1	SET	11	0.31564	0.0075714	0.23278	0.087564	GO_bp:go_very_low_density_lipoprotein_particle_assembly
GO_bp:go_regulation_of_actin...6	SET	27	0.20045	0.0075298	0.14785	0.087605	GO_bp:go_regulation_of_actin_nucleation
Curated_gene_sets:nutt_gbm_v...2	SET	42	0.18324	0.008582	0.13517	0.087618	Curated_gene_sets:nutt_gbm_vs_ao_glioma_up
GO_bp:go_regulation_of_endot...2	SET	12	0.34145	0.0085546	0.25197	0.087696	GO_bp:go_regulation_of_endothelial_cell_development
Curated_gene_sets:takao_resp...2	SET	80	0.13817	0.0089219	0.10196	0.087699	Curated_gene_sets:takao_response_to_uvb_radiation_up
GO_bp:go_response_to_oxygen_...1	SET	1533	0.029591	0.0080388	0.02184	0.087732	GO_bp:go_response_to_oxygen_containing_compound
Curated_gene_sets:chen_lvad_...1	SET	43	0.16209	0.0076808	0.11967	0.087815	Curated_gene_sets:chen_lvad_support_of_failing_heart_dn
Curated_gene_sets:reactome_i...27	SET	11	0.31527	0.0075625	0.23301	0.088035	Curated_gene_sets:reactome_interaction_with_cumulus_cells_and_the_zona_pellucida
Curated_gene_sets:korkola_co...	SET	31	0.1869	0.0075223	0.13815	0.08806	Curated_gene_sets:korkola_correlated_with_pou5f1
GO_mf:go_oxidoreductase_acti...35	SET	15	0.34897	0.0097741	0.25797	0.088081	GO_mf:go_oxidoreductase_activity_oxidizing_metal_ions
Curated_gene_sets:reactome_i...34	SET	43	0.1842	0.0087285	0.13618	0.088106	Curated_gene_sets:reactome_interleukin_10_signaling
GO_bp:go_regulation_of_short...	SET	13	0.30078	0.0078431	0.22261	0.088335	GO_bp:go_regulation_of_short_term_neuronal_synaptic_plasticity
Curated_gene_sets:farmer_bre...6	SET	16	0.28944	0.0083726	0.21434	0.088452	Curated_gene_sets:farmer_breast_cancer_cluster_3
Curated_gene_sets:reactome_r...147	SET	6	0.50105	0.0088778	0.37124	0.088569	Curated_gene_sets:reactome_runx3_regulates_immune_response_and_cell_migration
GO_bp:go_intracellular_trans...	SET	1721	0.0277	0.0079302	0.02053	0.088638	GO_bp:go_intracellular_transport
Curated_gene_sets:biocarta_t...5	SET	12	0.36715	0.0091983	0.27213	0.088656	Curated_gene_sets:biocarta_tcytotoxic_pathway
GO_bp:go_positive_regulation...19	SET	31	0.18641	0.0075026	0.13826	0.088805	GO_bp:go_positive_regulation_of_adherens_junction_organization
GO_cc:go_ekc_keops_complex	SET	5	0.45837	0.0074141	0.34027	0.088989	GO_cc:go_ekc_keops_complex
GO_bp:go_cell_cell_adhesion_...1	SET	11	0.34218	0.0082081	0.25403	0.088997	GO_bp:go_cell_cell_adhesion_involved_in_gastrulation
Curated_gene_sets:horiuchi_w...2	SET	289	0.069057	0.0084287	0.051289	0.089094	Curated_gene_sets:horiuchi_wtap_targets_up
GO_mf:go_anion_channel_activ...	SET	77	0.13206	0.008367	0.098086	0.089095	GO_mf:go_anion_channel_activity
Curated_gene_sets:vanasse_bc...1	SET	57	0.14037	0.0076554	0.10428	0.089147	Curated_gene_sets:vanasse_bcl2_targets_dn
GO_bp:go_neural_plate_patter...	SET	8	0.42779	0.0087518	0.31791	0.089224	GO_bp:go_neural_plate_pattern_specification
GO_bp:go_positive_regulation...454	SET	8	0.41649	0.0085208	0.30959	0.089275	GO_bp:go_positive_regulation_of_lipopolysaccharide_mediated_signaling_pathway
GO_bp:go_regulation_of_cell_...29	SET	22	0.20325	0.0068931	0.15115	0.089364	GO_bp:go_regulation_of_cell_maturation
Curated_gene_sets:tian_bhlha...	SET	16	0.29737	0.0086017	0.22118	0.089409	Curated_gene_sets:tian_bhlha15_targets
GO_bp:go_growth	SET	919	0.037097	0.0079379	0.0276	0.089471	GO_bp:go_growth
GO_cc:go_junctional_membrane...	SET	7	0.47469	0.0090843	0.35317	0.089471	GO_cc:go_junctional_membrane_complex
GO_bp:go_mitochondrial_dna_m...	SET	11	0.309	0.0074121	0.22993	0.089502	GO_bp:go_mitochondrial_dna_metabolic_process
GO_bp:go_dna_endoreduplicati...	SET	8	0.34301	0.0070174	0.25524	0.089508	GO_bp:go_dna_endoreduplication
GO_bp:go_alditol_catabolic_p...	SET	6	0.42837	0.0075899	0.31889	0.089597	GO_bp:go_alditol_catabolic_process
Curated_gene_sets:doane_resp...2	SET	168	0.087104	0.0081319	0.064879	0.089717	Curated_gene_sets:doane_response_to_androgen_up
GO_bp:go_flavonoid_glucuroni...	SET	9	0.81532	0.017691	0.60733	0.089731	GO_bp:go_flavonoid_glucuronidation
GO_mf:go_histamine_receptor_...	SET	6	0.43064	0.0076302	0.32107	0.089927	GO_mf:go_histamine_receptor_activity
Curated_gene_sets:davicioni_...6	SET	59	0.14417	0.0079993	0.10755	0.090041	Curated_gene_sets:davicioni_rhabdomyosarcoma_pax_foxo1_fusion_up
GO_mf:go_glucuronosyltransfe...	SET	32	0.24937	0.010197	0.18622	0.090275	GO_mf:go_glucuronosyltransferase_activity
GO_bp:go_positive_regulation...109	SET	242	0.06992	0.0078191	0.052215	0.090282	GO_bp:go_positive_regulation_of_cell_cell_adhesion
GO_mf:go_adenosine_deaminase...	SET	12	0.33054	0.0082813	0.24692	0.090347	GO_mf:go_adenosine_deaminase_activity
GO_bp:go_interleukin_8_secre...	SET	27	0.19303	0.0072514	0.1442	0.09035	GO_bp:go_interleukin_8_secretion
GO_mf:go_peroxisome_prolifer...	SET	10	0.37259	0.0085218	0.27838	0.090393	GO_mf:go_peroxisome_proliferator_activated_receptor_binding
Curated_gene_sets:massarweh_...2	SET	223	0.08033	0.0086277	0.06002	0.090396	Curated_gene_sets:massarweh_tamoxifen_resistance_dn
Curated_gene_sets:der_ifn_ga...1	SET	9	0.40757	0.0088437	0.30455	0.090417	Curated_gene_sets:der_ifn_gamma_response_dn
GO_bp:go_response_to_water_d...	SET	9	0.35423	0.0076863	0.26476	0.090473	GO_bp:go_response_to_water_deprivation
GO_bp:go_global_genome_nucle...	SET	23	0.20899	0.0072467	0.15629	0.090588	GO_bp:go_global_genome_nucleotide_excision_repair
Curated_gene_sets:takao_resp...1	SET	96	0.109	0.0077073	0.081518	0.09059	Curated_gene_sets:takao_response_to_uvb_radiation_dn
Curated_gene_sets:dazard_uv_...1	SET	55	0.14772	0.0079144	0.11052	0.090676	Curated_gene_sets:dazard_uv_response_cluster_g1
Curated_gene_sets:reactome_s...127	SET	74	0.13529	0.0084034	0.10123	0.09072	Curated_gene_sets:reactome_sumoylation_of_dna_damage_response_and_repair_proteins
Curated_gene_sets:west_adren...4	SET	20	0.22101	0.0071467	0.16545	0.090817	Curated_gene_sets:west_adrenocortical_tumor_markers_dn
Curated_gene_sets:fournier_a...3	SET	272	0.065382	0.0077454	0.048947	0.090822	Curated_gene_sets:fournier_acinar_development_late_2
Curated_gene_sets:wang_smarc...1	SET	344	0.062032	0.0082483	0.04644	0.090824	Curated_gene_sets:wang_smarce1_targets_dn
GO_bp:go_regulation_of_pepti...7	SET	131	0.098002	0.0080871	0.073379	0.090856	GO_bp:go_regulation_of_peptidyl_serine_phosphorylation
Curated_gene_sets:terao_aox4...2	SET	29	0.17029	0.0066295	0.12755	0.090932	Curated_gene_sets:terao_aox4_targets_hg_up
Curated_gene_sets:whitfield_...5	SET	124	0.099705	0.0080062	0.0747	0.090992	Curated_gene_sets:whitfield_cell_cycle_m_g1
GO_bp:go_positive_regulation...311	SET	6	0.41061	0.0072754	0.30771	0.091043	GO_bp:go_positive_regulation_of_glomerular_mesangial_cell_proliferation
GO_mf:go_apolipoprotein_bind...	SET	17	0.2754	0.0082113	0.20642	0.091081	GO_mf:go_apolipoprotein_binding
Curated_gene_sets:zhu_cmv_8_...1	SET	48	0.16076	0.0080479	0.1206	0.091264	Curated_gene_sets:zhu_cmv_8_hr_dn
Curated_gene_sets:stark_hypp...1	SET	20	0.37514	0.012131	0.28141	0.091265	Curated_gene_sets:stark_hyppocampus_22q11_deletion_dn
GO_bp:go_regulation_of_prote...25	SET	10	0.33175	0.0075877	0.2489	0.091295	GO_bp:go_regulation_of_protein_k63_linked_ubiquitination
GO_bp:go_negative_regulation...687	SET	6	0.46012	0.0081526	0.34562	0.091553	GO_bp:go_negative_regulation_of_translation_in_response_to_stress
Curated_gene_sets:reactome_n...64	SET	24	0.23998	0.0084999	0.18036	0.091679	Curated_gene_sets:reactome_notch_hlh_transcription_pathway
Curated_gene_sets:pasqualucc...2	SET	270	0.068806	0.0081214	0.051728	0.091743	Curated_gene_sets:pasqualucci_lymphoma_by_gc_stage_up
GO_bp:go_response_to_broncho...	SET	51	0.15759	0.0081311	0.11865	0.092064	GO_bp:go_response_to_bronchodilator
Curated_gene_sets:bandres_re...2	SET	8	0.31377	0.0064191	0.23646	0.092271	Curated_gene_sets:bandres_response_to_carmustin_mgmt_24hr_up
GO_bp:go_neural_crest_cell_d...	SET	87	0.11758	0.0079163	0.08865	0.09237	GO_bp:go_neural_crest_cell_differentiation
Curated_gene_sets:matzuk_ste...	SET	8	0.36189	0.0074036	0.27286	0.092385	Curated_gene_sets:matzuk_steroidogenesis
Curated_gene_sets:howlin_cit...2	SET	31	0.19244	0.0077454	0.14514	0.092441	Curated_gene_sets:howlin_cited1_targets_1_up
Curated_gene_sets:reactome_a...59	SET	10	0.37666	0.0086148	0.28426	0.092588	Curated_gene_sets:reactome_adenylate_cyclase_activating_pathway
Curated_gene_sets:pid_bard1_...	SET	29	0.18537	0.0072165	0.13997	0.092703	Curated_gene_sets:pid_bard1_pathway
GO_cc:go_filtration_diaphragm	SET	9	0.45221	0.0098125	0.34152	0.092739	GO_cc:go_filtration_diaphragm
Curated_gene_sets:lui_thyroi...6	SET	47	0.13724	0.0067984	0.10367	0.092798	Curated_gene_sets:lui_thyroid_cancer_pax8_pparg_dn
Curated_gene_sets:frasor_res...2	SET	37	0.20335	0.0089401	0.15369	0.092907	Curated_gene_sets:frasor_response_to_estradiol_up
GO_cc:go_rna_polymerase_iii_...1	SET	17	0.27579	0.008223	0.20875	0.093229	GO_cc:go_rna_polymerase_iii_complex
GO_bp:go_phagolysosome_assem...	SET	11	0.32011	0.0076787	0.24243	0.093357	GO_bp:go_phagolysosome_assembly
Curated_gene_sets:reactome_n...4	SET	35	0.18072	0.0077277	0.13686	0.093358	Curated_gene_sets:reactome_n_glycan_trimming_in_the_er_and_calnexin_calreticulin_cycle
GO_bp:go_sphingosine_1_phosp...	SET	10	0.30989	0.0070877	0.23471	0.093382	GO_bp:go_sphingosine_1_phosphate_receptor_signaling_pathway
Curated_gene_sets:tuomisto_t...2	SET	18	0.26507	0.0081321	0.20079	0.093406	Curated_gene_sets:tuomisto_tumor_suppression_by_col13a1_up
GO_bp:go_diterpenoid_metabol...	SET	80	0.11406	0.007365	0.086487	0.093631	GO_bp:go_diterpenoid_metabolic_process
GO_mf:go_oxidoreductase_acti...36	SET	8	0.44982	0.0092025	0.34125	0.093734	GO_mf:go_oxidoreductase_activity_oxidizing_metal_ions_nad_or_nadp_as_acceptor
GO_cc:go_nbaf_complex	SET	15	0.25876	0.0072474	0.19636	0.093798	GO_cc:go_nbaf_complex
Curated_gene_sets:mikkelsen_...2	SET	7	0.4554	0.0087152	0.34564	0.093837	Curated_gene_sets:mikkelsen_dedifferentiated_state_up
Curated_gene_sets:reactome_t...95	SET	6	0.45084	0.0079881	0.34218	0.093838	Curated_gene_sets:reactome_transport_and_synthesis_of_paps
GO_bp:go_3_phosphoadenosine_...1	SET	6	0.45084	0.0079881	0.34218	0.093838	GO_bp:go_3_phosphoadenosine_5_phosphosulfate_biosynthetic_process
GO_bp:go_cellular_response_t...36	SET	318	0.060376	0.0077241	0.045825	0.09384	GO_bp:go_cellular_response_to_external_stimulus
GO_bp:go_response_to_granulo...	SET	9	0.28618	0.0062098	0.21726	0.093884	GO_bp:go_response_to_granulocyte_macrophage_colony_stimulating_factor
Curated_gene_sets:reactome_t...79	SET	97	0.1198	0.0085144	0.09095	0.093894	Curated_gene_sets:reactome_transcriptional_regulation_by_runx3
Curated_gene_sets:fung_il2_s...2	SET	11	0.39351	0.0094393	0.299	0.094082	Curated_gene_sets:fung_il2_signaling_2
Curated_gene_sets:yao_tempor...17	SET	47	0.16524	0.0081855	0.12558	0.094121	Curated_gene_sets:yao_temporal_response_to_progesterone_cluster_8
Curated_gene_sets:wu_hbx_tar...1	SET	22	0.24122	0.0081808	0.18341	0.094224	Curated_gene_sets:wu_hbx_targets_1_dn
GO_bp:go_negative_regulation...338	SET	17	0.2356	0.0070247	0.17915	0.09425	GO_bp:go_negative_regulation_of_interleukin_8_production
GO_bp:go_positive_regulation...828	SET	26	0.20457	0.0075413	0.15558	0.094279	GO_bp:go_positive_regulation_of_transcription_from_rna_polymerase_ii_promoter_in_response_to_stress
Curated_gene_sets:bogni_trea...2	SET	27	0.19854	0.0074582	0.15101	0.094313	Curated_gene_sets:bogni_treatment_related_myeloid_leukemia_up
Curated_gene_sets:smirnov_re...4	SET	162	0.08479	0.0077744	0.064514	0.094384	Curated_gene_sets:smirnov_response_to_ir_6hr_up
Curated_gene_sets:figueroa_a...8	SET	104	0.10055	0.007398	0.076513	0.094412	Curated_gene_sets:figueroa_aml_methylation_cluster_4_up
GO_bp:go_motor_neuron_migrat...	SET	6	0.49885	0.0088388	0.3797	0.094464	GO_bp:go_motor_neuron_migration
GO_bp:go_aldehyde_catabolic_...	SET	8	0.36794	0.0075275	0.28017	0.094555	GO_bp:go_aldehyde_catabolic_process
GO_bp:go_tryptophan_metaboli...	SET	8	0.36766	0.0075218	0.28006	0.094635	GO_bp:go_tryptophan_metabolic_process
GO_bp:go_negative_regulation...391	SET	5	0.41804	0.0067618	0.31844	0.094642	GO_bp:go_negative_regulation_of_macrophage_apoptotic_process
GO_mf:go_rna_polymerase_bind...	SET	59	0.15699	0.0087103	0.1196	0.094673	GO_mf:go_rna_polymerase_binding
GO_cc:go_mitochondrial_crista	SET	6	0.43927	0.0077831	0.33481	0.094772	GO_cc:go_mitochondrial_crista
Curated_gene_sets:zhou_tnf_s...1	SET	49	0.16259	0.0082233	0.12395	0.094814	Curated_gene_sets:zhou_tnf_signaling_30min
GO_bp:go_tetrahydrofolate_bi...	SET	7	0.48181	0.0092207	0.36767	0.095034	GO_bp:go_tetrahydrofolate_biosynthetic_process
GO_bp:go_regulation_of_neuro...16	SET	101	0.10444	0.0075736	0.079702	0.095036	GO_bp:go_regulation_of_neurotransmitter_secretion
GO_bp:go_vitamin_transmembra...	SET	16	0.23777	0.0068779	0.18145	0.095044	GO_bp:go_vitamin_transmembrane_transport
GO_bp:go_negative_regulation...269	SET	17	0.30694	0.0091515	0.23427	0.095081	GO_bp:go_negative_regulation_of_glucose_transmembrane_transport
GO_bp:go_positive_regulation...678	SET	1142	0.032636	0.0077369	0.02492	0.095168	GO_bp:go_positive_regulation_of_protein_modification_process
Curated_gene_sets:kaab_heart...2	SET	241	0.070616	0.0078808	0.05393	0.095209	Curated_gene_sets:kaab_heart_atrium_vs_ventricle_up
GO_cc:go_neuron_projection_c...	SET	77	0.11952	0.0075721	0.09128	0.095218	GO_cc:go_neuron_projection_cytoplasm
GO_bp:go_regulation_of_syste...7	SET	23	0.24175	0.0083826	0.18469	0.09529	GO_bp:go_regulation_of_systemic_arterial_blood_pressure_by_renin_angiotensin
GO_bp:go_negative_regulation...471	SET	20	0.25431	0.0082237	0.1943	0.095306	GO_bp:go_negative_regulation_of_neurotransmitter_transport
GO_bp:go_regulation_of_stem_...4	SET	62	0.14342	0.0081565	0.10959	0.095331	GO_bp:go_regulation_of_stem_cell_proliferation
GO_bp:go_establishment_of_pr...6	SET	527	0.046077	0.0075462	0.035209	0.095335	GO_bp:go_establishment_of_protein_localization_to_organelle
GO_bp:go_neuron_fate_determi...	SET	9	0.38727	0.0084033	0.29614	0.095491	GO_bp:go_neuron_fate_determination
GO_bp:go_regulation_of_meiot...2	SET	30	0.20322	0.0080463	0.1554	0.095494	GO_bp:go_regulation_of_meiotic_nuclear_division
GO_bp:go_striated_muscle_myo...	SET	11	0.31207	0.0074858	0.23866	0.095511	GO_bp:go_striated_muscle_myosin_thick_filament_assembly
Curated_gene_sets:haslinger_...4	SET	20	0.28266	0.0091404	0.21619	0.09554	Curated_gene_sets:haslinger_b_cll_with_6q21_deletion
GO_bp:go_coronary_vasculatur...2	SET	16	0.30906	0.00894	0.2364	0.095553	GO_bp:go_coronary_vasculature_morphogenesis
GO_bp:go_regulation_of_phosp...13	SET	63	0.1313	0.0075271	0.10048	0.09567	GO_bp:go_regulation_of_phospholipid_metabolic_process
GO_mf:go_n_acyltransferase_a...	SET	95	0.11017	0.0077495	0.08433	0.095707	GO_mf:go_n_acyltransferase_activity
Curated_gene_sets:mootha_gly...2	SET	19	0.26267	0.0082791	0.20107	0.095729	Curated_gene_sets:mootha_glycolysis
Curated_gene_sets:nikolsky_b...3	SET	45	0.23098	0.011197	0.17694	0.095879	Curated_gene_sets:nikolsky_breast_cancer_12q13_q21_amplicon
GO_bp:go_negative_regulation...20	SET	23	0.21799	0.0075588	0.16712	0.096065	GO_bp:go_negative_regulation_of_alpha_beta_t_cell_differentiation
Curated_gene_sets:ghandhi_di...2	SET	100	0.11387	0.0082168	0.087318	0.096101	Curated_gene_sets:ghandhi_direct_irradiation_up
GO_bp:go_regulation_of_cardi...7	SET	7	0.38342	0.0073377	0.29404	0.096132	GO_bp:go_regulation_of_cardiac_muscle_cell_membrane_potential
GO_cc:go_nuclear_body	SET	710	0.03963	0.0074962	0.030396	0.096168	GO_cc:go_nuclear_body
Curated_gene_sets:reactome_a...55	SET	18	0.27146	0.0083283	0.20826	0.096217	Curated_gene_sets:reactome_acyl_chain_remodelling_of_pg
Curated_gene_sets:liu_prosta...1	SET	454	0.051667	0.0078693	0.039644	0.096249	Curated_gene_sets:liu_prostate_cancer_dn
GO_bp:go_positive_regulation...259	SET	176	0.083699	0.0079962	0.064256	0.096369	GO_bp:go_positive_regulation_of_epithelial_cell_proliferation
Curated_gene_sets:reactome_f...56	SET	7	0.35523	0.0067982	0.27272	0.096372	Curated_gene_sets:reactome_fructose_metabolism
GO_bp:go_inner_cell_mass_cel...1	SET	7	0.45916	0.0087872	0.35254	0.096396	GO_bp:go_inner_cell_mass_cell_differentiation
GO_mf:go_ras_guanyl_nucleoti...	SET	132	0.094414	0.0078205	0.072544	0.096559	GO_mf:go_ras_guanyl_nucleotide_exchange_factor_activity
GO_bp:go_positive_regulation...174	SET	25	0.20026	0.0072393	0.15391	0.096616	GO_bp:go_positive_regulation_of_cilium_assembly
GO_bp:go_regulation_of_plasm...2	SET	10	0.39772	0.0090966	0.30573	0.096663	GO_bp:go_regulation_of_plasma_membrane_organization
GO_cc:go_cytosolic_ribosome	SET	101	0.1046	0.0075851	0.080441	0.096751	GO_cc:go_cytosolic_ribosome
Curated_gene_sets:morosetti_...1	SET	12	0.24958	0.0062528	0.19194	0.096757	Curated_gene_sets:morosetti_facioscapulohumeral_muscular_distrophy_dn
GO_bp:go_regulation_of_neuro...19	SET	11	0.36177	0.008678	0.27822	0.096762	GO_bp:go_regulation_of_neurotrophin_trk_receptor_signaling_pathway
GO_bp:go_regulation_of_osteo...4	SET	5	0.44684	0.0072276	0.34368	0.096782	GO_bp:go_regulation_of_osteoclast_proliferation
GO_bp:go_regulation_of_pigme...	SET	8	0.43295	0.0088575	0.33312	0.096866	GO_bp:go_regulation_of_pigment_cell_differentiation
GO_bp:go_cell_proliferation_...2	SET	25	0.22106	0.0079911	0.17012	0.096904	GO_bp:go_cell_proliferation_in_forebrain
GO_bp:go_pancreas_development	SET	77	0.12155	0.0077008	0.093601	0.097052	GO_bp:go_pancreas_development
GO_bp:go_response_to_camp	SET	99	0.10749	0.0077177	0.082868	0.097295	GO_bp:go_response_to_camp
GO_bp:go_glycoside_metabolic...	SET	11	0.31422	0.0075373	0.24226	0.097321	GO_bp:go_glycoside_metabolic_process
Curated_gene_sets:wu_hbx_tar...6	SET	19	0.24479	0.0077156	0.18884	0.097451	Curated_gene_sets:wu_hbx_targets_3_up
GO_bp:go_chronic_inflammator...	SET	17	0.26063	0.0077709	0.20108	0.097477	GO_bp:go_chronic_inflammatory_response
GO_bp:go_pteridine_containin...2	SET	27	0.20245	0.0076053	0.15626	0.097558	GO_bp:go_pteridine_containing_compound_metabolic_process
Curated_gene_sets:chicas_rb1...3	SET	91	0.11815	0.0081346	0.091216	0.097619	Curated_gene_sets:chicas_rb1_targets_low_serum
GO_bp:go_response_to_endopla...	SET	265	0.064628	0.0075584	0.049899	0.097637	GO_bp:go_response_to_endoplasmic_reticulum_stress
GO_mf:go_phosphatidylinosito...11	SET	7	0.37608	0.0071972	0.29039	0.097656	GO_mf:go_phosphatidylinositol_4_5_bisphosphate_5_phosphatase_activity
Curated_gene_sets:reactome_t...120	SET	57	0.1525	0.0083169	0.11777	0.097684	Curated_gene_sets:reactome_trna_processing_in_the_nucleus
Curated_gene_sets:camps_colo...2	SET	88	0.13911	0.0094192	0.10744	0.097715	Curated_gene_sets:camps_colon_cancer_copy_number_up
Curated_gene_sets:biocarta_g...6	SET	27	0.2113	0.0079378	0.16353	0.098167	Curated_gene_sets:biocarta_gh_pathway
GO_cc:go_ribosome	SET	217	0.07288	0.0077228	0.056432	0.09828	GO_cc:go_ribosome
GO_mf:go_hydrolase_activity_...4	SET	34	0.19178	0.008083	0.14854	0.098341	GO_mf:go_hydrolase_activity_acting_on_carbon_nitrogen_but_not_peptide_bonds_in_cyclic_amidines
GO_bp:go_negative_regulation...448	SET	15	0.26039	0.0072931	0.20169	0.098355	GO_bp:go_negative_regulation_of_myeloid_cell_apoptotic_process
GO_bp:go_microtubule_anchori...2	SET	9	0.35663	0.0077384	0.27631	0.098412	GO_bp:go_microtubule_anchoring_at_centrosome
Curated_gene_sets:nikolsky_b...4	SET	15	0.38075	0.010664	0.29519	0.098566	Curated_gene_sets:nikolsky_breast_cancer_12q24_amplicon
Curated_gene_sets:biocarta_n...12	SET	11	0.34045	0.0081666	0.2641	0.098692	Curated_gene_sets:biocarta_npc_pathway
Curated_gene_sets:chuang_oxi...2	SET	28	0.20119	0.0076963	0.15616	0.098819	Curated_gene_sets:chuang_oxidative_stress_response_up
GO_mf:go_phosphoric_ester_hy...	SET	349	0.056314	0.0075412	0.04374	0.098976	GO_mf:go_phosphoric_ester_hydrolase_activity
GO_bp:go_protein_quality_con...	SET	25	0.19701	0.0071219	0.15311	0.099099	GO_bp:go_protein_quality_control_for_misfolded_or_incompletely_synthesized_proteins
Curated_gene_sets:pos_histam...	SET	31	0.1944	0.0078243	0.15109	0.099123	Curated_gene_sets:pos_histamine_response_network
GO_bp:go_positive_regulation...614	SET	262	0.06454	0.0075058	0.05018	0.099202	GO_bp:go_positive_regulation_of_peptide_secretion
GO_mf:go_sulfur_compound_bin...	SET	238	0.070969	0.0078714	0.055203	0.099299	GO_mf:go_sulfur_compound_binding
GO_bp:go_positive_regulation...379	SET	12	0.33157	0.0083071	0.25812	0.099483	GO_bp:go_positive_regulation_of_insulin_like_growth_factor_receptor_signaling_pathway
GO_bp:go_response_to_tempera...	SET	226	0.071396	0.007719	0.055587	0.099511	GO_bp:go_response_to_temperature_stimulus
Curated_gene_sets:reactome_r...126	SET	194	0.075853	0.0076045	0.059067	0.099548	Curated_gene_sets:reactome_rrna_processing
GO_mf:go_actin_monomer_bindi...	SET	24	0.20993	0.0074359	0.16357	0.099675	GO_mf:go_actin_monomer_binding
Curated_gene_sets:reactome_s...60	SET	18	0.29304	0.0089902	0.22844	0.0998	Curated_gene_sets:reactome_signaling_by_ligand_responsive_egfr_variants_in_cancer
GO_bp:go_hepatocyte_apoptoti...	SET	12	0.3264	0.0081775	0.25449	0.099831	GO_bp:go_hepatocyte_apoptotic_process
GO_bp:go_cell_cell_signaling	SET	1564	0.027785	0.0076174	0.021668	0.099879	GO_bp:go_cell_cell_signaling
Curated_gene_sets:reactome_s...148	SET	15	0.2628	0.0073608	0.20499	0.099926	Curated_gene_sets:reactome_synthesis_of_bile_acids_and_bile_salts_via_27_hydroxycholesterol
Curated_gene_sets:reactome_r...111	SET	18	0.26099	0.008007	0.20383	0.1002	Curated_gene_sets:reactome_rna_polymerase_iii_chain_elongation
GO_mf:go_small_gtpase_binding	SET	403	0.053161	0.0076389	0.041519	0.10021	GO_mf:go_small_gtpase_binding
GO_bp:go_regulation_of_dna_d...3	SET	6	0.48642	0.0086185	0.37994	0.10024	GO_bp:go_regulation_of_dna_demethylation
Curated_gene_sets:ramjaun_ap...2	SET	6	0.44828	0.0079427	0.35017	0.10025	Curated_gene_sets:ramjaun_apoptosis_by_tgfb1_via_mapk1_up
GO_mf:go_5_3_dna_helicase_ac...	SET	8	0.35978	0.0073605	0.28107	0.10027	GO_mf:go_5_3_dna_helicase_activity
GO_bp:go_vesicle_targeting_t...	SET	71	0.12543	0.0076321	0.098022	0.10035	GO_bp:go_vesicle_targeting_to_from_or_within_golgi
GO_bp:go_pharyngeal_system_d...	SET	26	0.21764	0.0080232	0.17011	0.10039	GO_bp:go_pharyngeal_system_development
GO_bp:go_inflammatory_respon...2	SET	45	0.1576	0.0076394	0.12319	0.10041	GO_bp:go_inflammatory_response_to_antigenic_stimulus
GO_bp:go_regulation_of_lipop...3	SET	21	0.24546	0.0081332	0.19217	0.10076	GO_bp:go_regulation_of_lipoprotein_lipase_activity
GO_mf:go_exonuclease_activit...	SET	53	0.13541	0.0071221	0.10602	0.10077	GO_mf:go_exonuclease_activity_active_with_either_ribo_or_deoxyribonucleic_acids_and_producing_5_phosphomonoesters
Curated_gene_sets:biocarta_c...4	SET	12	0.29575	0.0074095	0.23164	0.10086	Curated_gene_sets:biocarta_carm1_pathway
GO_bp:go_regulation_of_cd40_...	SET	6	0.42669	0.0075603	0.33427	0.1009	GO_bp:go_regulation_of_cd40_signaling_pathway
GO_bp:go_mitochondrial_ribos...	SET	7	0.38175	0.0073057	0.29919	0.101	GO_bp:go_mitochondrial_ribosome_assembly
GO_mf:go_estrogen_receptor_b...	SET	42	0.17593	0.0082395	0.13795	0.1011	GO_mf:go_estrogen_receptor_binding
Curated_gene_sets:kokkinakis...1	SET	57	0.13731	0.0074889	0.1077	0.10117	Curated_gene_sets:kokkinakis_methionine_deprivation_48hr_dn
Curated_gene_sets:reactome_s...68	SET	15	0.28812	0.0080699	0.22603	0.10122	Curated_gene_sets:reactome_signaling_by_notch1_hd_domain_mutants_in_cancer
GO_bp:go_positive_regulation...702	SET	30	0.18675	0.0073944	0.14651	0.10122	GO_bp:go_positive_regulation_of_release_of_cytochrome_c_from_mitochondria
Curated_gene_sets:reactome_d...15	SET	16	0.27951	0.0080852	0.21944	0.10138	Curated_gene_sets:reactome_defective_c1galt1c1_causes_tn_polyagglutination_syndrome_tnps
GO_cc:go_cytoplasmic_stress_...	SET	55	0.14562	0.0078016	0.11432	0.10139	GO_cc:go_cytoplasmic_stress_granule
Curated_gene_sets:bystroem_c...1	SET	54	0.13872	0.0073643	0.10892	0.10141	Curated_gene_sets:bystroem_correlated_with_il5_dn
Curated_gene_sets:pid_nfat_3...	SET	53	0.14811	0.0077897	0.11633	0.10149	Curated_gene_sets:pid_nfat_3pathway
Curated_gene_sets:reactome_r...21	SET	11	0.29444	0.007063	0.23132	0.10154	Curated_gene_sets:reactome_regulation_by_c_flip
Curated_gene_sets:mullighan_...10	SET	310	0.059124	0.0074698	0.046451	0.10155	Curated_gene_sets:mullighan_npm1_signature_3_up
GO_bp:go_regulation_of_acute...1	SET	43	0.15841	0.0075067	0.12457	0.10175	GO_bp:go_regulation_of_acute_inflammatory_response
GO_mf:go_nucleosome_binding	SET	78	0.12249	0.0078105	0.096325	0.10176	GO_mf:go_nucleosome_binding
GO_mf:go_nuclear_localizatio...	SET	24	0.20493	0.0072587	0.1613	0.10196	GO_mf:go_nuclear_localization_sequence_binding
Curated_gene_sets:reactome_p...84	SET	12	0.30171	0.0075588	0.23748	0.10197	Curated_gene_sets:reactome_presynaptic_depolarization_and_calcium_channel_opening
GO_mf:go_protein_serine_thre...6	SET	42	0.14658	0.0068649	0.11537	0.10197	GO_mf:go_protein_serine_threonine_tyrosine_kinase_activity
GO_bp:go_modification_of_pos...1	SET	10	0.31592	0.0072257	0.24872	0.10201	GO_bp:go_modification_of_postsynaptic_actin_cytoskeleton
GO_cc:go_h3_histone_acetyltr...	SET	7	0.31513	0.0060307	0.24813	0.10205	GO_cc:go_h3_histone_acetyltransferase_complex
Curated_gene_sets:biocarta_i...8	SET	15	0.31048	0.0086961	0.24449	0.10207	Curated_gene_sets:biocarta_il17_pathway
GO_mf:go_atp_dependent_5_3_d...	SET	6	0.38224	0.0067726	0.30107	0.10212	GO_mf:go_atp_dependent_5_3_dna_helicase_activity
Curated_gene_sets:shaffer_ir...4	SET	97	0.10741	0.0076337	0.084609	0.10214	Curated_gene_sets:shaffer_irf4_targets_in_myeloma_vs_mature_b_lymphocyte
GO_bp:go_phosphatidylserine_...1	SET	21	0.24818	0.0082233	0.1956	0.10226	GO_bp:go_phosphatidylserine_acyl_chain_remodeling
Curated_gene_sets:schaeffer_...4	SET	411	0.051932	0.0075344	0.040935	0.10229	Curated_gene_sets:schaeffer_prostate_development_48hr_up
GO_bp:go_response_to_folic_a...	SET	10	0.40318	0.0092216	0.31784	0.10232	GO_bp:go_response_to_folic_acid
Curated_gene_sets:reactome_g...40	SET	42	0.16187	0.007581	0.12763	0.10235	Curated_gene_sets:reactome_glucagon_like_peptide_1_glp1_regulates_insulin_secretion
Curated_gene_sets:hahtola_se...1	SET	41	0.16014	0.0074102	0.1263	0.10243	Curated_gene_sets:hahtola_sezary_syndrom_dn
GO_mf:go_5_3_exonuclease_act...	SET	17	0.23494	0.007005	0.18544	0.10259	GO_mf:go_5_3_exonuclease_activity
Curated_gene_sets:hsiao_hous...	SET	375	0.053622	0.0074383	0.042328	0.10262	Curated_gene_sets:hsiao_housekeeping_genes
Curated_gene_sets:bohn_prima...1	SET	37	0.18501	0.0081335	0.14607	0.10267	Curated_gene_sets:bohn_primary_immunodeficiency_syndrom_dn
Curated_gene_sets:zhan_varia...2	SET	18	0.20762	0.0063697	0.16395	0.1027	Curated_gene_sets:zhan_variable_early_differentiation_genes_up
Curated_gene_sets:pedersen_m...1	SET	47	0.14652	0.0072583	0.11571	0.10272	Curated_gene_sets:pedersen_metastasis_by_erbb2_isoform_1
GO_bp:go_positive_regulation...469	SET	14	0.22326	0.0060414	0.17642	0.10285	GO_bp:go_positive_regulation_of_macrophage_chemotaxis
Curated_gene_sets:reactome_a...96	SET	49	0.14755	0.0074625	0.11662	0.10292	Curated_gene_sets:reactome_apoptotic_execution_phase
GO_bp:go_positive_regulation...295	SET	10	0.32609	0.0074582	0.25776	0.10293	GO_bp:go_positive_regulation_of_fibroblast_migration
GO_mf:go_zinc_ion_transmembr...	SET	20	0.2115	0.0068394	0.16734	0.10314	GO_mf:go_zinc_ion_transmembrane_transporter_activity
GO_bp:go_phosphatidic_acid_b...	SET	42	0.17113	0.0080147	0.13541	0.10316	GO_bp:go_phosphatidic_acid_biosynthetic_process
GO_bp:go_dna_double_strand_b...1	SET	24	0.20841	0.007382	0.16496	0.10323	GO_bp:go_dna_double_strand_break_processing
GO_mf:go_pheromone_receptor_...	SET	3	0.89798	0.011252	0.71082	0.10325	GO_mf:go_pheromone_receptor_activity
GO_bp:go_positive_regulation...425	SET	10	0.36244	0.0082897	0.28691	0.10326	GO_bp:go_positive_regulation_of_isotype_switching_to_igg_isotypes
Curated_gene_sets:reactome_i...28	SET	37	0.18249	0.0080228	0.14446	0.10327	Curated_gene_sets:reactome_interactions_of_rev_with_host_cellular_proteins
GO_bp:go_negative_regulation...218	SET	13	0.3095	0.0080706	0.24506	0.10331	GO_bp:go_negative_regulation_of_epidermal_cell_differentiation
GO_cc:go_somatodendritic_com...	SET	781	0.037753	0.0074753	0.029898	0.10335	GO_cc:go_somatodendritic_compartment
GO_bp:go_schwann_cell_develo...	SET	28	0.21941	0.0083931	0.17388	0.10351	GO_bp:go_schwann_cell_development
GO_bp:go_intermembrane_lipid...	SET	10	0.34702	0.007937	0.27507	0.10356	GO_bp:go_intermembrane_lipid_transfer
GO_bp:go_positive_regulation...861	SET	14	0.3033	0.0082071	0.24043	0.10357	GO_bp:go_positive_regulation_of_urine_volume
GO_mf:go_oxidoreductase_acti...33	SET	26	0.22592	0.0083284	0.17908	0.10357	GO_mf:go_oxidoreductase_activity_acting_on_the_ch_nh_group_of_donors
GO_cc:go_brisc_complex	SET	4	0.56961	0.008241	0.45171	0.10366	GO_cc:go_brisc_complex
GO_bp:go_endoplasmic_reticul...6	SET	201	0.068856	0.0070252	0.054617	0.10372	GO_bp:go_endoplasmic_reticulum_to_golgi_vesicle_mediated_transport
Curated_gene_sets:sharma_pil...1	SET	7	0.39621	0.0075825	0.3144	0.1038	Curated_gene_sets:sharma_pilocytic_astrocytoma_location_dn
GO_bp:go_negative_regulation...639	SET	22	0.21143	0.0071703	0.16777	0.10381	GO_bp:go_negative_regulation_of_striated_muscle_cell_apoptotic_process
GO_cc:go_voltage_gated_calci...	SET	42	0.15555	0.007285	0.12344	0.10383	GO_cc:go_voltage_gated_calcium_channel_complex
GO_cc:go_trapp_complex	SET	11	0.30372	0.0072855	0.24104	0.10383	GO_cc:go_trapp_complex
GO_bp:go_ovarian_follicle_de...	SET	52	0.16366	0.0085262	0.12992	0.1039	GO_bp:go_ovarian_follicle_development
GO_bp:go_cellular_response_t...49	SET	8	0.3977	0.0081362	0.31587	0.10401	GO_bp:go_cellular_response_to_histamine
GO_bp:go_antibiotic_metaboli...	SET	86	0.11646	0.0077961	0.092519	0.10406	GO_bp:go_antibiotic_metabolic_process
GO_cc:go_dense_core_granule	SET	19	0.27182	0.0085675	0.216	0.10413	GO_cc:go_dense_core_granule
GO_bp:go_vesicle_tethering	SET	7	0.46114	0.0088251	0.36646	0.10414	GO_bp:go_vesicle_tethering
GO_bp:go_axo_dendritic_trans...	SET	62	0.12808	0.0072844	0.10184	0.10427	GO_bp:go_axo_dendritic_transport
Curated_gene_sets:reactome_v...2	SET	43	0.15688	0.0074341	0.12483	0.10443	Curated_gene_sets:reactome_vasopressin_regulates_renal_water_homeostasis_via_aquaporins
GO_bp:go_response_to_oxidati...	SET	415	0.048901	0.0071283	0.038911	0.10443	GO_bp:go_response_to_oxidative_stress
GO_bp:go_epidermis_developme...	SET	453	0.060955	0.009274	0.048512	0.10448	GO_bp:go_epidermis_development
Curated_gene_sets:flechner_p...2	SET	143	0.087239	0.0075191	0.069438	0.1045	Curated_gene_sets:flechner_pbl_kidney_transplant_ok_vs_donor_up
Curated_gene_sets:vandesluis...3	SET	75	0.11597	0.0072516	0.09232	0.10454	Curated_gene_sets:vandesluis_commd1_targets_group_3_up
GO_bp:go_peptide_biosyntheti...	SET	618	0.042663	0.0075479	0.033967	0.10456	GO_bp:go_peptide_biosynthetic_process
Curated_gene_sets:reactome_s...72	SET	48	0.15269	0.0076438	0.12161	0.10464	Curated_gene_sets:reactome_signaling_by_notch3
GO_bp:go_phagosome_lysosome_...	SET	7	0.39819	0.0076203	0.31723	0.10472	GO_bp:go_phagosome_lysosome_fusion
GO_bp:go_biomineral_tissue_d...	SET	148	0.086228	0.0075597	0.068709	0.10475	GO_bp:go_biomineral_tissue_development
GO_bp:go_regulation_of_trans...14	SET	914	0.034464	0.0073554	0.027468	0.10481	GO_bp:go_regulation_of_transferase_activity
GO_bp:go_cellular_macromolec...1	SET	1067	0.031493	0.0072316	0.025102	0.10482	GO_bp:go_cellular_macromolecule_catabolic_process
Curated_gene_sets:reactome_r...121	SET	9	0.38969	0.0084559	0.31063	0.10483	Curated_gene_sets:reactome_role_of_second_messengers_in_netrin_1_signaling
Curated_gene_sets:sweet_kras...3	SET	81	0.11769	0.007647	0.093846	0.10491	Curated_gene_sets:sweet_kras_targets_up
GO_mf:go_nadp_retinol_dehydr...	SET	9	0.25022	0.0054295	0.1996	0.105	GO_mf:go_nadp_retinol_dehydrogenase_activity
Curated_gene_sets:han_jnk_si...2	SET	34	0.17417	0.0073409	0.13896	0.10505	Curated_gene_sets:han_jnk_singaling_up
Curated_gene_sets:figueroa_a...12	SET	132	0.086364	0.0071537	0.068922	0.1051	Curated_gene_sets:figueroa_aml_methylation_cluster_6_up
Curated_gene_sets:kim_all_di...4	SET	9	0.41171	0.0089335	0.32857	0.10511	Curated_gene_sets:kim_all_disorders_duration_corr_up
GO_bp:go_regulation_of_estab...4	SET	71	0.11718	0.00713	0.093525	0.10513	GO_bp:go_regulation_of_establishment_of_protein_localization_to_mitochondrion
Curated_gene_sets:reactome_c...91	SET	66	0.12611	0.0073991	0.10071	0.10525	Curated_gene_sets:reactome_copii_mediated_vesicle_transport
GO_bp:go_long_chain_fatty_ac...2	SET	5	0.47473	0.0076787	0.37917	0.10529	GO_bp:go_long_chain_fatty_acid_catabolic_process
Curated_gene_sets:miyagawa_t...2	SET	247	0.066589	0.0075222	0.05321	0.10539	Curated_gene_sets:miyagawa_targets_of_ewsr1_ets_fusions_up
GO_bp:go_divalent_inorganic_...3	SET	448	0.049018	0.0074175	0.039182	0.10547	GO_bp:go_divalent_inorganic_cation_transport
Curated_gene_sets:chandran_m...1	SET	304	0.061347	0.0076764	0.049041	0.10549	Curated_gene_sets:chandran_metastasis_dn
GO_bp:go_positive_regulation...581	SET	8	0.35021	0.0071647	0.27996	0.10549	GO_bp:go_positive_regulation_of_nk_t_cell_activation
GO_mf:go_uridylyltransferase...	SET	8	0.47353	0.0096876	0.37856	0.1055	GO_mf:go_uridylyltransferase_activity
GO_mf:go_trna_adenine_methyl...	SET	5	0.43815	0.0070871	0.35035	0.10555	GO_mf:go_trna_adenine_methyltransferase_activity
GO_cc:go_activin_receptor_co...	SET	7	0.48809	0.0093409	0.3904	0.10561	GO_cc:go_activin_receptor_complex
Curated_gene_sets:chassot_sk...	SET	11	0.33179	0.007959	0.26546	0.10568	Curated_gene_sets:chassot_skin_wound
Curated_gene_sets:kreppel_cd...	SET	7	0.4201	0.0080396	0.33635	0.10584	Curated_gene_sets:kreppel_cd99_targets_dn
Curated_gene_sets:ginestier_...2	SET	101	0.10963	0.0079499	0.087791	0.10588	Curated_gene_sets:ginestier_breast_cancer_20q13_amplification_up
Curated_gene_sets:wu_hbx_tar...4	SET	22	0.22135	0.0075068	0.17727	0.1059	Curated_gene_sets:wu_hbx_targets_2_up
GO_mf:go_glycolipid_binding	SET	21	0.22528	0.0074646	0.18048	0.10598	GO_mf:go_glycolipid_binding
GO_bp:go_outflow_tract_morph...	SET	76	0.12921	0.008133	0.10355	0.10606	GO_bp:go_outflow_tract_morphogenesis
GO_bp:go_positive_regulation...522	SET	22	0.2239	0.0075933	0.17945	0.10607	GO_bp:go_positive_regulation_of_mononuclear_cell_migration
GO_bp:go_n_terminal_peptidyl...	SET	8	0.4452	0.009108	0.35683	0.10609	GO_bp:go_n_terminal_peptidyl_methionine_acetylation
Curated_gene_sets:reactome_r...74	SET	139	0.097567	0.0082916	0.078233	0.10618	Curated_gene_sets:reactome_reproduction
GO_bp:go_response_to_redox_s...	SET	14	0.26392	0.0071416	0.21186	0.10644	GO_bp:go_response_to_redox_state
GO_bp:go_regulation_of_autop...4	SET	39	0.14708	0.0066381	0.11812	0.10655	GO_bp:go_regulation_of_autophagy_of_mitochondrion
GO_bp:go_positive_regulation...153	SET	11	0.29613	0.0071033	0.23785	0.10657	GO_bp:go_positive_regulation_of_centrosome_cycle
GO_mf:go_protein_kinase_c_ac...	SET	16	0.24983	0.0072268	0.20069	0.1066	GO_mf:go_protein_kinase_c_activity
GO_bp:go_protein_k48_linked_...2	SET	54	0.14397	0.007643	0.11568	0.10665	GO_bp:go_protein_k48_linked_ubiquitination
Curated_gene_sets:myllykanga...6	SET	5	0.44938	0.0072688	0.36139	0.10685	Curated_gene_sets:myllykangas_amplification_hot_spot_2
Curated_gene_sets:conrad_ste...	SET	38	0.16051	0.0071513	0.1291	0.10688	Curated_gene_sets:conrad_stem_cell
GO_bp:go_regulation_of_insul...2	SET	168	0.078739	0.0073509	0.063334	0.1069	GO_bp:go_regulation_of_insulin_secretion
GO_bp:go_retinal_bipolar_neu...	SET	5	0.56154	0.0090829	0.45168	0.1069	GO_bp:go_retinal_bipolar_neuron_differentiation
GO_bp:go_cellular_detoxifica...2	SET	5	0.32246	0.0052159	0.25944	0.10696	GO_bp:go_cellular_detoxification_of_aldehyde
GO_bp:go_cellular_response_t...66	SET	10	0.31511	0.0072072	0.25364	0.10706	GO_bp:go_cellular_response_to_leucine
GO_bp:go_positive_regulation...722	SET	7	0.41712	0.0079827	0.33582	0.10711	GO_bp:go_positive_regulation_of_rna_binding
GO_bp:go_hydrogen_peroxide_c...	SET	31	0.19314	0.0077736	0.1556	0.10726	GO_bp:go_hydrogen_peroxide_catabolic_process
Curated_gene_sets:naderi_bre...1	SET	18	0.24632	0.0075569	0.19849	0.10732	Curated_gene_sets:naderi_breast_cancer_prognosis_dn
GO_bp:go_vesicle_localization	SET	291	0.059823	0.0073266	0.048215	0.10736	GO_bp:go_vesicle_localization
GO_mf:go_insulin_binding	SET	5	0.5229	0.0084579	0.42186	0.10759	GO_mf:go_insulin_binding
GO_mf:go_magnesium_dependent...	SET	17	0.24307	0.0072474	0.19613	0.10763	GO_mf:go_magnesium_dependent_protein_serine_threonine_phosphatase_activity
GO_bp:go_positive_regulation...330	SET	14	0.26342	0.0071281	0.21261	0.10768	GO_bp:go_positive_regulation_of_granulocyte_macrophage_colony_stimulating_factor_production
Curated_gene_sets:nikolsky_b...9	SET	10	0.55951	0.012797	0.45174	0.10776	Curated_gene_sets:nikolsky_breast_cancer_17p11_amplicon
GO_mf:go_fad_binding	SET	29	0.20409	0.0079454	0.16485	0.10786	GO_mf:go_fad_binding
Curated_gene_sets:mueller_pl...	SET	293	0.056691	0.0069664	0.045807	0.10794	Curated_gene_sets:mueller_plurinet
Curated_gene_sets:nakayama_f...	SET	43	0.15099	0.0071551	0.12204	0.108	Curated_gene_sets:nakayama_fra2_targets
Curated_gene_sets:hoffmann_s...1	SET	35	0.17654	0.0075493	0.14268	0.108	Curated_gene_sets:hoffmann_small_pre_bii_to_immature_b_lymphocyte_dn
GO_bp:go_regulation_of_gluco...3	SET	7	0.36915	0.0070646	0.2985	0.10811	GO_bp:go_regulation_of_glucocorticoid_receptor_signaling_pathway
Curated_gene_sets:reactome_s...133	SET	35	0.20441	0.0087409	0.16532	0.10815	Curated_gene_sets:reactome_sumoylation_of_sumoylation_proteins
Curated_gene_sets:kinsey_tar...1	SET	315	0.057566	0.0073303	0.046569	0.10821	Curated_gene_sets:kinsey_targets_of_ewsr1_flii_fusion_dn
Curated_gene_sets:florio_hum...	SET	38	0.16427	0.0073188	0.13299	0.10838	Curated_gene_sets:florio_human_neocortex
Curated_gene_sets:faelt_b_cl...4	SET	46	0.15714	0.0077011	0.12723	0.1084	Curated_gene_sets:faelt_b_cll_with_vh_rearrangements_up
GO_cc:go_photoreceptor_outer...2	SET	15	0.2433	0.0068146	0.1971	0.10854	GO_cc:go_photoreceptor_outer_segment_membrane
Curated_gene_sets:hollmann_a...2	SET	190	0.073994	0.007342	0.059948	0.10856	Curated_gene_sets:hollmann_apoptosis_via_cd40_up
GO_bp:go_protein_sumoylation	SET	74	0.12363	0.0076791	0.10018	0.10861	GO_bp:go_protein_sumoylation
Curated_gene_sets:torchia_ta...1	SET	300	0.06171	0.0076718	0.050015	0.10864	Curated_gene_sets:torchia_targets_of_ewsr1_fli1_fusion_dn
Curated_gene_sets:flechner_b...1	SET	22	0.18766	0.0063642	0.15214	0.10872	Curated_gene_sets:flechner_biopsy_kidney_transplant_ok_vs_donor_dn
Curated_gene_sets:reactome_p...76	SET	10	0.3189	0.0072939	0.2587	0.10885	Curated_gene_sets:reactome_pou5f1_oct4_sox2_nanog_repress_genes_related_to_differentiation
Curated_gene_sets:houstis_ros	SET	31	0.18455	0.0074279	0.14975	0.10891	Curated_gene_sets:houstis_ros
GO_bp:go_response_to_light_i...	SET	11	0.27269	0.0065412	0.22129	0.10893	GO_bp:go_response_to_light_intensity
Curated_gene_sets:reactome_c...70	SET	8	0.3152	0.0064484	0.25585	0.10899	Curated_gene_sets:reactome_coenzyme_a_biosynthesis
GO_bp:go_regulation_of_xenop...	SET	6	0.38998	0.0069098	0.3166	0.10903	GO_bp:go_regulation_of_xenophagy
GO_bp:go_inositol_phosphate_...2	SET	15	0.25989	0.0072792	0.21105	0.10909	GO_bp:go_inositol_phosphate_catabolic_process
GO_bp:go_response_to_sterol	SET	30	0.18262	0.0072307	0.1483	0.10909	GO_bp:go_response_to_sterol
Curated_gene_sets:schuhmache...2	SET	77	0.10881	0.0068935	0.088379	0.10914	Curated_gene_sets:schuhmacher_myc_targets_up
Curated_gene_sets:reactome_c...52	SET	255	0.067272	0.0077197	0.054644	0.10916	Curated_gene_sets:reactome_chromatin_organization
GO_mf:go_extracellular_matri...5	SET	19	0.24234	0.0076385	0.19686	0.10917	GO_mf:go_extracellular_matrix_structural_constituent_conferring_compression_resistance
Curated_gene_sets:howlin_cit...4	SET	17	0.24055	0.0071722	0.19543	0.1092	Curated_gene_sets:howlin_cited1_targets_2_up
GO_bp:go_positive_regulation...548	SET	7	0.45356	0.00868	0.36865	0.1093	GO_bp:go_positive_regulation_of_nad_p_h_oxidase_activity
GO_bp:go_histone_mrna_catabo...	SET	12	0.30325	0.0075975	0.24659	0.1094	GO_bp:go_histone_mrna_catabolic_process
GO_bp:go_fat_soluble_vitamin...3	SET	43	0.15762	0.0074691	0.1282	0.10945	GO_bp:go_fat_soluble_vitamin_metabolic_process
GO_bp:go_positive_regulation...531	SET	33	0.1784	0.0074079	0.14512	0.10948	GO_bp:go_positive_regulation_of_multicellular_organism_growth
GO_bp:go_regulation_of_skele...9	SET	4	0.64772	0.009371	0.52696	0.10952	GO_bp:go_regulation_of_skeletal_muscle_tissue_growth
GO_bp:go_regulation_of_prote...3	SET	66	0.12202	0.0071594	0.099297	0.10957	GO_bp:go_regulation_of_protein_acetylation
GO_bp:go_negative_regulation...148	SET	8	0.42681	0.0087318	0.34738	0.10961	GO_bp:go_negative_regulation_of_cholesterol_storage
GO_bp:go_urate_metabolic_pro...	SET	10	0.33039	0.0075566	0.26896	0.10966	GO_bp:go_urate_metabolic_process
Curated_gene_sets:reactome_p...53	SET	17	0.25644	0.007646	0.20884	0.10975	Curated_gene_sets:reactome_pka_activation_in_glucagon_signalling
GO_bp:go_regulation_of_inter...7	SET	25	0.19436	0.0070262	0.15831	0.10979	GO_bp:go_regulation_of_interleukin_4_production
GO_bp:go_mrna_metabolic_proc...	SET	491	0.045454	0.0071925	0.037036	0.10986	GO_bp:go_mrna_metabolic_process
GO_bp:go_lipid_phosphorylati...	SET	62	0.13205	0.0075099	0.10768	0.11005	GO_bp:go_lipid_phosphorylation
GO_bp:go_l_methionine_salvag...	SET	5	0.37363	0.0060435	0.30473	0.11009	GO_bp:go_l_methionine_salvage_from_methylthioadenosine
GO_bp:go_de_novo_nad_biosynt...2	SET	7	0.34645	0.0066301	0.28266	0.11017	GO_bp:go_de_novo_nad_biosynthetic_process_from_tryptophan
GO_bp:go_epithelial_cell_fat...	SET	16	0.26369	0.0076277	0.21536	0.1104	GO_bp:go_epithelial_cell_fate_commitment
GO_bp:go_astral_microtubule_...	SET	7	0.37439	0.0071648	0.30598	0.11056	GO_bp:go_astral_microtubule_organization
GO_mf:go_glycine_n_acyltrans...	SET	4	0.64276	0.0092992	0.52532	0.11057	GO_mf:go_glycine_n_acyltransferase_activity
GO_bp:go_interkinetic_nuclea...	SET	5	0.47456	0.007676	0.388	0.11065	GO_bp:go_interkinetic_nuclear_migration
GO_bp:go_o_glycan_processing	SET	58	0.13718	0.0075469	0.11217	0.11067	GO_bp:go_o_glycan_processing
GO_bp:go_regulation_of_attac...	SET	12	0.28205	0.0070663	0.23067	0.11073	GO_bp:go_regulation_of_attachment_of_spindle_microtubules_to_kinetochore
GO_mf:go_trail_binding	SET	5	0.55193	0.0089274	0.45146	0.11076	GO_mf:go_trail_binding
GO_bp:go_positive_regulation...248	SET	5	0.40478	0.0065473	0.3311	0.11077	GO_bp:go_positive_regulation_of_endothelial_cell_development
Curated_gene_sets:reactome_s...114	SET	106	0.0992	0.0073684	0.081155	0.1108	Curated_gene_sets:reactome_srp_dependent_cotranslational_protein_targeting_to_membrane
GO_bp:go_t_cell_activation_v...	SET	8	0.31239	0.0063911	0.2556	0.11083	GO_bp:go_t_cell_activation_via_t_cell_receptor_contact_with_antigen_bound_to_mhc_molecule_on_antigen_presenting_cell
GO_bp:go_methionine_biosynth...	SET	12	0.28002	0.0070156	0.22918	0.11089	GO_bp:go_methionine_biosynthetic_process
Curated_gene_sets:reactome_p...94	SET	175	0.077529	0.0073859	0.063465	0.11094	Curated_gene_sets:reactome_programmed_cell_death
GO_bp:go_positive_regulation...658	SET	20	0.21706	0.0070191	0.17772	0.11099	GO_bp:go_positive_regulation_of_protein_export_from_nucleus
GO_bp:go_regulation_of_notch...	SET	94	0.10329	0.0072268	0.084582	0.11103	GO_bp:go_regulation_of_notch_signaling_pathway
GO_bp:go_positive_regulation...251	SET	89	0.10674	0.0072681	0.087424	0.11106	GO_bp:go_positive_regulation_of_endothelial_cell_proliferation
GO_mf:go_icosanoid_binding	SET	6	0.49437	0.0087594	0.40493	0.11108	GO_mf:go_icosanoid_binding
GO_bp:go_positive_regulation...633	SET	94	0.1006	0.0070388	0.082467	0.11127	GO_bp:go_positive_regulation_of_plasma_membrane_bounded_cell_projection_assembly
GO_bp:go_replicative_senesce...	SET	13	0.29506	0.0076941	0.24192	0.1113	GO_bp:go_replicative_senescence
GO_mf:go_carbonyl_reductase_...	SET	5	0.52948	0.0085643	0.43419	0.11134	GO_mf:go_carbonyl_reductase_nadph_activity
Curated_gene_sets:nakajima_m...	SET	43	0.15387	0.0072915	0.1262	0.11138	Curated_gene_sets:nakajima_mast_cell
Curated_gene_sets:geiss_resp...2	SET	37	0.16461	0.0072367	0.13508	0.11151	Curated_gene_sets:geiss_response_to_dsrna_up
GO_bp:go_g_protein_coupled_g...	SET	15	0.26625	0.0074573	0.21862	0.11164	GO_bp:go_g_protein_coupled_glutamate_receptor_signaling_pathway
GO_cc:go_dendrite_cytoplasm	SET	32	0.16471	0.0067353	0.13527	0.11169	GO_cc:go_dendrite_cytoplasm
GO_cc:go_nuclear_inclusion_b...	SET	12	0.31177	0.0078109	0.25612	0.11176	GO_cc:go_nuclear_inclusion_body
GO_bp:go_cellular_response_t...91	SET	23	0.20708	0.0071804	0.17013	0.11178	GO_bp:go_cellular_response_to_oxygen_radical
GO_bp:go_regulation_of_mitoc...8	SET	172	0.072528	0.0068505	0.059593	0.1118	GO_bp:go_regulation_of_mitochondrion_organization
Curated_gene_sets:reactome_r...10	SET	10	0.29852	0.0068277	0.24538	0.1119	Curated_gene_sets:reactome_receptor_mediated_mitophagy
GO_bp:go_neuron_projection_r...	SET	54	0.13799	0.0073254	0.11343	0.1119	GO_bp:go_neuron_projection_regeneration
Curated_gene_sets:rodwell_ag...1	SET	135	0.089118	0.0074646	0.073261	0.11192	Curated_gene_sets:rodwell_aging_kidney_dn
Curated_gene_sets:reactome_a...74	SET	39	0.16614	0.0074984	0.13658	0.11193	Curated_gene_sets:reactome_amine_ligand_binding_receptors
GO_bp:go_disruption_by_host_...	SET	14	0.22372	0.0060537	0.18396	0.11198	GO_bp:go_disruption_by_host_of_symbiont_cells
Curated_gene_sets:kegg_sulfu...	SET	12	0.26264	0.0065801	0.21607	0.11209	Curated_gene_sets:kegg_sulfur_metabolism
Curated_gene_sets:abbud_lif_...1	SET	24	0.22075	0.007819	0.18164	0.11213	Curated_gene_sets:abbud_lif_signaling_1_dn
Curated_gene_sets:martin_nfk...2	SET	40	0.16671	0.0076199	0.13723	0.11223	Curated_gene_sets:martin_nfkb_targets_up
GO_mf:go_nucleobase_binding	SET	5	0.55176	0.0089247	0.45443	0.11235	GO_mf:go_nucleobase_binding
Curated_gene_sets:gargalovic...10	SET	17	0.25707	0.0076648	0.21176	0.11239	Curated_gene_sets:gargalovic_response_to_oxidized_phospholipids_grey_up
Curated_gene_sets:reactome_r...132	SET	6	0.37685	0.0066772	0.31051	0.11245	Curated_gene_sets:reactome_runx1_regulates_estrogen_receptor_mediated_transcription
GO_bp:go_positive_regulation...325	SET	5	0.60247	0.0097449	0.49651	0.1125	GO_bp:go_positive_regulation_of_glycoprotein_metabolic_process
GO_bp:go_copii_coated_vesicl...1	SET	69	0.11796	0.0070758	0.097227	0.11254	GO_bp:go_copii_coated_vesicle_budding
GO_mf:go_supercoiled_dna_bin...	SET	5	0.39842	0.0064444	0.32842	0.11255	GO_mf:go_supercoiled_dna_binding
GO_mf:go_syntaxin_binding	SET	67	0.12355	0.0073037	0.10185	0.11256	GO_mf:go_syntaxin_binding
GO_bp:go_rna_surveillance	SET	15	0.2621	0.0073411	0.21617	0.11267	GO_bp:go_rna_surveillance
GO_bp:go_n_terminal_protein_...1	SET	17	0.25379	0.0075669	0.20942	0.11279	GO_bp:go_n_terminal_protein_amino_acid_acetylation
Curated_gene_sets:nikolsky_b...7	SET	119	0.19756	0.015543	0.16305	0.11283	Curated_gene_sets:nikolsky_breast_cancer_16p13_amplicon
GO_bp:go_quinone_metabolic_p...	SET	12	0.2688	0.0067345	0.22201	0.113	GO_bp:go_quinone_metabolic_process
GO_cc:go_translocon_complex	SET	4	0.49993	0.0072328	0.41289	0.113	GO_cc:go_translocon_complex
Curated_gene_sets:gentile_uv...8	SET	36	0.17396	0.0075443	0.14384	0.11325	Curated_gene_sets:gentile_uv_response_cluster_d5
Curated_gene_sets:farmer_bre...1	SET	309	0.057528	0.0072566	0.047567	0.11326	Curated_gene_sets:farmer_breast_cancer_apocrine_vs_basal
Curated_gene_sets:varela_zmp...2	SET	42	0.14869	0.0069638	0.123	0.11337	Curated_gene_sets:varela_zmpste24_targets_up
GO_bp:go_regulation_of_myelo...2	SET	8	0.30191	0.0061765	0.24985	0.11347	GO_bp:go_regulation_of_myeloid_dendritic_cell_activation
Curated_gene_sets:vernell_re...2	SET	69	0.11953	0.0071704	0.099015	0.11368	Curated_gene_sets:vernell_retinoblastoma_pathway_up
GO_bp:go_regulation_of_gluta...3	SET	6	0.43548	0.007716	0.36086	0.11377	GO_bp:go_regulation_of_glutamine_family_amino_acid_metabolic_process
GO_bp:go_endothelial_cell_ma...	SET	2	0.82112	0.0084006	0.68052	0.1138	GO_bp:go_endothelial_cell_matrix_adhesion
GO_bp:go_histone_h4_deacetyl...	SET	10	0.32475	0.0074276	0.26929	0.11393	GO_bp:go_histone_h4_deacetylation
GO_bp:go_neurotransmitter_re...3	SET	7	0.4133	0.0079096	0.34281	0.11399	GO_bp:go_neurotransmitter_receptor_transport_postsynaptic_endosome_to_lysosome
GO_mf:go_amidine_lyase_activ...	SET	7	0.33121	0.0063385	0.27487	0.11412	GO_mf:go_amidine_lyase_activity
GO_mf:go_2_acylglycerol_o_ac...	SET	5	0.40532	0.0065561	0.33663	0.11429	GO_mf:go_2_acylglycerol_o_acyltransferase_activity
GO_bp:go_aggrephagy	SET	9	0.30682	0.0066576	0.25488	0.11434	GO_bp:go_aggrephagy
GO_cc:go_crd_mediated_mrna_s...	SET	6	0.59619	0.010564	0.49529	0.11435	GO_cc:go_crd_mediated_mrna_stability_complex
Curated_gene_sets:reactome_f...21	SET	27	0.20666	0.0077634	0.17177	0.11447	Curated_gene_sets:reactome_fgfr2_alternative_splicing
GO_bp:go_somatic_stem_cell_d...	SET	22	0.20515	0.0069574	0.17059	0.11457	GO_bp:go_somatic_stem_cell_division
GO_bp:go_b_cell_receptor_sig...	SET	54	0.1424	0.0075599	0.11844	0.11462	GO_bp:go_b_cell_receptor_signaling_pathway
GO_cc:go_replication_fork_pr...	SET	8	0.38437	0.0078636	0.31973	0.11465	GO_cc:go_replication_fork_protection_complex
Curated_gene_sets:reactome_r...105	SET	30	0.18619	0.0073722	0.15489	0.11468	Curated_gene_sets:reactome_rna_polymerase_i_transcription_termination
GO_bp:go_neuron_remodeling	SET	13	0.25502	0.0066498	0.21222	0.11475	GO_bp:go_neuron_remodeling
GO_bp:go_negative_regulation...34	SET	5	0.39175	0.0063366	0.32604	0.11478	GO_bp:go_negative_regulation_of_apoptotic_process_in_bone_marrow_cell
GO_bp:go_negative_regulation...247	SET	10	0.3215	0.0073533	0.26766	0.11485	GO_bp:go_negative_regulation_of_fatty_acid_oxidation
GO_cc:go_dna_replication_pre...	SET	5	0.50209	0.0081213	0.41861	0.11519	GO_cc:go_dna_replication_preinitiation_complex
Curated_gene_sets:oswald_hem...1	SET	263	0.060826	0.0070871	0.050716	0.11521	Curated_gene_sets:oswald_hematopoietic_stem_cell_in_collagen_gel_dn
GO_bp:go_positive_regulation...735	SET	21	0.21696	0.0071889	0.18092	0.11523	GO_bp:go_positive_regulation_of_signal_transduction_by_p53_class_mediator
GO_bp:go_regulation_of_caveo...	SET	5	0.447	0.0072303	0.3728	0.11526	GO_bp:go_regulation_of_caveolin_mediated_endocytosis
Curated_gene_sets:yao_hoxa10...2	SET	80	0.10679	0.0068955	0.089072	0.11529	Curated_gene_sets:yao_hoxa10_targets_via_progesterone_up
GO_bp:go_nk_t_cell_different...	SET	8	0.33729	0.0069004	0.28146	0.1154	GO_bp:go_nk_t_cell_differentiation
GO_bp:go_positive_regulation...607	SET	5	0.57728	0.0093374	0.48176	0.11542	GO_bp:go_positive_regulation_of_oxidative_stress_induced_intrinsic_apoptotic_signaling_pathway
Curated_gene_sets:huper_brea...2	SET	53	0.14172	0.0074536	0.1183	0.11547	Curated_gene_sets:huper_breast_basal_vs_luminal_up
GO_mf:go_intermembrane_lipid...	SET	9	0.35072	0.0076103	0.2929	0.11558	GO_mf:go_intermembrane_lipid_transfer_activity
Curated_gene_sets:wu_apoptos...1	SET	11	0.29142	0.0069905	0.24359	0.11578	Curated_gene_sets:wu_apoptosis_by_cdkn1a_not_via_tp53
GO_bp:go_regulation_of_store...2	SET	13	0.2868	0.0074786	0.23973	0.11578	GO_bp:go_regulation_of_store_operated_calcium_entry
Curated_gene_sets:xu_respons...1	SET	14	0.27077	0.0073268	0.22647	0.11594	Curated_gene_sets:xu_response_to_tretinoin_and_nsc682994_dn
GO_cc:go_acetylcholine_gated...	SET	16	0.27013	0.007814	0.22596	0.11596	GO_cc:go_acetylcholine_gated_channel_complex
GO_mf:go_ammonium_ion_binding	SET	66	0.12324	0.0072306	0.10309	0.11596	GO_mf:go_ammonium_ion_binding
Curated_gene_sets:martoriati...4	SET	159	0.079001	0.0071768	0.066114	0.11607	Curated_gene_sets:martoriati_mdm4_targets_neuroepithelium_up
GO_bp:go_response_to_cadmium...	SET	60	0.13587	0.0076019	0.1137	0.11607	GO_bp:go_response_to_cadmium_ion
Curated_gene_sets:meissner_b...1	SET	35	0.16424	0.0070232	0.1375	0.11615	Curated_gene_sets:meissner_brain_hcp_with_h3_unmethylated
Curated_gene_sets:tesar_alk_...5	SET	7	0.37626	0.0072007	0.31534	0.11641	Curated_gene_sets:tesar_alk_targets_human_es_5d_dn
GO_bp:go_protein_complex_oli...	SET	546	0.042929	0.0071527	0.03598	0.11641	GO_bp:go_protein_complex_oligomerization
Curated_gene_sets:reactome_c...4	SET	35	0.1638	0.0070043	0.13732	0.11648	Curated_gene_sets:reactome_ca_dependent_events
Curated_gene_sets:dazard_uv_...6	SET	22	0.21213	0.0071941	0.17785	0.1165	Curated_gene_sets:dazard_uv_response_cluster_g4
Curated_gene_sets:reactome_a...54	SET	29	0.19836	0.0077222	0.16637	0.11658	Curated_gene_sets:reactome_acyl_chain_remodelling_of_pe
GO_mf:go_beta_tubulin_binding	SET	33	0.16524	0.0068615	0.1386	0.11659	GO_mf:go_beta_tubulin_binding
Curated_gene_sets:fulcher_in...1	SET	433	0.047218	0.0070273	0.039607	0.11661	Curated_gene_sets:fulcher_inflammatory_response_lectin_vs_lps_dn
Curated_gene_sets:reactome_m...91	SET	9	0.32078	0.0069605	0.26911	0.11664	Curated_gene_sets:reactome_multifunctional_anion_exchangers
GO_bp:go_glycine_transport	SET	11	0.26308	0.0063106	0.2207	0.11664	GO_bp:go_glycine_transport
GO_bp:go_atp_dependent_chrom...	SET	78	0.11149	0.0071088	0.093577	0.11676	GO_bp:go_atp_dependent_chromatin_remodeling
GO_bp:go_regulation_of_synap...3	SET	7	0.36426	0.006971	0.30581	0.11681	GO_bp:go_regulation_of_synapse_structural_plasticity
Curated_gene_sets:biocarta_a...5	SET	11	0.30058	0.0072103	0.2524	0.11685	Curated_gene_sets:biocarta_agpcr_pathway
Curated_gene_sets:reactome_e...42	SET	11	0.32479	0.0077909	0.27276	0.11689	Curated_gene_sets:reactome_ethanol_oxidation
GO_bp:go_ethanol_oxidation	SET	11	0.32479	0.0077909	0.27276	0.11689	GO_bp:go_ethanol_oxidation
Curated_gene_sets:biocarta_t...2	SET	9	0.31019	0.0067307	0.26053	0.11692	Curated_gene_sets:biocarta_tcapoptosis_pathway
Curated_gene_sets:mody_hippo...2	SET	53	0.14091	0.007411	0.11837	0.11696	Curated_gene_sets:mody_hippocampus_postnatal
Curated_gene_sets:dazard_uv_...7	SET	12	0.49137	0.012311	0.41312	0.11715	Curated_gene_sets:dazard_uv_response_cluster_g5
GO_bp:go_negative_regulation...627	SET	28	0.19422	0.0074296	0.16329	0.11715	GO_bp:go_negative_regulation_of_smoothened_signaling_pathway
GO_bp:go_response_to_purine_...	SET	150	0.078609	0.0069378	0.066102	0.11719	GO_bp:go_response_to_purine_containing_compound
GO_mf:go_voltage_gated_chlor...	SET	9	0.27679	0.0060059	0.23279	0.11723	GO_mf:go_voltage_gated_chloride_channel_activity
GO_bp:go_cgmp_biosynthetic_p...	SET	10	0.29477	0.0067418	0.24801	0.11732	GO_bp:go_cgmp_biosynthetic_process
GO_bp:go_rna_phosphodiester_...1	SET	146	0.078035	0.0067954	0.065665	0.11735	GO_bp:go_rna_phosphodiester_bond_hydrolysis
GO_bp:go_multi_organism_memb...1	SET	7	0.27935	0.0053461	0.23528	0.11756	GO_bp:go_multi_organism_membrane_fusion
GO_bp:go_modified_amino_acid...	SET	22	0.20527	0.0069615	0.17292	0.11761	GO_bp:go_modified_amino_acid_transport
GO_bp:go_response_to_histami...	SET	11	0.29978	0.0071911	0.25257	0.11764	GO_bp:go_response_to_histamine
GO_bp:go_adult_heart_develop...	SET	13	0.28675	0.0074774	0.24168	0.11772	GO_bp:go_adult_heart_development
GO_bp:go_pinocytosis	SET	21	0.21589	0.0071534	0.18197	0.11775	GO_bp:go_pinocytosis
Curated_gene_sets:myllykanga...19	SET	8	0.31501	0.0064446	0.26565	0.11786	Curated_gene_sets:myllykangas_amplification_hot_spot_9
GO_mf:go_alkali_metal_ion_bi...	SET	16	0.23373	0.0067609	0.19713	0.11789	GO_mf:go_alkali_metal_ion_binding
GO_bp:go_cellular_response_t...110	SET	21	0.21636	0.0071692	0.1825	0.1179	GO_bp:go_cellular_response_to_sterol
GO_bp:go_regulation_of_cell_...22	SET	160	0.075987	0.0069245	0.06413	0.11804	GO_bp:go_regulation_of_cell_division
GO_bp:go_regulation_of_recep...9	SET	131	0.086615	0.0071475	0.073101	0.11804	GO_bp:go_regulation_of_receptor_signaling_pathway_via_stat
Curated_gene_sets:biocarta_l...5	SET	18	0.22238	0.0068225	0.18774	0.11811	Curated_gene_sets:biocarta_lis1_pathway
GO_bp:go_positive_regulation...214	SET	16	0.25269	0.0073094	0.21344	0.11823	GO_bp:go_positive_regulation_of_dendritic_spine_morphogenesis
GO_bp:go_positive_regulation...682	SET	11	0.27309	0.0065508	0.23068	0.11825	GO_bp:go_positive_regulation_of_protein_polyubiquitination
GO_mf:go_kinesin_binding	SET	41	0.14561	0.0067382	0.12309	0.11842	GO_mf:go_kinesin_binding
GO_bp:go_b_1_b_cell_differen...	SET	5	0.51093	0.0082642	0.43199	0.11847	GO_bp:go_b_1_b_cell_differentiation
GO_cc:go_neuron_projection	SET	1234	0.028967	0.00712	0.024515	0.11869	GO_cc:go_neuron_projection
Curated_gene_sets:brocke_apo...	SET	143	0.085941	0.0074071	0.07274	0.11872	Curated_gene_sets:brocke_apoptosis_reversed_by_il6
GO_cc:go_neuron_part	SET	1630	0.025556	0.0071389	0.021632	0.11874	GO_cc:go_neuron_part
Curated_gene_sets:mense_hypo...	SET	95	0.10673	0.0075071	0.090353	0.11876	Curated_gene_sets:mense_hypoxia_up
GO_bp:go_coronary_vasculatur...1	SET	44	0.15467	0.0074137	0.13095	0.1188	GO_bp:go_coronary_vasculature_development
GO_bp:go_production_of_molec...1	SET	59	0.12204	0.006771	0.10335	0.11884	GO_bp:go_production_of_molecular_mediator_involved_in_inflammatory_response
Curated_gene_sets:reactome_p...21	SET	11	0.33519	0.0080405	0.28391	0.11888	Curated_gene_sets:reactome_pervasive_developmental_disorders
Curated_gene_sets:kuuselo_pa...	SET	33	0.33474	0.0139	0.28353	0.11889	Curated_gene_sets:kuuselo_pancreatic_cancer_19q13_amplification
GO_bp:go_midbrain_hindbrain_...	SET	9	0.32635	0.0070813	0.2765	0.11896	GO_bp:go_midbrain_hindbrain_boundary_development
GO_bp:go_cellular_response_t...85	SET	520	0.042961	0.0069903	0.036422	0.11911	GO_bp:go_cellular_response_to_organic_cyclic_compound
Curated_gene_sets:reactome_t...16	SET	5	0.34409	0.0055656	0.29186	0.11922	Curated_gene_sets:reactome_tfap2a_acts_as_a_transcriptional_repressor_during_retinoic_acid_induced_cell_differentiation
GO_bp:go_positive_regulation...282	SET	59	0.11936	0.0066227	0.10124	0.11922	GO_bp:go_positive_regulation_of_fat_cell_differentiation
GO_cc:go_copii_coated_er_to_...	SET	87	0.1025	0.0069006	0.086951	0.11925	GO_cc:go_copii_coated_er_to_golgi_transport_vesicle
GO_bp:go_positive_regulation...53	SET	19	0.21477	0.0067695	0.18221	0.11927	GO_bp:go_positive_regulation_of_autophagy_of_mitochondrion
GO_bp:go_receptor_catabolic_...	SET	31	0.17691	0.0071204	0.15015	0.11936	GO_bp:go_receptor_catabolic_process
GO_bp:go_positive_regulation...585	SET	48	0.14368	0.0071923	0.12195	0.11938	GO_bp:go_positive_regulation_of_notch_signaling_pathway
Curated_gene_sets:reactome_h...17	SET	9	0.34319	0.0074469	0.29135	0.11942	Curated_gene_sets:reactome_highly_calcium_permeable_nicotinic_acetylcholine_receptors
GO_bp:go_apoptotic_process_i...1	SET	6	0.37698	0.0066795	0.3206	0.11983	GO_bp:go_apoptotic_process_in_bone_marrow_cell
Curated_gene_sets:smid_breas...1	SET	664	0.038496	0.0070508	0.03275	0.11992	Curated_gene_sets:smid_breast_cancer_basal_dn
GO_cc:go_u12_type_spliceosom...	SET	24	0.20085	0.007114	0.17087	0.11992	GO_cc:go_u12_type_spliceosomal_complex
Curated_gene_sets:reactome_t...32	SET	10	0.34981	0.0080008	0.29775	0.12004	Curated_gene_sets:reactome_ticam1_traf6_dependent_induction_of_tak1_complex
GO_bp:go_folic_acid_transport	SET	8	0.35963	0.0073574	0.30616	0.12008	GO_bp:go_folic_acid_transport
GO_bp:go_neural_plate_anteri...	SET	5	0.45805	0.007409	0.39003	0.12012	GO_bp:go_neural_plate_anterior_posterior_regionalization
Curated_gene_sets:watanabe_u...2	SET	19	0.24149	0.0076115	0.20564	0.12014	Curated_gene_sets:watanabe_ulcerative_colitis_with_cancer_up
Curated_gene_sets:turashvili...1	SET	4	0.37226	0.0053857	0.31735	0.12041	Curated_gene_sets:turashvili_breast_carcinoma_ductal_vs_lobular_dn
Curated_gene_sets:park_treti...1	SET	12	0.25851	0.0064767	0.22057	0.1206	Curated_gene_sets:park_tretinoin_response
GO_bp:go_spindle_assembly	SET	99	0.086944	0.0062423	0.074212	0.1207	GO_bp:go_spindle_assembly
GO_bp:go_regulation_of_nk_t_...2	SET	6	0.42115	0.0074621	0.35968	0.12083	GO_bp:go_regulation_of_nk_t_cell_differentiation
Curated_gene_sets:dairkee_ca...1	SET	52	0.1445	0.0075281	0.12343	0.12086	Curated_gene_sets:dairkee_cancer_prone_response_bpa
GO_bp:go_positive_regulation...660	SET	8	0.259	0.0052987	0.22131	0.12095	GO_bp:go_positive_regulation_of_protein_homodimerization_activity
Curated_gene_sets:benporath_...16	SET	927	0.034323	0.0073747	0.029335	0.121	Curated_gene_sets:benporath_suz12_targets
GO_bp:go_positive_regulation...755	SET	9	0.31956	0.0069341	0.27314	0.12102	GO_bp:go_positive_regulation_of_sphingolipid_biosynthetic_process
GO_cc:go_lsm1_7_pat1_complex	SET	5	0.36369	0.0058827	0.31118	0.12126	GO_cc:go_lsm1_7_pat1_complex
GO_bp:go_skeletal_muscle_ada...	SET	27	0.17817	0.0066931	0.15246	0.12128	GO_bp:go_skeletal_muscle_adaptation
GO_bp:go_positive_regulation...48	SET	51	0.1407	0.0072596	0.12048	0.12145	GO_bp:go_positive_regulation_of_atpase_activity
GO_bp:go_post_embryonic_anim...1	SET	11	0.29857	0.0071621	0.2557	0.12148	GO_bp:go_post_embryonic_animal_morphogenesis
GO_bp:go_positive_regulation...209	SET	62	0.12176	0.0069251	0.1043	0.12152	GO_bp:go_positive_regulation_of_dendrite_development
GO_bp:go_response_to_vitamin...3	SET	11	0.21883	0.0052492	0.18744	0.12152	GO_bp:go_response_to_vitamin_e
GO_bp:go_retinal_ganglion_ce...	SET	21	0.21262	0.007045	0.18215	0.12156	GO_bp:go_retinal_ganglion_cell_axon_guidance
Curated_gene_sets:buytaert_p...2	SET	797	0.033636	0.006725	0.028841	0.12176	Curated_gene_sets:buytaert_photodynamic_therapy_stress_up
Curated_gene_sets:tong_inter...	SET	56	0.13247	0.0071611	0.11359	0.12178	Curated_gene_sets:tong_interact_with_pttg1
GO_mf:go_phosphatidylinosito...14	SET	27	0.20824	0.0078226	0.17858	0.1218	GO_mf:go_phosphatidylinositol_4_phosphate_binding
GO_bp:go_negative_regulation...200	SET	5	0.32577	0.0052694	0.2794	0.12182	GO_bp:go_negative_regulation_of_dna_endoreduplication
GO_mf:go_guanylate_cyclase_a...	SET	7	0.32103	0.0061438	0.27537	0.12185	GO_mf:go_guanylate_cyclase_activity
GO_bp:go_positive_regulation...559	SET	17	0.22218	0.0066245	0.19074	0.12205	GO_bp:go_positive_regulation_of_neuroinflammatory_response
Curated_gene_sets:galindo_im...	SET	79	0.10973	0.0070413	0.094284	0.12226	Curated_gene_sets:galindo_immune_response_to_enterotoxin
Curated_gene_sets:eppert_hsc...	SET	116	0.097937	0.007608	0.084195	0.12238	Curated_gene_sets:eppert_hsc_r
Curated_gene_sets:reactome_n...60	SET	25	0.20702	0.0074838	0.17802	0.12244	Curated_gene_sets:reactome_notch3_activation_and_transmission_of_signal_to_the_nucleus
GO_mf:go_camp_dependent_prot...3	SET	7	0.34936	0.0066859	0.30044	0.12245	GO_mf:go_camp_dependent_protein_kinase_regulator_activity
GO_bp:go_response_to_hyperox...	SET	18	0.19436	0.0059628	0.16718	0.12251	GO_bp:go_response_to_hyperoxia
GO_bp:go_negative_regulation...55	SET	22	0.20987	0.0071174	0.1806	0.12262	GO_bp:go_negative_regulation_of_biomineral_tissue_development
Curated_gene_sets:pid_erbb1_...1	SET	104	0.094047	0.0069198	0.080974	0.12274	Curated_gene_sets:pid_erbb1_downstream_pathway
GO_bp:go_negative_regulation...361	SET	48	0.12398	0.0062063	0.10679	0.12284	GO_bp:go_negative_regulation_of_leukocyte_apoptotic_process
GO_bp:go_regulation_of_atria...1	SET	5	0.51838	0.0083848	0.44667	0.12292	GO_bp:go_regulation_of_atrial_cardiac_muscle_cell_action_potential
GO_bp:go_regulation_of_mrna_...5	SET	16	0.26373	0.0076287	0.22726	0.12294	GO_bp:go_regulation_of_mrna_polyadenylation
GO_cc:go_swi_snf_complex	SET	19	0.22783	0.007181	0.19633	0.12295	GO_cc:go_swi_snf_complex
GO_mf:go_phosphatidylinosito...24	SET	10	0.26145	0.0059798	0.22538	0.12302	GO_mf:go_phosphatidylinositol_phosphate_5_phosphatase_activity
GO_bp:go_female_meiosis_chro...	SET	5	0.68105	0.011016	0.58721	0.12307	GO_bp:go_female_meiosis_chromosome_segregation
Curated_gene_sets:nikolsky_b...10	SET	132	0.15923	0.013189	0.13733	0.12315	Curated_gene_sets:nikolsky_breast_cancer_17q11_q21_amplicon
GO_cc:go_complex_of_collagen...	SET	17	0.23592	0.0070342	0.2035	0.12317	GO_cc:go_complex_of_collagen_trimers
GO_mf:go_alpha_actinin_bindi...	SET	31	0.18355	0.0073875	0.15835	0.12321	GO_mf:go_alpha_actinin_binding
GO_bp:go_oxidative_rna_demet...	SET	5	0.40133	0.0064914	0.34631	0.12327	GO_bp:go_oxidative_rna_demethylation
GO_mf:go_oxidative_rna_demet...	SET	5	0.40133	0.0064914	0.34631	0.12327	GO_mf:go_oxidative_rna_demethylase_activity
Curated_gene_sets:schaeffer_...18	SET	43	0.15083	0.0071473	0.13018	0.12332	Curated_gene_sets:schaeffer_sox9_targets_in_prostate_development_dn
Curated_gene_sets:reactome_a...97	SET	15	0.24312	0.0068094	0.20985	0.12333	Curated_gene_sets:reactome_apoptotic_factor_mediated_response
GO_bp:go_stabilization_of_me...	SET	17	0.24347	0.0072592	0.21026	0.12345	GO_bp:go_stabilization_of_membrane_potential
GO_bp:go_response_to_cgmp	SET	7	0.33161	0.0063462	0.28641	0.12348	GO_bp:go_response_to_cgmp
GO_bp:go_dna_templated_trans...3	SET	70	0.11251	0.0067976	0.097215	0.12358	GO_bp:go_dna_templated_transcription_termination
GO_bp:go_rna_modification	SET	156	0.074407	0.006696	0.064308	0.12364	GO_bp:go_rna_modification
GO_bp:go_vascular_smooth_mus...1	SET	9	0.2964	0.0064314	0.25617	0.12364	GO_bp:go_vascular_smooth_muscle_cell_development
GO_bp:go_negative_regulation...334	SET	6	0.31677	0.0056126	0.27383	0.12368	GO_bp:go_negative_regulation_of_interleukin_5_production
Curated_gene_sets:reactome_t...52	SET	43	0.14299	0.0067757	0.12362	0.12372	Curated_gene_sets:reactome_tp53_regulates_transcription_of_cell_death_genes
GO_bp:go_positive_regulation...133	SET	865	0.032879	0.0068357	0.028432	0.12376	GO_bp:go_positive_regulation_of_cell_population_proliferation
GO_bp:go_ovulation_cycle	SET	68	0.11916	0.0070961	0.10304	0.12377	GO_bp:go_ovulation_cycle
GO_bp:go_filopodium_assembly	SET	55	0.13818	0.007403	0.11953	0.12384	GO_bp:go_filopodium_assembly
GO_bp:go_regulation_of_relea...1	SET	47	0.13837	0.0068545	0.1197	0.12386	GO_bp:go_regulation_of_release_of_cytochrome_c_from_mitochondria
Curated_gene_sets:reactome_s...124	SET	7	0.39479	0.0075554	0.34154	0.12387	Curated_gene_sets:reactome_sumo_is_transferred_from_e1_to_e2_ube2i_ubc9
GO_bp:go_modulation_of_growt...	SET	15	0.20375	0.0057068	0.17629	0.1239	GO_bp:go_modulation_of_growth_of_symbiont_involved_in_interaction_with_host
GO_bp:go_regulation_of_hormo...4	SET	254	0.060422	0.0069202	0.05229	0.12395	GO_bp:go_regulation_of_hormone_secretion
GO_bp:go_reelin_mediated_sig...	SET	7	0.34063	0.0065188	0.29482	0.12397	GO_bp:go_reelin_mediated_signaling_pathway
GO_bp:go_regulation_of_sphin...	SET	14	0.26941	0.00729	0.23319	0.12399	GO_bp:go_regulation_of_sphingolipid_biosynthetic_process
GO_bp:go_regulation_of_spind...1	SET	25	0.1993	0.0072046	0.17271	0.12426	GO_bp:go_regulation_of_spindle_assembly
Curated_gene_sets:claus_pgr_...2	SET	10	0.34671	0.0079299	0.30047	0.12428	Curated_gene_sets:claus_pgr_positive_meningioma_up
Curated_gene_sets:reactome_d...23	SET	16	0.25257	0.007306	0.21893	0.12433	Curated_gene_sets:reactome_defective_galnt3_causes_familial_hyperphosphatemic_tumoral_calcinosis_hftc
GO_bp:go_response_to_aluminu...	SET	4	0.46166	0.0066791	0.40022	0.12436	GO_bp:go_response_to_aluminum_ion
Curated_gene_sets:davicioni_...5	SET	14	0.3027	0.0081908	0.26245	0.12439	Curated_gene_sets:davicioni_rhabdomyosarcoma_pax_foxo1_fusion_dn
Curated_gene_sets:riggins_ta...2	SET	58	0.12204	0.0067136	0.10584	0.12446	Curated_gene_sets:riggins_tamoxifen_resistance_up
Curated_gene_sets:shank_tal1...	SET	10	0.2805	0.0064154	0.2433	0.12449	Curated_gene_sets:shank_tal1_targets_dn
Curated_gene_sets:bakker_fox...1	SET	165	0.079329	0.0073402	0.068851	0.12463	Curated_gene_sets:bakker_foxo3_targets_dn
GO_bp:go_endocrine_process	SET	79	0.10932	0.0070152	0.094883	0.12463	GO_bp:go_endocrine_process
GO_bp:go_positive_regulation...122	SET	82	0.10373	0.0067809	0.090068	0.12474	GO_bp:go_positive_regulation_of_cell_division
Curated_gene_sets:weston_veg...3	SET	61	0.12143	0.0068503	0.10546	0.1248	Curated_gene_sets:weston_vegfa_targets_3hr
GO_bp:go_positive_regulation...393	SET	15	0.2217	0.0062096	0.19261	0.12486	GO_bp:go_positive_regulation_of_interleukin_13_production
Curated_gene_sets:weber_meth...10	SET	13	0.31475	0.0082073	0.2735	0.12492	Curated_gene_sets:weber_methylated_lcp_in_fibroblast_up
GO_bp:go_leukocyte_migration...	SET	12	0.26863	0.0067302	0.23367	0.12516	GO_bp:go_leukocyte_migration_involved_in_inflammatory_response
GO_mf:go_lipase_binding	SET	6	0.46958	0.0083201	0.40853	0.1252	GO_mf:go_lipase_binding
Curated_gene_sets:martinelli...2	SET	10	0.23484	0.0053712	0.20434	0.12523	Curated_gene_sets:martinelli_immature_neutrophil_up
GO_bp:go_carbon_catabolite_r...	SET	5	0.54153	0.0087593	0.47121	0.12524	GO_bp:go_carbon_catabolite_regulation_of_transcription
Curated_gene_sets:marks_hdac...1	SET	14	0.24749	0.0066969	0.21546	0.12536	Curated_gene_sets:marks_hdac_targets_dn
GO_bp:go_negative_regulation...505	SET	228	0.067137	0.0072901	0.058469	0.12544	GO_bp:go_negative_regulation_of_peptidase_activity
GO_mf:go_aryl_hydrocarbon_re...	SET	9	0.31986	0.0069406	0.27865	0.12552	GO_mf:go_aryl_hydrocarbon_receptor_binding
Curated_gene_sets:he_pten_ta...2	SET	17	0.24914	0.0074282	0.21717	0.12565	Curated_gene_sets:he_pten_targets_up
GO_bp:go_autophagy_of_mitoch...	SET	70	0.097724	0.0059043	0.085228	0.12578	GO_bp:go_autophagy_of_mitochondrion
GO_mf:go_complement_binding	SET	20	0.18494	0.0059805	0.16132	0.12582	GO_mf:go_complement_binding
GO_mf:go_g_protein_beta_gamm...	SET	19	0.22081	0.0069598	0.19262	0.12583	GO_mf:go_g_protein_beta_gamma_subunit_complex_binding
Curated_gene_sets:mcclung_de...2	SET	44	0.1451	0.0069553	0.12661	0.1259	Curated_gene_sets:mcclung_delta_fosb_targets_8wk
Curated_gene_sets:theilgaard...2	SET	75	0.11904	0.0074434	0.10394	0.12606	Curated_gene_sets:theilgaard_neutrophil_at_skin_wound_up
Curated_gene_sets:reactome_i...15	SET	14	0.28705	0.0077675	0.25064	0.12606	Curated_gene_sets:reactome_inlb_mediated_entry_of_listeria_monocytogenes_into_host_cell
GO_mf:go_chloride_ion_binding	SET	11	0.27177	0.0065192	0.23743	0.12619	GO_mf:go_chloride_ion_binding
GO_bp:go_regulation_of_t_cel...3	SET	35	0.15643	0.0066893	0.13669	0.12623	GO_bp:go_regulation_of_t_cell_apoptotic_process
GO_bp:go_intermediate_filame...3	SET	20	0.21359	0.006907	0.18669	0.1263	GO_bp:go_intermediate_filament_organization
GO_bp:go_cdc42_protein_signa...	SET	12	0.25333	0.0063467	0.22144	0.12632	GO_bp:go_cdc42_protein_signal_transduction
GO_bp:go_glial_cell_fate_spe...	SET	5	0.46788	0.0075679	0.40907	0.12637	GO_bp:go_glial_cell_fate_specification
Curated_gene_sets:chiaradonn...2	SET	107	0.09406	0.0070193	0.082266	0.12645	Curated_gene_sets:chiaradonna_neoplastic_transformation_cdc25_up
Curated_gene_sets:sansom_apc...2	SET	192	0.070602	0.0070419	0.061767	0.12652	Curated_gene_sets:sansom_apc_targets
Curated_gene_sets:charafe_br...2	SET	117	0.088504	0.0069046	0.077445	0.12657	Curated_gene_sets:charafe_breast_cancer_basal_vs_mesenchymal_up
Curated_gene_sets:boylan_mul...13	SET	61	0.12942	0.0073012	0.11326	0.12659	Curated_gene_sets:boylan_multiple_myeloma_pca3_dn
Curated_gene_sets:wang_neopl...	SET	16	0.27678	0.0080062	0.24226	0.12663	Curated_gene_sets:wang_neoplastic_transformation_by_ccnd1_myc
Curated_gene_sets:reactome_d...1	SET	39	0.15107	0.0068184	0.13236	0.12686	Curated_gene_sets:reactome_dag_and_ip3_signaling
Curated_gene_sets:kyng_dna_d...5	SET	72	0.10973	0.0067233	0.096143	0.12688	Curated_gene_sets:kyng_dna_damage_by_gamma_radiation
GO_cc:go_pi_body	SET	7	0.44649	0.0085447	0.3914	0.127	GO_cc:go_pi_body
GO_bp:go_positive_regulation...869	SET	6	0.39745	0.0070422	0.34878	0.12724	GO_bp:go_positive_regulation_of_vascular_endothelial_growth_factor_signaling_pathway
Curated_gene_sets:azare_neop...1	SET	18	0.22614	0.0069378	0.19848	0.12728	Curated_gene_sets:azare_neoplastic_transformation_by_stat3_dn
Curated_gene_sets:yang_breas...5	SET	30	0.17535	0.0069427	0.1539	0.12729	Curated_gene_sets:yang_breast_cancer_esr1_laser_up
GO_bp:go_negative_regulation...517	SET	4	0.47813	0.0069174	0.41973	0.12733	GO_bp:go_negative_regulation_of_phospholipid_biosynthetic_process
Curated_gene_sets:reactome_d...94	SET	63	0.10675	0.0061198	0.093726	0.12737	Curated_gene_sets:reactome_dual_incision_in_tc_ner
GO_bp:go_nucleosome_organiza...	SET	158	0.084016	0.0076085	0.07378	0.12742	GO_bp:go_nucleosome_organization
GO_mf:go_complement_componen...1	SET	8	0.37699	0.0077126	0.33119	0.12751	GO_mf:go_complement_component_c1q_binding
GO_bp:go_negative_regulation...246	SET	12	0.25721	0.006444	0.22602	0.12757	GO_bp:go_negative_regulation_of_fatty_acid_metabolic_process
Curated_gene_sets:hoshida_li...3	SET	226	0.060249	0.0065138	0.052983	0.12775	Curated_gene_sets:hoshida_liver_cancer_subclass_s1
Curated_gene_sets:benporath_...3	SET	355	0.046991	0.0063456	0.041326	0.12776	Curated_gene_sets:benporath_es_1
GO_bp:go_positive_regulation...395	SET	15	0.24898	0.0069737	0.21897	0.12777	GO_bp:go_positive_regulation_of_interleukin_17_production
GO_mf:go_cyclohydrolase_acti...	SET	5	0.37455	0.0060584	0.32963	0.12793	GO_mf:go_cyclohydrolase_activity
GO_bp:go_vitamin_d3_metaboli...	SET	5	0.35224	0.0056975	0.31019	0.12808	GO_bp:go_vitamin_d3_metabolic_process
Curated_gene_sets:burton_adi...1	SET	31	0.17518	0.0070506	0.15429	0.12812	Curated_gene_sets:burton_adipogenesis_1
Curated_gene_sets:sheth_live...2	SET	158	0.073921	0.0066943	0.065142	0.12825	Curated_gene_sets:sheth_liver_cancer_vs_txnip_loss_pam2
Curated_gene_sets:staege_ewi...	SET	26	0.17979	0.0066279	0.15854	0.1284	Curated_gene_sets:staege_ewing_family_tumor
Curated_gene_sets:bhat_esr1_...3	SET	83	0.1123	0.0073857	0.09907	0.1285	Curated_gene_sets:bhat_esr1_targets_via_akt1_dn
Curated_gene_sets:plasari_tg...7	SET	5	0.3857	0.0062387	0.3404	0.1286	Curated_gene_sets:plasari_tgfb1_targets_1hr_dn
Curated_gene_sets:reactome_s...38	SET	25	0.21562	0.0077946	0.19037	0.12869	Curated_gene_sets:reactome_signaling_by_egfr_in_cancer
Curated_gene_sets:valk_aml_c...15	SET	33	0.16257	0.0067506	0.14358	0.12877	Curated_gene_sets:valk_aml_cluster_9
GO_bp:go_regulation_of_antig...4	SET	60	0.11743	0.00657	0.10374	0.12884	GO_bp:go_regulation_of_antigen_receptor_mediated_signaling_pathway
Curated_gene_sets:vanasse_bc...2	SET	30	0.18485	0.0073189	0.16334	0.1289	Curated_gene_sets:vanasse_bcl2_targets_up
GO_mf:go_5_deoxyribose_5_pho...	SET	5	0.51617	0.0083491	0.45612	0.1289	GO_mf:go_5_deoxyribose_5_phosphate_lyase_activity
Curated_gene_sets:kegg_endoc...	SET	178	0.067291	0.0064647	0.059477	0.12896	Curated_gene_sets:kegg_endocytosis
GO_bp:go_cellular_response_t...53	SET	6	0.32429	0.0057458	0.28665	0.12898	GO_bp:go_cellular_response_to_hyperoxia
Curated_gene_sets:dittmer_pt...1	SET	70	0.10775	0.0065103	0.095265	0.12901	Curated_gene_sets:dittmer_pthlh_targets_dn
Curated_gene_sets:valk_aml_c...12	SET	32	0.18415	0.0075303	0.16284	0.12905	Curated_gene_sets:valk_aml_cluster_6
GO_bp:go_biological_phase	SET	9	0.30343	0.006584	0.26832	0.12907	GO_bp:go_biological_phase
GO_bp:go_base_conversion_or_...	SET	21	0.23158	0.0076735	0.20483	0.12912	GO_bp:go_base_conversion_or_substitution_editing
GO_bp:go_gene_silencing_by_r...	SET	180	0.077163	0.0074542	0.068264	0.12917	GO_bp:go_gene_silencing_by_rna
GO_mf:go_gtpase_activating_p...	SET	14	0.2265	0.006129	0.20043	0.12923	GO_mf:go_gtpase_activating_protein_binding
Curated_gene_sets:ito_pttg1_...2	SET	12	0.29096	0.0072896	0.25748	0.12924	Curated_gene_sets:ito_pttg1_targets_up
GO_mf:go_coreceptor_activity...2	SET	5	0.50319	0.008139	0.44566	0.12944	GO_mf:go_coreceptor_activity_involved_in_wnt_signaling_pathway_planar_cell_polarity_pathway
GO_bp:go_forebrain_radial_gl...	SET	7	0.27501	0.005263	0.24358	0.12945	GO_bp:go_forebrain_radial_glial_cell_differentiation
GO_bp:go_cellular_response_t...38	SET	51	0.12985	0.0066999	0.11504	0.12952	GO_bp:go_cellular_response_to_fatty_acid
Curated_gene_sets:iwanaga_e2...1	SET	24	0.17986	0.0063706	0.15943	0.12964	Curated_gene_sets:iwanaga_e2f1_targets_induced_by_serum
GO_bp:go_regulation_of_gene_...2	SET	317	0.055861	0.0071354	0.049529	0.1297	GO_bp:go_regulation_of_gene_expression_epigenetic
Curated_gene_sets:hollern_so...1	SET	31	0.18684	0.00752	0.16567	0.12972	Curated_gene_sets:hollern_solid_nodular_breast_tumor_dn
Curated_gene_sets:biocarta_c...22	SET	6	0.36819	0.0065236	0.32648	0.12973	Curated_gene_sets:biocarta_circadian_pathway
GO_bp:go_regulation_of_prote...22	SET	19	0.19741	0.0062223	0.17508	0.12976	GO_bp:go_regulation_of_protein_homodimerization_activity
GO_bp:go_positive_regulation...335	SET	12	0.29222	0.0073211	0.25923	0.12983	GO_bp:go_positive_regulation_of_hair_cycle
Curated_gene_sets:gross_hypo...6	SET	199	0.065426	0.0066423	0.058067	0.12994	Curated_gene_sets:gross_hypoxia_via_elk3_up
GO_bp:go_import_into_nucleus	SET	143	0.076704	0.0066111	0.068096	0.13	GO_bp:go_import_into_nucleus
GO_bp:go_single_stranded_vir...	SET	18	0.26915	0.0082574	0.23905	0.13011	GO_bp:go_single_stranded_viral_rna_replication_via_double_stranded_dna_intermediate
GO_bp:go_protein_homooligome...	SET	329	0.051336	0.0066783	0.045621	0.13024	GO_bp:go_protein_homooligomerization
GO_mf:go_acetyltransferase_a...	SET	96	0.092419	0.0065346	0.082131	0.13025	GO_mf:go_acetyltransferase_activity
GO_cc:go_chromosome	SET	1007	0.030574	0.0068316	0.027174	0.13028	GO_cc:go_chromosome
GO_mf:go_bioactive_lipid_rec...	SET	12	0.26359	0.0066039	0.23432	0.13032	GO_mf:go_bioactive_lipid_receptor_activity
GO_bp:go_regulation_of_devel...3	SET	16	0.29047	0.0084023	0.25825	0.13035	GO_bp:go_regulation_of_developmental_pigmentation
GO_bp:go_metal_ion_transport	SET	834	0.033283	0.0068003	0.029594	0.13037	GO_bp:go_metal_ion_transport
GO_bp:go_regulation_of_dendr...4	SET	9	0.30176	0.0065477	0.26851	0.13055	GO_bp:go_regulation_of_dendritic_cell_chemotaxis
Curated_gene_sets:kegg_folat...	SET	11	0.28808	0.0069103	0.25653	0.13073	Curated_gene_sets:kegg_folate_biosynthesis
Curated_gene_sets:reactome_t...103	SET	8	0.33351	0.0068231	0.297	0.13075	Curated_gene_sets:reactome_transport_of_nucleotide_sugars
GO_bp:go_pteridine_containin...1	SET	14	0.26979	0.0073005	0.24026	0.13075	GO_bp:go_pteridine_containing_compound_biosynthetic_process
GO_bp:go_termination_of_rna_...1	SET	30	0.16717	0.0066191	0.14891	0.13081	GO_bp:go_termination_of_rna_polymerase_i_transcription
GO_bp:go_regulation_of_neuro...1	SET	30	0.17792	0.0070447	0.15849	0.13082	GO_bp:go_regulation_of_neuroblast_proliferation
GO_bp:go_inhibition_of_cyste...	SET	6	0.4134	0.0073247	0.36833	0.13086	GO_bp:go_inhibition_of_cysteine_type_endopeptidase_activity_involved_in_apoptotic_process
Curated_gene_sets:kegg_notch...	SET	47	0.12216	0.0060516	0.10889	0.13096	Curated_gene_sets:kegg_notch_signaling_pathway
GO_bp:go_negative_regulation...33	SET	27	0.17934	0.0067371	0.15995	0.1311	GO_bp:go_negative_regulation_of_antigen_receptor_mediated_signaling_pathway
GO_cc:go_protein_complex_inv...	SET	36	0.16299	0.0070685	0.14539	0.13113	GO_cc:go_protein_complex_involved_in_cell_adhesion
GO_bp:go_alditol_metabolic_p...	SET	13	0.24831	0.0064749	0.22154	0.13119	GO_bp:go_alditol_metabolic_process
Curated_gene_sets:sung_metas...2	SET	105	0.087553	0.0064727	0.078259	0.13163	Curated_gene_sets:sung_metastasis_stroma_up
GO_bp:go_regulation_of_infla...2	SET	23	0.19686	0.006826	0.17604	0.13174	GO_bp:go_regulation_of_inflammatory_response_to_antigenic_stimulus
GO_bp:go_extracellular_matri...2	SET	11	0.28305	0.0067898	0.25312	0.13174	GO_bp:go_extracellular_matrix_constituent_secretion
GO_mf:go_phosphoric_diester_...	SET	90	0.092731	0.0063494	0.082974	0.13188	GO_mf:go_phosphoric_diester_hydrolase_activity
GO_bp:go_regulation_of_synap...15	SET	6	0.37036	0.0065621	0.33142	0.1319	GO_bp:go_regulation_of_synaptic_vesicle_priming
GO_cc:go_trans_golgi_network	SET	224	0.064209	0.0069115	0.057473	0.13196	GO_cc:go_trans_golgi_network
GO_cc:go_seh1_associated_com...	SET	17	0.2102	0.0062674	0.18819	0.13201	GO_cc:go_seh1_associated_complex
GO_bp:go_response_to_acid_ch...	SET	324	0.050263	0.0064896	0.045017	0.13211	GO_bp:go_response_to_acid_chemical
GO_bp:go_regulation_of_apopt...1	SET	9	0.2894	0.0062797	0.25937	0.13226	GO_bp:go_regulation_of_apoptotic_cell_clearance
GO_cc:go_risc_loading_complex	SET	9	0.28771	0.0062429	0.25787	0.13229	GO_cc:go_risc_loading_complex
GO_bp:go_nuclear_transport	SET	318	0.051151	0.0065439	0.045856	0.13234	GO_bp:go_nuclear_transport
Curated_gene_sets:yagi_aml_s...	SET	112	0.084818	0.0064749	0.076045	0.13236	Curated_gene_sets:yagi_aml_survival
GO_mf:go_peroxiredoxin_activ...	SET	7	0.38535	0.0073746	0.34563	0.13246	GO_mf:go_peroxiredoxin_activity
GO_mf:go_gpi_linked_ephrin_r...	SET	7	0.34232	0.0065511	0.30746	0.13279	GO_mf:go_gpi_linked_ephrin_receptor_activity
GO_mf:go_cholesterol_transpo...	SET	20	0.2335	0.0075509	0.20975	0.13281	GO_mf:go_cholesterol_transporter_activity
Curated_gene_sets:reactome_r...73	SET	14	0.25312	0.0068494	0.22748	0.13292	Curated_gene_sets:reactome_repression_of_wnt_target_genes
Curated_gene_sets:petretto_l...1	SET	10	0.34757	0.0079495	0.31236	0.13293	Curated_gene_sets:petretto_left_ventricle_mass_qtl_cis_dn
Curated_gene_sets:lin_npas4_...2	SET	164	0.068809	0.0063476	0.061873	0.13306	Curated_gene_sets:lin_npas4_targets_up
Curated_gene_sets:reactome_a...75	SET	9	0.3417	0.0074145	0.30733	0.13311	Curated_gene_sets:reactome_amino_acid_conjugation
GO_bp:go_positive_regulation...100	SET	1329	0.02629	0.0066882	0.023648	0.13314	GO_bp:go_positive_regulation_of_catalytic_activity
GO_bp:go_sodium_ion_transmem...	SET	133	0.084831	0.0070531	0.076362	0.13332	GO_bp:go_sodium_ion_transmembrane_transport
GO_mf:go_mismatched_dna_bind...	SET	14	0.2296	0.0062128	0.20672	0.13337	GO_mf:go_mismatched_dna_binding
GO_bp:go_regulation_of_myelo...3	SET	113	0.094957	0.0072811	0.085518	0.13343	GO_bp:go_regulation_of_myeloid_leukocyte_differentiation
GO_bp:go_cellular_response_t...78	SET	8	0.30873	0.0063161	0.27806	0.13344	GO_bp:go_cellular_response_to_muramyl_dipeptide
Curated_gene_sets:liu_smarca...	SET	47	0.13546	0.0067103	0.12201	0.13346	Curated_gene_sets:liu_smarca4_targets
GO_bp:go_actin_nucleation	SET	47	0.13014	0.0064469	0.11726	0.13353	GO_bp:go_actin_nucleation
Curated_gene_sets:boylan_mul...8	SET	26	0.17981	0.0066287	0.16206	0.1336	Curated_gene_sets:boylan_multiple_myeloma_d_cluster_up
Curated_gene_sets:radmacher_...	SET	74	0.10513	0.00653	0.094754	0.13361	Curated_gene_sets:radmacher_aml_prognosis
GO_cc:go_pcg_protein_complex	SET	44	0.14116	0.0067662	0.12722	0.13361	GO_cc:go_pcg_protein_complex
Curated_gene_sets:dazard_res...2	SET	213	0.064797	0.0068034	0.058443	0.13378	Curated_gene_sets:dazard_response_to_uv_nhek_up
Curated_gene_sets:berenjeno_...8	SET	524	0.039651	0.0064758	0.035825	0.1342	Curated_gene_sets:berenjeno_transformed_by_rhoa_up
GO_mf:go_camp_dependent_prot...2	SET	8	0.32709	0.0066917	0.29557	0.13423	GO_mf:go_camp_dependent_protein_kinase_inhibitor_activity
GO_bp:go_ventricular_trabecu...	SET	16	0.23472	0.0067896	0.21211	0.13424	GO_bp:go_ventricular_trabecula_myocardium_morphogenesis
GO_bp:go_establishment_of_pr...3	SET	107	0.087633	0.0065397	0.079216	0.13432	GO_bp:go_establishment_of_protein_localization_to_endoplasmic_reticulum
GO_mf:go_mhc_class_ib_protei...	SET	8	0.30635	0.0062674	0.27732	0.13466	GO_mf:go_mhc_class_ib_protein_binding
Curated_gene_sets:plasari_tg...8	SET	33	0.16783	0.0069689	0.15203	0.13482	Curated_gene_sets:plasari_tgfb1_targets_1hr_up
GO_bp:go_dendrite_extension	SET	32	0.16672	0.0068171	0.1511	0.13495	GO_bp:go_dendrite_extension
GO_cc:go_pinosome	SET	8	0.29729	0.0060821	0.26963	0.13511	GO_cc:go_pinosome
GO_bp:go_positive_regulation...603	SET	4	0.64215	0.0092905	0.58273	0.13524	GO_bp:go_positive_regulation_of_osteoclast_development
GO_cc:go_cell_tip	SET	7	0.38704	0.007407	0.35121	0.13524	GO_cc:go_cell_tip
Curated_gene_sets:howlin_cit...1	SET	35	0.15318	0.0065501	0.13903	0.13529	Curated_gene_sets:howlin_cited1_targets_1_dn
GO_bp:go_histone_h4_acetylat...	SET	61	0.1073	0.006053	0.0974	0.13533	GO_bp:go_histone_h4_acetylation
Curated_gene_sets:cheng_resp...	SET	41	0.14402	0.0066643	0.13075	0.13536	Curated_gene_sets:cheng_response_to_nickel_acetate
Curated_gene_sets:gargalovic...8	SET	26	0.18172	0.0066989	0.16499	0.13537	Curated_gene_sets:gargalovic_response_to_oxidized_phospholipids_green_up
Curated_gene_sets:cui_glucos...	SET	61	0.12905	0.0072802	0.11721	0.13545	Curated_gene_sets:cui_glucose_deprivation
GO_bp:go_t_tubule_organizati...	SET	6	0.35942	0.0063684	0.32645	0.13545	GO_bp:go_t_tubule_organization
GO_mf:go_g_protein_coupled_s...	SET	7	0.42146	0.0080657	0.38289	0.13552	GO_mf:go_g_protein_coupled_serotonin_receptor_binding
GO_mf:go_catalytic_activity_...3	SET	118	0.07897	0.0061869	0.071753	0.13555	GO_mf:go_catalytic_activity_acting_on_a_trna
Curated_gene_sets:bandres_re...6	SET	12	0.22609	0.0056644	0.20553	0.13567	Curated_gene_sets:bandres_response_to_carmustin_without_mgmt_24hr_up
GO_bp:go_positive_regulation...415	SET	13	0.25972	0.0067725	0.23613	0.13569	GO_bp:go_positive_regulation_of_intracellular_steroid_hormone_receptor_signaling_pathway
GO_bp:go_lymphocyte_costimul...	SET	52	0.11518	0.0060007	0.10473	0.13572	GO_bp:go_lymphocyte_costimulation
Curated_gene_sets:yamanaka_g...1	SET	8	0.31176	0.0063781	0.28353	0.13577	Curated_gene_sets:yamanaka_glioblastoma_survival_dn
GO_bp:go_germ_cell_migration	SET	9	0.33633	0.0072979	0.306	0.13587	GO_bp:go_germ_cell_migration
GO_cc:go_axon_cytoplasm	SET	52	0.12597	0.006563	0.11462	0.13589	GO_cc:go_axon_cytoplasm
GO_bp:go_activation_of_jnkk_...	SET	10	0.3223	0.0073715	0.29327	0.1359	GO_bp:go_activation_of_jnkk_activity
GO_bp:go_cyclic_nucleotide_m...2	SET	5	0.43794	0.0070837	0.39884	0.1361	GO_bp:go_cyclic_nucleotide_metabolic_process
GO_bp:go_thalamus_development	SET	13	0.2496	0.0065085	0.22734	0.13613	GO_bp:go_thalamus_development
GO_mf:go_butyrate_coa_ligase...	SET	8	0.32404	0.0066293	0.2952	0.13618	GO_mf:go_butyrate_coa_ligase_activity
GO_bp:go_negative_regulation...74	SET	23	0.20152	0.0069879	0.18362	0.13622	GO_bp:go_negative_regulation_of_camp_mediated_signaling
Curated_gene_sets:reactome_t...11	SET	23	0.19173	0.0066484	0.17471	0.13623	Curated_gene_sets:reactome_termination_of_o_glycan_biosynthesis
Curated_gene_sets:grade_colo...2	SET	277	0.054819	0.0065526	0.049951	0.13623	Curated_gene_sets:grade_colon_and_rectal_cancer_up
GO_bp:go_modification_of_syn...	SET	19	0.17633	0.0055579	0.1607	0.13627	GO_bp:go_modification_of_synaptic_structure
Curated_gene_sets:ferrando_t...2	SET	80	0.10005	0.0064605	0.091376	0.13678	Curated_gene_sets:ferrando_t_all_with_mll_enl_fusion_up
GO_bp:go_lipid_homeostasis	SET	127	0.07908	0.0064259	0.072261	0.13691	GO_bp:go_lipid_homeostasis
GO_bp:go_nk_t_cell_activation	SET	11	0.25127	0.0060273	0.22961	0.13692	GO_bp:go_nk_t_cell_activation
Curated_gene_sets:zhan_late_...2	SET	28	0.14859	0.0056843	0.1358	0.13694	Curated_gene_sets:zhan_late_differentiation_genes_up
GO_bp:go_epoxygenase_p450_pa...	SET	19	0.21441	0.0067579	0.19605	0.13706	GO_bp:go_epoxygenase_p450_pathway
Curated_gene_sets:wang_hcp_p...	SET	105	0.087853	0.0064949	0.080338	0.13709	Curated_gene_sets:wang_hcp_prostate_cancer
GO_bp:go_dendrite_morphogene...	SET	127	0.083134	0.0067553	0.076044	0.13715	GO_bp:go_dendrite_morphogenesis
GO_bp:go_negative_regulation...196	SET	35	0.16568	0.0070847	0.1516	0.13723	GO_bp:go_negative_regulation_of_dna_biosynthetic_process
GO_bp:go_intrinsic_apoptotic...7	SET	6	0.29292	0.00519	0.26805	0.13726	GO_bp:go_intrinsic_apoptotic_signaling_pathway_in_response_to_hypoxia
GO_bp:go_transcription_initi...1	SET	34	0.15232	0.0064199	0.13942	0.13731	GO_bp:go_transcription_initiation_from_rna_polymerase_i_promoter
Curated_gene_sets:sesto_resp...1	SET	101	0.088507	0.006418	0.081048	0.13742	Curated_gene_sets:sesto_response_to_uv_c0
GO_bp:go_regulatory_t_cell_d...	SET	29	0.16502	0.0064244	0.15118	0.13752	GO_bp:go_regulatory_t_cell_differentiation
GO_bp:go_regulation_of_regul...	SET	149	0.072051	0.0063379	0.066031	0.13761	GO_bp:go_regulation_of_regulated_secretory_pathway
GO_cc:go_immunological_synap...	SET	34	0.15002	0.0063229	0.1375	0.13764	GO_cc:go_immunological_synapse
GO_mf:go_phosphatidylinosito...25	SET	145	0.080003	0.0069431	0.073335	0.13766	GO_mf:go_phosphatidylinositol_phosphate_binding
GO_cc:go_u6_snrnp	SET	8	0.26394	0.0053998	0.24204	0.13775	GO_cc:go_u6_snrnp
Curated_gene_sets:reactome_c...98	SET	8	0.31878	0.0065216	0.29243	0.13784	Curated_gene_sets:reactome_creb3_factors_activate_genes
GO_bp:go_retinal_cone_cell_d...	SET	11	0.32301	0.0077483	0.29635	0.13787	GO_bp:go_retinal_cone_cell_differentiation
Curated_gene_sets:holleman_d...3	SET	12	0.24327	0.0060948	0.22322	0.13791	Curated_gene_sets:holleman_daunorubicin_b_all_dn
GO_mf:go_fatty_acid_derivati...	SET	27	0.17712	0.0066537	0.16256	0.13796	GO_mf:go_fatty_acid_derivative_binding
GO_bp:go_regulation_of_nad_p...	SET	11	0.30614	0.0073437	0.281	0.13798	GO_bp:go_regulation_of_nad_p_h_oxidase_activity
Curated_gene_sets:reactome_s...101	SET	7	0.32971	0.0063097	0.30277	0.13809	Curated_gene_sets:reactome_smac_xiap_regulated_apoptotic_response
GO_cc:go_carboxy_terminal_do...	SET	18	0.2033	0.0062373	0.18676	0.13817	GO_cc:go_carboxy_terminal_domain_protein_kinase_complex
GO_bp:go_negative_regulation...362	SET	115	0.081077	0.0062712	0.074519	0.13831	GO_bp:go_negative_regulation_of_leukocyte_cell_cell_adhesion
GO_bp:go_negative_regulation...630	SET	17	0.24791	0.0073915	0.22788	0.13833	GO_bp:go_negative_regulation_of_sodium_ion_transport
Curated_gene_sets:verrecchia...3	SET	19	0.19718	0.0062149	0.18128	0.13837	Curated_gene_sets:verrecchia_response_to_tgfb1_c1
GO_bp:go_regulation_of_trans...19	SET	18	0.22071	0.0067713	0.20291	0.13837	GO_bp:go_regulation_of_translational_elongation
GO_cc:go_endolysosome_membra...	SET	13	0.27279	0.0071132	0.2508	0.13838	GO_cc:go_endolysosome_membrane
Curated_gene_sets:benporath_...7	SET	1049	0.029988	0.0068312	0.027594	0.13858	Curated_gene_sets:benporath_es_with_h3k27me3
GO_bp:go_dendritic_cell_apop...	SET	10	0.25652	0.0058671	0.2361	0.13864	GO_bp:go_dendritic_cell_apoptotic_process
Curated_gene_sets:reactome_r...130	SET	9	0.28369	0.0061556	0.26119	0.13872	Curated_gene_sets:reactome_runx1_and_foxp3_control_the_development_of_regulatory_t_lymphocytes_tregs
GO_bp:go_negative_regulation...50	SET	8	0.32739	0.0066979	0.30156	0.13882	GO_bp:go_negative_regulation_of_b_cell_receptor_signaling_pathway
GO_bp:go_positive_regulation...772	SET	34	0.15083	0.0063572	0.13895	0.13885	GO_bp:go_positive_regulation_of_substrate_adhesion_dependent_cell_spreading
GO_bp:go_receptor_mediated_e...1	SET	284	0.053967	0.0065305	0.049716	0.13886	GO_bp:go_receptor_mediated_endocytosis
GO_bp:go_attachment_of_gpi_a...	SET	6	0.323	0.005723	0.29756	0.13886	GO_bp:go_attachment_of_gpi_anchor_to_protein
GO_bp:go_presynaptic_modulat...	SET	14	0.24116	0.0065258	0.22221	0.13891	GO_bp:go_presynaptic_modulation_of_chemical_synaptic_transmission
Curated_gene_sets:ouillette_...1	SET	53	0.12174	0.0064032	0.1122	0.13895	Curated_gene_sets:ouillette_cll_13q14_deletion_dn
GO_mf:go_growth_hormone_rece...	SET	9	0.27328	0.0059299	0.25185	0.13895	GO_mf:go_growth_hormone_receptor_binding
GO_mf:go_potassium_ion_bindi...	SET	11	0.25039	0.0060062	0.23085	0.13905	GO_mf:go_potassium_ion_binding
Curated_gene_sets:kegg_regul...1	SET	202	0.064617	0.0066089	0.059607	0.13918	Curated_gene_sets:kegg_regulation_of_actin_cytoskeleton
Curated_gene_sets:reactome_m...51	SET	6	0.31229	0.0055333	0.28819	0.13928	Curated_gene_sets:reactome_methionine_salvage_pathway
GO_mf:go_growth_factor_activ...	SET	158	0.074458	0.006743	0.068725	0.13932	GO_mf:go_growth_factor_activity
Curated_gene_sets:lindgren_b...5	SET	368	0.046472	0.0063872	0.042903	0.13937	Curated_gene_sets:lindgren_bladder_cancer_cluster_2b
GO_bp:go_post_golgi_vesicle_...	SET	101	0.092828	0.0067314	0.085724	0.13944	GO_bp:go_post_golgi_vesicle_mediated_transport
GO_bp:go_endothelial_cell_fa...	SET	7	0.39005	0.0074647	0.36026	0.13948	GO_bp:go_endothelial_cell_fate_commitment
GO_bp:go_neuron_intrinsic_ap...	SET	7	0.4067	0.0077832	0.37565	0.13949	GO_bp:go_neuron_intrinsic_apoptotic_signaling_pathway_in_response_to_oxidative_stress
GO_bp:go_cellular_response_t...112	SET	6	0.2667	0.0047256	0.24634	0.13949	GO_bp:go_cellular_response_to_testosterone_stimulus
GO_bp:go_positive_regulation...693	SET	10	0.33105	0.0075717	0.3058	0.13951	GO_bp:go_positive_regulation_of_receptor_biosynthetic_process
Curated_gene_sets:ferreira_e...1	SET	91	0.093708	0.0064517	0.08657	0.13953	Curated_gene_sets:ferreira_ewings_sarcoma_unstable_vs_stable_dn
GO_bp:go_negative_regulation...127	SET	6	0.35336	0.006261	0.32648	0.13955	GO_bp:go_negative_regulation_of_cellular_amine_metabolic_process
GO_bp:go_nonassociative_lear...	SET	6	0.39285	0.0069606	0.36298	0.13957	GO_bp:go_nonassociative_learning
GO_bp:go_immature_b_cell_dif...	SET	8	0.37685	0.0077098	0.34831	0.13964	GO_bp:go_immature_b_cell_differentiation
Curated_gene_sets:nikolsky_b...23	SET	21	0.25605	0.0084841	0.23667	0.13966	Curated_gene_sets:nikolsky_breast_cancer_6p24_p22_amplicon
Curated_gene_sets:reactome_r...139	SET	5	0.43347	0.0070113	0.40083	0.13976	Curated_gene_sets:reactome_runx1_regulates_transcription_of_genes_involved_in_interleukin_signaling
Curated_gene_sets:grabarczyk...2	SET	74	0.098121	0.0060946	0.090759	0.13983	Curated_gene_sets:grabarczyk_bcl11b_targets_up
GO_bp:go_drug_metabolic_proc...	SET	323	0.049397	0.0063682	0.045699	0.13987	GO_bp:go_drug_metabolic_process
GO_bp:go_positive_regulation...28	SET	7	0.38259	0.0073218	0.35401	0.13991	GO_bp:go_positive_regulation_of_ampa_receptor_activity
GO_bp:go_histone_h3_k27_meth...	SET	18	0.19757	0.0060612	0.18286	0.13998	GO_bp:go_histone_h3_k27_methylation
Curated_gene_sets:warters_re...	SET	75	0.10477	0.0065513	0.097007	0.14008	Curated_gene_sets:warters_response_to_ir_skin
GO_mf:go_poly_a_binding	SET	20	0.19686	0.0063658	0.18238	0.14021	GO_mf:go_poly_a_binding
GO_cc:go_cortical_endoplasmi...	SET	5	0.50658	0.0081938	0.46942	0.14027	GO_cc:go_cortical_endoplasmic_reticulum
GO_bp:go_release_of_cytochro...	SET	58	0.11309	0.0062213	0.1048	0.14028	GO_bp:go_release_of_cytochrome_c_from_mitochondria
GO_bp:go_dendrite_development	SET	204	0.064012	0.006579	0.059323	0.14029	GO_bp:go_dendrite_development
GO_bp:go_nucleobase_cataboli...	SET	6	0.38262	0.0067794	0.35461	0.14031	GO_bp:go_nucleobase_catabolic_process
GO_bp:go_regulation_of_spind...3	SET	39	0.14461	0.0065268	0.13404	0.14034	GO_bp:go_regulation_of_spindle_organization
Curated_gene_sets:reactome_a...46	SET	54	0.12234	0.0064946	0.1134	0.14035	Curated_gene_sets:reactome_activation_of_the_mrna_upon_binding_of_the_cap_binding_complex_and_eifs_and_subsequent_binding_to_43s
Curated_gene_sets:greshock_c...	SET	323	0.049121	0.0063326	0.045551	0.14044	Curated_gene_sets:greshock_cancer_copy_number_up
GO_mf:go_phospholipase_activ...1	SET	11	0.25851	0.0062011	0.23972	0.14044	GO_mf:go_phospholipase_activator_activity
Curated_gene_sets:onder_cdh1...7	SET	15	0.25744	0.0072106	0.23879	0.1405	Curated_gene_sets:onder_cdh1_targets_3_up
Curated_gene_sets:sakai_chro...1	SET	34	0.1436	0.0060523	0.13321	0.14053	Curated_gene_sets:sakai_chronic_hepatitis_vs_liver_cancer_dn
GO_cc:go_er_membrane_protein...	SET	9	0.43803	0.0095046	0.40633	0.14053	GO_cc:go_er_membrane_protein_complex
Curated_gene_sets:woo_liver_...2	SET	101	0.090221	0.0065423	0.083714	0.14059	Curated_gene_sets:woo_liver_cancer_recurrence_up
GO_bp:go_positive_regulation...357	SET	7	0.34494	0.0066012	0.32027	0.14074	GO_bp:go_positive_regulation_of_histone_phosphorylation
GO_bp:go_negative_regulation...204	SET	36	0.13312	0.0057731	0.12361	0.14076	GO_bp:go_negative_regulation_of_dna_replication
Curated_gene_sets:biocarta_l...3	SET	12	0.23232	0.0058205	0.21578	0.14083	Curated_gene_sets:biocarta_lectin_pathway
GO_bp:go_positive_regulation...367	SET	709	0.03448	0.0065176	0.032029	0.14086	GO_bp:go_positive_regulation_of_hydrolase_activity
GO_bp:go_interleukin_5_produ...	SET	20	0.1835	0.0059339	0.17055	0.14099	GO_bp:go_interleukin_5_production
GO_bp:go_response_to_nitrosa...	SET	10	0.26173	0.0059863	0.24328	0.14101	GO_bp:go_response_to_nitrosative_stress
GO_bp:go_peptidyl_lysine_mod...	SET	361	0.0458	0.0062358	0.042583	0.14107	GO_bp:go_peptidyl_lysine_modification
GO_mf:go_ribosome_binding	SET	54	0.1097	0.0058238	0.10201	0.14111	GO_mf:go_ribosome_binding
Curated_gene_sets:pid_mtor_4...	SET	67	0.10272	0.0060721	0.095569	0.14124	Curated_gene_sets:pid_mtor_4pathway
GO_mf:go_divalent_inorganic_...	SET	24	0.16562	0.0058664	0.1542	0.1414	GO_mf:go_divalent_inorganic_cation_transmembrane_transporter_activity
GO_bp:go_cellular_response_t...102	SET	19	0.19429	0.0061237	0.18103	0.1416	GO_bp:go_cellular_response_to_reactive_nitrogen_species
GO_bp:go_ketone_catabolic_pr...	SET	9	0.32517	0.0070557	0.30346	0.14197	GO_bp:go_ketone_catabolic_process
GO_mf:go_histone_methyltrans...2	SET	5	0.31756	0.0051365	0.2964	0.14201	GO_mf:go_histone_methyltransferase_activity_h3_k27_specific_
Curated_gene_sets:creighton_...5	SET	686	0.03433	0.0063872	0.032045	0.14202	Curated_gene_sets:creighton_endocrine_therapy_resistance_3
Curated_gene_sets:vanharanta...4	SET	60	0.11157	0.0062426	0.10419	0.14214	Curated_gene_sets:vanharanta_uterine_fibroid_with_7q_deletion_up
Curated_gene_sets:reactome_o...21	SET	119	0.093051	0.0073207	0.086953	0.14229	Curated_gene_sets:reactome_oxidative_stress_induced_senescence
GO_bp:go_modification_of_pos...2	SET	15	0.1938	0.0054281	0.18113	0.14232	GO_bp:go_modification_of_postsynaptic_structure
GO_bp:go_positive_regulation...79	SET	24	0.18417	0.0065234	0.17215	0.14236	GO_bp:go_positive_regulation_of_calcium_ion_dependent_exocytosis
Curated_gene_sets:nagashima_...1	SET	57	0.12601	0.0068726	0.11782	0.14242	Curated_gene_sets:nagashima_egf_signaling_up
GO_mf:go_identical_protein_b...	SET	1630	0.022763	0.0063587	0.021283	0.14243	GO_mf:go_identical_protein_binding
Curated_gene_sets:reactome_t...73	SET	52	0.12502	0.0065136	0.11692	0.14248	Curated_gene_sets:reactome_transcriptional_activation_of_mitochondrial_biogenesis
Curated_gene_sets:reactome_s...46	SET	72	0.10882	0.0066673	0.1018	0.14257	Curated_gene_sets:reactome_signaling_by_fgfr2
Curated_gene_sets:dorsam_hox...2	SET	35	0.13831	0.0059141	0.1294	0.14258	Curated_gene_sets:dorsam_hoxa9_targets_up
GO_bp:go_copper_ion_transmem...	SET	5	0.30227	0.0048892	0.28296	0.14271	GO_bp:go_copper_ion_transmembrane_transport
Curated_gene_sets:naba_ecm_a...	SET	161	0.068667	0.0062768	0.064281	0.14272	Curated_gene_sets:naba_ecm_affiliated
Curated_gene_sets:tesar_alk_...6	SET	5	0.36331	0.0058766	0.34016	0.14275	Curated_gene_sets:tesar_alk_targets_human_es_5d_up
GO_bp:go_ornithine_transport	SET	5	0.39923	0.0064575	0.3738	0.14276	GO_bp:go_ornithine_transport
GO_bp:go_sequestering_of_act...	SET	6	0.44827	0.0079425	0.41977	0.14279	GO_bp:go_sequestering_of_actin_monomers
Curated_gene_sets:tseng_adip...1	SET	39	0.13943	0.0062931	0.13059	0.14283	Curated_gene_sets:tseng_adipogenic_potential_dn
Curated_gene_sets:hatada_met...1	SET	30	0.15314	0.0060635	0.14344	0.14285	Curated_gene_sets:hatada_methylated_in_lung_cancer_dn
Curated_gene_sets:reactome_s...129	SET	46	0.13696	0.006712	0.12828	0.14286	Curated_gene_sets:reactome_sumoylation_of_dna_replication_proteins
Curated_gene_sets:yih_respon...4	SET	16	0.23588	0.0068233	0.22099	0.14291	Curated_gene_sets:yih_response_to_arsenite_c4
GO_mf:go_catalytic_activity_...1	SET	20	0.20783	0.0067205	0.19475	0.14297	GO_mf:go_catalytic_activity_acting_on_a_glycoprotein
Curated_gene_sets:reactome_a...3	SET	5	0.40481	0.0065479	0.37938	0.14299	Curated_gene_sets:reactome_abacavir_transmembrane_transport
GO_bp:go_negative_regulation...152	SET	18	0.22832	0.0070046	0.21402	0.14304	GO_bp:go_negative_regulation_of_chromatin_silencing
GO_bp:go_negative_regulation...393	SET	5	0.43219	0.0069906	0.40517	0.14307	GO_bp:go_negative_regulation_of_macrophage_cytokine_production
GO_bp:go_negative_regulation...455	SET	16	0.23432	0.006778	0.21968	0.14308	GO_bp:go_negative_regulation_of_myotube_differentiation
GO_bp:go_nucleic_acid_phosph...	SET	279	0.051208	0.0061427	0.048056	0.14331	GO_bp:go_nucleic_acid_phosphodiester_bond_hydrolysis
GO_bp:go_protein_transport_w...1	SET	51	0.11738	0.0060565	0.11016	0.14332	GO_bp:go_protein_transport_within_lipid_bilayer
Curated_gene_sets:hoffmann_i...2	SET	38	0.12964	0.0057758	0.12167	0.14333	Curated_gene_sets:hoffmann_immature_to_mature_b_lymphocyte_up
GO_mf:go_nucleotidyltransfer...	SET	124	0.080683	0.0064788	0.075726	0.14334	GO_mf:go_nucleotidyltransferase_activity
Curated_gene_sets:reactome_a...116	SET	7	0.29908	0.0057236	0.28072	0.14336	Curated_gene_sets:reactome_attachment_of_gpi_anchor_to_upar
GO_bp:go_luteinizing_hormone...	SET	10	0.25041	0.0057274	0.23505	0.14336	GO_bp:go_luteinizing_hormone_secretion
Curated_gene_sets:su_liver	SET	57	0.10803	0.0058921	0.10146	0.1435	Curated_gene_sets:su_liver
Curated_gene_sets:lee_neural...2	SET	139	0.077176	0.0065588	0.072517	0.14362	Curated_gene_sets:lee_neural_crest_stem_cell_up
Curated_gene_sets:worschech_...3	SET	11	0.23263	0.0055803	0.21863	0.14366	Curated_gene_sets:worschech_tumor_rejection_dn
GO_cc:go_insulin_like_growth...	SET	5	0.40671	0.0065785	0.38255	0.14386	GO_cc:go_insulin_like_growth_factor_binding_protein_complex
Curated_gene_sets:jiang_hypo...2	SET	197	0.058897	0.0059497	0.055415	0.14394	Curated_gene_sets:jiang_hypoxia_normal
GO_bp:go_regulation_of_gamma...2	SET	8	0.30354	0.00621	0.2858	0.14411	GO_bp:go_regulation_of_gamma_delta_t_cell_activation
GO_bp:go_columnar_cuboidal_e...3	SET	7	0.37528	0.0071818	0.35353	0.14424	GO_bp:go_columnar_cuboidal_epithelial_cell_maturation
Curated_gene_sets:liu_il13_m...1	SET	4	0.33508	0.0048479	0.31576	0.14431	Curated_gene_sets:liu_il13_memory_model_dn
GO_bp:go_positive_regulation...343	SET	5	0.36768	0.0059472	0.34649	0.14432	GO_bp:go_positive_regulation_of_hematopoietic_stem_cell_proliferation
GO_bp:go_membrane_lipid_cata...	SET	31	0.14379	0.0057872	0.13552	0.14436	GO_bp:go_membrane_lipid_catabolic_process
GO_bp:go_regulation_of_synap...4	SET	212	0.060973	0.006387	0.057487	0.14443	GO_bp:go_regulation_of_synapse_structure_or_activity
GO_bp:go_regulation_of_cellu...26	SET	18	0.20531	0.0062989	0.19367	0.14456	GO_bp:go_regulation_of_cellular_response_to_vascular_endothelial_growth_factor_stimulus
Curated_gene_sets:schaeffer_...17	SET	7	0.32499	0.0062196	0.30667	0.14464	Curated_gene_sets:schaeffer_prostate_development_and_cancer_box6_up
Curated_gene_sets:pid_p73pat...	SET	78	0.093682	0.0059735	0.088468	0.14482	Curated_gene_sets:pid_p73pathway
Curated_gene_sets:fung_il2_t...2	SET	9	0.35775	0.0077628	0.33786	0.14483	Curated_gene_sets:fung_il2_targets_with_stat5_binding_sites_t1
Curated_gene_sets:mikkelsen_...14	SET	10	0.31485	0.0072012	0.29736	0.14485	Curated_gene_sets:mikkelsen_ips_lcp_with_h3k27me3
Curated_gene_sets:raffel_veg...2	SET	9	0.28818	0.0062531	0.27216	0.14485	Curated_gene_sets:raffel_vegfa_targets_up
Curated_gene_sets:le_neurona...1	SET	18	0.17948	0.0055064	0.16958	0.14494	Curated_gene_sets:le_neuronal_differentiation_dn
GO_bp:go_heart_field_specifi...	SET	15	0.2414	0.0067612	0.22808	0.14495	GO_bp:go_heart_field_specification
Curated_gene_sets:clasper_ly...2	SET	19	0.21663	0.006828	0.20488	0.14518	Curated_gene_sets:clasper_lymphatic_vessels_during_metastasis_up
GO_bp:go_regulation_of_t_cel...1	SET	301	0.049783	0.0061991	0.047086	0.1452	GO_bp:go_regulation_of_t_cell_activation
Curated_gene_sets:ji_respons...1	SET	50	0.12154	0.0062092	0.11499	0.14527	Curated_gene_sets:ji_response_to_fsh_dn
GO_bp:go_regulation_of_intra...6	SET	405	0.042831	0.0061694	0.040527	0.1453	GO_bp:go_regulation_of_intracellular_transport
GO_bp:go_cellular_response_t...29	SET	1303	0.02511	0.00633	0.023764	0.14534	GO_bp:go_cellular_response_to_endogenous_stimulus
GO_mf:go_phosphatidylinosito...15	SET	14	0.24896	0.0067367	0.23574	0.14548	GO_mf:go_phosphatidylinositol_5_phosphate_binding
GO_bp:go_regulation_of_remov...	SET	9	0.29569	0.0064161	0.28006	0.14553	GO_bp:go_regulation_of_removal_of_superoxide_radicals
GO_bp:go_cd40_signaling_path...	SET	8	0.31523	0.0064491	0.29863	0.14558	GO_bp:go_cd40_signaling_pathway
GO_mf:go_apolipoprotein_a_i_...	SET	5	0.39127	0.0063287	0.37082	0.14569	GO_mf:go_apolipoprotein_a_i_binding
[truncated: 13,486 more rows]

## Sheet: 3.) eQTL mapping
uniqID	db	tissue	gene	testedAllele	p	signed_stats	FDR	RiskIncAllele	alignedDirection	chr	pos	symbol	eqtlMapFilt
19:46063167:A:G	GTEx/v7	Adipose_Subcutaneous	ENSG00000117877	A	3.08914e-05	0.190846	0.000436326	A	+	19	46063167	CD3EAP	1
19:46065950:A:T	GTEx/v7	Adipose_Subcutaneous	ENSG00000117877	T	1.70936e-05	0.194349	0.000436326	T	+	19	46065950	CD3EAP	1
7:100057932:G:GC	GTEx/v8	Adipose_Subcutaneous	ENSG00000166997	G	1.11491e-07	-0.186637	2.33057e-11	NA	NA	7	100057932	CNPY4	1
7:100087922:C:T	GTEx/v8	Adipose_Subcutaneous	ENSG00000166997	C	2.28325e-07	-0.181904	2.33057e-11	C	-	7	100087922	CNPY4	1
7:100106714:A:T	GTEx/v8	Adipose_Subcutaneous	ENSG00000166997	T	1.5866e-07	-0.208262	2.33057e-11	T	-	7	100106714	CNPY4	1
7:100111700:A:C	GTEx/v8	Adipose_Subcutaneous	ENSG00000166997	C	1.18773e-07	-0.216291	2.33057e-11	C	-	7	100111700	CNPY4	1
7:100115878:A:G	GTEx/v8	Adipose_Subcutaneous	ENSG00000166997	A	1.76055e-06	-0.162748	2.33057e-11	A	-	7	100115878	CNPY4	1
7:100116424:A:T	GTEx/v8	Adipose_Subcutaneous	ENSG00000166997	A	2.5553e-05	-0.139257	2.33057e-11	A	-	7	100116424	CNPY4	1
7:100117136:C:T	GTEx/v8	Adipose_Subcutaneous	ENSG00000166997	T	9.46448e-05	-0.131123	2.33057e-11	T	-	7	100117136	CNPY4	1
7:100119315:C:T	GTEx/v8	Adipose_Subcutaneous	ENSG00000166997	C	4.43679e-06	-0.167837	2.33057e-11	C	-	7	100119315	CNPY4	1
7:100120472:C:G	GTEx/v8	Adipose_Subcutaneous	ENSG00000166997	C	5.37348e-06	-0.16737	2.33057e-11	C	-	7	100120472	CNPY4	1
7:100129399:A:G	GTEx/v8	Adipose_Subcutaneous	ENSG00000166997	A	4.43679e-06	-0.167837	2.33057e-11	A	-	7	100129399	CNPY4	1
7:100130214:A:G	GTEx/v8	Adipose_Subcutaneous	ENSG00000166997	A	4.43679e-06	-0.167837	2.33057e-11	A	-	7	100130214	CNPY4	1
7:100130674:C:T	GTEx/v8	Adipose_Subcutaneous	ENSG00000166997	T	4.43679e-06	-0.167837	2.33057e-11	T	-	7	100130674	CNPY4	1
7:100132741:A:G	GTEx/v8	Adipose_Subcutaneous	ENSG00000166997	G	1.48279e-05	-0.167016	2.33057e-11	G	-	7	100132741	CNPY4	1
7:100133986:A:G	GTEx/v8	Adipose_Subcutaneous	ENSG00000166997	A	8.95691e-07	-0.176853	2.33057e-11	A	-	7	100133986	CNPY4	1
7:100137971:G:T	GTEx/v8	Adipose_Subcutaneous	ENSG00000166997	T	1.09964e-06	-0.175596	2.33057e-11	T	-	7	100137971	CNPY4	1
7:100139367:C:G	GTEx/v8	Adipose_Subcutaneous	ENSG00000166997	G	4.54365e-06	-0.15786	2.33057e-11	G	-	7	100139367	CNPY4	1
7:100139831:A:G	GTEx/v8	Adipose_Subcutaneous	ENSG00000166997	A	1.09964e-06	-0.175596	2.33057e-11	A	-	7	100139831	CNPY4	1
7:100140587:A:G	GTEx/v8	Adipose_Subcutaneous	ENSG00000166997	G	1.09964e-06	-0.175596	2.33057e-11	G	-	7	100140587	CNPY4	1
7:100141861:G:T	GTEx/v8	Adipose_Subcutaneous	ENSG00000166997	G	6.25669e-07	-0.178874	2.33057e-11	G	-	7	100141861	CNPY4	1
7:100141981:A:G	GTEx/v8	Adipose_Subcutaneous	ENSG00000166997	G	1.09964e-06	-0.175596	2.33057e-11	G	-	7	100141981	CNPY4	1
7:100146572:A:AC	GTEx/v8	Adipose_Subcutaneous	ENSG00000166997	AC	4.54365e-06	-0.15786	2.33057e-11	NA	NA	7	100146572	CNPY4	1
7:100147506:G:T	GTEx/v8	Adipose_Subcutaneous	ENSG00000166997	T	1.48279e-05	-0.167016	2.33057e-11	T	-	7	100147506	CNPY4	1
7:100149978:A:G	GTEx/v8	Adipose_Subcutaneous	ENSG00000166997	A	4.54365e-06	-0.15786	2.33057e-11	A	-	7	100149978	CNPY4	1
7:100150736:A:C	GTEx/v8	Adipose_Subcutaneous	ENSG00000166997	C	1.48279e-05	-0.167016	2.33057e-11	C	-	7	100150736	CNPY4	1
7:100152178:A:G	GTEx/v8	Adipose_Subcutaneous	ENSG00000166997	A	1.48279e-05	-0.167016	2.33057e-11	A	-	7	100152178	CNPY4	1
7:100156438:C:T	GTEx/v8	Adipose_Subcutaneous	ENSG00000166997	T	1.48279e-05	-0.167016	2.33057e-11	T	-	7	100156438	CNPY4	1
7:100157993:A:G	GTEx/v8	Adipose_Subcutaneous	ENSG00000166997	A	1.48279e-05	-0.167016	2.33057e-11	A	-	7	100157993	CNPY4	1
7:100160094:A:G	GTEx/v8	Adipose_Subcutaneous	ENSG00000166997	G	4.54365e-06	-0.15786	2.33057e-11	G	-	7	100160094	CNPY4	1
7:100160119:C:T	GTEx/v8	Adipose_Subcutaneous	ENSG00000166997	C	4.54365e-06	-0.15786	2.33057e-11	C	-	7	100160119	CNPY4	1
7:100167002:C:T	GTEx/v8	Adipose_Subcutaneous	ENSG00000166997	C	2.795e-06	-0.153584	2.33057e-11	C	-	7	100167002	CNPY4	1
7:100167263:C:G	GTEx/v8	Adipose_Subcutaneous	ENSG00000166997	G	1.48279e-05	-0.167016	2.33057e-11	G	-	7	100167263	CNPY4	1
7:100167880:A:C	GTEx/v8	Adipose_Subcutaneous	ENSG00000166997	A	1.09964e-06	-0.175596	2.33057e-11	A	-	7	100167880	CNPY4	1
7:100170912:C:T	GTEx/v8	Adipose_Subcutaneous	ENSG00000166997	C	4.54365e-06	-0.15786	2.33057e-11	C	-	7	100170912	CNPY4	1
7:100171788:A:C	GTEx/v8	Adipose_Subcutaneous	ENSG00000166997	A	1.50352e-05	-0.148842	2.33057e-11	A	-	7	100171788	CNPY4	1
7:100172495:A:G	GTEx/v8	Adipose_Subcutaneous	ENSG00000166997	A	1.09964e-06	-0.175596	2.33057e-11	A	-	7	100172495	CNPY4	1
7:100172559:A:G	GTEx/v8	Adipose_Subcutaneous	ENSG00000166997	A	1.48279e-05	-0.167016	2.33057e-11	A	-	7	100172559	CNPY4	1
7:100174207:C:CAAAGGTACA	GTEx/v8	Adipose_Subcutaneous	ENSG00000166997	C	4.54365e-06	-0.15786	2.33057e-11	NA	NA	7	100174207	CNPY4	1
7:100176985:C:T	GTEx/v8	Adipose_Subcutaneous	ENSG00000166997	T	9.54112e-07	-0.178028	2.33057e-11	T	-	7	100176985	CNPY4	1
7:100177044:A:C	GTEx/v8	Adipose_Subcutaneous	ENSG00000166997	C	4.54365e-06	-0.15786	2.33057e-11	C	-	7	100177044	CNPY4	1
7:100177174:C:T	GTEx/v8	Adipose_Subcutaneous	ENSG00000166997	C	3.28136e-06	-0.162871	2.33057e-11	C	-	7	100177174	CNPY4	1
7:100177214:C:T	GTEx/v8	Adipose_Subcutaneous	ENSG00000166997	C	4.90581e-06	-0.160634	2.33057e-11	C	-	7	100177214	CNPY4	1
7:100180060:A:G	GTEx/v8	Adipose_Subcutaneous	ENSG00000166997	A	1.48279e-05	-0.167016	2.33057e-11	A	-	7	100180060	CNPY4	1
7:100180896:C:T	GTEx/v8	Adipose_Subcutaneous	ENSG00000166997	T	8.26883e-06	-0.149974	2.33057e-11	T	-	7	100180896	CNPY4	1
7:100182468:G:T	GTEx/v8	Adipose_Subcutaneous	ENSG00000166997	T	1.39093e-06	-0.19227	2.33057e-11	NA	NA	7	100182468	CNPY4	1
7:100183930:A:G	GTEx/v8	Adipose_Subcutaneous	ENSG00000166997	G	1.27279e-05	-0.167537	2.33057e-11	NA	NA	7	100183930	CNPY4	1
7:100186111:A:T	GTEx/v8	Adipose_Subcutaneous	ENSG00000166997	T	1.5633e-06	-0.171499	2.33057e-11	NA	NA	7	100186111	CNPY4	1
7:100186204:C:G	GTEx/v8	Adipose_Subcutaneous	ENSG00000166997	G	1.5633e-06	-0.171499	2.33057e-11	NA	NA	7	100186204	CNPY4	1
7:100057932:G:GC	GTEx/v6	Adipose_Subcutaneous	ENSG00000166997	G	9.95832e-06	-4.50819	0.000270753	NA	NA	7	100057932	CNPY4	1
12:117235727:G:T	GTEx/v8	Adipose_Subcutaneous	ENSG00000174989	G	7.42802e-05	-0.273174	6.81383e-11	G	-	12	117235727	FBXW8	1
12:117241878:C:G	GTEx/v8	Adipose_Subcutaneous	ENSG00000174989	G	7.42802e-05	-0.273174	6.81383e-11	G	-	12	117241878	FBXW8	1
12:117246041:A:G	GTEx/v8	Adipose_Subcutaneous	ENSG00000174989	G	7.78109e-05	-0.267448	6.81383e-11	G	-	12	117246041	FBXW8	1
12:117259276:C:G	GTEx/v8	Adipose_Subcutaneous	ENSG00000174989	G	3.07646e-06	-0.290203	6.81383e-11	G	-	12	117259276	FBXW8	1
12:117259377:A:C	GTEx/v8	Adipose_Subcutaneous	ENSG00000174989	C	7.88468e-05	-0.273765	6.81383e-11	C	-	12	117259377	FBXW8	1
12:117310755:G:GGAAA	GTEx/v7	Adipose_Subcutaneous	ENSG00000135116	GGAAA	1.64445e-06	-0.341697	0.000494316	NA	NA	12	117310755	HRK	1
7:100057932:G:GC	GTEx/v8	Adipose_Subcutaneous	ENSG00000077454	G	1.13044e-05	0.194587	2.55271e-10	NA	NA	7	100057932	LRCH4	1
7:100087922:C:T	GTEx/v8	Adipose_Subcutaneous	ENSG00000077454	C	7.10375e-06	0.198708	2.55271e-10	C	+	7	100087922	LRCH4	1
7:100106714:A:T	GTEx/v8	Adipose_Subcutaneous	ENSG00000077454	T	4.60733e-10	0.308949	2.55271e-10	T	+	7	100106714	LRCH4	1
7:100111700:A:C	GTEx/v8	Adipose_Subcutaneous	ENSG00000077454	C	5.24963e-10	0.31672	2.55271e-10	C	+	7	100111700	LRCH4	1
7:100115878:A:G	GTEx/v8	Adipose_Subcutaneous	ENSG00000077454	A	8.70986e-08	0.228034	2.55271e-10	A	+	7	100115878	LRCH4	1
7:100116424:A:T	GTEx/v8	Adipose_Subcutaneous	ENSG00000077454	A	8.06642e-08	0.22151	2.55271e-10	A	+	7	100116424	LRCH4	1
7:100117136:C:T	GTEx/v8	Adipose_Subcutaneous	ENSG00000077454	T	7.86297e-08	0.224833	2.55271e-10	T	+	7	100117136	LRCH4	1
7:100119315:C:T	GTEx/v8	Adipose_Subcutaneous	ENSG00000077454	C	5.37982e-14	0.339272	2.55271e-10	C	+	7	100119315	LRCH4	1
7:100120472:C:G	GTEx/v8	Adipose_Subcutaneous	ENSG00000077454	C	1.20615e-14	0.349515	2.55271e-10	C	+	7	100120472	LRCH4	1
7:100121224:A:G	GTEx/v8	Adipose_Subcutaneous	ENSG00000077454	A	1.58405e-13	0.407371	2.55271e-10	NA	NA	7	100121224	LRCH4	1
7:100129399:A:G	GTEx/v8	Adipose_Subcutaneous	ENSG00000077454	A	5.37982e-14	0.339272	2.55271e-10	A	+	7	100129399	LRCH4	1
7:100130214:A:G	GTEx/v8	Adipose_Subcutaneous	ENSG00000077454	A	5.37982e-14	0.339272	2.55271e-10	A	+	7	100130214	LRCH4	1
[truncated: 25,072 more rows]

## Sheet: 4)3DchromatinInteractionMapping
GenomicLocus	region1	region2	FDR	type	DB	tissue/cell	inter/intra	SNPs	genes	ciMapFilt
[truncated: 6,447 more rows]

[truncated: 6 more sheets: 5.) PRS for neuroticism, 6.) PRS for rumination, 7.) PRS for brooding, 8.) PRS for reflection, 9.)PRSforUKBrumInSuboptFolate, 10.) Legend]
