# Supplementary material for: Biology of Perseverative Negative Thinking: The Role of Timing and Folate Intake
Source: Nutrients. 2021 Dec 8;13(12):4396. doi: 10.3390/nu13124396 (PMC8703428; doi:10.3390/nu13124396)
Supplement: Supplementary file 1 [file nutrients-13-04396-s001.zip › SupplementaryFileS7_WorrOptimalFol.xlsx]

## Sheet: 1.) MAGMA gene-based results
GENE	CHR	START	STOP	NSNPS	NPARAM	N	ZSTAT	P	SYMBOL
ENSG00000164989	9	15542895	16071661	1326	19	61777	4.3371	7.2202e-06	CCDC171
ENSG00000076685	10	104835940	104963056	280	15	61926	4.2047	1.3071e-05	NT5C2
ENSG00000169432	2	167041695	167242503	515	39	61810	4.1534	1.638e-05	SCN9A
ENSG00000198216	1	181372238	181787219	873	78	61774	4.1314	1.8027e-05	CACNA1E
ENSG00000148842	10	104668050	104859978	445	23	61900	4.1128	1.9548e-05	CNNM2
ENSG00000102935	16	49511435	49901830	793	101	61743	4.0293	2.797e-05	ZNF423
ENSG00000149925	16	30054411	30091778	26	5	61857	3.9977	3.1985e-05	ALDOA
ENSG00000270316	10	104604029	104671656	182	17	61903	3.9933	3.2582e-05	C10orf32-ASMT
ENSG00000214435	10	104619273	104671656	150	14	61904	3.9525	3.867e-05	AS3MT
ENSG00000149927	16	30006830	30044591	65	7	61870	3.8811	5.1992e-05	DOC2A
ENSG00000105355	19	4828353	4877780	100	22	61731	3.8781	5.2637e-05	PLIN3
ENSG00000149930	16	29974962	30013582	48	5	61875	3.867	5.5086e-05	TAOK2
ENSG00000169592	16	29996615	30027114	45	6	61886	3.8258	6.5168e-05	INO80E
ENSG00000090238	16	30093635	30118236	19	5	61801	3.8233	6.5826e-05	YPEL3
ENSG00000149922	16	30087114	30113208	22	5	61823	3.817	6.7535e-05	TBX6
ENSG00000149926	16	30025748	30074299	55	5	61852	3.8074	7.0206e-05	FAM57B
ENSG00000149932	16	29942206	29994373	53	4	61804	3.7657	8.3025e-05	TMEM219
ENSG00000149929	16	29993645	30017757	40	6	61901	3.763	8.3953e-05	HIRIP3
ENSG00000159921	9	36204438	36287053	212	21	61844	3.7562	8.6248e-05	GNE
ENSG00000147905	9	37110536	37368146	264	16	61671	3.7473	8.939e-05	ZCCHC7
ENSG00000122705	9	36180853	36314778	325	25	61829	3.7254	9.7489e-05	CLTA
ENSG00000167194	16	30024655	30049057	34	4	61858	3.7217	9.8954e-05	C16orf92
ENSG00000177706	7	182969	310711	162	33	61780	3.7053	0.00010559	FAM20C
ENSG00000149923	16	30077299	30106698	21	4	61848	3.6933	0.0001107	PPP4C
ENSG00000141664	18	60180240	60264942	164	23	61806	3.6628	0.00012475	ZCCHC2
ENSG00000016082	5	50668921	50700564	53	10	61796	3.6401	0.00013624	ISL1
ENSG00000154099	16	84168865	84222373	183	31	61794	3.6301	0.00014167	DNAAF1
ENSG00000225190	17	43503266	43578115	160	6	61812	3.5783	0.00017292	PLEKHM1
ENSG00000166275	10	104603980	104634718	68	10	61897	3.5096	0.00022436	C10orf32
ENSG00000110906	12	109876461	109925349	163	15	61897	3.4955	0.00023657	KCTD10
ENSG00000073711	3	135674515	135876733	249	20	61804	3.4822	0.00024862	PPP2R3A
ENSG00000248592	3	52857137	52941578	150	10	61884	3.444	0.00028658	TMEM110-MUSTN1
ENSG00000174527	12	109775708	109903328	454	30	61803	3.4431	0.0002875	MYO1H
ENSG00000103168	16	84201458	84230669	128	21	61815	3.4379	0.00029316	TAF1C
ENSG00000213533	3	52860235	52941612	146	10	61885	3.432	0.00029954	TMEM110
ENSG00000120075	17	46658619	46681323	53	13	61803	3.3906	0.0003487	HOXB5
ENSG00000120093	17	46616232	46692274	155	26	61779	3.3719	0.00037326	HOXB3
ENSG00000124786	6	8403301	8445794	159	14	61853	3.3682	0.00037829	SLC35B3
ENSG00000174939	16	29901696	29941185	46	8	61829	3.3641	0.00038395	ASPHD1
ENSG00000134376	1	197160592	197457585	375	37	61772	3.3611	0.0003882	CRB1
ENSG00000164180	5	87475450	87575293	89	16	61851	3.3499	0.00040414	TMEM161B
ENSG00000197982	1	38262651	38285126	30	8	61885	3.3358	0.0004252	C1orf122
ENSG00000159314	17	43461275	43521787	127	7	61744	3.3355	0.00042574	ARHGAP27
ENSG00000100906	14	35860717	35883955	48	8	61751	3.3351	0.00042629	NFKBIA
ENSG00000109906	11	113920315	114131398	429	70	61763	3.3123	0.0004626	ZBTB16
ENSG00000162373	1	49183195	49252641	85	16	61778	3.2914	0.00049837	BEND5
ENSG00000166272	10	104493727	104586021	228	25	61815	3.2912	0.00049887	WBP1L
ENSG00000174943	16	29906333	29948356	50	6	61830	3.2865	0.00050716	KCTD13
ENSG00000102886	16	30106131	30135177	22	6	61748	3.2529	0.00057111	GDPD3
ENSG00000188523	9	135275430	135458704	348	58	61771	3.2456	0.00058599	C9orf171
ENSG00000243696	3	52837298	52879745	77	8	61842	3.2295	0.00062005	RP5-966M1.6
ENSG00000167183	17	46019333	46045244	73	15	61728	3.2212	0.00063834	PRR15L
ENSG00000151148	12	109905207	109984507	221	21	61944	3.2144	0.00065352	UBE3B
ENSG00000185269	17	79900388	79929716	37	5	61771	3.2127	0.00065743	NOTUM
ENSG00000182742	17	46642875	46667473	52	14	61754	3.2051	0.00067499	HOXB4
ENSG00000272573	3	52857130	52879235	49	5	61903	3.1894	0.00071276	MUSTN1
ENSG00000181072	7	136543416	136715002	366	30	61780	3.1887	0.00071458	CHRM2
ENSG00000108511	17	46661639	46692354	70	15	61780	3.1879	0.00071654	HOXB6
ENSG00000114654	3	128710472	128769585	59	12	61771	3.1809	0.00073418	EFCC1
ENSG00000110921	12	110001060	110045067	133	16	61900	3.1793	0.00073821	MVK
ENSG00000263711	18	70808476	70941715	258	23	61822	3.1753	0.00074835	RP11-169F17.1
ENSG00000196449	1	38258616	38283857	29	7	61892	3.1638	0.00077849	YRDC
ENSG00000088451	13	95216308	95258511	93	8	61848	3.1626	0.00078176	TGDS
ENSG00000167244	11	2140342	2180833	73	13	61763	3.1569	0.00079731	IGF2
ENSG00000055955	3	52836991	52875495	70	7	61835	3.1558	0.00080024	ITIH4
ENSG00000099864	19	698953	758329	114	29	61763	3.1323	0.00086735	PALM
ENSG00000107874	10	104173002	104202418	42	12	61816	3.1069	0.00094539	CUEDC2
ENSG00000102796	13	52332129	52388293	65	16	61751	3.1029	0.00095813	DHRS12
ENSG00000186212	4	77806082	77829002	57	6	61840	3.1021	0.00096093	SOWAHB
ENSG00000139428	12	109981542	110021679	148	17	61938	3.101	0.00096423	MMAB
ENSG00000198162	1	117900071	118081494	486	23	61895	3.0872	0.0010103	MAN1A2
ENSG00000142409	19	56588732	56642649	69	9	61809	3.074	0.0010561	ZNF787
ENSG00000116898	1	36911319	36940038	89	8	61880	3.071	0.0010668	MRPS15
ENSG00000154229	17	64288754	64816861	1349	106	61758	3.0695	0.001072	PRKCA
ENSG00000120055	10	104199594	104221300	26	11	61762	3.059	0.0011102	C10orf95
ENSG00000117906	15	77213960	77252601	51	14	61793	3.0539	0.0011294	RCN2
ENSG00000146733	7	56068744	56129297	136	20	61701	3.0527	0.001134	PSPH
ENSG00000107859	10	103979943	104011231	48	8	61845	3.0491	0.0011478	PITX3
ENSG00000100220	22	32773569	32818242	178	28	61885	3.0466	0.0011574	RTCB
ENSG00000122696	9	37869400	37914350	66	10	61815	3.0444	0.0011658	SLC25A51
ENSG00000012124	19	35800164	35848258	70	23	61766	3.0379	0.0011912	CD22
ENSG00000146729	7	56009486	56077874	182	24	61802	3.0372	0.001194	GBAS
ENSG00000107872	10	104168946	104192893	26	8	61828	3.0059	0.0013239	FBXL15
ENSG00000183034	17	72910370	72940007	28	8	61846	3.0053	0.0013264	OTOP2
ENSG00000148795	10	104580288	104607290	65	10	61810	3.0001	0.0013493	CYP17A1
ENSG00000188641	1	97533299	98396605	1666	94	61773	2.9975	0.0013611	DPYD
ENSG00000169696	17	79924683	79985282	81	10	61826	2.9944	0.0013748	ASPSCR1
ENSG00000178243	9	138225095	138248408	21	6	61721	2.9749	0.0014654	C9orf62
ENSG00000230301	3	97973088	97994200	119	7	61788	2.9742	0.0014689	OR5H6
ENSG00000170381	7	82983222	83288326	913	40	61827	2.9717	0.0014806	SEMA3E
ENSG00000104723	8	15264724	15634158	1192	68	61730	2.9686	0.0014958	TUSC3
ENSG00000139668	13	52148644	52346171	238	30	61810	2.9641	0.001518	WDFY2
ENSG00000171049	19	52245279	52283779	91	19	61798	2.9417	0.0016321	FPR2
ENSG00000119915	10	103976085	103999346	35	7	61828	2.9313	0.0016875	ELOVL3
ENSG00000188786	1	38265239	38335292	114	17	61879	2.9283	0.0017042	MTF1
ENSG00000072422	10	62619196	62771198	238	33	61829	2.9208	0.0017457	RHOBTB1
ENSG00000129965	11	2143768	2192439	73	16	61731	2.9056	0.001833	INS-IGF2
ENSG00000030419	2	213854429	214027151	373	31	61737	2.8978	0.0018791	IKZF2
ENSG00000185090	1	38249474	38276809	45	9	61836	2.8854	0.0019545	MANEAL
ENSG00000248713	4	100547686	100585805	114	20	61831	2.8826	0.001972	RP11-766F14.2
ENSG00000116885	1	36871428	36926086	230	12	61899	2.878	0.002001	OSCP1
ENSG00000037241	5	172375732	172406774	112	15	61857	2.8775	0.0020041	RPL26L1
ENSG00000170265	7	148882577	148933339	99	18	61710	2.8753	0.0020185	ZNF282
ENSG00000072274	3	195744054	195819060	268	25	61859	2.8638	0.0020927	TFRC
ENSG00000126266	19	35832445	35853367	51	16	61744	2.8627	0.0021002	FFAR1
ENSG00000140497	15	75126071	75175706	64	10	61846	2.8576	0.0021341	SCAMP2
ENSG00000107862	10	103995289	104152656	231	26	61860	2.8476	0.0022025	GBF1
ENSG00000113739	5	172731716	172766506	35	13	61848	2.8334	0.0023026	STC2
ENSG00000185294	17	43912256	43934438	114	4	61879	2.8302	0.0023258	SPPL2C
ENSG00000106346	7	6134515	6211195	224	26	61880	2.8296	0.0023302	USP42
ENSG00000084676	2	24704783	25003571	616	27	61836	2.8285	0.0023386	NCOA1
ENSG00000204301	6	32152620	32201844	257	33	61902	2.8212	0.0023926	NOTCH4
ENSG00000120885	8	27444434	27482548	66	11	61739	2.807	0.0025006	CLU
ENSG00000070882	7	24826158	25031253	422	73	61724	2.8013	0.0025446	OSBPL3
ENSG00000148482	10	18230768	18342221	288	37	61739	2.8009	0.002548	SLC39A12
ENSG00000159461	16	56385364	56469450	205	16	61841	2.7975	0.0025752	AMFR
ENSG00000143149	1	165621453	165678100	193	20	61783	2.7946	0.0025979	ALDH9A1
ENSG00000120088	17	43689267	43923194	877	8	61902	2.7929	0.0026122	CRHR1
ENSG00000158747	1	19957048	19994945	89	21	61801	2.7777	0.0027369	NBL1
ENSG00000185897	19	35839362	35861387	26	9	61741	2.776	0.0027519	FFAR3
ENSG00000155313	21	17092344	17262377	283	10	61867	2.7684	0.0028168	USP25
ENSG00000172059	2	10172976	10204963	61	10	61712	2.7658	0.0028394	KLF11
ENSG00000068781	2	48747064	49013654	684	65	61779	2.763	0.0028632	STON1-GTF2A1L
ENSG00000186868	17	43961748	44115700	688	4	61909	2.7552	0.0029329	MAPT
ENSG00000188997	11	77872295	77909868	48	9	61789	2.7549	0.0029359	KCTD21
ENSG00000172348	6	46178475	46469709	444	28	61805	2.7467	0.0030102	RCAN2
ENSG00000140474	15	75118457	75145687	34	7	61807	2.7411	0.0030619	ULK3
ENSG00000272414	4	77162874	77242282	187	19	61782	2.7376	0.0030944	FAM47E-STBD1
ENSG00000140553	15	91463410	91507323	95	11	61787	2.7348	0.0031212	UNC45A
ENSG00000118804	4	77162886	77242752	189	19	61784	2.7338	0.0031308	FAM47E-STBD1
ENSG00000107882	10	104253744	104403292	317	14	61892	2.7275	0.0031911	SUFU
ENSG00000161682	17	42420583	42451243	25	11	61809	2.7239	0.0032262	FAM171A2
ENSG00000169758	15	76342178	76531462	360	40	61785	2.7232	0.0032331	C15orf27
ENSG00000178741	15	75202132	75240509	44	8	61862	2.7199	0.0032653	COX5A
ENSG00000103653	15	75064398	75105539	76	10	61854	2.7121	0.0033432	CSK
ENSG00000239789	7	56009512	56034192	66	14	61816	2.7056	0.0034093	MRPS17
ENSG00000116984	1	236948610	237077281	296	14	61817	2.7028	0.0034374	MTR
ENSG00000198570	1	211639864	211676259	78	18	61700	2.7012	0.0034548	RD3
ENSG00000258474	14	32404059	32429588	72	12	61743	2.6974	0.0034946	RP11-187E13.1
ENSG00000145337	4	89432136	89454964	4	2	61825	2.6903	0.003569	PYURF
ENSG00000255072	4	89432724	89452940	4	2	61825	2.6903	0.003569	PIGY
ENSG00000189007	6	143733969	143781810	105	5	61899	2.69	0.003573	ADAT2
ENSG00000116786	1	16000827	16071264	158	11	61843	2.6895	0.0035779	PLEKHM2
ENSG00000028277	19	42580263	42710737	117	7	61857	2.6882	0.0035921	POU2F2
ENSG00000120071	17	44097282	44312733	679	5	61842	2.6867	0.0036084	KANSL1
ENSG00000009307	1	115249534	115311297	91	11	61868	2.6851	0.0036251	CSDE1
ENSG00000138107	10	104228986	104272482	125	7	61919	2.6834	0.0036437	ACTR1A
ENSG00000064012	2	202088166	202162434	174	28	61764	2.6811	0.0036686	CASP8
ENSG00000187824	17	10592332	10643633	120	3	61875	2.6804	0.0036766	TMEM220
ENSG00000164985	9	15454064	15521017	137	14	61797	2.6789	0.0036935	PSIP1
ENSG00000205022	16	88918034	88943068	76	6	61857	2.6777	0.0037064	PABPN1L
ENSG00000127804	17	2298856	2425185	267	31	61785	2.6751	0.0037354	METTL16
ENSG00000121766	1	31759842	31847783	207	12	61862	2.673	0.0037588	ZCCHC17
ENSG00000153487	13	111355083	111383421	72	6	61829	2.671	0.0037817	ING1
ENSG00000256762	17	44066616	44087060	96	3	61903	2.6701	0.003791	STH
ENSG00000162924	2	61098656	61168745	100	18	61752	2.6652	0.0038473	REL
ENSG00000135577	6	142369467	142419936	83	9	61788	2.6642	0.0038591	NMBR
ENSG00000138688	4	123063488	123293913	318	22	61874	2.6621	0.0038822	KIAA1109
ENSG00000176659	20	58620980	58658008	47	9	61810	2.6609	0.0038969	C20orf197
ENSG00000042753	19	47331393	47364249	25	11	61754	2.6583	0.003927	AP2S1
ENSG00000138111	10	104211149	104246802	98	9	61890	2.6554	0.0039605	TMEM180
ENSG00000170498	1	204149469	204175614	62	12	61744	2.6541	0.0039761	KISS1
ENSG00000196482	1	216666588	217321097	1527	136	61782	2.6523	0.0039974	ESRRG
ENSG00000183313	11	5997122	6018215	52	15	61800	2.6489	0.0040374	OR52L1
ENSG00000168546	8	21537915	21679869	138	35	61743	2.6465	0.004066	GFRA2
ENSG00000170222	17	10590911	10624550	84	2	61897	2.6451	0.0040833	ADPRM
ENSG00000184650	17	8233182	8259364	111	8	61744	2.6441	0.0040958	ODF4
ENSG00000172273	11	118982297	119016752	70	6	61825	2.6421	0.0041193	HINFP
ENSG00000184156	8	133123108	133503200	1016	89	61809	2.6418	0.0041233	KCNQ3
ENSG00000172375	11	118962908	118999252	67	7	61764	2.6409	0.0041349	C2CD2L
ENSG00000179902	1	109638573	109666479	90	14	61843	2.639	0.0041578	C1orf194
ENSG00000007171	17	26073792	26137525	99	20	61743	2.6371	0.0041809	NOS2
ENSG00000173406	1	57450451	59022406	3711	251	61799	2.634	0.0042191	DAB1
ENSG00000122042	13	30328508	30434821	229	15	61822	2.6316	0.0042491	UBL3
ENSG00000173917	17	46608256	46633441	52	8	61858	2.6308	0.0042589	HOXB2
ENSG00000119535	1	36921644	36958879	80	15	61814	2.6299	0.0042707	CSF3R
ENSG00000109452	4	142934313	143778585	1935	80	61818	2.6293	0.0042778	INPP4B
ENSG00000272772	5	133492861	133571762	158	8	61859	2.6272	0.0043047	CTD-2410N18.5
ENSG00000106009	7	2567511	2605361	87	10	61824	2.6213	0.0043792	BRAT1
ENSG00000105409	19	42460734	42511649	17	7	61758	2.6213	0.0043794	ATP1A3
ENSG00000178761	15	75182328	75209462	38	6	61910	2.6204	0.0043915	FAM219B
ENSG00000165813	10	115870621	115943979	121	13	61814	2.6204	0.0043916	C10orf118
ENSG00000187416	7	103959104	104559001	1329	97	61762	2.6203	0.004392	LHFPL3
ENSG00000168795	9	37428111	37475396	66	13	61846	2.62	0.004396	ZBTB5
ENSG00000127903	19	57164020	57193151	83	13	61806	2.617	0.0044356	ZNF835
ENSG00000164093	4	111528579	111573279	38	7	61654	2.6129	0.0044895	PITX2
ENSG00000185372	5	180541357	180562304	31	6	61781	2.6123	0.0044967	OR2V1
ENSG00000145192	3	186320712	186349107	75	12	61756	2.6123	0.0044973	AHSG
ENSG00000146151	6	55289167	55454012	667	29	61835	2.6116	0.0045055	HMGCLL1
ENSG00000099889	22	19947419	20014331	212	27	61829	2.6088	0.0045425	ARVCF
ENSG00000167515	16	88912628	88939094	97	10	61839	2.6086	0.0045454	TRAPPC2L
ENSG00000230610	1	38282232	38303886	44	10	61886	2.6084	0.0045479	AL929472.1
ENSG00000144747	3	69058978	69111484	54	9	61672	2.6044	0.0046019	TMF1
ENSG00000159556	15	76619065	76644817	43	11	61727	2.6039	0.0046089	ISL2
ENSG00000184995	9	21470841	21492312	42	6	61800	2.5968	0.0047055	IFNE
ENSG00000268402	6	143749575	143774295	62	3	61926	2.5966	0.0047076	AL031320.1
ENSG00000140374	15	76497696	76613813	223	16	61791	2.5959	0.0047178	ETFA
ENSG00000167037	22	25192236	25333545	366	47	61824	2.5956	0.0047216	SGSM1
ENSG00000213339	19	10802106	10834113	54	7	61826	2.5941	0.0047418	QTRT1
ENSG00000168528	1	31872412	31917525	149	13	61738	2.5929	0.0047581	SERINC2
ENSG00000203795	10	124660217	124682627	39	8	61629	2.5926	0.0047625	FAM24A
ENSG00000131374	3	17188654	18496309	2439	47	61806	2.5917	0.0047751	TBC1D5
ENSG00000100311	22	39609364	39650756	94	12	61772	2.5906	0.0047911	PDGFB
ENSG00000111707	12	118804185	118865840	144	11	61775	2.5888	0.0048162	SUDS3
ENSG00000165325	11	93053137	93181653	387	22	61825	2.5861	0.0048528	CCDC67
ENSG00000085433	1	109502836	109594850	170	20	61782	2.5833	0.0048937	WDR47
ENSG00000270136	1	19913473	19994549	178	29	61801	2.5826	0.0049023	MINOS1-NBL1
ENSG00000268950	1	31892192	31912614	72	11	61807	2.5731	0.0050391	AC114494.1
ENSG00000136546	2	167250083	167360757	273	21	61845	2.5661	0.0051422	SCN7A
ENSG00000108465	17	46035176	46069140	95	14	61839	2.5653	0.0051542	CDK5RAP3
ENSG00000121236	11	5607339	5644188	110	26	61751	2.5637	0.0051776	TRIM6
ENSG00000155085	6	109804059	110022420	570	12	61922	2.5632	0.0051854	AK9
ENSG00000184508	15	91464148	91485799	50	5	61761	2.5618	0.0052067	HDDC3
ENSG00000145723	5	102411704	102465855	162	8	61889	2.5571	0.0052774	GIN1
ENSG00000128250	22	29824572	29848444	65	9	61840	2.5556	0.0053007	RFPL1
ENSG00000023516	13	42836289	42907396	127	13	61768	2.5478	0.0054203	AKAP11
ENSG00000166828	16	23184036	23238204	181	13	61795	2.5429	0.0054962	SCNN1G
ENSG00000119042	2	200124223	200345989	248	22	61796	2.5423	0.0055062	SATB2
ENSG00000162461	1	16052900	16077891	28	6	61692	2.5343	0.005634	SLC25A34
ENSG00000205795	2	10186907	10231071	119	20	61766	2.534	0.0056385	CYS1
ENSG00000175309	5	177625498	177669792	85	17	61743	2.5299	0.0057055	PHYKPL
ENSG00000230657	12	11450017	11473369	44	8	61774	2.5258	0.0057717	PRB4
ENSG00000111911	6	126267927	126311387	47	3	61772	2.5237	0.0058063	HINT3
ENSG00000197451	5	177621508	177648164	48	11	61699	2.5207	0.0058566	HNRNPAB
ENSG00000139835	13	113968505	114028446	137	20	61776	2.5195	0.0058754	GRTP1
ENSG00000205835	3	190560666	190620218	99	16	61809	2.5184	0.0058953	GMNC
ENSG00000109618	4	25111627	25172204	114	19	61868	2.5183	0.0058966	SEPSECS
ENSG00000166411	15	78413840	78474291	131	20	61851	2.5178	0.005904	IDH3A
ENSG00000106460	7	12240867	12292993	247	14	61784	2.5177	0.0059057	TMEM106B
ENSG00000136531	2	166085912	166258818	389	30	61850	2.5167	0.0059226	SCN2A
ENSG00000079805	19	10818755	10954164	279	25	61829	2.5138	0.0059715	DNM2
ENSG00000113575	5	133520025	133571833	117	5	61854	2.5132	0.0059823	PPP2CA
ENSG00000150760	10	128583978	129260781	1282	112	61783	2.5127	0.0059913	DOCK1
ENSG00000197312	1	15933995	16005539	151	7	61865	2.5125	0.005994	DDI2
ENSG00000088827	20	3657617	3697775	112	19	61772	2.5106	0.0060267	SIGLEC1
ENSG00000143226	1	161465220	161503803	39	10	61706	2.5061	0.006103	FCGR2A
ENSG00000204472	6	31572961	31594798	75	15	61899	2.5045	0.0061312	AIF1
ENSG00000243244	2	48746522	48836025	251	29	61802	2.5032	0.0061541	STON1
ENSG00000215346	8	10973980	10997745	71	12	61718	2.5017	0.0061795	AF131215.5
ENSG00000152749	13	95244157	95296899	91	11	61807	2.4983	0.0062401	GPR180
ENSG00000186094	1	48988527	50499585	1817	52	61828	2.4979	0.0062463	AGBL4
ENSG00000142149	21	33235628	33426946	480	63	61751	2.4979	0.006247	HUNK
ENSG00000205476	14	99967603	100080363	292	23	61744	2.4962	0.0062766	CCDC85C
ENSG00000114023	3	122093023	122141181	134	17	61743	2.4938	0.006319	FAM162A
ENSG00000088926	4	187177099	187220835	107	22	61761	2.4934	0.0063258	F11
ENSG00000152601	3	151951617	152193569	307	21	61794	2.4932	0.0063297	MBNL1
ENSG00000186591	7	129460572	129602789	428	14	61906	2.4932	0.0063304	UBE2H
ENSG00000059915	10	104152376	104191296	46	15	61824	2.4923	0.0063451	PSD
ENSG00000060688	1	31722417	31779662	146	9	61868	2.4913	0.0063633	SNRNP40
ENSG00000066651	6	126297576	126370422	56	3	61833	2.4821	0.0065307	TRMT11
ENSG00000168447	16	23279552	23402620	200	32	61787	2.481	0.0065504	SCNN1B
ENSG00000169855	3	78636390	79826965	2333	94	61785	2.4787	0.0065937	ROBO1
ENSG00000133028	17	10573654	10611692	45	3	61817	2.4759	0.006646	SCO1
ENSG00000152582	5	35607946	35824713	553	30	61876	2.4751	0.0066608	SPEF2
ENSG00000161609	19	49881475	49931251	123	8	61829	2.4741	0.0066783	CCDC155
ENSG00000184924	2	25002603	25026251	70	13	61855	2.4736	0.0066879	PTRHD1
ENSG00000164151	5	5410777	5500347	122	14	61857	2.4718	0.0067215	KIAA0947
ENSG00000161298	19	37085719	37129499	71	10	61903	2.4714	0.0067286	ZNF382
ENSG00000113558	5	133474633	133522729	67	7	61894	2.4713	0.0067317	SKP1
ENSG00000215695	1	15976364	15998217	37	3	61897	2.4677	0.0067999	RSC1A1
ENSG00000184897	3	129023615	129045120	34	4	61779	2.4642	0.0068661	H1FX
ENSG00000261567	16	85381069	85403055	33	10	61721	2.4594	0.0069581	RP11-680G10.1
ENSG00000172377	11	57875972	57896916	22	5	61678	2.4581	0.0069845	OR9I1
ENSG00000148444	10	22594903	22619235	6	3	61786	2.458	0.0069857	COMMD3
ENSG00000138031	2	25032038	25152708	354	22	61769	2.4545	0.0070535	ADCY3
ENSG00000148688	10	92621473	92678312	91	11	61913	2.4538	0.0070679	RPP30
ENSG00000196366	9	139367947	139390518	56	9	61862	2.4528	0.0070881	C9orf163
ENSG00000164048	3	48272590	48350743	125	7	61869	2.4487	0.0071689	ZNF589
ENSG00000179520	12	100740857	100825837	159	24	61807	2.4445	0.007253	SLC17A8
ENSG00000197448	7	142931186	142977947	22	10	61737	2.443	0.0072823	GSTK1
ENSG00000204084	1	38316369	38422729	201	20	61760	2.443	0.0072826	INPP5B
ENSG00000171206	10	104394253	104428164	62	11	61870	2.4429	0.0072845	TRIM8
ENSG00000172995	3	35670437	35845988	281	29	61780	2.4397	0.0073489	ARPP21
ENSG00000108239	10	96152261	96305687	212	18	61807	2.4392	0.0073607	TBC1D12
ENSG00000143867	2	19541246	19568414	53	12	61789	2.4341	0.0074645	OSR1
ENSG00000198150	17	8251731	8273538	60	6	61671	2.4339	0.0074694	AC135178.1
ENSG00000153485	14	93641296	93663434	27	11	61786	2.432	0.0075069	TMEM251
ENSG00000176597	3	182961032	183026292	42	10	61785	2.4302	0.0075447	B3GNT5
ENSG00000165092	9	75505578	75705358	264	26	61749	2.4276	0.0075993	ALDH1A1
ENSG00000119965	10	124680419	124723919	68	15	61758	2.4238	0.0076798	C10orf88
ENSG00000151929	10	121400882	121447331	83	15	61713	2.4232	0.0076915	BAG3
ENSG00000135090	12	118577606	118820750	430	21	61861	2.4232	0.0076927	TAOK3
ENSG00000172367	11	119046166	119070932	22	5	61793	2.423	0.0076962	PDZD3
ENSG00000171044	8	10743555	11068875	709	46	61736	2.4224	0.0077084	XKR6
ENSG00000197140	8	38954509	39152430	376	15	61790	2.4198	0.0077636	ADAM32
ENSG00000174446	15	66772473	66800151	67	11	61887	2.4191	0.0077801	SNAPC5
ENSG00000119522	9	126131933	126702431	1176	52	61799	2.4184	0.0077951	DENND1A
ENSG00000181991	15	89000684	89032222	5	3	61745	2.4124	0.0079245	MRPS11
ENSG00000174444	15	66780355	66826870	115	15	61903	2.4118	0.0079366	RPL4
ENSG00000165275	9	37743804	37788969	125	15	61836	2.4063	0.0080575	TRMT10B
ENSG00000113732	5	172400760	172472448	124	22	61809	2.4061	0.0080621	ATP6V0E1
ENSG00000229453	3	48338336	48379831	98	4	61912	2.4054	0.0080765	SPINK8
ENSG00000142208	14	105225686	105272088	74	15	61758	2.4048	0.0080915	AKT1
ENSG00000235531	8	72730402	73040628	958	66	61791	2.4046	0.0080948	RP11-383H13.1
ENSG00000180332	13	45756988	45785175	44	4	61773	2.4002	0.0081938	KCTD4
ENSG00000169032	15	66669155	66794650	339	21	61875	2.4	0.008197	MAP2K1
ENSG00000185105	17	79887521	79915109	21	4	61770	2.3993	0.0082123	MYADML2
ENSG00000167634	19	55424877	55487680	166	29	61789	2.3934	0.0083472	NLRP7
ENSG00000005801	11	3350491	3410448	148	11	61817	2.3884	0.0084611	ZNF195
ENSG00000107371	9	37756975	37811434	133	12	61895	2.387	0.0084938	EXOSC3
ENSG00000250038	4	28353901	28414486	200	15	61773	2.3866	0.0085036	RP11-180C1.1
ENSG00000122862	10	70837862	70874567	55	11	61703	2.3861	0.008515	SRGN
ENSG00000227059	12	133784898	133822681	56	8	61688	2.3858	0.0085218	ANHX
ENSG00000129351	19	10754937	10813093	71	7	61816	2.3853	0.0085327	ILF3
ENSG00000186081	12	52898359	52924471	88	9	61858	2.3835	0.0085736	KRT5
ENSG00000186222	4	6707842	6729387	23	8	61728	2.3815	0.0086202	BLOC1S4
ENSG00000125037	3	9994221	10062800	180	6	61879	2.3775	0.0087146	EMC3
ENSG00000105371	19	10387643	10409198	42	10	61833	2.3735	0.0088109	ICAM4
ENSG00000196547	15	91435448	91475814	71	12	61860	2.3719	0.0088487	MAN2A2
ENSG00000131914	1	26727269	26766213	57	9	61774	2.3717	0.0088537	LIN28A
ENSG00000166866	12	57412301	57454982	79	8	61900	2.3715	0.0088579	MYO1A
ENSG00000006114	17	35864900	35979544	128	21	61781	2.3708	0.008876	SYNRG
ENSG00000248712	11	119050347	119077479	27	6	61813	2.3675	0.0089543	CCDC153
ENSG00000196099	11	123666043	123687095	61	18	61698	2.3671	0.0089649	OR6M1
ENSG00000164113	4	123290121	123360957	124	17	61868	2.3652	0.0090091	ADAD1
ENSG00000213047	1	197463878	197754826	324	14	61779	2.3632	0.0090579	DENND1B
ENSG00000116771	1	15888848	15921605	132	10	61805	2.3625	0.0090768	AGMAT
ENSG00000138115	10	96786530	96839254	200	21	61901	2.3597	0.0091456	CYP2C8
ENSG00000172113	3	48324754	48353175	60	3	61888	2.3596	0.009148	NME6
ENSG00000268556	2	105857759	105879601	30	7	61723	2.3594	0.0091523	AC012360.1
ENSG00000269103	22	21348030	21370736	75	12	61739	2.3591	0.0091603	AC002472.1
ENSG00000133943	14	91516677	91701976	273	37	61799	2.3585	0.0091735	C14orf159
ENSG00000159202	17	46975731	47016418	121	8	61924	2.356	0.0092366	UBE2Z
ENSG00000135424	12	56068352	56119827	58	7	61763	2.3524	0.0093255	ITGA7
ENSG00000122741	9	37790499	37877663	226	6	61908	2.3511	0.0093602	DCAF10
ENSG00000124782	6	7097830	7262213	220	37	61757	2.3508	0.0093676	RREB1
ENSG00000178802	15	75172346	75201798	37	7	61913	2.3496	0.009397	MPI
ENSG00000179041	8	67331263	67352966	64	14	61895	2.3472	0.009457	RRS1
ENSG00000163659	3	156381024	156434559	96	9	61799	2.3456	0.0094992	TIPARP
ENSG00000177427	17	18153848	18179866	40	8	61829	2.345	0.0095143	MIEF2
ENSG00000174442	15	66787297	66852115	174	18	61907	2.3445	0.0095254	ZWILCH
ENSG00000048740	10	11037259	11388674	834	83	61769	2.3444	0.0095289	CELF2
ENSG00000166965	15	91488100	91516349	72	14	61794	2.3412	0.0096107	RCCD1
ENSG00000213185	10	124598594	124649157	73	15	61779	2.3411	0.009614	FAM24B
ENSG00000149527	1	2347419	2446969	155	31	61745	2.3408	0.0096223	PLCH2
ENSG00000188342	13	45684650	45868237	299	12	61815	2.3391	0.0096647	GTF2F2
ENSG00000035141	2	70513107	70539222	36	3	61770	2.3388	0.0096728	FAM136A
ENSG00000090339	19	10371511	10407291	50	15	61839	2.3351	0.0097685	ICAM1
ENSG00000145721	5	96417574	96488576	94	18	61800	2.3347	0.0097801	LIX1
ENSG00000107554	10	101625334	101779676	424	22	61815	2.3345	0.0097843	DNMBP
ENSG00000156398	10	104464295	104513249	72	12	61898	2.333	0.0098232	SFXN2
ENSG00000164975	9	15412702	15475951	157	15	61836	2.3327	0.0098316	SNAPC3
ENSG00000144283	2	159303476	159549391	636	23	61836	2.3327	0.0098319	PKP4
ENSG00000187626	6	28202401	28237011	67	12	61938	2.3322	0.009846	ZKSCAN4
ENSG00000174567	1	204157288	204193220	80	18	61737	2.3317	0.0098587	GOLT1A
ENSG00000157999	7	6061007	6086017	102	16	61867	2.3315	0.0098631	ANKRD61
ENSG00000160471	19	55850674	55876182	44	10	61777	2.3312	0.0098706	COX6B2
ENSG00000137106	9	37412663	37446987	66	14	61844	2.327	0.0099821	GRHPR
ENSG00000116299	1	109646301	109759401	287	33	61839	2.3268	0.0099885	KIAA1324
ENSG00000160570	19	42692750	42734292	30	3	61865	2.3263	0.010001	DEDD2
ENSG00000092140	14	31018329	31099269	161	21	61851	2.3245	0.010049	G2E3
ENSG00000166265	21	27828528	27955603	295	49	61769	2.3238	0.010068	CYYR1
ENSG00000256269	11	118945576	118974259	35	7	61790	2.3224	0.010105	HMBS
ENSG00000154639	21	18874700	18975897	161	19	61796	2.3193	0.01019	CXADR
ENSG00000155749	2	202142994	202232121	216	22	61728	2.3189	0.010201	ALS2CR12
ENSG00000049239	1	9284834	9341396	74	16	61692	2.3176	0.010236	H6PD
ENSG00000160124	3	122068438	122112078	123	18	61683	2.317	0.010251	CCDC58
ENSG00000197786	11	58115597	58136542	49	4	61929	2.3127	0.01037	OR5B17
ENSG00000166863	12	57393784	57432667	72	8	61886	2.3113	0.010408	TAC3
ENSG00000163704	3	9977226	10004078	43	5	61830	2.3109	0.010419	PRRT3
ENSG00000118263	2	207928861	208041991	220	42	61705	2.3091	0.010469	KLF7
ENSG00000196588	22	40796285	41042706	358	14	61856	2.3082	0.010494	MKL1
ENSG00000133247	19	55841221	55869488	50	9	61682	2.3071	0.010524	SUV420H2
ENSG00000177025	19	58459805	58495902	83	8	61816	2.3071	0.010526	C19orf18
ENSG00000226104	19	10741715	10762093	34	4	61844	2.3055	0.01057	AC011475.1
ENSG00000132639	20	10189478	10298066	163	29	61793	2.2983	0.010773	SNAP25
ENSG00000197430	10	98092973	98129092	101	12	61725	2.2971	0.010806	OPALIN
ENSG00000131686	1	8995926	9045151	116	30	61758	2.2948	0.010871	CA6
ENSG00000268098	21	37392368	37427818	100	14	61869	2.2942	0.010888	AP000688.1
ENSG00000121417	19	58131761	58164147	126	6	61843	2.2932	0.010918	ZNF211
ENSG00000167414	19	47127333	47147942	52	9	61706	2.2921	0.01095	GNG8
ENSG00000175911	17	78967135	78988932	77	11	61721	2.2902	0.011004	AC127496.1
ENSG00000102901	16	67852060	67891714	51	7	61929	2.2896	0.011021	CENPT
ENSG00000153064	4	102322443	103005969	1304	73	61781	2.2891	0.011035	BANK1
ENSG00000181751	5	102584403	102624361	87	9	61818	2.2889	0.011042	C5orf30
ENSG00000206069	22	25321077	25352662	27	6	61715	2.2862	0.01112	TMEM211
ENSG00000167230	17	35722928	35759662	36	10	61770	2.2851	0.011153	C17orf78
ENSG00000116001	2	70426576	70485792	101	5	61840	2.285	0.011157	TIA1
ENSG00000204764	5	170278874	170737019	788	15	61872	2.2835	0.011201	RANBP17
ENSG00000090905	16	24731016	24848953	207	22	61856	2.2831	0.011212	TNRC6A
ENSG00000239264	6	7871483	8036646	505	48	61824	2.2821	0.01124	TXNDC5
ENSG00000184436	22	21343393	21366485	70	12	61752	2.2808	0.01128	THAP7
ENSG00000163935	3	52927588	53090766	275	14	61765	2.2808	0.011281	SFMBT1
ENSG00000150712	5	32217100	32323115	247	18	61844	2.2803	0.011294	MTMR12
ENSG00000183421	21	43149529	43197266	150	20	61818	2.2802	0.011298	RIPK4
ENSG00000196616	4	100216121	100252558	94	19	61892	2.2793	0.011326	ADH1B
ENSG00000189051	17	8284022	8311144	28	9	61743	2.2784	0.01135	RNF222
ENSG00000101417	20	32284512	32318125	58	10	61789	2.2778	0.01137	PXMP4
ENSG00000178796	1	151672909	151712281	60	10	61733	2.2765	0.011407	RIIAD1
ENSG00000196981	3	122120715	122144882	54	9	61862	2.2739	0.011487	WDR5B
ENSG00000102904	16	67830668	67876051	52	9	61915	2.2685	0.01165	TSNAXIP1
ENSG00000115306	2	54673422	54906812	542	27	61754	2.2684	0.011652	SPTBN1
ENSG00000141293	17	46200802	46517637	704	29	61862	2.2672	0.01169	SKAP1
ENSG00000204306	11	120372511	120395732	44	11	61796	2.2663	0.011716	AP002348.1
ENSG00000163703	3	9965506	9997097	46	8	61812	2.266	0.011725	CRELD1
ENSG00000154645	21	19263580	19649690	548	81	61722	2.2646	0.011769	CHODL
ENSG00000177694	3	174146363	175533428	3275	195	61765	2.2628	0.011825	NAALADL2
ENSG00000140386	15	76630526	77207785	1044	21	61895	2.2627	0.011828	SCAPER
ENSG00000159210	17	46996678	47032479	121	9	61923	2.2626	0.01183	SNF8
ENSG00000269165	10	52084298	52105876	41	8	61785	2.2621	0.011847	AC069547.1
ENSG00000152969	4	6017926	6212318	390	77	61781	2.2574	0.011992	JAKMIP1
ENSG00000169429	4	74596223	74619433	41	5	61819	2.2567	0.012015	IL8
ENSG00000187258	7	34687851	34927944	705	45	61825	2.2566	0.012015	NPSR1
ENSG00000175806	8	9901778	10296401	1013	79	61723	2.2566	0.012016	MSRA
ENSG00000092108	14	31081318	31215018	295	18	61894	2.2559	0.012038	SCFD1
ENSG00000071626	19	1397568	1445719	53	9	61772	2.2559	0.01204	DAZAP1
ENSG00000002016	12	1011243	1109219	185	35	61754	2.2555	0.012052	RAD52
ENSG00000169783	15	77895369	78123242	489	39	61761	2.2543	0.012089	LINGO1
ENSG00000062598	20	44984688	45071704	81	7	61777	2.2527	0.012138	ELMO2
ENSG00000186509	11	57781353	57959088	429	29	61804	2.2522	0.012154	OR9Q1
ENSG00000080189	20	44968167	45003043	44	9	61723	2.252	0.012162	SLC35C2
ENSG00000259066	14	93641318	93694932	118	20	61835	2.2511	0.012191	RP11-371E8.4
ENSG00000118217	1	161726084	161943860	621	20	61886	2.251	0.012192	ATF6
ENSG00000056291	4	72887521	73023784	296	9	61869	2.2505	0.012207	NPFFR2
ENSG00000205592	12	40777197	40974632	952	30	61902	2.2481	0.012285	MUC19
ENSG00000152454	19	58442201	58469043	51	8	61808	2.245	0.012383	ZNF256
ENSG00000263620	17	8044134	8076293	49	8	61793	2.2438	0.012424	RP11-599B13.6
ENSG00000146731	7	56109323	56141682	76	13	61834	2.2425	0.012465	CCT6A
ENSG00000181908	11	64206546	64229126	12	8	61746	2.24	0.012547	AP003774.4
ENSG00000134987	5	110417414	110476200	163	18	61806	2.2399	0.01255	WDR36
ENSG00000240510	1	151672909	151712070	59	10	61734	2.2397	0.012557	AL589765.1
ENSG00000175104	11	36498577	36541822	58	9	61772	2.2394	0.012564	TRAF6
ENSG00000099957	22	21354097	21393119	119	23	61756	2.2363	0.012667	P2RX6
ENSG00000164045	3	48188636	48239892	49	9	61846	2.236	0.012676	CDC25A
ENSG00000105376	19	10390657	10417454	44	10	61810	2.2351	0.012706	ICAM5
ENSG00000146221	6	44236480	44275458	124	13	61891	2.2346	0.012721	TCTE1
ENSG00000101493	18	74059644	74217146	342	34	61810	2.2338	0.012749	ZNF516
ENSG00000166152	16	49397734	49443342	104	9	61769	2.2314	0.012828	C16orf78
ENSG00000268846	2	187357219	187377356	38	7	61862	2.23	0.012873	AC018867.2
ENSG00000111445	12	118441393	118480935	70	14	61751	2.2297	0.012884	RFC5
ENSG00000177302	17	18164742	18228321	138	11	61897	2.2279	0.012944	TOP3A
ENSG00000163359	2	238222646	238333018	225	38	61820	2.2271	0.012971	COL6A3
ENSG00000140795	16	46730891	46834319	29	14	61791	2.2267	0.012984	MYLK3
ENSG00000166938	15	66575555	66636236	132	23	61823	2.2256	0.01302	DIS3L
ENSG00000220205	17	8052467	8076864	45	6	61803	2.2243	0.013062	VAMP2
ENSG00000090060	14	96957770	97043448	108	9	61784	2.2228	0.013116	PAPOLA
ENSG00000115073	2	98262431	98290570	31	5	61882	2.2202	0.013202	ACTR1B
ENSG00000116138	1	15843308	15928874	277	11	61870	2.2199	0.013213	DNAJC16
ENSG00000172269	11	118957213	118989041	47	7	61776	2.2195	0.013227	DPAGT1
ENSG00000141627	18	46560039	46997717	1128	26	61869	2.2175	0.013293	DYM
ENSG00000110700	11	17085936	17109334	51	11	61838	2.2171	0.013307	RPS13
ENSG00000144043	2	71203068	71232075	50	8	61848	2.2119	0.013487	TEX261
ENSG00000168288	2	150416148	150454330	87	8	61893	2.2119	0.013487	MMADHC
ENSG00000156453	5	141222938	141268811	57	17	61821	2.21	0.013553	PCDH1
ENSG00000259040	6	7871755	8074597	593	47	61814	2.2096	0.013568	BLOC1S5-TXNDC5
ENSG00000155111	6	110921181	111147161	427	25	61856	2.2083	0.01361	CDK19
ENSG00000178233	6	44228203	44285243	162	18	61846	2.2073	0.013646	TMEM151B
ENSG00000204300	11	123743633	123766349	38	9	61622	2.2061	0.013689	TMEM225
ENSG00000172179	6	22277480	22307730	38	13	61830	2.2059	0.013695	PRL
ENSG00000105467	19	48857652	48889633	56	13	61729	2.2003	0.013893	SYNGR4
ENSG00000162928	2	61234360	61289125	68	13	61745	2.1983	0.013962	PEX13
ENSG00000159224	17	47025916	47055958	83	10	61776	2.1973	0.013999	GIP
ENSG00000204444	6	31610193	31635987	80	20	61910	2.197	0.014008	APOM
ENSG00000052723	1	115302100	115333306	21	8	61710	2.1966	0.014024	SIKE1
ENSG00000158163	3	137770832	137844660	137	9	61822	2.1937	0.01413	DZIP1L
ENSG00000137941	1	84320711	84474833	404	16	61863	2.1936	0.014133	TTLL7
ENSG00000187398	11	24508516	25114150	1942	74	61798	2.1928	0.014159	LUZP2
ENSG00000179627	14	105256933	105281049	39	8	61737	2.1922	0.014184	ZBTB42
ENSG00000112837	6	85387069	85484237	219	21	61829	2.1864	0.014393	TBX18
ENSG00000170439	12	56065330	56088395	25	4	61676	2.1847	0.014454	METTL7B
ENSG00000099797	19	14617897	14686792	120	22	61789	2.1842	0.014473	TECR
ENSG00000148396	9	139324549	139382141	139	16	61854	2.1833	0.014507	SEC16A
ENSG00000184344	12	7832378	7858372	95	20	61820	2.1833	0.014507	GDF3
ENSG00000104221	8	37690786	37717422	14	7	61777	2.1832	0.014511	BRF2
ENSG00000256655	8	128949126	128970591	38	7	61786	2.1811	0.014586	TMEM75
ENSG00000058091	7	90085738	90849905	2066	71	61818	2.1807	0.014602	CDK14
ENSG00000101489	18	34813010	35156000	525	76	61757	2.1805	0.014609	CELF4
ENSG00000136155	13	78099809	78229398	248	31	61847	2.1804	0.014612	SCEL
ENSG00000138092	2	25006005	25055245	157	19	61853	2.18	0.014629	CENPO
ENSG00000160179	21	43609799	43727354	257	42	61762	2.1787	0.014677	ABCG1
ENSG00000185942	8	63151150	63922211	2030	64	61791	2.1785	0.014684	NKAIN3
ENSG00000185917	21	37396839	37461687	201	23	61824	2.1779	0.014708	SETD4
ENSG00000121542	3	122910774	123002977	259	6	61909	2.1772	0.014732	SEC22A
ENSG00000120696	13	41753969	41778702	21	5	61795	2.177	0.014741	KBTBD7
ENSG00000197363	8	146014261	146046554	70	9	61750	2.1762	0.014771	ZNF517
ENSG00000181817	1	36846839	36873493	75	7	61864	2.175	0.014814	LSM10
ENSG00000258588	11	5607955	5675628	194	37	61755	2.1744	0.014837	TRIM6-TRIM34
ENSG00000115998	2	70367012	70485747	206	14	61847	2.1732	0.014884	C2orf42
ENSG00000116005	2	70474518	70518323	76	5	61861	2.1727	0.0149	PCYOX1
ENSG00000184459	22	32799834	32870471	216	46	61839	2.1713	0.014954	BPIFC
ENSG00000173391	12	10300902	10334737	125	12	61840	2.1702	0.014996	OLR1
ENSG00000204814	9	44857571	44880528	33	4	61905	2.1697	0.015014	RP11-160N1.10
ENSG00000143977	2	70498494	70530903	51	4	61798	2.1688	0.015047	SNRPG
ENSG00000065320	17	8914859	9157317	627	69	61781	2.1687	0.015052	NTN1
ENSG00000165029	9	107533283	107700518	491	80	61780	2.166	0.015157	ABCA1
ENSG00000249773	7	55944970	56032932	215	26	61858	2.1656	0.015171	MRPS17
ENSG00000115138	2	25373722	25401772	43	11	61739	2.1629	0.015274	POMC
ENSG00000162460	1	16058917	16084477	37	8	61693	2.1619	0.015311	TMEM82
ENSG00000167625	19	42714423	42742353	19	4	61793	2.1613	0.015337	ZNF526
ENSG00000269879	10	24760273	24780632	32	5	61769	2.1607	0.015358	AL353583.1
ENSG00000103507	16	31107428	31134110	29	4	61804	2.1596	0.015401	BCKDK
ENSG00000102898	16	67870635	67916470	56	8	61927	2.1577	0.015475	NUTF2
ENSG00000186047	13	51275144	51428075	291	28	61769	2.1576	0.015478	DLEU7
ENSG00000120068	17	46678739	46702478	66	16	61748	2.1572	0.015496	HOXB8
ENSG00000176974	17	18221187	18276856	136	12	61861	2.1569	0.015509	SHMT1
ENSG00000255508	11	62317075	62369003	48	5	61850	2.1566	0.015519	MIR3654
ENSG00000065548	2	187340883	187384090	72	10	61847	2.1564	0.015526	ZC3H15
ENSG00000075131	15	66618544	66689084	183	24	61907	2.1559	0.015545	TIPIN
ENSG00000149480	11	62350686	62379312	29	3	61765	2.1552	0.015573	MTA2
ENSG00000172769	11	58159937	58180882	101	5	61920	2.1545	0.015599	OR5B3
ENSG00000148677	10	92661853	92691033	53	15	61819	2.1513	0.015726	ANKRD1
ENSG00000125821	20	18558537	18754561	726	27	61880	2.1513	0.015728	DTD1
ENSG00000162670	1	190056792	190456759	585	30	61819	2.1496	0.015792	BRINP3
ENSG00000267531	19	55841254	55866561	45	8	61669	2.1495	0.015797	AC020922.1
ENSG00000137766	15	54295101	54930806	1837	86	61777	2.1493	0.015804	UNC13C
ENSG00000125788	20	113010	136392	54	11	61790	2.149	0.015816	DEFB126
ENSG00000148400	9	139378896	139450314	141	35	61746	2.1483	0.015843	NOTCH1
ENSG00000149016	11	62332517	62369649	32	5	61830	2.1454	0.015959	TUT1
ENSG00000024862	6	139084657	139124456	93	11	61870	2.145	0.015977	CCDC28A
ENSG00000196711	8	53436597	53488067	102	11	61876	2.1435	0.016038	FAM150A
ENSG00000174227	4	482989	543985	207	10	61804	2.1433	0.016046	PIGG
ENSG00000140836	16	72806784	73103597	477	88	61774	2.1422	0.01609	ZFHX3
ENSG00000149541	11	62372768	62399647	17	4	61784	2.1417	0.016108	B3GAT3
ENSG00000198374	6	27823034	27843606	34	6	61943	2.1414	0.016119	HIST1H2AL
ENSG00000170385	1	211734910	211762084	51	8	61820	2.1368	0.016307	SLC30A1
ENSG00000184357	6	27824570	27845359	37	6	61945	2.1346	0.016397	HIST1H1B
ENSG00000183762	22	29459066	29574321	286	27	61832	2.1344	0.016405	KREMEN1
ENSG00000092345	3	16618299	16721813	303	42	61793	2.1322	0.016494	DAZL
ENSG00000104901	19	49855040	49888373	103	4	61926	2.1318	0.016512	DKKL1
ENSG00000108439	17	46008872	46035654	70	13	61789	2.1304	0.016568	PNPO
ENSG00000164181	5	60037618	60150216	235	26	61815	2.1271	0.016705	ELOVL7
ENSG00000074219	19	49833852	49875714	86	6	61889	2.1238	0.016844	TEAD2
ENSG00000103510	16	31117075	31152714	37	7	61758	2.1234	0.016859	KAT8
ENSG00000189157	4	77125193	77214933	270	20	61800	2.1222	0.01691	FAM47E
ENSG00000159228	21	37432239	37455464	81	15	61808	2.1222	0.016911	CBR1
ENSG00000146373	6	125273691	125423779	184	34	61766	2.1206	0.016979	RNF217
ENSG00000196098	3	98062698	98083663	38	8	61825	2.1205	0.016982	OR5K4
ENSG00000204439	6	31616075	31638549	66	17	61919	2.1204	0.016986	C6orf47
ENSG00000078018	2	210278782	210608842	734	29	61845	2.1203	0.016992	MAP2
ENSG00000149499	11	62359690	62390237	30	3	61727	2.1191	0.017042	EML3
ENSG00000133115	13	39530062	39575203	154	15	61850	2.1163	0.017162	STOML3
ENSG00000263809	17	8261956	8296505	59	11	61765	2.1159	0.017177	RP11-849F2.7
ENSG00000182572	6	27829623	27850099	37	6	61945	2.1156	0.017187	HIST1H3I
ENSG00000119285	1	236702305	236777804	432	16	61919	2.1155	0.017192	HEATR1
ENSG00000162244	3	52017616	52039958	14	6	61719	2.1148	0.017225	RPL29
ENSG00000161970	17	8270838	8296531	54	11	61777	2.1128	0.017307	RPL26
ENSG00000178965	1	75023795	75149422	145	17	61745	2.1123	0.017329	C1orf173
ENSG00000131375	3	15237659	15304425	72	12	61854	2.1109	0.017389	CAPN7
ENSG00000176994	17	18208624	18236517	73	7	61916	2.1106	0.017403	SMCR8
ENSG00000163449	2	216936589	216977506	71	10	61811	2.1079	0.01752	TMEM169
ENSG00000143891	2	38883052	38978379	147	18	61823	2.1071	0.017554	GALM
ENSG00000127603	1	39536988	39962849	751	32	61865	2.1041	0.017685	MACF1
ENSG00000186566	17	42462652	42590798	159	9	61888	2.1029	0.017736	GPATCH8
ENSG00000196660	1	219848769	220141989	836	38	61818	2.1025	0.017755	SLC30A10
ENSG00000129103	7	56121695	56158363	105	16	61849	2.1018	0.017786	SUMF2
ENSG00000052344	16	31132756	31157083	22	6	61747	2.1017	0.017789	PRSS8
ENSG00000185864	16	21835890	21902148	3	2	61589	2.1014	0.017803	NPIPB4
ENSG00000119689	14	75338594	75380448	99	12	61834	2.1009	0.017823	DLST
ENSG00000060237	12	851759	1030618	313	21	61829	2.1003	0.017851	WNK1
ENSG00000128268	22	39843349	39898199	49	17	61722	2.0992	0.017901	MGAT3
ENSG00000164749	8	76310149	76489078	651	37	61830	2.0983	0.017941	HNF4G
ENSG00000055609	7	151822010	152143090	288	7	61882	2.0965	0.01802	KMT2C
ENSG00000166037	11	95513129	95575857	198	15	61881	2.0943	0.018115	CEP57
ENSG00000180116	12	40009969	40312102	612	22	61842	2.0936	0.018147	C12orf40
ENSG00000162241	11	65132663	65161172	30	10	61693	2.0919	0.018224	SLC25A45
ENSG00000036448	8	1983155	2123475	815	70	61784	2.0917	0.018234	MYOM2
ENSG00000165630	10	13618927	13682868	149	18	61751	2.0908	0.018272	PRPF18
ENSG00000166881	12	57439426	57491846	82	10	61864	2.0897	0.018324	TMEM194A
ENSG00000012963	14	93663401	93705561	109	19	61842	2.0884	0.018382	UBR7
ENSG00000164588	5	45249349	45706253	459	30	61801	2.0882	0.018388	HCN1
ENSG00000241322	17	15458798	15532826	82	15	61641	2.0868	0.018455	CDRT1
ENSG00000152049	2	223906532	224073117	615	31	61847	2.0862	0.018479	KCNE4
ENSG00000090857	16	70137529	70205203	28	2	61791	2.086	0.01849	PDPR
ENSG00000166860	12	57382618	57410230	37	6	61854	2.0851	0.018531	ZBTB39
ENSG00000176540	11	48377037	48398017	28	5	61929	2.0851	0.018532	OR4C5
ENSG00000163902	3	128328817	128409918	224	18	61830	2.0831	0.018623	RPN1
ENSG00000072135	2	131103580	131142982	28	4	61739	2.083	0.018626	PTPN18
ENSG00000184478	11	5958570	5979591	46	11	61688	2.082	0.018671	OR56A3
ENSG00000165131	7	142626440	142647955	61	7	61900	2.0802	0.018756	C7orf34
ENSG00000174032	13	45957451	46002590	72	10	61860	2.0799	0.018768	SLC25A30
ENSG00000160013	19	47113725	47138375	72	9	61691	2.0796	0.018782	PTGIR
ENSG00000168286	16	67866213	67888097	29	5	61942	2.0796	0.018783	THAP11
ENSG00000101190	20	61462467	61503115	122	12	61809	2.0782	0.018846	TCFL5
ENSG00000160202	21	44579118	44602915	26	7	61751	2.0776	0.018871	CRYAA
ENSG00000198964	10	52055360	52394923	658	35	61793	2.0766	0.018919	SGMS1
ENSG00000145725	5	102445853	102558500	224	12	61877	2.0761	0.018942	PPIP5K2
ENSG00000124225	20	56213448	56296592	156	26	61809	2.0751	0.018988	PMEPA1
ENSG00000047315	4	57833888	57907334	208	25	61836	2.0738	0.019051	POLR2B
ENSG00000065268	19	973174	1004569	109	16	61767	2.0723	0.019118	WDR18
ENSG00000196436	16	74401776	74435978	2	1	61470	2.0715	0.019155	NPIPB15
ENSG00000161326	17	35839937	35883603	89	14	61820	2.0699	0.01923	DUSP14
ENSG00000152818	6	144596837	145184170	960	76	61794	2.0699	0.019231	UTRN
ENSG00000172955	4	100113795	100150694	62	13	61788	2.0692	0.019262	ADH6
ENSG00000129636	16	47178298	47508060	285	15	61878	2.0691	0.019268	ITFG1
ENSG00000188486	11	118954564	118976177	28	6	61745	2.0674	0.019347	H2AFX
ENSG00000170270	14	93659239	93683439	53	10	61838	2.0652	0.019452	C14orf142
ENSG00000164047	3	48254837	48276981	27	9	61854	2.0649	0.019467	CAMP
ENSG00000189134	6	28217098	28238736	43	11	61937	2.0644	0.019489	NKAPL
ENSG00000162929	2	61283006	61401960	222	20	61789	2.0635	0.019534	KIAA1841
ENSG00000121210	4	154377498	154567863	353	49	61822	2.0631	0.019552	KIAA0922
ENSG00000159199	17	46960127	46983233	62	7	61848	2.0624	0.019585	ATP5G1
ENSG00000176490	19	2704565	2731416	66	11	61743	2.0615	0.019629	DIRAS1
ENSG00000163535	2	201364731	201458505	163	21	61776	2.0596	0.019716	SGOL2
ENSG00000070214	9	107996903	108211452	421	25	61873	2.0591	0.019742	SLC44A1
ENSG00000106399	7	7666149	7768238	220	24	61707	2.0585	0.019772	RPA3
ENSG00000221962	3	152047484	152068779	41	9	61835	2.0573	0.019827	TMEM14E
ENSG00000189042	19	37168514	37228603	132	11	61853	2.0573	0.019829	ZNF567
ENSG00000129353	19	10703133	10765235	117	11	61731	2.0569	0.019847	SLC44A2
ENSG00000142065	19	36817162	36880101	117	10	61894	2.0567	0.019855	ZFP14
ENSG00000198558	6	27830926	27851289	37	6	61944	2.0563	0.019876	HIST1H4L
ENSG00000115137	2	25156505	25204963	85	11	61855	2.0559	0.019895	DNAJC27
ENSG00000134996	9	77693459	77772181	259	28	61781	2.055	0.019939	OSTF1
ENSG00000176244	10	15109522	15140775	120	23	61769	2.0549	0.019945	ACBD7
ENSG00000084710	2	25254999	25388243	219	29	61725	2.0547	0.019952	EFR3B
ENSG00000178665	7	55945169	56019918	183	23	61866	2.0547	0.019952	ZNF713
ENSG00000179630	13	44443420	44478068	145	16	61899	2.0547	0.019956	LACC1
ENSG00000168137	3	9429299	9530924	169	17	61805	2.0527	0.020048	SETD5
ENSG00000138750	4	77025812	77079668	364	10	61867	2.0528	0.020048	NUP54
ENSG00000165966	12	41572250	41978392	946	53	61840	2.0521	0.020078	PDZRN4
ENSG00000152464	10	15129179	15191817	198	24	61782	2.052	0.020086	RPP38
ENSG00000197467	10	71551644	71734031	573	102	61761	2.0515	0.020111	COL13A1
ENSG00000103061	16	68308406	68354849	67	12	61846	2.0514	0.020116	SLC7A6OS
ENSG00000162747	1	161582986	161611753	3	2	61511	2.0506	0.020155	FCGR3B
ENSG00000069956	15	52234303	52368462	202	17	61823	2.0485	0.020257	MAPK6
ENSG00000109471	4	123362625	123387880	49	9	61867	2.0477	0.020295	IL2
ENSG00000138028	2	27311757	27351995	41	6	61709	2.0476	0.020298	CGREF1
ENSG00000121905	1	33341595	33374042	28	9	61692	2.0467	0.020346	HPCA
ENSG00000187758	4	100187524	100222185	95	14	61888	2.0456	0.020399	ADH1A
ENSG00000121900	1	33350195	33377039	23	6	61682	2.0451	0.020422	TMEM54
ENSG00000158748	1	19981780	20016055	94	11	61808	2.0445	0.020452	HTR6
ENSG00000218357	22	47847048	47892860	67	12	61805	2.0443	0.020463	LL22NC03-75H12.2
ENSG00000143416	1	151326778	151355209	41	11	61762	2.0439	0.020482	SELENBP1
ENSG00000184903	7	110293110	111212573	1465	72	61797	2.0425	0.020551	IMMP2L
ENSG00000106483	7	37935543	38075297	528	47	61809	2.0418	0.020586	SFRP4
ENSG00000213171	1	151762740	151788630	16	3	61601	2.0415	0.020599	LINGO4
ENSG00000135324	6	84733475	84810600	141	16	61815	2.0412	0.020614	MRAP2
ENSG00000163705	3	10113001	10159915	119	4	61891	2.0374	0.020803	FANCD2OS
ENSG00000155660	7	148690154	148735733	105	10	61732	2.0373	0.020811	PDIA4
ENSG00000105707	19	35521410	35567475	110	14	61844	2.0367	0.020839	HPN
ENSG00000115268	19	1428358	1450583	16	4	61758	2.0346	0.020947	RPS15
ENSG00000259494	15	88992707	89020650	6	3	61773	2.0342	0.020966	MRPL46
ENSG00000197024	7	148813508	148890116	195	14	61839	2.0328	0.021035	ZNF398
ENSG00000176533	19	2501217	2712707	488	77	61756	2.0323	0.021064	GNG7
ENSG00000139547	12	57335219	57363158	64	6	61819	2.0322	0.021066	RDH16
ENSG00000176532	7	29593427	29616911	78	18	61725	2.0304	0.021159	PRR15
ENSG00000181104	5	76001868	76041606	40	10	61746	2.0281	0.021276	F2R
ENSG00000196357	19	36663188	36747159	201	15	61842	2.0276	0.021303	ZNF565
ENSG00000185608	22	19409425	19433598	39	8	61842	2.0274	0.021311	MRPL40
ENSG00000205930	21	34134411	34276043	298	22	61752	2.0272	0.021321	C21orf49
ENSG00000127249	3	193109866	193320900	443	44	61763	2.027	0.021332	ATP13A4
ENSG00000178522	4	71447973	71483005	63	15	61830	2.0268	0.021344	AMBN
ENSG00000187944	2	197659726	197685000	29	6	61782	2.0258	0.021392	C2orf66
ENSG00000121552	3	122034091	122070819	90	14	61756	2.0255	0.021408	CSTA
ENSG00000147614	8	86989552	87176457	332	22	61853	2.0246	0.021453	ATP6V0D2
ENSG00000006837	5	133531305	133716738	290	8	61868	2.0233	0.02152	CDKL3
ENSG00000113248	5	140615147	140637799	49	7	61859	2.0233	0.021523	PCDHB15
ENSG00000091138	7	107395912	107453670	117	18	61758	2.0229	0.021541	SLC26A3
ENSG00000255994	14	70027483	70048032	35	7	61923	2.0229	0.021543	CCDC177
ENSG00000121769	1	31828472	31859697	78	8	61800	2.0228	0.021545	FABP3
ENSG00000153774	16	75317596	75477383	488	13	61840	2.0209	0.021645	CFDP1
ENSG00000204397	11	104902053	104982158	161	12	61871	2.02	0.02169	CARD16
ENSG00000181215	4	5948845	6001545	185	27	61755	2.0182	0.021787	C4orf50
ENSG00000159409	1	151664880	151699290	43	7	61742	2.0172	0.021839	CELF3
ENSG00000154478	10	125415871	125464123	115	23	61842	2.0171	0.021842	GPR26
ENSG00000178343	4	42389856	42414504	39	11	61720	2.017	0.021846	SHISA3
ENSG00000077522	1	236839754	236937931	283	31	61767	2.0164	0.021879	ACTN2
ENSG00000260027	17	46674594	46720934	131	23	61787	2.0163	0.021885	HOXB7
ENSG00000130167	19	11396824	11447672	117	17	61782	2.0155	0.021927	TSPAN16
ENSG00000249693	4	57386775	57479673	194	27	61757	2.0154	0.02193	THEGL
ENSG00000168334	3	39214701	39244087	42	12	61764	2.0149	0.021957	XIRP1
ENSG00000241837	21	35265757	35298284	94	14	61805	2.0131	0.022054	ATP5O
ENSG00000011198	3	43721605	43785863	145	12	61890	2.0126	0.022081	ABHD5
ENSG00000140280	15	52005208	52053782	66	4	61888	2.0117	0.022128	LYSMD2
ENSG00000138030	2	27299615	27333640	29	4	61788	2.0116	0.022131	KHK
ENSG00000196628	18	52879562	53342018	581	46	61792	2.0114	0.022143	TCF4
ENSG00000108264	17	35756965	35849835	225	21	61861	2.0112	0.022151	TADA2A
ENSG00000108557	17	17574787	17724767	153	25	61725	2.0111	0.022156	RAI1
ENSG00000108932	17	66253167	66297408	52	11	61797	2.0109	0.022168	SLC16A6
ENSG00000161594	17	39981937	40014636	101	6	61889	2.0109	0.022169	KLHL10
ENSG00000250733	8	140933416	140956190	41	7	61768	2.0104	0.022195	C8orf17
ENSG00000105438	19	48875827	48904810	40	10	61701	2.0103	0.022198	KDELR1
ENSG00000184709	9	140053210	140074503	8	2	61790	2.0078	0.022333	LRRC26
ENSG00000269897	10	22595317	22628471	10	5	61805	2.0072	0.022366	COMMD3-BMI1
ENSG00000213953	2	187351840	187375393	43	7	61874	2.0071	0.022368	AC018867.1
ENSG00000138759	4	78968724	79475423	1493	50	61808	2.0062	0.022418	FRAS1
ENSG00000177234	10	122347721	122369629	51	9	61775	2.0049	0.022486	C10orf85
ENSG00000130669	19	39606410	39683456	152	22	61753	2.0039	0.022541	PAK4
ENSG00000196372	10	5670830	5718558	149	26	61687	2.0033	0.02257	ASB13
ENSG00000255872	9	37578410	38078684	1192	51	61843	2.0027	0.022604	RP11-613M10.9
ENSG00000179094	17	8033790	8069824	69	9	61795	2.002	0.022644	PER1
ENSG00000175895	8	96136032	96178912	94	11	61867	2.0017	0.022659	PLEKHF2
ENSG00000053438	20	36139617	36162092	28	5	61833	2.0012	0.022683	NNAT
ENSG00000106605	7	43788279	43856939	137	14	61815	2.0011	0.022691	BLVRA
ENSG00000186020	19	37015676	37106178	196	20	61899	2.0005	0.022722	ZNF529
ENSG00000268162	12	57380745	57401335	28	5	61833	2.0004	0.022731	HBCBP
ENSG00000109466	4	166118770	166254308	227	24	61766	2.0002	0.022741	KLHL2
ENSG00000157212	7	154725397	154804794	108	8	61807	2.0001	0.022747	PAXIP1
ENSG00000122375	10	88404314	88436605	144	19	61724	1.9994	0.022783	OPN4
ENSG00000145734	5	70741442	70873649	277	9	61911	1.9991	0.022796	BDP1
ENSG00000149403	11	120372468	120869613	876	115	61778	1.9981	0.022852	GRIK4
ENSG00000136710	2	131085814	131109922	22	6	61731	1.9977	0.022873	CCDC115
ENSG00000166839	15	65194101	65261042	130	20	61854	1.9966	0.022933	ANKDD1A
ENSG00000167740	17	4036462	4100605	181	17	61816	1.9965	0.02294	CYB5D2
ENSG00000174938	16	29872480	29920868	21	3	61855	1.9959	0.022973	SEZ6L2
ENSG00000077782	8	38258656	38336352	111	19	61777	1.9957	0.022984	FGFR1
ENSG00000178150	19	48665575	48800865	431	36	61777	1.9943	0.023062	ZNF114
ENSG00000254772	11	62317073	62352401	36	4	61885	1.9929	0.023134	EEF1G
ENSG00000213281	1	115237090	115269515	34	8	61831	1.9919	0.023189	NRAS
ENSG00000205853	22	32745893	32788039	277	21	61901	1.9917	0.023204	RFPL3S
ENSG00000146233	6	46507541	46630523	279	20	61855	1.9902	0.023284	CYP39A1
ENSG00000149489	11	62369194	62392592	18	3	61721	1.9892	0.023337	ROM1
ENSG00000203783	1	153180060	153201793	6	3	61824	1.9888	0.023363	PRR9
ENSG00000153162	6	7717030	7891655	405	59	61805	1.9883	0.023391	BMP6
ENSG00000167384	19	44969854	45014576	192	21	61831	1.9853	0.023555	ZNF180
ENSG00000124608	6	44257391	44291063	100	14	61828	1.985	0.02357	AARS2
ENSG00000164074	4	128876461	128970866	124	9	61875	1.9844	0.023604	C4orf29
ENSG00000105737	19	42492473	42583650	42	7	61791	1.9832	0.023671	GRIK5
ENSG00000178662	2	166316157	166555917	380	33	61798	1.982	0.02374	CSRNP3
ENSG00000267001	19	2707767	2750046	82	15	61733	1.982	0.02374	AC006538.4
ENSG00000119608	14	75309736	75340537	56	10	61800	1.9802	0.023838	PROX2
ENSG00000197993	7	142628201	142669768	109	13	61882	1.9792	0.023899	KEL
ENSG00000127412	7	142595267	142640905	114	10	61920	1.978	0.023967	TRPV5
ENSG00000168283	10	22600140	22630413	10	5	61806	1.9774	0.023996	BMI1
ENSG00000133103	13	40219764	40375802	394	20	61774	1.9773	0.024004	COG6
ENSG00000151229	12	40138823	40509891	726	57	61776	1.9772	0.024007	SLC2A13
ENSG00000116221	1	54639714	54701137	120	22	61804	1.977	0.024019	MRPL37
ENSG00000165685	12	10313141	10354400	120	22	61781	1.977	0.024024	TMEM52B
ENSG00000188735	12	122140658	122230907	187	19	61813	1.9759	0.024084	TMEM120B
ENSG00000213578	15	75108888	75134141	34	8	61822	1.9751	0.024128	CPLX3
ENSG00000136895	9	129976544	130165939	248	28	61736	1.9747	0.02415	GARNL3
ENSG00000144554	3	10058098	10153614	239	6	61887	1.9743	0.024172	FANCD2
ENSG00000171051	19	52238425	52317363	232	46	61742	1.9742	0.024179	FPR1
ENSG00000165794	14	21457414	21480030	32	10	61807	1.9741	0.024188	SLC39A2
ENSG00000072401	10	60084735	60140513	106	15	61857	1.9739	0.024195	UBE2D1
ENSG00000166856	12	57378230	57400468	29	5	61826	1.9728	0.024258	GPR182
ENSG00000163110	4	95363037	95599377	320	21	61729	1.9725	0.024276	PDLIM5
ENSG00000180532	19	58170303	58200520	53	7	61842	1.9716	0.02433	ZSCAN4
ENSG00000164142	4	152320368	152594784	539	13	61847	1.9687	0.024495	FAM160A1
ENSG00000070444	17	2277354	2314412	82	11	61794	1.9679	0.024542	MNT
ENSG00000173110	1	161484036	161506681	23	4	61710	1.9661	0.024643	HSPA6
ENSG00000213221	9	139243932	139268241	72	15	61776	1.9646	0.024729	DNLZ
ENSG00000126461	19	50135382	50171899	45	10	61815	1.9631	0.024818	SCAF1
ENSG00000149548	11	124814017	124921385	316	18	61907	1.962	0.024883	CCDC15
ENSG00000118231	2	208976331	208999225	94	14	61729	1.9618	0.024894	CRYGD
ENSG00000160703	11	119027277	119064725	35	7	61732	1.9609	0.024946	NLRX1
ENSG00000164776	7	56138440	56170689	104	17	61858	1.9605	0.024968	PHKG1
ENSG00000141698	17	39971335	40002523	81	5	61852	1.9603	0.024981	NT5C3B
ENSG00000101400	20	31985761	32041698	38	7	61674	1.9602	0.024985	SNTA1
ENSG00000186834	17	43214684	43239468	26	7	61800	1.9591	0.025049	HEXIM1
ENSG00000143196	1	168654697	168708502	210	30	61787	1.959	0.025056	DPT
ENSG00000120327	5	140592931	140615858	64	9	61882	1.9581	0.025109	PCDHB14
ENSG00000142279	19	34961874	35007258	80	17	61767	1.9581	0.025109	WTIP
ENSG00000178904	19	32886449	32986801	187	22	61808	1.9576	0.025141	DPY19L3
ENSG00000006831	12	1787740	1907844	218	23	61836	1.9544	0.025325	ADIPOR2
ENSG00000178075	3	113537029	113676021	150	33	61760	1.9539	0.025355	GRAMD1C
ENSG00000197808	19	37118094	37167755	103	12	61859	1.9539	0.025357	ZNF461
ENSG00000168792	17	27877565	27904155	27	11	61754	1.9529	0.025416	ABHD15
ENSG00000005961	17	42439548	42476873	27	8	61776	1.9525	0.02544	ITGA2B
ENSG00000085377	6	105715440	105860959	304	26	61772	1.9519	0.025476	PREP
ENSG00000268400	19	7684682	7717934	77	6	61824	1.9505	0.025561	CTD-3214H19.4
ENSG00000130640	10	135083135	135135841	125	13	61890	1.9489	0.025654	TUBGCP2
ENSG00000163347	3	190013490	190050264	160	24	61868	1.9485	0.025678	CLDN1
ENSG00000204469	6	31578497	31615548	130	21	61911	1.9483	0.025689	PRRC2A
ENSG00000118946	13	58195944	58313445	199	27	61819	1.9469	0.025772	PCDH17
ENSG00000153827	2	230618554	230797955	199	22	61785	1.9466	0.025791	TRIP12
ENSG00000103064	16	68288433	68345722	81	13	61821	1.9452	0.025877	SLC7A6
ENSG00000121858	3	172213298	172251297	135	15	61849	1.945	0.025886	TNFSF10
ENSG00000242259	22	19328891	19445755	208	17	61870	1.9445	0.025919	C22orf39
ENSG00000008513	8	134457091	134594183	328	68	61763	1.944	0.025946	ST3GAL1
ENSG00000224838	5	59716565	59736939	77	9	61824	1.9409	0.026133	FKSG52
ENSG00000172403	4	119799996	119992402	393	44	61733	1.9405	0.02616	SYNPO2
ENSG00000128656	2	175654091	175880097	252	13	61743	1.9402	0.026175	CHN1
ENSG00000170465	12	52852300	52877569	147	8	61905	1.94	0.026191	KRT6C
ENSG00000168615	8	38844388	38972663	186	19	61753	1.9381	0.026306	ADAM9
ENSG00000005844	16	30473979	30544506	57	15	61748	1.9362	0.026421	ITGAL
ENSG00000133112	13	45901008	45925505	69	9	61865	1.9361	0.026426	TPT1
ENSG00000070808	5	149589054	149679854	117	23	61790	1.9356	0.026456	CAMK2A
ENSG00000166619	20	36110874	36166333	63	7	61766	1.9355	0.026464	BLCAP
ENSG00000188760	2	220398385	220425317	46	6	61804	1.9351	0.026488	TMEM198
ENSG00000077458	11	95492106	95533573	115	12	61897	1.9325	0.026647	FAM76B
ENSG00000220702	22	44751431	44772164	78	21	61759	1.932	0.026681	RP1-32I10.10
ENSG00000181982	4	24797739	24991826	483	42	61816	1.9316	0.026703	CCDC149
ENSG00000135018	9	86264878	86333118	181	13	61867	1.9314	0.026714	UBQLN1
ENSG00000178718	15	75236757	75259805	23	6	61821	1.9314	0.026719	RPP25
ENSG00000187372	5	140583509	140606993	56	11	61857	1.9312	0.026727	PCDHB13
ENSG00000137393	6	18358779	18479105	487	38	61842	1.9275	0.02696	RNF144B
ENSG00000124067	16	67967377	68013504	46	7	61914	1.9275	0.02696	SLC12A4
ENSG00000204852	12	111041832	111097235	94	9	61871	1.9266	0.027012	TCTN1
ENSG00000170430	10	131255448	131576271	1004	48	61813	1.9259	0.027056	MGMT
ENSG00000267909	14	70028216	70050339	41	7	61902	1.9254	0.027089	CCDC177
ENSG00000273395	1	48216979	48237290	27	9	61715	1.9253	0.027096	FLJ00388
ENSG00000178226	16	31140246	31171415	17	7	61699	1.9237	0.027198	PRSS36
ENSG00000142731	4	128792016	128830350	36	5	61882	1.9234	0.027212	PLK4
ENSG00000213398	16	67963653	67988034	17	4	61909	1.9223	0.027284	LCAT
ENSG00000182938	17	72921814	72956087	52	13	61823	1.9215	0.027335	OTOP3
ENSG00000136718	2	131089798	131115383	18	5	61746	1.9214	0.02734	IMP4
ENSG00000139174	12	42842140	42994157	285	33	61768	1.9204	0.027405	PRICKLE1
ENSG00000151475	4	128641533	128705448	55	8	61825	1.9201	0.02742	SLC25A31
ENSG00000269093	19	32885915	32906466	33	7	61713	1.9188	0.027502	AC007773.3
ENSG00000170616	8	145544228	145569943	10	2	61851	1.9184	0.027528	SCRT1
ENSG00000123989	2	220393669	220418509	32	3	61848	1.9182	0.027546	CHPF
ENSG00000205981	3	180691497	180717562	22	4	61839	1.9175	0.027588	DNAJC19
ENSG00000126261	19	34909257	34970853	121	14	61905	1.9161	0.027674	UBA2
ENSG00000197472	1	247098849	247181395	240	26	61802	1.9155	0.027713	ZNF695
ENSG00000141569	17	73866416	73903084	77	10	61814	1.9154	0.02772	TRIM65
ENSG00000119596	14	75220069	75332244	187	14	61876	1.9139	0.027819	YLPM1
ENSG00000122390	16	3483611	3546963	211	18	61825	1.9133	0.027852	NAA60
ENSG00000185565	3	115511235	117726095	5158	276	61785	1.9123	0.027918	LSAMP
ENSG00000183431	1	38412647	38466593	109	9	61836	1.9122	0.027927	SF3A3
ENSG00000170604	19	46376866	46399376	48	7	61802	1.9121	0.027929	IRF2BP1
ENSG00000180992	6	44071194	44105194	117	15	61906	1.912	0.027938	MRPL14
ENSG00000138080	2	27291435	27319271	25	3	61824	1.9117	0.027957	EMILIN1
ENSG00000081059	5	133440402	133497556	95	11	61877	1.9113	0.027984	TCF7
ENSG00000165105	9	85584500	85688092	116	8	61782	1.9109	0.028007	RASEF
ENSG00000104093	15	51729908	51925030	422	17	61849	1.91	0.028069	DMXL2
ENSG00000186340	6	169605875	169664139	215	39	61761	1.9078	0.028207	THBS2
ENSG00000091704	7	130010180	130037955	53	12	61745	1.9076	0.028219	CPA1
ENSG00000119844	2	64741465	64830139	142	7	61825	1.9068	0.028272	AFTPH
ENSG00000154025	17	18843658	18935908	103	27	61789	1.9068	0.028273	SLC5A10
ENSG00000135973	2	105848200	105869924	41	8	61697	1.9068	0.028274	GPR45
ENSG00000157470	15	59654892	59825748	388	44	61763	1.9067	0.028282	FAM81A
ENSG00000255221	11	104953196	104982158	74	6	61877	1.9066	0.028285	CARD17
ENSG00000164073	4	128828960	128897150	90	8	61850	1.9062	0.028311	MFSD8
ENSG00000019186	20	52759988	52800512	156	25	61833	1.9057	0.028343	CYP24A1
ENSG00000196581	1	4704792	4862594	491	80	61757	1.905	0.028389	AJAP1
ENSG00000185122	8	145505280	145548385	26	3	61781	1.9032	0.02851	HSF1
ENSG00000120802	12	98899290	98954157	140	21	61852	1.9017	0.028607	TMPO
ENSG00000178502	17	39999797	40031684	85	7	61886	1.9016	0.028611	KLHL11
ENSG00000112562	6	168831831	169083984	772	73	61811	1.9013	0.02863	SMOC2
ENSG00000105173	19	30292805	30325215	53	11	61747	1.8995	0.028752	CCNE1
ENSG00000126391	11	65144070	65190996	48	12	61733	1.8989	0.028789	FRMD8
ENSG00000163254	2	208982861	209004554	90	12	61724	1.8984	0.028819	CRYGC
ENSG00000237651	2	61362243	61401964	127	8	61800	1.8954	0.029023	C2orf74
ENSG00000166794	15	64438011	64465404	40	7	61825	1.8947	0.029064	PPIB
ENSG00000163283	2	233233244	233257599	62	13	61742	1.8938	0.029124	ALPP
ENSG00000130202	19	45339432	45402485	82	21	61779	1.8935	0.029148	PVRL2
ENSG00000183624	3	128987671	129035029	75	3	61801	1.8934	0.02915	HMCES
ENSG00000157734	15	64433914	64459680	43	7	61847	1.8929	0.029183	SNX22
ENSG00000130520	19	18407040	18444084	50	9	61859	1.8928	0.029194	LSM4
ENSG00000135940	2	98252503	98274846	27	5	61897	1.8926	0.029207	COX5B
ENSG00000196724	19	58423252	58456761	41	6	61678	1.8919	0.029253	ZNF418
ENSG00000103811	15	79203400	79251916	128	13	61767	1.8918	0.029258	CTSH
ENSG00000118508	6	146854829	146886101	34	5	61710	1.8915	0.029277	RAB32
ENSG00000177731	17	18138150	18172230	42	10	61731	1.8914	0.029283	FLII
ENSG00000172331	7	134321560	134374565	160	9	61860	1.8912	0.0293	BPGM
ENSG00000049167	5	60159658	60250900	206	17	61862	1.8911	0.029303	ERCC8
ENSG00000197302	16	31714550	31816190	197	10	61883	1.8908	0.029324	ZNF720
ENSG00000124299	19	33867856	34022700	481	34	61801	1.889	0.029447	PEPD
ENSG00000185652	12	5531278	5640702	176	42	61779	1.8886	0.029471	NTF3
ENSG00000086232	7	6051881	6108861	231	26	61871	1.8881	0.029508	EIF2AK1
ENSG00000165462	11	71940121	71966708	34	7	61818	1.8879	0.029521	PHOX2A
ENSG00000179029	17	8066555	8089717	49	8	61832	1.8877	0.02953	TMEM107
ENSG00000167005	16	56453045	56496111	85	12	61877	1.8876	0.029538	NUDT21
ENSG00000009709	1	18947500	19085360	246	54	61759	1.8876	0.029541	PAX7
ENSG00000103056	16	68382231	68492591	179	20	61793	1.8874	0.029553	SMPD3
ENSG00000013293	3	170167372	170313863	187	31	61751	1.8849	0.029724	SLC7A14
ENSG00000120149	5	174141536	174167896	31	8	61790	1.8845	0.029751	MSX2
ENSG00000269042	11	108120255	108146480	25	4	61897	1.8832	0.029837	AP001925.1
ENSG00000138039	2	48849428	48992880	383	44	61777	1.8832	0.029839	LHCGR
ENSG00000183111	5	148921510	149024531	234	27	61762	1.8832	0.029839	ARHGEF37
ENSG00000188782	1	26507052	26539459	87	17	61800	1.8831	0.029846	CATSPER4
ENSG00000138363	2	216166540	216224487	160	15	61837	1.8814	0.029959	ATIC
ENSG00000141084	16	67747005	67850555	105	12	61871	1.8799	0.03006	RANBP10
ENSG00000174306	20	39797088	39956312	268	18	61872	1.8791	0.030119	ZHX3
ENSG00000182253	15	99628420	99685798	192	27	61759	1.8783	0.03017	SYNM
ENSG00000188916	10	128923694	129004422	141	15	61757	1.8776	0.030216	FAM196A
ENSG00000172365	11	58179738	58200786	93	5	61896	1.8755	0.030361	OR5B2
ENSG00000175606	8	74874672	74905018	96	10	61774	1.8751	0.030388	TMEM70
ENSG00000228474	2	27283340	27304641	21	4	61842	1.875	0.030395	OST4
ENSG00000120094	17	46595888	46618359	57	8	61820	1.8743	0.030443	HOXB1
ENSG00000105261	19	36592104	36614613	43	9	61793	1.8733	0.030512	OVOL3
ENSG00000114030	3	122130796	122243792	237	21	61908	1.873	0.030535	KPNA1
ENSG00000197498	6	111293218	111359466	293	13	61885	1.8728	0.030546	RPF2
ENSG00000180304	15	64969772	65005480	48	9	61891	1.8724	0.030572	OAZ2
ENSG00000145777	5	110395760	110423722	49	13	61746	1.8715	0.030639	TSLP
ENSG00000105088	19	9954394	10057228	187	23	61794	1.8708	0.030688	OLFM2
ENSG00000153237	2	159017593	159323265	1191	52	61838	1.8705	0.03071	CCDC148
ENSG00000133048	1	203138059	203165877	61	16	61836	1.8701	0.030736	CHI3L1
ENSG00000167618	19	54999100	55031897	96	21	61778	1.868	0.030881	LAIR2
ENSG00000106603	7	43638055	43779316	392	15	61905	1.8678	0.030895	COA1
ENSG00000172986	3	72927224	73057289	288	23	61759	1.8676	0.030911	GXYLT2
ENSG00000132405	4	6900969	7044845	423	24	61827	1.8667	0.030969	TBC1D14
ENSG00000136021	12	100650918	100745502	142	15	61743	1.8663	0.031002	SCYL2
ENSG00000140451	15	65097831	65127867	81	10	61806	1.8661	0.031013	PIF1
ENSG00000164190	5	36866861	37076515	236	25	61845	1.8656	0.031048	NIPBL
ENSG00000118271	18	29161689	29188974	41	6	61805	1.8649	0.0311	TTR
ENSG00000249751	5	138774245	138852328	16	8	61692	1.864	0.031162	ECSCR
ENSG00000126464	19	50084900	50139696	142	11	61869	1.8628	0.031249	PRR12
ENSG00000129696	8	33320904	33381119	171	12	61912	1.8627	0.03125	TTI2
ENSG00000158717	16	88752903	88782829	96	18	61774	1.8623	0.031278	RNF166
ENSG00000076924	19	7674411	7704451	63	5	61813	1.8622	0.03129	XAB2
ENSG00000134258	1	117676209	117763556	189	22	61815	1.8611	0.031362	VTCN1
ENSG00000205220	16	67958405	67980990	12	3	61893	1.8595	0.031478	PSMB10
ENSG00000119969	10	96295547	96383662	159	12	61850	1.8579	0.031593	HELLS
ENSG00000198604	14	35211937	35354853	379	25	61850	1.8575	0.03162	BAZ1A
ENSG00000091664	11	22349643	22411049	114	25	61720	1.8568	0.031667	SLC17A6
ENSG00000146618	7	19174405	19195044	28	9	61740	1.8567	0.031675	FERD3L
ENSG00000034693	6	143761944	143821147	89	9	61799	1.8558	0.031741	PEX3
ENSG00000119681	14	74954873	75089306	193	31	61817	1.8539	0.031879	LTBP2
ENSG00000151651	10	135065907	135100372	95	9	61865	1.8534	0.031916	ADAM8
ENSG00000163702	3	9948758	9985314	60	9	61766	1.8532	0.031923	IL17RC
ENSG00000225614	16	88483879	88517165	52	10	61827	1.8526	0.031967	ZNF469
ENSG00000171208	16	47101614	47187908	56	7	61863	1.8524	0.031987	NETO2
ENSG00000214106	7	154710208	154751618	58	6	61846	1.8522	0.031999	PAXIP1-AS2
ENSG00000186766	10	129525499	129549450	111	10	61857	1.8515	0.032047	FOXI2
ENSG00000148468	10	15243642	15423061	457	45	61747	1.8515	0.03205	FAM171A1
ENSG00000100084	22	19308221	19445224	250	20	61867	1.8511	0.032078	HIRA
ENSG00000128276	22	32740872	32767148	187	17	61912	1.8508	0.032097	RFPL3
ENSG00000158445	20	47970414	48109184	386	41	61835	1.8504	0.032131	KCNB1
ENSG00000188322	16	28293840	28345170	60	14	61849	1.8496	0.032184	SBK1
ENSG00000141098	16	67698434	67763324	65	10	61880	1.8486	0.03226	GFOD2
ENSG00000169302	5	146604526	146777415	494	38	61770	1.8483	0.032281	STK32A
ENSG00000138674	4	83729814	83832319	196	11	61833	1.8482	0.032288	SEC31A
ENSG00000168152	4	83811837	83851122	58	6	61878	1.8479	0.03231	THAP9
ENSG00000114656	3	128618709	128731533	237	27	61862	1.8476	0.03233	KIAA1257
ENSG00000176769	10	132880654	133119984	815	103	61746	1.8469	0.032379	TCERG1L
ENSG00000232056	2	10977703	11005081	95	11	61782	1.8468	0.032391	AC092687.4
ENSG00000254999	3	10147276	10178874	120	7	61897	1.8464	0.032416	BRK1
ENSG00000105928	7	24727972	24819244	202	18	61746	1.8452	0.032506	DFNA5
ENSG00000164117	4	175147809	175215415	123	18	61801	1.845	0.032521	FBXO8
ENSG00000181007	19	36864022	36919558	85	8	61892	1.8446	0.032548	ZFP82
ENSG00000160883	5	176297870	176336333	55	13	61777	1.844	0.032591	HK3
ENSG00000171532	17	37749789	37776030	37	5	61896	1.8437	0.032613	NEUROD2
ENSG00000197919	9	21430440	21451315	54	12	61712	1.8431	0.032657	IFNA1
ENSG00000167635	19	36695504	36739676	104	8	61890	1.8428	0.032683	ZNF146
ENSG00000132142	17	35431923	35776909	404	25	61831	1.8425	0.032704	ACACA
ENSG00000141441	18	29694840	30060447	740	46	61809	1.841	0.032809	GAREM
ENSG00000257046	12	20958608	21253179	1257	24	61875	1.841	0.032814	LST3
ENSG00000137040	9	6001043	6025618	23	5	61744	1.8409	0.032817	RANBP6
ENSG00000173436	1	19913477	19966314	118	17	61808	1.8403	0.032862	MINOS1
ENSG00000136146	13	48617459	48679267	189	23	61893	1.84	0.032885	MED4
ENSG00000105723	19	42724338	42756777	34	5	61664	1.8391	0.032953	GSK3A
ENSG00000141030	17	17140141	17194607	142	12	61878	1.8388	0.032972	COPS3
ENSG00000270033	17	60339848	60370276	47	9	61624	1.8386	0.03299	RP11-51L5.7
ENSG00000158023	12	122345768	122451833	262	18	61891	1.8384	0.033005	WDR66
ENSG00000141524	17	76096539	76138488	76	18	61813	1.8375	0.03307	TMC6
ENSG00000130656	16	192686	214502	38	9	61777	1.8372	0.033092	HBZ
ENSG00000261717	16	75436582	75508604	254	10	61778	1.8361	0.03317	RP11-77K12.1
ENSG00000198042	8	33332268	33368778	104	9	61919	1.836	0.033178	MAK16
ENSG00000161533	17	73927588	73985515	144	17	61847	1.836	0.033178	ACOX1
ENSG00000187889	1	57174477	57295369	251	53	61756	1.8352	0.033241	C1orf168
ENSG00000125967	20	32234893	32272269	26	7	61705	1.8348	0.033264	NECAB3
ENSG00000268798	19	1430838	1451937	18	4	61734	1.8331	0.033395	AC027307.3
ENSG00000203871	6	88096840	88119467	94	6	61816	1.8327	0.033423	C6orf164
ENSG00000161647	17	41868167	41920538	70	6	61673	1.8326	0.033432	MPP3
ENSG00000074317	5	176037085	176067530	27	7	61751	1.832	0.033473	SNCB
ENSG00000197977	6	10970992	11054547	123	11	61808	1.832	0.033479	ELOVL2
ENSG00000179941	12	76728254	76752222	34	9	61782	1.8319	0.033486	BBS10
ENSG00000004809	6	110735890	110807844	252	33	61818	1.8315	0.033516	SLC22A16
ENSG00000233538	2	232306906	232327864	22	6	61653	1.8313	0.033528	AC017104.2
ENSG00000204316	17	73884724	73915899	56	10	61849	1.8305	0.033589	MRPL38
ENSG00000168028	3	39438180	39464033	155	6	61869	1.8303	0.033605	RPSA
ENSG00000140262	15	57200821	57601479	916	21	61837	1.8301	0.033618	TCF12
ENSG00000164266	5	147194131	147221349	48	11	61747	1.8299	0.033633	SPINK1
ENSG00000173163	2	62105859	62384382	473	25	61834	1.8292	0.033686	COMMD1
ENSG00000099203	19	10933114	10956994	26	7	61675	1.8291	0.033695	TMED1
ENSG00000179133	10	23546124	23643774	210	19	61850	1.8284	0.033747	C10orf67
ENSG00000130748	19	47539165	47561888	29	4	61644	1.8283	0.033752	TMEM160
ENSG00000197380	19	47140869	47174395	36	11	61735	1.8277	0.033799	DACT3
ENSG00000241839	15	65124088	65170206	131	11	61856	1.8272	0.033832	PLEKHO2
ENSG00000196409	9	40750700	40846415	14	2	61704	1.8271	0.03384	ZNF658
ENSG00000196850	12	110959120	111031125	165	13	61910	1.8269	0.033855	PPTC7
ENSG00000137392	6	35752759	35775088	17	6	61751	1.8262	0.033913	CLPS
ENSG00000184557	17	76342864	76366158	28	6	61797	1.8249	0.034008	SOCS3
ENSG00000174428	7	74498364	74575623	1	1	61590	1.8221	0.03422	GTF2IRD2B
ENSG00000188379	9	21374254	21395396	27	7	61775	1.8217	0.034247	IFNA2
ENSG00000169918	15	31765329	32172992	871	31	61843	1.8211	0.034297	OTUD7A
ENSG00000174243	12	49213547	49256625	56	12	61733	1.8208	0.03432	DDX23
ENSG00000118729	1	116232628	116321402	298	17	61790	1.8207	0.034326	CASQ2
ENSG00000133105	13	32303674	32387009	196	17	61747	1.8205	0.034339	RXFP2
ENSG00000174788	19	7686497	7708634	53	5	61826	1.8205	0.03434	PCP2
ENSG00000269476	19	58378133	58437959	94	11	61723	1.8203	0.03436	CTD-2583A14.9
ENSG00000204947	7	148789876	148833438	111	8	61882	1.82	0.034383	ZNF425
ENSG00000136152	13	46029060	46120765	207	15	61875	1.8192	0.034442	COG3
ENSG00000125734	19	6719925	6747614	35	11	61805	1.8192	0.034442	GPR108
ENSG00000120868	12	99028919	99139204	188	19	61852	1.8183	0.034508	APAF1
ENSG00000140839	16	74432529	74465368	14	3	61605	1.8175	0.034572	CLEC18B
ENSG00000148384	9	139313071	139344274	100	14	61822	1.8171	0.0346	INPP5E
ENSG00000126458	19	50128549	50153458	44	6	61842	1.8165	0.034645	RRAS
ENSG00000111700	12	20953636	21253040	1267	24	61874	1.816	0.034682	SLCO1B3
ENSG00000080166	13	95079558	95141936	152	19	61840	1.8158	0.034703	DCT
ENSG00000240053	6	31627944	31651553	68	17	61923	1.8151	0.034752	LY6G5B
ENSG00000186160	1	47523160	47593991	164	5	61791	1.8148	0.034775	CYP4Z1
ENSG00000160216	21	45275067	45416417	264	26	61763	1.8146	0.034791	AGPAT3
ENSG00000205754	12	20958673	21255679	1263	23	61875	1.8146	0.034795	SLCO1B7
ENSG00000185000	8	145529954	145560573	9	2	61891	1.8141	0.034829	DGAT1
ENSG00000198877	11	55530914	55551858	92	9	61945	1.8138	0.034851	OR5D13
ENSG00000169777	5	9619109	9722490	166	26	61789	1.8138	0.034856	TAS2R1
ENSG00000186113	11	55553032	55573976	75	13	61920	1.8136	0.034866	OR5D14
ENSG00000138161	10	124581665	124649146	109	19	61807	1.8128	0.034934	CUZD1
ENSG00000170759	10	32287938	32355359	139	13	61875	1.8116	0.035025	KIF5B
ENSG00000021826	2	211332406	211553831	459	38	61803	1.8115	0.03503	CPS1
ENSG00000104894	19	49828428	49856592	41	6	61830	1.8115	0.035033	CD37
ENSG00000173334	8	126432563	126460647	27	8	61804	1.8085	0.035268	TRIB1
ENSG00000164070	4	128692976	128771888	75	9	61882	1.808	0.035303	HSPA4L
ENSG00000103035	16	74320673	74350186	40	9	61808	1.8069	0.035392	PSMD7
ENSG00000196118	16	30758744	30784031	14	6	61845	1.8068	0.035395	C16orf93
ENSG00000162992	2	182527815	182555603	45	8	61762	1.8058	0.035471	NEUROD1
ENSG00000130529	19	49650998	49725093	139	22	61824	1.8057	0.035485	TRPM4
ENSG00000179455	15	23800454	23883064	134	19	61755	1.8056	0.035492	MKRN3
ENSG00000130449	5	60618100	60851997	314	21	61848	1.8054	0.035505	ZSWIM6
ENSG00000176204	2	76964845	77830445	2227	111	61772	1.8047	0.035558	LRRTM4
ENSG00000198794	15	75239560	75323837	168	16	61890	1.8037	0.035638	SCAMP5
ENSG00000105258	19	36594612	36616248	40	9	61769	1.8036	0.035643	POLR2I
ENSG00000175221	19	857962	903218	102	17	61779	1.8027	0.035718	MED16
ENSG00000168538	4	184570420	184644745	185	20	61816	1.8025	0.035735	TRAPPC11
ENSG00000176108	17	78955398	78993317	123	18	61720	1.8024	0.035739	CHMP6
ENSG00000156831	8	126093921	126389362	579	40	61837	1.8023	0.035752	NSMCE2
ENSG00000139618	13	32879611	32983805	201	23	61836	1.802	0.035769	BRCA2
ENSG00000159398	16	55870066	55999943	272	32	61783	1.8017	0.035799	CES5A
ENSG00000229833	19	7684623	7706842	53	4	61824	1.8015	0.035809	PET100
ENSG00000168906	2	85756288	85782403	75	11	61886	1.8014	0.035823	MAT2A
ENSG00000132622	20	3703314	3743758	68	23	61716	1.8012	0.035832	HSPA12B
ENSG00000164056	4	124307950	124334910	62	15	61792	1.8007	0.035877	SPRY1
ENSG00000204438	6	31619006	31644060	74	18	61924	1.8002	0.035916	GPANK1
ENSG00000108379	17	44829872	44920520	99	21	61782	1.7999	0.035938	WNT3
ENSG00000141179	17	53818340	53930191	272	11	61814	1.7994	0.035976	PCTP
ENSG00000144031	2	71195510	71222626	43	11	61807	1.7992	0.035991	ANKRD53
ENSG00000102893	16	47485034	47745434	196	15	61887	1.7991	0.036003	PHKB
ENSG00000063322	19	39871943	39901277	44	9	61833	1.7988	0.036025	MED29
ENSG00000198610	10	5227425	5270912	206	13	61805	1.7974	0.036133	AKR1C4
ENSG00000213973	19	22929007	22976909	212	9	61956	1.7969	0.036177	ZNF99
ENSG00000179930	1	182013705	182040847	67	7	61832	1.7941	0.0364	ZNF648
ENSG00000109255	4	56451396	56512865	140	16	61739	1.7939	0.036411	NMU
ENSG00000165983	10	16468942	16565736	270	17	61755	1.7932	0.036467	PTER
ENSG00000105866	7	21457652	21564440	230	33	61773	1.7932	0.036474	SP4
ENSG00000197632	18	61528926	61581124	158	4	61891	1.793	0.036489	SERPINB2
ENSG00000197057	4	36273244	36357378	230	38	61839	1.7922	0.036548	DTHD1
ENSG00000173451	12	72046789	72084419	43	8	61789	1.7917	0.036589	THAP2
ENSG00000095752	19	55865757	55891831	57	12	61805	1.7915	0.036606	IL11
ENSG00000124422	17	20892910	20957073	191	14	61790	1.7914	0.036616	USP22
ENSG00000155868	5	156554423	156596030	86	10	61844	1.7911	0.036635	MED7
ENSG00000260240	16	59733897	59798752	141	19	61773	1.791	0.036647	RP11-105C20.2
ENSG00000174453	2	215265789	215453683	430	31	61747	1.79	0.036729	VWC2L
ENSG00000172728	8	33218342	33340940	277	17	61878	1.7896	0.036761	FUT10
ENSG00000147316	8	6254113	6511144	1038	73	61771	1.7884	0.036856	MCPH1
ENSG00000133858	12	71993252	72071505	117	11	61842	1.7879	0.036899	ZFC3H1
ENSG00000172890	11	71154155	71245153	283	13	61899	1.7862	0.037033	NADSYN1
ENSG00000135747	1	247098849	247252113	568	26	61791	1.7861	0.037045	ZNF670
ENSG00000250173	5	969480	991415	12	5	61695	1.7859	0.03706	RP11-661C8.3
ENSG00000114416	3	180575929	180710541	217	17	61838	1.7855	0.037092	FXR1
ENSG00000110395	11	119066752	119188859	117	11	61813	1.7854	0.0371	CBL
ENSG00000181789	3	128958449	129006614	76	4	61855	1.7852	0.037118	COPG1
ENSG00000086289	7	37713446	38001543	903	57	61814	1.7848	0.037145	EPDR1
ENSG00000161558	19	48825613	48877494	124	17	61719	1.7832	0.037279	TMEM143
ENSG00000151923	10	121324199	121366541	60	11	61716	1.7831	0.037283	TIAL1
ENSG00000119138	9	72989503	73039540	67	16	61721	1.7826	0.037327	KLF9
ENSG00000100124	22	38216862	38255334	37	8	61859	1.7819	0.037381	ANKRD54
ENSG00000145626	5	35941112	36011130	141	19	61784	1.7818	0.037389	UGT3A1
ENSG00000187037	7	37713399	37883390	419	35	61785	1.7817	0.037401	GPR141
ENSG00000205821	17	2300279	2328731	53	15	61713	1.781	0.037455	AC006435.1
ENSG00000120738	5	137791179	137815004	51	10	61768	1.7809	0.037464	EGR1
ENSG00000176658	17	30809540	31214195	545	45	61790	1.7798	0.037554	MYO1D
ENSG00000126453	19	50158823	50187173	23	6	61832	1.779	0.037619	BCL2L12
ENSG00000084693	2	27255232	27303490	45	6	61835	1.7789	0.037628	AGBL5
ENSG00000214029	12	133684740	133717059	78	9	61873	1.7784	0.037668	ZNF891
ENSG00000099812	19	741126	774319	39	15	61783	1.7783	0.037674	MISP
ENSG00000135519	12	49922940	49962091	57	8	61886	1.7778	0.037719	KCNH3
ENSG00000149311	11	108083211	108249829	215	10	61874	1.7767	0.037809	ATM
ENSG00000143061	1	117107031	117220375	62	20	61662	1.7757	0.037889	IGSF3
ENSG00000268643	19	42728735	42769284	51	5	61645	1.7754	0.037913	AC006486.9
ENSG00000143376	1	151574541	151681567	128	12	61856	1.7745	0.037992	SNX27
ENSG00000103404	16	23062727	23170591	231	14	61860	1.7742	0.038012	USP31
ENSG00000132321	2	237222794	237426185	303	21	61804	1.773	0.038112	IQCA1
ENSG00000179636	14	21482268	21514435	51	19	61807	1.7724	0.038166	TPPP2
ENSG00000049618	6	157089063	157541913	726	69	61783	1.7715	0.038239	ARID1B
ENSG00000100385	22	37511878	37581094	123	34	61769	1.7707	0.038308	IL2RB
ENSG00000188522	17	18862102	18918117	59	15	61770	1.7706	0.03831	FAM83G
ENSG00000205420	12	52870958	52897041	135	9	61848	1.7699	0.038371	KRT6A
ENSG00000090621	1	40016488	40052462	91	15	61869	1.7689	0.038458	PABPC4
ENSG00000117620	1	100425345	100502535	232	15	61949	1.7689	0.038458	SLC35A3
ENSG00000101447	20	37544955	37591703	93	8	61690	1.7686	0.038477	FAM83D
ENSG00000160360	9	139211932	139264057	111	22	61770	1.7683	0.038506	GPSM1
ENSG00000154016	17	18913986	18960950	22	6	61868	1.7681	0.038522	GRAP
ENSG00000263020	6	31623879	31651323	75	18	61924	1.7678	0.038547	CSNK2B-LY6G5B-1181
ENSG00000151773	13	44388045	44463827	285	21	61916	1.7678	0.038548	CCDC122
ENSG00000164330	5	158112928	158536769	676	57	61779	1.7667	0.038635	EBF1
ENSG00000151376	11	86142150	86393678	923	55	61784	1.7661	0.038693	ME3
ENSG00000137185	6	28182664	28211260	68	10	61922	1.7643	0.038844	ZSCAN9
ENSG00000105404	19	42450833	42473542	14	3	61765	1.7632	0.038931	RABAC1
ENSG00000110911	12	51363184	51432349	168	12	61738	1.7632	0.038933	SLC11A2
ENSG00000089597	11	62382298	62424104	24	6	61821	1.7626	0.03898	GANAB
ENSG00000215704	1	15782404	15827895	130	19	61855	1.7619	0.039042	CELA2B
ENSG00000170667	7	102112892	102168228	18	5	61750	1.7619	0.039043	RASA4B
ENSG00000131473	17	40013161	40096795	156	12	61877	1.7618	0.039049	ACLY
ENSG00000120662	13	41780505	41847742	155	11	61817	1.7618	0.039052	MTRF1
ENSG00000145860	5	158574417	158647061	128	20	61750	1.7607	0.039141	RNF145
ENSG00000054965	11	73101532	73319234	278	15	61854	1.7607	0.039144	FAM168A
ENSG00000186795	10	118947000	118979810	91	7	61882	1.7603	0.039175	KCNK18
ENSG00000267706	19	55853669	55880884	42	11	61802	1.7592	0.039269	CTD-2105E13.6
ENSG00000174652	19	9513272	9556254	99	6	61882	1.7579	0.039378	ZNF266
ENSG00000102981	16	67684849	67706681	17	4	61883	1.7578	0.039391	PARD6A
ENSG00000162511	1	31195316	31240667	45	15	61715	1.7576	0.039404	LAPTM5
ENSG00000167775	19	8357011	8383240	74	6	61883	1.7573	0.039437	CD320
ENSG00000204435	6	31623013	31648120	73	17	61925	1.7571	0.03945	CSNK2B
ENSG00000127124	1	41962036	42511596	1128	60	61773	1.7569	0.039465	HIVEP3
ENSG00000253506	17	59657794	59678563	46	6	61828	1.7568	0.039474	NACA2
ENSG00000164736	8	55360495	55383448	35	7	61788	1.756	0.03954	SOX17
ENSG00000105483	19	48674027	48769203	311	23	61795	1.756	0.039547	CARD8
ENSG00000187715	3	127624075	127716514	214	22	61792	1.7557	0.03957	KBTBD12
ENSG00000205269	6	11527938	11593757	205	20	61855	1.7556	0.03958	TMEM170B
ENSG00000070159	9	112127746	112270590	287	24	61800	1.7554	0.039592	PTPN3
ENSG00000186318	11	117146402	117196975	61	16	61769	1.7548	0.039648	BACE1
ENSG00000171530	5	76976991	77174604	648	36	61844	1.7545	0.039675	TBCA
ENSG00000175029	10	126666421	126859739	538	54	61780	1.7544	0.039683	CTBP2
ENSG00000099910	22	20773528	20860170	163	17	61732	1.7543	0.039688	KLHL22
ENSG00000101336	20	30629991	30699659	99	16	61742	1.7541	0.039709	HCK
ENSG00000182870	12	132670924	132915935	252	41	61782	1.7535	0.039757	GALNT9
ENSG00000152465	10	15134583	15220692	233	31	61785	1.7533	0.039775	NMT2
ENSG00000233822	6	27796323	27833487	49	8	61922	1.7531	0.03979	HIST1H2BN
ENSG00000269071	5	138842108	138862506	15	4	61717	1.7519	0.039895	AC138517.1
ENSG00000175161	3	84998132	86133579	2458	56	61829	1.7516	0.039919	CADM2
ENSG00000076944	19	7691767	7722759	69	6	61810	1.7505	0.040014	STXBP2
ENSG00000198355	22	50344161	50367728	16	4	61760	1.7502	0.040041	PIM3
ENSG00000196090	20	40691392	41828610	2381	210	61779	1.749	0.04015	PTPRT
ENSG00000168955	2	228216872	228256711	100	25	61717	1.7485	0.040191	TM4SF20
ENSG00000217825	7	154978273	155000165	77	8	61739	1.7483	0.040205	AC099552.4
ENSG00000185038	2	234674370	234752069	218	46	61810	1.7482	0.040212	MROH2A
ENSG00000111726	12	22189108	22228608	52	8	61815	1.7468	0.040332	CMAS
ENSG00000170571	5	49682026	49749082	130	9	61834	1.7464	0.040375	EMB
ENSG00000180336	17	42723762	42777676	78	16	61841	1.7462	0.040385	C17orf104
ENSG00000105732	19	42562629	42595701	14	4	61742	1.7454	0.040453	ZNF574
ENSG00000135905	2	225619807	225917162	675	50	61827	1.7452	0.040478	DOCK10
ENSG00000227839	1	50449990	50471874	21	7	61865	1.7442	0.040561	AL645730.2
ENSG00000157404	4	55514085	55616881	181	27	61725	1.7432	0.040645	KIT
ENSG00000136237	7	22147856	22406763	486	48	61782	1.743	0.040663	RAPGEF5
ENSG00000161649	17	41914516	41950997	39	7	61729	1.7427	0.040697	CD300LG
ENSG00000255103	1	39866151	39892154	36	8	61925	1.7409	0.040849	KIAA0754
ENSG00000090020	1	27415306	27503472	95	7	61769	1.7399	0.040942	SLC9A1
ENSG00000182580	3	184269572	184310197	102	17	61777	1.7396	0.04096	EPHB3
ENSG00000148680	10	92490578	92627671	322	18	61841	1.7393	0.040988	HTR7
ENSG00000229415	14	36932493	36993034	61	19	61720	1.7379	0.041116	SFTA3
ENSG00000134007	14	70979075	71011732	78	10	61711	1.7365	0.041239	ADAM20
ENSG00000161800	12	50360706	50436919	96	5	61881	1.7364	0.041251	RACGAP1
ENSG00000166896	12	58325324	58361052	90	8	61828	1.7363	0.041251	XRCC6BP1
ENSG00000159346	1	202899951	202937700	66	11	61881	1.7362	0.041268	ADIPOR1
ENSG00000172893	11	71129239	71173914	130	8	61818	1.736	0.041284	DHCR7
ENSG00000186119	11	55577086	55598073	66	9	61890	1.7358	0.041299	OR5D18
ENSG00000164066	4	128534426	128657892	181	15	61840	1.7354	0.041339	INTU
ENSG00000204193	9	113055801	113110127	131	26	61848	1.7342	0.041443	TXNDC8
ENSG00000102879	16	30184148	30210397	15	4	61815	1.7342	0.041445	CORO1A
ENSG00000106631	7	44168463	44190931	32	7	61724	1.7337	0.041482	MYL7
ENSG00000048405	7	126976844	127081978	273	20	61789	1.7337	0.041488	ZNF800
ENSG00000023839	10	101532489	101621949	209	20	61829	1.7336	0.041493	ABCC2
ENSG00000138496	3	122236771	122293424	102	14	61819	1.7329	0.041559	PARP9
ENSG00000023287	8	53525016	53668403	150	23	61898	1.7327	0.041572	RB1CC1
ENSG00000196387	12	133646424	133694130	24	4	61895	1.7325	0.041592	ZNF140
ENSG00000176842	16	54954774	54978397	40	6	61793	1.7318	0.041655	IRX5
ENSG00000165795	14	21474922	21549031	112	36	61804	1.7318	0.041656	NDRG2
ENSG00000198597	19	30709197	31214445	803	106	61772	1.731	0.041725	ZNF536
ENSG00000166887	15	42440899	42510514	111	11	61880	1.7309	0.041734	VPS39
ENSG00000128872	15	52033758	52118565	123	11	61756	1.7305	0.041766	TMOD2
ENSG00000118407	6	75991575	76213454	271	17	61772	1.7299	0.041824	FILIP1
ENSG00000178591	20	57891	87735	20	9	61762	1.7299	0.041826	DEFB125
ENSG00000121335	12	11534476	11663975	354	21	61853	1.7299	0.041828	PRB2
ENSG00000239665	10	13642047	13720299	247	23	61758	1.7297	0.041839	RP11-295P9.3
ENSG00000168748	16	66868282	66898056	41	5	61833	1.7291	0.041893	CA7
ENSG00000170727	8	145476055	145525082	20	3	61735	1.7283	0.04197	BOP1
ENSG00000178951	19	4034362	4076943	61	10	61727	1.728	0.041991	ZBTB7A
ENSG00000186117	11	55568854	55589952	73	11	61912	1.7276	0.042027	OR5L1
ENSG00000101746	18	31421064	31814916	648	38	61748	1.7276	0.04203	NOL4
ENSG00000170776	15	85913802	86302586	1276	39	61815	1.7276	0.042033	AKAP13
ENSG00000139793	13	97863688	98056374	244	37	61747	1.7271	0.042073	MBNL2
ENSG00000171604	5	139016884	139073467	67	11	61803	1.7269	0.042095	CXXC5
ENSG00000160551	17	27707482	27888922	287	13	61887	1.7264	0.042141	TAOK1
ENSG00000140931	16	66627777	66657795	48	8	61826	1.7261	0.042169	CMTM3
ENSG00000131037	19	55573388	55609291	57	10	61734	1.7257	0.042205	EPS8L1
ENSG00000189182	12	53073410	53107247	85	15	61880	1.7256	0.04221	KRT77
ENSG00000272514	6	88107701	88184183	232	17	61867	1.7254	0.042227	C6ORF165
ENSG00000106331	7	127240346	127265982	46	6	61828	1.7247	0.042295	PAX4
ENSG00000164008	1	43222940	43273968	85	13	61731	1.7218	0.042554	C1orf50
ENSG00000141096	16	67999566	68024732	28	5	61900	1.7216	0.042568	DPEP3
ENSG00000163217	2	69082613	69108649	34	4	61843	1.7209	0.042637	BMP10
ENSG00000179934	3	39361197	39385171	63	12	61803	1.7202	0.042694	CCR8
ENSG00000204104	2	239219082	239319541	254	16	61863	1.72	0.042721	TRAF3IP1
ENSG00000186513	11	57947906	57968990	49	7	61883	1.7194	0.042773	OR9Q2
ENSG00000166897	22	37754000	37833505	166	24	61738	1.7188	0.04283	ELFN2
ENSG00000111237	12	110918902	110949922	63	9	61938	1.7174	0.042956	VPS29
ENSG00000035499	5	59882739	60006017	209	19	61885	1.7154	0.04314	DEPDC1B
ENSG00000165572	13	41691705	41716882	18	3	61751	1.7143	0.043233	KBTBD6
ENSG00000267426	17	73884726	73936210	81	12	61873	1.7119	0.043461	RP11-552F3.12
ENSG00000165684	9	139260029	139303249	159	18	61856	1.7112	0.043526	SNAPC4
ENSG00000162923	1	224562845	224634735	101	6	61788	1.7109	0.043545	WDR26
ENSG00000180329	17	42740437	42777147	47	14	61842	1.7109	0.04355	CCDC43
ENSG00000007237	17	9803926	10111868	700	121	61766	1.7106	0.043581	GAS7
ENSG00000197603	5	37096330	37259530	179	14	61839	1.7097	0.043663	C5orf42
ENSG00000172362	11	58196593	58217646	61	6	61915	1.7096	0.043672	OR5B12
ENSG00000164691	6	159445500	159476184	108	8	61804	1.7079	0.043826	TAGAP
ENSG00000114021	3	100043545	100085710	83	15	61775	1.7078	0.043833	NIT2
ENSG00000162927	2	61157357	61255394	116	24	61730	1.7078	0.043835	PUS10
ENSG00000173401	12	75718419	75774340	67	7	61702	1.7076	0.043854	GLIPR1L1
ENSG00000163864	3	139269022	139406859	218	37	61808	1.7069	0.043916	NMNAT3
ENSG00000262304	17	3458738	3549543	236	39	61748	1.7051	0.044092	SHPK
ENSG00000135334	6	88374790	88421927	107	16	61822	1.7039	0.044199	AKIRIN2
ENSG00000179195	12	124446392	124509986	95	9	61754	1.7038	0.044213	ZNF664
ENSG00000233493	19	55880613	55905966	76	17	61775	1.7028	0.044307	TMEM238
ENSG00000113600	5	39274364	39434970	430	41	61828	1.7023	0.044347	C9
ENSG00000196503	4	57361509	57400614	99	13	61881	1.7022	0.044356	ARL9
ENSG00000176871	12	118460712	118510235	102	18	61802	1.7022	0.044359	WSB2
ENSG00000256223	12	133697161	133746051	105	10	61879	1.7021	0.04437	ZNF10
ENSG00000169217	16	30352087	30376682	12	5	61680	1.7017	0.04441	CD2BP2
ENSG00000144659	3	39414839	39448842	112	9	61876	1.7013	0.044444	SLC25A38
ENSG00000166822	16	75466952	75509395	141	11	61703	1.7013	0.044447	TMEM170A
ENSG00000105854	7	95024175	95074510	136	15	61806	1.7012	0.044457	PON2
ENSG00000171067	11	68018803	68049469	59	10	61792	1.7009	0.044479	C11orf24
ENSG00000145321	4	72597410	72679758	137	17	61760	1.7004	0.044526	GC
ENSG00000104848	19	49560675	49586198	52	9	61758	1.7001	0.044559	KCNA7
ENSG00000136682	2	114185268	114263766	10	1	61582	1.6995	0.044609	CBWD2
ENSG00000164182	5	60230956	60458853	465	18	61891	1.6986	0.0447	NDUFAF2
ENSG00000175203	12	57913885	57951114	43	5	61889	1.6975	0.044797	DCTN2
ENSG00000167080	17	47199822	47257351	153	17	61846	1.6975	0.044802	B4GALNT2
ENSG00000258064	12	72057984	72102748	72	11	61824	1.6972	0.044827	RP11-293I14.2
ENSG00000214978	17	9684544	9735388	152	22	61737	1.6967	0.044876	RP11-477N12.3
ENSG00000139318	12	89731009	89757048	80	11	61917	1.6958	0.044962	DUSP6
ENSG00000147576	8	67332420	67393836	182	24	61812	1.6956	0.044983	ADHFE1
ENSG00000112818	6	46751127	46817515	140	13	61854	1.6942	0.045113	MEP1A
ENSG00000117899	15	81229667	81292219	122	8	61770	1.694	0.045137	MESDC2
ENSG00000131771	17	37772993	37802879	57	8	61858	1.6937	0.045162	PPP1R1B
ENSG00000185453	19	48663949	48710877	87	11	61840	1.6926	0.045265	C19orf68
ENSG00000112294	6	24485080	24547435	243	31	61845	1.6918	0.045346	ALDH5A1
ENSG00000101624	18	12651832	12712776	156	12	61887	1.6913	0.045386	CEP76
ENSG00000189308	4	83821126	83944079	223	9	61900	1.6913	0.045391	LIN54
ENSG00000164543	7	43612357	43676385	154	14	61853	1.6912	0.045398	STK17A
ENSG00000269120	13	41101138	41121323	49	12	61739	1.6909	0.045432	AL133318.1
ENSG00000176236	10	15127384	15149318	104	17	61824	1.6908	0.045434	C10orf111
ENSG00000142102	11	279135	306107	29	10	61735	1.6908	0.045442	ATHL1
ENSG00000063660	2	241365088	241417493	121	24	61722	1.6906	0.045455	GPC1
ENSG00000187616	9	136369708	136403734	29	8	61765	1.6902	0.045492	TMEM8C
ENSG00000003056	12	9082959	9112551	69	8	61820	1.6898	0.045536	M6PR
ENSG00000076928	19	42377228	42444302	23	5	61752	1.6894	0.045568	ARHGEF1
ENSG00000198211	16	89975573	90012500	117	18	61725	1.6894	0.04557	TUBB3
ENSG00000176697	11	27666440	27753605	114	14	61801	1.6891	0.045603	BDNF
ENSG00000165527	14	50349810	50371490	20	2	61638	1.6883	0.045674	ARF6
ENSG00000141258	17	2230792	2294352	131	22	61744	1.6876	0.045745	SGSM2
ENSG00000077150	10	104143867	104172281	44	14	61819	1.6875	0.04575	NFKB2
ENSG00000114757	3	179502746	179764841	519	36	61775	1.6873	0.045772	PEX5L
ENSG00000104921	19	7743644	7777032	179	13	61804	1.6872	0.045781	FCER2
ENSG00000142546	19	50048968	50103519	94	11	61799	1.6864	0.045861	NOSIP
ENSG00000172967	22	17254302	17312589	105	11	61743	1.6857	0.045924	XKR3
ENSG00000091039	12	76735577	76963589	373	17	61852	1.6857	0.045926	OSBPL8
ENSG00000047410	1	186270784	186354825	162	14	61873	1.6851	0.04598	TPR
ENSG00000004468	4	15769898	15864853	269	19	61816	1.6823	0.046254	CD38
ENSG00000107902	10	126140403	126316457	547	50	61763	1.682	0.046281	LHPP
ENSG00000164466	5	174894065	174966745	220	18	61831	1.6816	0.046325	SFXN1
ENSG00000153832	2	230777018	230887825	149	21	61732	1.6815	0.046329	FBXO36
ENSG00000153563	2	87001729	87045519	72	8	61611	1.6813	0.046355	CD8A
ENSG00000112367	6	110002499	110156631	276	22	61858	1.6806	0.04642	FIG4
ENSG00000196199	13	20197788	20257599	110	11	61848	1.6801	0.046467	MPHOSPH8
ENSG00000124074	16	67686848	67711168	19	5	61872	1.68	0.046483	ENKD1
ENSG00000174177	16	88762871	88791794	119	21	61794	1.6797	0.046506	CTU2
ENSG00000187773	18	72092963	72135179	74	19	61770	1.6793	0.046549	FAM69C
ENSG00000151617	4	148392069	148476106	95	16	61800	1.6788	0.046598	EDNRA
ENSG00000137752	11	104886170	104982158	224	15	61874	1.6778	0.046691	CASP1
ENSG00000164011	1	43302280	43328148	26	6	61747	1.6762	0.046847	ZNF691
ENSG00000135241	7	108100866	108220110	276	20	61748	1.6758	0.046892	PNPLA8
ENSG00000131069	20	33449949	33525769	110	7	61874	1.6756	0.046909	ACSS2
ENSG00000119772	2	25445845	25575459	137	36	61727	1.6748	0.046986	DNMT3A
ENSG00000141086	16	67951543	67976317	17	3	61942	1.6731	0.047152	CTRL
ENSG00000204978	19	41939063	41960670	33	6	61865	1.673	0.047168	C19orf69
ENSG00000047365	4	35939843	36256131	716	58	61776	1.6726	0.047203	ARAP2
ENSG00000078699	20	32067881	32247842	88	17	61710	1.6725	0.047211	CBFA2T2
ENSG00000046604	18	29068006	29138971	175	19	61831	1.6725	0.047216	DSG2
ENSG00000197362	7	148756735	148797874	87	10	61818	1.6721	0.047253	ZNF786
ENSG00000005243	17	46093533	46125392	89	15	61808	1.6708	0.047377	COPZ2
ENSG00000116032	19	990418	1019731	144	28	61777	1.6708	0.04738	GRIN3B
ENSG00000167930	16	274545	329942	77	11	61805	1.6703	0.047433	ITFG3
ENSG00000253206	8	50438945	50476973	59	3	61897	1.6693	0.047532	RP11-738G5.2
ENSG00000198844	17	8203559	8235829	84	16	61788	1.6676	0.0477	ARHGEF15
ENSG00000099341	19	38855176	38884464	82	13	61864	1.6673	0.047728	PSMD8
ENSG00000206177	16	193891	226767	44	10	61780	1.6664	0.047815	HBM
ENSG00000162631	1	107672629	108036080	565	59	61799	1.6663	0.047824	NTNG1
ENSG00000143367	1	151502781	151566059	68	14	61728	1.666	0.04786	TUFT1
ENSG00000187778	12	49940327	49971936	47	5	61909	1.6659	0.047865	MCRS1
ENSG00000128789	18	12648737	12735739	216	16	61865	1.6655	0.047906	PSMG2
ENSG00000139597	13	32964861	33012315	70	14	61866	1.6652	0.047937	N4BP2L1
ENSG00000158553	6	27243682	27289949	143	16	61900	1.6651	0.047949	POM121L2
ENSG00000132958	13	19987017	20120903	254	12	61846	1.665	0.04796	TPTE2
ENSG00000110975	12	33517173	33602754	200	19	61818	1.6649	0.047969	SYT10
ENSG00000151474	10	13675706	14514141	2340	220	61752	1.6645	0.048003	FRMD4A
ENSG00000131558	7	132927829	133761342	1178	34	61770	1.6645	0.048005	EXOC4
ENSG00000100592	14	59645364	59848123	486	31	61770	1.6641	0.04805	DAAM1
ENSG00000169139	8	48910960	48987268	39	8	61846	1.664	0.048055	UBE2V2
ENSG00000133997	14	71037974	71077384	134	10	61865	1.6638	0.048081	MED6
ENSG00000110987	12	122447328	122509948	106	15	61834	1.6634	0.048116	BCL7A
ENSG00000205030	11	55584695	55605630	54	11	61902	1.6621	0.048248	OR5L2
ENSG00000166323	11	108169246	108348258	312	11	61841	1.6615	0.048306	C11orf65
ENSG00000166704	19	58478421	58524717	135	10	61760	1.6608	0.048372	ZNF606
ENSG00000197562	16	629357	689272	164	9	61831	1.6602	0.048441	RAB40C
ENSG00000054598	6	1600681	1624127	28	10	61763	1.6601	0.048447	FOXC1
ENSG00000103549	16	30763066	30797628	20	6	61867	1.6595	0.048509	RNF40
ENSG00000166153	12	100587447	100670857	153	21	61854	1.6588	0.048579	DEPDC4
ENSG00000087053	11	95556046	95668479	260	16	61836	1.6581	0.048646	MTMR2
ENSG00000156564	6	40349325	40565204	657	52	61804	1.6568	0.04878	LRFN2
ENSG00000118985	5	95210802	95307775	164	8	61833	1.6564	0.048819	ELL2
ENSG00000104967	19	46426992	46486804	49	14	61730	1.6564	0.04882	NOVA2
ENSG00000175643	16	11333476	11455619	425	24	61781	1.6563	0.048831	RMI2
ENSG00000165621	13	97627973	97656984	47	9	61788	1.6561	0.048851	OXGR1
ENSG00000140406	15	81283295	81306342	49	5	61702	1.6554	0.048918	MESDC1
ENSG00000106328	7	127221463	127252198	69	11	61865	1.6544	0.049027	FSCN3
ENSG00000181029	19	7735729	7757744	121	9	61801	1.6527	0.049197	TRAPPC5
ENSG00000242441	2	48834937	48970287	374	40	61774	1.6524	0.049222	GTF2A1L
ENSG00000221823	2	68395989	68493369	167	10	61870	1.6521	0.049261	PPP3R1
ENSG00000196152	9	130176661	130217651	81	5	61914	1.652	0.049263	ZNF79
ENSG00000054967	11	73077309	73118519	56	8	61729	1.6519	0.049278	RELT
ENSG00000128310	22	38209389	38231502	22	7	61780	1.6518	0.049283	GALR3
ENSG00000129744	11	3656358	3695646	105	20	61727	1.6515	0.04932	ART1
ENSG00000023902	1	150111373	150146916	48	3	61773	1.6513	0.04934	PLEKHO1
ENSG00000213762	19	58115601	58144724	77	9	61848	1.6513	0.049342	ZNF134
ENSG00000151090	3	24148651	24546773	732	112	61766	1.6505	0.049422	THRB
ENSG00000164645	7	88413420	88435035	60	9	61828	1.6502	0.049447	C7orf62
ENSG00000171700	20	62694534	62721323	38	10	61745	1.6501	0.049456	RGS19
ENSG00000159593	16	66826778	66917159	143	12	61850	1.6495	0.049521	NAE1
ENSG00000117152	1	163028565	163056592	62	14	61786	1.6493	0.049543	RGS4
ENSG00000112394	6	111398781	111562397	204	22	61810	1.6491	0.049566	SLC16A10
ENSG00000073969	17	44658035	44844830	62	6	61875	1.6487	0.049602	NSF
ENSG00000214860	17	18270976	18302961	35	4	61758	1.6487	0.049603	EVPLL
ENSG00000184619	17	8261955	8290029	49	9	61777	1.6482	0.049652	KRBA2
ENSG00000122547	7	36182758	36351152	418	48	61757	1.6481	0.04967	EEPD1
ENSG00000218819	2	21336789	21376144	61	9	61841	1.6479	0.049686	TDRD15
ENSG00000006712	19	39866492	39891835	47	11	61866	1.6468	0.049795	PAF1
ENSG00000116678	1	65876248	66117242	569	26	61802	1.6467	0.04981	LEPR
ENSG00000106278	7	121503143	121712090	348	38	61824	1.6439	0.050101	PTPRZ1
ENSG00000156345	9	90571356	90599668	44	8	61830	1.6437	0.050118	CDK20
ENSG00000169067	5	56765846	56788636	59	10	61812	1.6426	0.05023	ACTBL2
ENSG00000204463	6	31596805	31630482	108	22	61914	1.6425	0.050246	BAG6
ENSG00000103502	16	29859678	29885057	9	3	61831	1.642	0.050299	CDIPT
ENSG00000153071	5	39361780	39472402	312	29	61808	1.6417	0.050329	DAB2
ENSG00000122970	12	110552140	110666602	218	15	61935	1.6414	0.050356	IFT81
ENSG00000198711	1	54693710	54714736	27	8	61774	1.6409	0.050411	SSBP3-AS1
ENSG00000084444	12	13187218	13305455	191	21	61855	1.6403	0.050471	KIAA1467
ENSG00000112499	6	160582093	160708670	323	28	61766	1.6389	0.050613	SLC22A2
ENSG00000181903	11	55422614	55443671	7	4	61827	1.6388	0.050623	OR4C6
ENSG00000120242	9	21399146	21420184	67	14	61800	1.6387	0.050642	IFNA8
ENSG00000167850	17	72527247	72552282	98	13	61793	1.6382	0.050685	CD300C
ENSG00000107831	10	103519899	103545854	18	6	61776	1.6382	0.050688	FGF8
ENSG00000170613	5	156578857	156603275	67	10	61829	1.6371	0.050801	FAM71B
ENSG00000154305	1	222781428	222851354	141	15	61834	1.637	0.050812	MIA3
ENSG00000116062	2	47912669	48047240	291	27	61768	1.6362	0.050894	MSH6
ENSG00000269711	19	7733387	7757740	124	10	61802	1.6362	0.050897	CTD-3214H19.16
ENSG00000186184	13	28184903	28251548	194	33	61800	1.6358	0.050936	POLR1D
ENSG00000167325	11	4105937	4170106	204	12	61895	1.6356	0.050964	RRM1
ENSG00000065485	3	122775909	122954074	430	39	61823	1.635	0.051025	PDIA5
ENSG00000078328	16	6059095	7773340	6394	428	61753	1.6345	0.051076	RBFOX1
ENSG00000214212	19	10937251	10990466	62	11	61789	1.6341	0.051117	C19orf38
ENSG00000105254	19	36595191	36626849	53	12	61746	1.6328	0.051258	TBCB
ENSG00000269446	7	156892674	156913764	62	6	61858	1.6326	0.051282	AC006967.1
ENSG00000147548	8	38117215	38249790	151	11	61845	1.6318	0.051357	WHSC1L1
ENSG00000186470	6	26355387	26388546	195	16	61906	1.6318	0.051361	BTN3A2
ENSG00000198208	14	75360657	75400099	86	13	61772	1.6311	0.051432	RPS6KL1
ENSG00000186431	19	55375704	55411838	142	12	61799	1.6309	0.051459	FCAR
ENSG00000164729	17	33509539	33531412	48	8	61603	1.6307	0.051473	SLC35G3
ENSG00000087206	5	176322006	176459634	389	11	61939	1.6302	0.051531	UIMC1
ENSG00000228835	18	30339758	30364376	34	6	61857	1.6289	0.051668	AC012123.1
ENSG00000106733	9	77665489	77713133	178	24	61843	1.6285	0.051712	NMRK1
ENSG00000125510	20	62701526	62741996	75	13	61768	1.6278	0.051779	OPRL1
ENSG00000203740	1	170105142	170146931	137	18	61806	1.6278	0.051781	METTL11B
ENSG00000168267	10	23471256	23493181	23	7	61694	1.6275	0.05181	PTF1A
ENSG00000161973	17	8623252	8658537	96	13	61808	1.626	0.051977	CCDC42
ENSG00000075711	3	196759431	197036171	608	25	61849	1.6257	0.052006	DLG1
ENSG00000144320	2	176778620	176877567	237	24	61829	1.6252	0.052064	KIAA1715
ENSG00000130803	19	9241056	9284100	105	9	61919	1.6246	0.052126	ZNF317
ENSG00000152430	2	198581603	198661486	104	11	61831	1.6244	0.052147	BOLL
ENSG00000165689	9	139286377	139315061	105	17	61846	1.6236	0.052233	SDCCAG3
ENSG00000184032	21	31997555	32017938	31	5	61829	1.6232	0.052278	KRTAP20-2
ENSG00000197766	19	849453	873453	36	10	61744	1.6225	0.052348	CFD
ENSG00000268182	19	57144513	57177134	56	10	61741	1.6215	0.052459	SMIM17
ENSG00000168907	15	42423332	42458839	62	15	61772	1.6213	0.052476	PLA2G4F
ENSG00000070193	5	44293646	44399808	188	13	61825	1.6213	0.052477	FGF10
ENSG00000269881	16	289546	329942	61	8	61779	1.6212	0.052484	ITFG3
ENSG00000147883	9	21992902	22019362	38	7	61813	1.62	0.05262	CDKN2B
ENSG00000173545	5	16441628	16475901	61	11	61825	1.6199	0.052626	ZNF622
ENSG00000155729	2	201343675	201394507	74	21	61734	1.6184	0.052784	KCTD18
ENSG00000237412	2	233375173	233400422	52	14	61734	1.6178	0.052857	PRSS56
ENSG00000187474	19	52288416	52339442	171	24	61743	1.6177	0.052866	FPR3
ENSG00000178372	10	5530658	5551533	34	12	61755	1.6173	0.052902	CALML5
ENSG00000090382	12	69732121	69758014	92	10	61838	1.6167	0.052969	LYZ
ENSG00000126460	19	50073903	50104272	58	6	61840	1.6161	0.053038	PRRG2
ENSG00000174111	17	36498111	36566019	104	9	61846	1.615	0.053151	SOCS7
ENSG00000185863	9	140055310	140076861	12	2	61783	1.6147	0.053192	TMEM210
ENSG00000113761	5	176439697	176518190	205	12	61931	1.6145	0.053209	ZNF346
ENSG00000166548	16	66531906	66596447	110	6	61864	1.6144	0.053222	TK2
ENSG00000198561	11	57510715	57597018	89	11	61873	1.6142	0.053239	CTNND1
ENSG00000169605	2	69191705	69218106	87	8	61906	1.6136	0.053312	GKN1
ENSG00000115875	2	38960741	38988636	27	6	61672	1.613	0.053372	SRSF7
ENSG00000160255	21	46295868	46361904	166	42	61779	1.6128	0.053395	ITGB2
ENSG00000105722	19	42741724	42769309	39	4	61603	1.6123	0.05345	ERF
ENSG00000149308	11	108017942	108103369	105	10	61825	1.612	0.053478	NPAT
ENSG00000075702	19	36535783	36606008	161	18	61855	1.6108	0.053607	WDR62
ENSG00000188501	15	66829517	66868317	97	15	61854	1.6108	0.053608	LCTL
ENSG00000145965	6	3972909	3994372	53	8	61804	1.6104	0.053659	C6ORF50
ENSG00000149131	11	57354860	57392326	55	8	61794	1.6103	0.053671	SERPING1
ENSG00000119777	2	27245778	27274563	24	4	61763	1.6098	0.053721	TMEM214
ENSG00000100151	22	38442318	38481708	70	11	61826	1.6097	0.053734	PICK1
ENSG00000186716	22	23511891	23670224	336	29	61788	1.6096	0.053738	BCR
ENSG00000083123	6	80806364	81065987	725	23	61871	1.607	0.054026	BCKDHB
ENSG00000242550	18	61554408	61613345	237	8	61925	1.6068	0.05405	SERPINB10
ENSG00000173209	2	61394553	61428338	64	11	61743	1.6066	0.05407	AHSA2
ENSG00000198901	15	91499270	91548859	148	16	61838	1.6063	0.054103	PRC1
ENSG00000103707	15	65284845	65331977	100	13	61848	1.6062	0.054113	MTFMT
ENSG00000249240	15	65124082	65233118	262	17	61852	1.6053	0.054214	AC069368.3
ENSG00000197914	6	27788952	27809305	34	9	61869	1.6042	0.054331	HIST1H4K
ENSG00000125831	20	23421040	23443494	63	10	61884	1.604	0.05436	CST11
ENSG00000229676	19	22807126	22860472	291	5	61891	1.6032	0.054444	ZNF492
ENSG00000166987	12	57904493	57933931	30	3	61904	1.602	0.054575	MBD6
ENSG00000147535	8	38110648	38136761	24	5	61823	1.6018	0.054604	PPAPDC1B
ENSG00000213204	6	88107730	88231352	377	22	61869	1.6008	0.054707	C6orf165
ENSG00000258947	16	89977800	90015169	123	18	61722	1.5999	0.054816	TUBB3
ENSG00000188511	22	49798176	50061190	781	60	61796	1.5991	0.054901	C22orf34
ENSG00000116977	1	236671300	236726281	284	10	61882	1.5988	0.054935	LGALS8
ENSG00000141485	17	6578032	6626886	98	24	61743	1.5987	0.054939	SLC13A5
ENSG00000227450	17	36895613	36916969	31	9	61710	1.5976	0.055068	CTB-58E17.5
ENSG00000164112	4	122670088	122696582	80	11	61741	1.5969	0.055149	TMEM155
ENSG00000183092	14	100993486	101063750	87	15	61715	1.5964	0.055202	BEGAIN
ENSG00000197958	9	130199953	130223684	58	4	61918	1.5964	0.055204	RPL12
ENSG00000243452	1	148545979	148606267	7	1	61691	1.596	0.055244	NBPF15
ENSG00000175564	11	73701326	73730480	38	7	61833	1.5957	0.055277	UCP3
ENSG00000132002	19	14615582	14650582	63	10	61768	1.5954	0.05531	DNAJB1
ENSG00000166130	12	98997183	99048891	103	16	61794	1.5951	0.055346	IKBIP
ENSG00000155115	6	111269763	111299093	148	8	61938	1.595	0.055357	GTF3C6
ENSG00000166439	11	74449913	74563458	208	18	61861	1.594	0.055467	RNF169
ENSG00000188038	16	67908708	67932758	29	7	61925	1.5937	0.055498	NRN1L
ENSG00000172602	12	49240928	49269681	29	10	61718	1.5928	0.055602	RND1
ENSG00000095627	10	115929029	116002063	168	13	61798	1.5927	0.055614	TDRD1
ENSG00000005421	7	94916988	95035673	198	30	61758	1.5926	0.05562	PON1
ENSG00000092529	15	42630301	42714516	212	10	61887	1.5926	0.055628	CAPN3
ENSG00000141200	17	51890239	51912573	75	11	61866	1.5915	0.055748	KIF2B
ENSG00000176593	19	58503429	58532600	98	10	61756	1.5915	0.055748	CTD-2368P22.1
ENSG00000156687	8	35082975	35664068	890	43	61844	1.5911	0.055792	UNC5D
ENSG00000096060	6	35531362	35706360	278	18	61848	1.5908	0.055828	FKBP5
ENSG00000159792	16	67917175	67973581	53	8	61926	1.5907	0.055838	PSKH1
ENSG00000122986	12	111055646	111152755	169	13	61831	1.5901	0.055908	HVCN1
ENSG00000170231	5	159604374	159675742	253	20	61773	1.5889	0.056047	FABP6
ENSG00000136518	3	179270668	179316196	61	6	61868	1.5886	0.056074	ACTL6A
ENSG00000131941	19	33459499	33565794	289	28	61729	1.5886	0.056078	RHPN2
ENSG00000160746	3	43386351	43743086	619	35	61851	1.5883	0.056109	ANO10
ENSG00000173093	12	111274573	111355339	177	21	61822	1.5877	0.056177	CCDC63
ENSG00000172817	8	65490320	65721318	401	24	61840	1.5871	0.056242	CYP7B1
ENSG00000134086	3	10172692	10203904	95	12	61776	1.587	0.056251	VHL
ENSG00000143164	1	167895021	168055081	179	11	61877	1.5869	0.056267	DCAF6
ENSG00000180999	1	172379828	172447971	153	20	61788	1.586	0.056365	C1orf105
ENSG00000137507	11	76358568	76391791	36	14	61686	1.5859	0.056385	LRRC32
ENSG00000171246	17	78430948	78461643	36	11	61714	1.5856	0.056409	NPTX1
ENSG00000158186	3	138056539	138134375	161	12	61731	1.5853	0.056451	MRAS
ENSG00000197938	3	97991732	98012676	108	10	61923	1.5844	0.056549	OR5H2
ENSG00000151718	4	184010446	184251930	371	34	61838	1.5832	0.056683	WWC2
ENSG00000148498	10	34388488	35114253	1348	60	61817	1.5818	0.056847	PARD3
ENSG00000187796	9	139246355	139278133	99	15	61829	1.5815	0.056884	CARD9
ENSG00000140691	16	31459401	31488487	25	10	61635	1.581	0.056935	ARMC5
ENSG00000143771	1	224534552	224577161	61	9	61762	1.5805	0.056995	CNIH4
ENSG00000131351	19	17150539	17196435	145	17	61804	1.5804	0.057009	HAUS8
ENSG00000186377	1	47417036	47526423	167	16	61848	1.5801	0.057047	CYP4X1
ENSG00000100983	20	33506236	33553620	69	7	61784	1.5797	0.057083	GSS
ENSG00000038358	16	67896926	67928406	34	7	61928	1.5796	0.057105	EDC4
ENSG00000189052	19	49537141	49558568	27	4	61661	1.5793	0.057137	CGB5
ENSG00000101104	20	43528703	43597676	99	17	61766	1.5792	0.057142	PABPC1L
ENSG00000186017	19	36926021	36990804	154	15	61887	1.5788	0.057193	ZNF566
ENSG00000131844	5	70873115	70964531	171	16	61824	1.578	0.057284	MCCC2
ENSG00000058804	1	54221133	54314533	107	9	61813	1.5775	0.057336	NDC1
ENSG00000175893	9	14601069	14703469	323	38	61735	1.5771	0.05739	ZDHHC21
ENSG00000163286	2	233261553	233285424	42	7	61653	1.5769	0.057411	ALPPL2
ENSG00000267041	19	37195285	37273727	166	17	61779	1.5762	0.057491	ZNF850
ENSG00000043355	13	100624026	100649018	23	8	61691	1.575	0.057631	ZIC2
ENSG00000109819	4	23746664	23915712	387	65	61778	1.5749	0.057645	PPARGC1A
ENSG00000267802	14	52426014	52446247	65	9	61910	1.5742	0.057718	AL358333.1
ENSG00000173480	19	58401664	58437978	54	5	61725	1.5726	0.0579	ZNF417
ENSG00000187048	1	47384849	47417156	74	7	61892	1.5723	0.057945	CYP4A11
ENSG00000169490	8	38836327	38864343	45	5	61708	1.5717	0.058011	TM2D2
ENSG00000262003	17	802872	824452	51	10	61689	1.5712	0.058067	RP11-676J12.7
ENSG00000164649	7	21930518	21995702	151	25	61755	1.5709	0.058106	CDCA7L
ENSG00000215621	17	79770293	79794533	27	2	61641	1.5708	0.058114	AC174470.1
ENSG00000173175	3	122991143	123178605	259	22	61761	1.5708	0.058117	ADCY5
ENSG00000159184	17	46792125	46816540	38	11	61810	1.5704	0.058158	HOXB13
ENSG00000153391	18	33022194	33087955	71	14	61723	1.5698	0.058226	INO80C
ENSG00000168386	3	99538985	99843357	377	22	61843	1.5692	0.0583	FILIP1L
ENSG00000172339	1	95429963	95548501	308	23	61825	1.5688	0.058344	ALG14
ENSG00000138760	4	77069890	77145046	223	14	61795	1.5688	0.058344	SCARB2
ENSG00000112365	6	109773797	109814440	72	13	61878	1.5686	0.058371	ZBTB24
ENSG00000198822	7	86263230	86504200	389	33	61799	1.5682	0.058416	GRM3
ENSG00000118363	11	74650292	74700076	81	12	61820	1.5681	0.058433	SPCS2
ENSG00000164548	7	23534399	23581660	90	16	61758	1.5675	0.058503	TRA2A
ENSG00000145730	5	102079685	102376809	603	22	61857	1.5673	0.058517	PAM
ENSG00000105852	7	94979256	95035680	96	13	61778	1.5666	0.058604	PON3
ENSG00000122367	10	88418206	88505825	250	41	61786	1.566	0.058675	LDB3
ENSG00000100324	22	39785746	39843065	69	5	61727	1.5656	0.058718	TAB1
ENSG00000171488	1	90088631	90245462	237	16	61750	1.5654	0.058747	LRRC8C
ENSG00000254732	11	57499635	57570715	83	11	61890	1.5637	0.058946	RP11-691N7.6
ENSG00000176182	19	46383278	46415862	104	16	61767	1.5637	0.058946	MYPOP
ENSG00000179388	8	22535172	22560815	13	7	61709	1.5633	0.058986	EGR3
ENSG00000187747	11	5592107	5613114	112	10	61909	1.5629	0.059038	OR52B6
ENSG00000167895	17	76116851	76149049	75	15	61792	1.5624	0.059092	TMC8
ENSG00000163378	3	69014365	69073112	95	13	61744	1.5619	0.059153	EOGT
ENSG00000198663	6	36829646	36906740	200	16	61843	1.5606	0.059304	C6orf89
ENSG00000167195	15	75540940	75572540	4	2	61624	1.5601	0.059364	GOLGA6C
ENSG00000128617	7	128402545	128425844	54	8	61857	1.5593	0.059467	OPN1SW
ENSG00000006128	7	97351220	97379784	72	8	61736	1.5592	0.059478	TAC1
ENSG00000184886	17	34880847	34905159	45	6	61854	1.559	0.059497	PIGW
ENSG00000074755	17	3897739	4056314	499	20	61807	1.5583	0.059577	ZZEF1
ENSG00000148057	9	86227964	86269045	102	14	61802	1.5571	0.059724	IDNK
ENSG00000088808	14	104190089	104323927	266	10	61820	1.5567	0.059766	PPP1R13B
ENSG00000185149	4	156119781	156148230	63	14	61721	1.5561	0.059844	NPY2R
ENSG00000156599	11	57425219	57478659	71	11	61831	1.5557	0.059887	ZDHHC5
ENSG00000099949	22	21323751	21363327	90	21	61759	1.5552	0.059948	LZTR1
ENSG00000154914	17	9538015	9643008	164	21	61760	1.5549	0.059982	USP43
ENSG00000169031	2	228019281	228189508	693	58	61770	1.5549	0.059985	COL4A3
ENSG00000125534	20	62142077	62163559	69	14	61712	1.5547	0.060003	PPDPF
ENSG00000109220	4	54865956	54940857	67	5	61754	1.5545	0.060032	CHIC2
ENSG00000130717	9	134389188	134416655	50	6	61868	1.5539	0.060108	UCK1
ENSG00000173947	1	111878910	111905635	128	19	61856	1.5538	0.060115	PIFO
ENSG00000178690	18	52244988	52276724	64	10	61838	1.5534	0.060159	DYNAP
ENSG00000143970	2	25946622	26111385	362	19	61851	1.5534	0.060161	ASXL2
ENSG00000162944	2	198422948	198550769	168	12	61840	1.5534	0.060161	RFTN2
ENSG00000198339	6	27097076	27118418	26	8	61924	1.5531	0.060199	HIST1H4I
ENSG00000165688	9	139295110	139328213	143	18	61831	1.5529	0.060223	PMPCA
ENSG00000179562	7	127210672	127243665	62	13	61819	1.552	0.06033	GCC1
ENSG00000144481	2	234816043	234938166	354	44	61841	1.5517	0.060363	TRPM8
ENSG00000261884	16	67953517	67979920	17	3	61915	1.55	0.060577	CTC-479C5.12
ENSG00000115267	2	163113589	163185213	33	19	61803	1.5495	0.060633	IFIH1
ENSG00000142973	1	47213510	47295085	142	21	61800	1.5495	0.060635	CYP4B1
ENSG00000133980	14	74759772	74836711	111	18	61822	1.5491	0.060674	VRTN
ENSG00000070669	7	97471430	97511854	113	15	61775	1.5491	0.060682	ASNS
ENSG00000184647	8	10373056	10421676	157	20	61687	1.5489	0.060706	PRSS55
ENSG00000103066	16	68269207	68304961	65	8	61871	1.5488	0.060721	PLA2G15
ENSG00000263417	18	68287755	68327980	106	11	61888	1.5486	0.060736	GTSCR1
ENSG00000159720	16	67461917	67525140	78	11	61892	1.5481	0.060802	ATP6V0D1
ENSG00000175324	8	38010839	38044248	32	6	61713	1.548	0.060806	LSM1
ENSG00000114062	15	25572381	25694128	224	17	61855	1.5479	0.060818	UBE3A
ENSG00000099338	19	38816415	38871589	166	19	61869	1.5478	0.060841	CATSPERG
ENSG00000159527	1	153260338	153293194	76	9	61734	1.5476	0.060854	PGLYRP3
ENSG00000165985	10	16545742	16574004	60	10	61755	1.5462	0.061026	C1QL3
ENSG00000167311	11	3649733	3673546	37	7	61698	1.5461	0.061034	ART5
ENSG00000126249	19	34885289	34927073	70	12	61855	1.5455	0.06111	PDCD2L
ENSG00000182533	3	8765486	8893492	399	47	61771	1.5455	0.061111	CAV3
ENSG00000215644	17	79752008	79781889	10	3	61498	1.5454	0.061129	GCGR
ENSG00000175197	12	57900371	57924300	25	3	61808	1.5448	0.061199	DDIT3
ENSG00000249961	16	66778879	66845523	109	8	61882	1.544	0.061297	CCDC79
ENSG00000128016	19	39887453	39910052	24	6	61836	1.5432	0.061391	ZFP36
ENSG00000264194	17	10038831	10060277	72	20	61747	1.5432	0.061396	AC000003.2
ENSG00000176495	11	59121885	59142921	64	5	61919	1.5428	0.06144	OR5AN1
ENSG00000134323	2	16070686	16097129	56	10	61763	1.5427	0.061456	MYCN
ENSG00000127325	12	70027140	70103256	276	19	61750	1.5426	0.061459	BEST3
ENSG00000182263	2	164439906	164602522	223	33	61796	1.542	0.061535	FIGN
ENSG00000182584	20	32244304	32266331	18	5	61684	1.5412	0.061629	ACTL10
ENSG00000113387	5	32521739	32614185	160	20	61813	1.5412	0.061632	SUB1
ENSG00000109519	4	7050633	7079924	95	11	61819	1.5408	0.061678	GRPEL1
ENSG00000153233	12	71021853	71324623	769	76	61826	1.5406	0.061712	PTPRR
ENSG00000143252	1	161274047	161342984	281	8	61896	1.5405	0.061717	SDHC
ENSG00000135315	6	84823960	84947353	209	15	61875	1.5401	0.061769	KIAA1009
ENSG00000128567	7	131175021	131252976	155	35	61743	1.539	0.061906	PODXL
ENSG00000111229	12	110862630	110898227	79	9	61912	1.538	0.062023	ARPC3
ENSG00000228768	17	29888161	29912678	43	12	61747	1.5378	0.062054	AC003101.1
ENSG00000148356	9	130203765	130275780	152	11	61794	1.5372	0.062124	LRSAM1
ENSG00000071054	2	102303312	102521149	300	19	61844	1.5355	0.062333	MAP4K4
ENSG00000144395	2	197494278	197638214	257	14	61843	1.5353	0.06235	CCDC150
ENSG00000140955	16	84214744	84240774	129	20	61772	1.5351	0.062374	ADAD2
ENSG00000172175	18	56328618	56427371	225	21	61859	1.5348	0.062413	MALT1
ENSG00000169495	8	38821683	38856181	52	5	61741	1.533	0.062634	HTRA4
ENSG00000203797	6	110702974	110746765	91	17	61766	1.5325	0.062697	DDO
ENSG00000146360	6	110289514	110311921	43	9	61787	1.5318	0.062781	GPR6
ENSG00000105270	19	36495562	36534245	62	15	61802	1.5315	0.062822	CLIP3
ENSG00000163412	3	71714567	71813924	198	31	61769	1.5314	0.062835	EIF4E3
ENSG00000161016	8	146005150	146027972	51	7	61700	1.5313	0.062846	RPL8
ENSG00000085276	3	168791287	169391406	1378	103	61859	1.5311	0.06287	MECOM
ENSG00000185313	3	38728293	38845501	292	30	61832	1.5309	0.062899	SCN10A
ENSG00000110237	11	73009334	73090136	170	12	61796	1.5307	0.062928	ARHGEF17
ENSG00000137338	6	28239314	28280326	92	14	61933	1.5304	0.062964	PGBD1
ENSG00000133313	18	72153051	72198366	112	16	61791	1.53	0.063008	CNDP2
ENSG00000183682	1	39947318	40001607	106	16	61823	1.5294	0.063087	BMP8A
ENSG00000119041	2	197617756	197674449	55	12	61747	1.5293	0.063091	GTF3C3
ENSG00000106344	7	127927738	127993962	85	9	61801	1.5291	0.063119	RBM28
ENSG00000159723	16	67506474	67527716	25	6	61888	1.5287	0.063163	AGRP
ENSG00000135535	6	109677717	109713762	99	10	61840	1.5283	0.063216	CD164
ENSG00000151320	14	32788479	33310567	1066	122	61758	1.5282	0.063226	AKAP6
ENSG00000144451	2	214139113	215285225	2706	74	61809	1.5282	0.063232	SPAG16
ENSG00000269396	7	292918	314070	1	1	61847	1.5273	0.06334	AC187652.1
ENSG00000184348	6	27795658	27816117	32	6	61894	1.5273	0.063349	HIST1H2AK
ENSG00000134905	13	111283759	111375950	347	19	61849	1.5269	0.063392	CARS2
ENSG00000185860	1	162784248	162848605	209	28	61809	1.5267	0.063421	C1orf110
ENSG00000113649	5	145816874	145901524	201	15	61836	1.526	0.063499	TCERG1
ENSG00000137563	8	63917638	63961730	144	15	61838	1.5252	0.063605	GGH
ENSG00000270149	1	160957747	161018752	147	15	61806	1.5243	0.06372	RP11-544M22.13
ENSG00000122641	7	41714712	41752706	23	7	61774	1.5243	0.063723	INHBA
ENSG00000135596	6	109755265	109797171	80	15	61885	1.5238	0.063776	MICAL1
ENSG00000204957	19	42736927	42759125	25	3	61619	1.5234	0.063829	AC006486.1
ENSG00000108468	17	46137414	46188883	154	15	61928	1.5233	0.063844	CBX1
ENSG00000198925	2	220064494	220104439	57	8	61879	1.522	0.064011	ATG9A
ENSG00000148737	10	114700009	114937437	312	49	61745	1.5219	0.064012	TCF7L2
ENSG00000173250	5	145882666	145905753	58	10	61845	1.5213	0.064096	GPR151
ENSG00000267140	18	33013835	33087904	77	17	61719	1.521	0.064125	RP11-322E11.6
ENSG00000135436	12	49966668	50009422	59	8	61930	1.5208	0.06416	FAM186B
ENSG00000183696	7	48118225	48158330	49	11	61773	1.5207	0.06417	UPP1
ENSG00000060982	12	24954295	25112393	473	53	61795	1.5206	0.064181	BCAT1
ENSG00000084092	4	57819536	57854989	101	18	61820	1.5204	0.064199	NOA1
ENSG00000147872	9	19098373	19159288	155	25	61754	1.519	0.064385	PLIN2
ENSG00000176884	9	140022842	140073207	37	12	61738	1.5189	0.064399	GRIN1
ENSG00000188542	2	241489471	241513431	30	11	61764	1.5188	0.064412	DUSP28
ENSG00000228075	18	54804293	54827531	49	12	61732	1.5178	0.064528	BOD1L2
ENSG00000173714	17	48902011	48929709	54	8	61777	1.5167	0.064672	WFIKKN2
ENSG00000139194	12	7266280	7291538	49	12	61723	1.5165	0.064701	RBP5
ENSG00000064393	7	139236316	139487577	334	33	61807	1.5152	0.064859	HIPK2
ENSG00000170619	8	146056427	146089121	82	7	61802	1.5147	0.064922	COMMD5
ENSG00000234776	11	45918085	45938833	16	4	61632	1.5143	0.064971	C11orf94
ENSG00000137090	9	831690	979090	412	44	61756	1.5134	0.06509	DMRT1
ENSG00000198517	7	1560350	1592679	100	5	61689	1.5122	0.065243	MAFK
ENSG00000156603	11	57461186	57489693	39	6	61911	1.5119	0.065282	MED19
ENSG00000056097	5	32344456	32454867	273	18	61835	1.5117	0.0653	ZFR
ENSG00000137959	1	79075607	79121830	60	11	61866	1.5116	0.065312	IFI44L
ENSG00000198894	14	77554440	77593630	42	6	61800	1.5116	0.065317	CIPC
ENSG00000131966	14	58656798	58711750	39	12	61714	1.5115	0.065328	ACTR10
ENSG00000113721	5	149483400	149545435	116	24	61713	1.5114	0.065338	PDGFRB
ENSG00000176092	1	26638350	26690621	161	22	61848	1.5109	0.065401	AIM1L
ENSG00000225663	17	79770287	79801178	40	3	61669	1.5105	0.065453	FAM195B
ENSG00000008083	6	15236527	15532252	617	52	61787	1.5103	0.065477	JARID2
ENSG00000160993	7	102086685	102115323	97	12	61809	1.5101	0.06551	ALKBH4
ENSG00000011332	19	38691646	38730354	43	11	61754	1.5095	0.065583	DPF1
ENSG00000169393	19	48487908	48538410	202	20	61841	1.509	0.065652	ELSPBP1
ENSG00000143816	1	228096357	228145599	89	10	61740	1.5086	0.065695	WNT9A
ENSG00000116106	2	222272747	222448922	230	35	61723	1.5086	0.065703	EPHA4
ENSG00000160991	7	102063553	102107268	95	14	61796	1.5086	0.065705	ORAI2
ENSG00000103852	15	99666528	99801428	279	27	61772	1.5081	0.065762	TTC23
ENSG00000196689	17	3458738	3510392	112	23	61743	1.5076	0.065832	TRPV1
ENSG00000139112	12	10355057	10385727	78	13	61801	1.5076	0.065834	GABARAPL1
ENSG00000211450	11	57498825	57520986	18	4	61931	1.5061	0.066018	C11orf31
ENSG00000169627	16	30194255	30215627	4	2	61747	1.5058	0.066053	BOLA2B
ENSG00000164114	4	156253810	156308122	176	14	61873	1.5058	0.06606	MAP9
ENSG00000102882	16	30115426	30144827	21	7	61765	1.5056	0.066085	MAPK3
ENSG00000134817	11	56991051	57014709	42	11	61694	1.505	0.066164	APLNR
ENSG00000112175	6	55608443	55750362	223	39	61775	1.5049	0.066176	BMP5
ENSG00000186812	18	32810994	32857097	79	12	61848	1.5045	0.066231	ZNF397
ENSG00000214013	15	42555431	42655864	264	10	61933	1.5037	0.066326	GANC
ENSG00000186854	2	85038774	85144132	264	18	61855	1.5037	0.066328	TRABD2A
ENSG00000159217	17	47064774	47143012	107	15	61788	1.503	0.06642	IGF2BP1
ENSG00000159182	17	46789084	46809884	32	9	61791	1.502	0.066554	PRAC1
ENSG00000085788	8	38072736	38143076	60	6	61855	1.5019	0.066564	DDHD2
ENSG00000172150	17	3090813	3111742	37	9	61784	1.5019	0.066564	OR1A2
ENSG00000165487	13	22056836	22188353	289	17	61747	1.5018	0.06657	MICU2
ENSG00000102977	16	67681415	67704713	21	5	61882	1.5017	0.066592	ACD
ENSG00000114850	3	156247929	156282973	76	10	61801	1.5017	0.066593	SSR3
ENSG00000197816	9	99990765	100150806	402	15	61893	1.5015	0.066607	CCDC180
ENSG00000204519	19	58183337	58238669	96	19	61793	1.5013	0.06664	ZNF551
ENSG00000162600	1	58871056	59022474	537	34	61851	1.5009	0.066688	OMA1
ENSG00000237172	16	67172008	67195117	12	5	61765	1.5003	0.066764	B3GNT9
ENSG00000115946	2	68374976	68413370	78	10	61899	1.5	0.066809	PNO1
ENSG00000136522	3	179296073	179332442	55	5	61901	1.4992	0.066914	MRPL47
ENSG00000172315	20	45303004	45328418	53	7	61871	1.4991	0.066921	TP53RK
ENSG00000176903	14	74168494	74191128	61	12	61764	1.4989	0.066947	PNMA1
ENSG00000272305	3	52993135	53143469	276	15	61750	1.4983	0.067024	RP11-894J14.5
ENSG00000166349	11	36522259	36624706	169	17	61827	1.498	0.067069	RAG1
ENSG00000270011	19	9424850	9503293	180	10	61906	1.498	0.06707	ZNF559-ZNF177
ENSG00000167236	17	34330096	34355005	91	9	61871	1.4977	0.067109	CCL23
ENSG00000215527	18	12648042	12673470	69	9	61878	1.4974	0.067145	AP005482.1
ENSG00000188931	1	161324521	161347664	110	3	61933	1.4968	0.067229	C1orf192
ENSG00000260851	16	66493715	66561215	89	8	61781	1.4966	0.067243	RP11-403P17.5
ENSG00000181513	17	43199967	43231548	40	10	61776	1.4965	0.067259	ACBD4
ENSG00000188629	19	9425021	9503293	179	10	61906	1.4965	0.067267	ZNF177
ENSG00000170509	4	88214941	88254058	82	14	61712	1.4956	0.067382	HSD17B13
ENSG00000104213	8	17423942	17511580	418	54	61750	1.4948	0.067481	PDGFRL
ENSG00000143158	1	167875967	167916278	53	5	61877	1.4945	0.067516	MPC2
ENSG00000167768	12	53058520	53084191	87	13	61874	1.4945	0.067516	KRT1
ENSG00000126934	19	4080319	4134126	52	12	61761	1.4939	0.067602	MAP2K2
ENSG00000172381	11	57788402	57809403	87	10	61834	1.4935	0.067654	OR6Q1
ENSG00000237190	5	133727778	133757589	33	5	61813	1.4931	0.067711	CDKN2AIPNL
ENSG00000254531	4	102258937	102280040	12	3	61663	1.4927	0.067757	AP001816.1
ENSG00000185477	4	90147537	90239161	142	23	61748	1.4926	0.067775	GPRIN3
ENSG00000161277	19	36515887	36555664	75	13	61851	1.4918	0.067879	THAP8
ENSG00000180316	6	36200980	36286372	162	39	61759	1.4898	0.068141	PNPLA1
ENSG00000092531	15	42773431	42847547	93	10	61854	1.4897	0.068146	SNAP23
ENSG00000082641	17	46115691	46148849	91	15	61870	1.4893	0.068208	NFE2L1
ENSG00000139291	12	72069867	72107836	55	9	61830	1.4892	0.068213	TMEM19
ENSG00000269074	2	11593927	11616274	66	5	61827	1.4886	0.068301	AC099344.1
ENSG00000197157	7	127282234	127742661	668	34	61784	1.4885	0.068312	SND1
ENSG00000174804	11	86646721	86676433	55	8	61861	1.4882	0.068353	FZD4
ENSG00000168228	4	25304407	25382005	204	21	61792	1.4879	0.06839	ZCCHC4
ENSG00000103888	15	81061684	81254117	239	57	61751	1.4875	0.068445	KIAA1199
ENSG00000076826	19	7650788	7693190	62	8	61778	1.4868	0.068534	CAMSAP3
ENSG00000158769	1	160955001	161001138	114	11	61791	1.4864	0.068587	F11R
ENSG00000148426	10	11855338	11924276	138	20	61704	1.4862	0.068613	PROSER2
ENSG00000106123	7	142542792	142578847	83	9	61835	1.4861	0.068633	EPHB6
ENSG00000113712	5	148861760	148941007	104	13	61852	1.4851	0.068756	CSNK1A1
ENSG00000128271	22	24803847	24848328	92	15	61883	1.4849	0.068789	ADORA2A
ENSG00000126456	19	50152826	50179132	28	7	61817	1.4849	0.068791	IRF3
ENSG00000167371	16	29813177	29837201	18	2	61891	1.4847	0.068806	PRRT2
ENSG00000184786	6	170130210	170161655	76	11	61884	1.4846	0.06882	TCTE3
ENSG00000222017	2	198547830	198649547	138	12	61824	1.4845	0.068834	AC011997.1
ENSG00000269339	12	51609860	51630085	29	7	61688	1.4843	0.068868	AC139768.1
ENSG00000263136	16	29817832	29841438	20	2	61908	1.4842	0.068883	PAGR1
ENSG00000056661	17	36880150	36916070	45	14	61700	1.484	0.068904	PCGF2
ENSG00000153140	5	89678078	89715603	18	7	61747	1.4836	0.068963	CETN3
ENSG00000166025	11	94429597	94619918	329	31	61879	1.4831	0.069029	AMOTL1
ENSG00000171126	2	42659157	42731237	81	19	61757	1.4828	0.069068	KCNG3
ENSG00000101337	20	30687309	30765061	137	10	61889	1.4827	0.069071	TM9SF4
ENSG00000005100	17	5334232	5382380	123	24	61795	1.4823	0.069129	DHX33
ENSG00000136810	9	112996091	113028920	81	15	61753	1.4816	0.069217	TXN
ENSG00000167483	19	17624110	17674648	112	22	61790	1.481	0.069298	FAM129C
ENSG00000251349	9	103194553	103349918	341	17	61853	1.4806	0.069357	MSANTD3-TMEFF1
ENSG00000241697	9	103194560	103349918	341	17	61853	1.4806	0.069357	TMEFF1
ENSG00000157933	1	2150134	2251558	140	24	61776	1.4805	0.069363	SKI
ENSG00000176083	1	26678125	26711013	112	15	61845	1.4804	0.069384	ZNF683
ENSG00000108294	17	36898989	36930484	53	12	61739	1.48	0.069431	PSMB3
ENSG00000136874	9	102658915	102742618	124	12	61715	1.4799	0.069451	STX17
ENSG00000273398	2	68348370	68498362	246	13	61861	1.4792	0.06955	RP11-474G23.1
ENSG00000020181	8	37631709	37712414	51	15	61776	1.4773	0.069801	GPR124
ENSG00000180525	10	685888	721109	57	6	61891	1.4772	0.06981	PRR26
ENSG00000181273	11	56746347	56767342	55	13	61859	1.4769	0.069851	OR5AK2
ENSG00000124783	6	7258539	7357679	339	27	61768	1.4765	0.069911	SSR1
ENSG00000134825	11	61525973	61570274	41	8	61813	1.4764	0.069916	TMEM258
ENSG00000124181	20	39755600	39821629	92	18	61886	1.4758	0.069993	PLCG1
ENSG00000151164	12	110929460	110979891	108	11	61944	1.4758	0.069994	RAD9B
ENSG00000196159	4	126227554	126424087	444	37	61808	1.4748	0.070135	FAT4
ENSG00000228300	19	1265026	1289248	11	2	61755	1.4743	0.070196	C19orf24
ENSG00000171703	20	62671189	62713700	60	16	61756	1.4739	0.070257	TCEA2
ENSG00000215712	6	157700418	157754633	89	10	61858	1.4737	0.070279	TMEM242
ENSG00000112299	6	132992729	133045188	136	17	61801	1.4731	0.070358	VNN1
ENSG00000140030	14	88461468	88488419	80	12	61905	1.4729	0.070386	GPR65
ENSG00000189184	4	138430072	138463648	82	17	61855	1.4724	0.07046	PCDH18
ENSG00000101391	20	31936645	31999367	53	9	61676	1.4723	0.070475	CDK5RAP1
ENSG00000167632	8	140732586	141478678	1569	147	61776	1.472	0.070515	TRAPPC9
ENSG00000163516	2	220084479	220111391	56	9	61882	1.4714	0.07059	ANKZF1
ENSG00000105989	7	116906685	116973343	102	24	61727	1.47	0.070782	WNT2
ENSG00000198848	16	55826763	55877249	69	14	61800	1.4698	0.070804	CES1
ENSG00000144655	3	39173346	39206053	88	20	61800	1.4692	0.070887	CSRNP1
ENSG00000167637	19	44321444	44363307	167	13	61892	1.4691	0.070901	ZNF283
ENSG00000149328	11	134191768	134258235	106	36	61732	1.4689	0.070926	GLB1L2
ENSG00000165476	10	65271123	65394883	275	19	61846	1.4688	0.070947	REEP3
ENSG00000049449	11	31823939	32137301	523	56	61795	1.4688	0.070949	RCN1
ENSG00000268960	18	45768672	45789208	88	18	61831	1.4686	0.070969	AC091150.1
ENSG00000196544	17	8081652	8103564	44	9	61801	1.467	0.071186	C17orf59
ENSG00000124006	2	220405451	220446581	91	17	61793	1.4668	0.071213	OBSL1
ENSG00000187695	3	128618717	128700173	189	23	61869	1.4659	0.071337	RP11-723O4.6
ENSG00000243480	1	104149999	104178402	1	1	61722	1.4659	0.07134	AMY2A
ENSG00000180043	19	55856276	55884628	47	12	61793	1.4648	0.071487	FAM71E2
ENSG00000157181	1	186334890	186400510	115	17	61860	1.4647	0.071502	C1orf27
ENSG00000197323	1	114925399	115063781	315	17	61908	1.4646	0.071509	TRIM33
ENSG00000123106	12	28276182	28742883	1125	19	61814	1.4638	0.071626	CCDC91
ENSG00000080854	11	133768459	133836880	88	23	61714	1.4634	0.071681	IGSF9B
ENSG00000105227	19	40889675	40929273	46	14	61701	1.4631	0.071724	PRX
ENSG00000155330	16	46820519	46875323	9	4	61797	1.4629	0.071754	C16orf87
ENSG00000269113	1	48216200	48472567	435	35	61815	1.4628	0.071762	TRABD2B
ENSG00000240038	1	104086437	104132156	34	10	61731	1.4625	0.071797	AMY2B
ENSG00000171490	16	11919056	11955442	83	9	61734	1.462	0.071871	RSL1D1
ENSG00000148483	10	17784251	17852867	2	1	61893	1.4617	0.071917	TMEM236
ENSG00000184828	18	45543044	45947123	963	137	61765	1.4615	0.071946	ZBTB7C
ENSG00000237388	11	48500269	48521332	65	10	61927	1.461	0.072006	OR4A47
ENSG00000121644	1	244806237	244882335	124	18	61748	1.4609	0.072028	DESI2
ENSG00000214360	5	171611176	171640456	43	12	61719	1.4608	0.07204	EFCAB9
ENSG00000151414	1	198116093	198301550	550	21	61898	1.4604	0.072094	NEK7
ENSG00000138495	3	119363360	119406301	141	12	61887	1.4596	0.072201	COX17
ENSG00000007372	11	31796340	31849509	54	8	61735	1.4595	0.072217	PAX6
ENSG00000171450	2	219814377	219836876	41	4	61895	1.4594	0.072225	CDK5R2
ENSG00000022355	5	161264197	161336975	167	17	61810	1.459	0.07228	GABRA1
ENSG00000218823	7	4887364	4911625	76	10	61775	1.4588	0.072314	PAPOLB
ENSG00000165943	14	93638541	93661273	34	12	61785	1.4588	0.072317	MOAP1
ENSG00000165125	7	142558956	142593507	79	5	61883	1.458	0.072416	TRPV6
ENSG00000240403	19	55351898	55388662	92	4	61835	1.458	0.072421	KIR3DL2
ENSG00000115486	2	85761846	85798670	98	15	61893	1.4577	0.072455	GGCX
ENSG00000115159	2	157281802	157480247	345	22	61816	1.4576	0.07247	GPD2
ENSG00000134539	12	10368657	10479850	208	14	61839	1.457	0.07256	KLRD1
ENSG00000171847	12	8363856	8390214	2	1	61733	1.4565	0.072624	FAM90A1
ENSG00000165046	8	38233725	38277045	46	4	61827	1.4565	0.072627	LETM2
ENSG00000127337	12	69743483	69794576	187	15	61871	1.4562	0.072665	YEATS4
ENSG00000112246	6	100822891	100922805	224	28	61868	1.4555	0.072771	SIM1
ENSG00000188779	15	68102042	68136899	103	14	61816	1.4549	0.072843	SKOR1
ENSG00000176387	16	67454555	67481456	40	6	61920	1.4548	0.072859	HSD11B2
ENSG00000056050	4	170640616	170689104	77	19	61723	1.4544	0.072922	C4orf27
ENSG00000115020	2	209120991	209233475	308	11	61912	1.4539	0.07298	PIKFYVE
ENSG00000141756	17	39958932	39989465	67	7	61823	1.4532	0.073089	FKBP10
ENSG00000064313	8	120733015	120855103	297	17	61907	1.4531	0.0731	TAF2
ENSG00000267885	1	33429268	33449642	31	5	61814	1.4527	0.073154	FKSG48
ENSG00000183780	1	234030679	234470262	998	95	61796	1.4524	0.073195	SLC35F3
ENSG00000122692	9	33031762	33086665	167	17	61839	1.4522	0.07323	SMU1
ENSG00000162438	1	15754935	15785737	38	12	61778	1.4515	0.073323	CTRC
ENSG00000178573	16	79609740	79644611	62	22	61744	1.4513	0.073348	MAF
ENSG00000268000	19	49993781	50014614	40	5	61763	1.4513	0.073349	hsa-mir-150
ENSG00000185739	16	4229375	4302081	157	29	61717	1.451	0.073386	SRL
ENSG00000109265	4	57026361	57204791	380	61	61765	1.4508	0.073414	KIAA1211
ENSG00000159761	16	67690719	67712661	20	6	61874	1.4506	0.07345	C16orf86
ENSG00000177683	7	108184987	108220194	57	10	61778	1.4505	0.073453	THAP5
ENSG00000147789	8	146042849	146082894	97	6	61785	1.4503	0.073483	ZNF7
ENSG00000187902	19	55930107	55964230	53	14	61764	1.45	0.073526	SHISA7
ENSG00000163510	2	180799603	180881840	195	15	61880	1.4496	0.073586	CWC22
ENSG00000196092	9	36823272	37044103	565	49	61793	1.4494	0.073607	PAX5
ENSG00000163106	4	95209686	95274027	68	9	61753	1.4493	0.073624	HPGDS
ENSG00000067365	16	8705540	8750081	120	11	61785	1.449	0.073662	METTL22
ENSG00000187187	19	40480041	40533514	118	8	61942	1.449	0.073674	ZNF546
ENSG00000197454	1	248175250	248196188	37	5	61846	1.4484	0.073747	OR2L5
ENSG00000163933	3	53112499	53174478	127	8	61771	1.4479	0.07382	RFT1
ENSG00000080709	5	113686642	113842337	296	38	61743	1.4477	0.073845	KCNN2
ENSG00000182319	8	8165258	8254008	233	37	61728	1.4474	0.073892	SGK223
ENSG00000204514	19	58350099	58410442	128	15	61783	1.447	0.073944	ZNF814
ENSG00000158104	12	122267433	122311502	54	9	61743	1.4468	0.073973	HPD
ENSG00000162105	11	70303961	70973623	1382	122	61774	1.4468	0.073979	SHANK2
ENSG00000117600	1	99719509	99785146	155	22	61868	1.4464	0.074037	LPPR4
ENSG00000134864	13	101173810	101251782	98	8	61775	1.4462	0.07406	GGACT
ENSG00000215717	1	109622425	109649556	76	13	61773	1.4457	0.074132	TMEM167B
ENSG00000112658	6	43129037	43159243	68	8	61759	1.4457	0.074134	SRF
ENSG00000256097	3	52087076	52107567	15	4	61674	1.4441	0.07435	LINC00696
ENSG00000188878	17	73895655	73947221	78	10	61896	1.444	0.074365	FBF1
ENSG00000173077	9	117894097	118174923	766	52	61798	1.4436	0.074424	2020-12-01
ENSG00000124568	6	25773125	25842287	197	18	61917	1.4434	0.074452	SLC17A1
ENSG00000175984	1	115115469	115223043	219	23	61895	1.4433	0.074468	DENND2C
ENSG00000105464	19	48888132	48958188	126	21	61799	1.443	0.074509	GRIN2D
ENSG00000149231	11	96075933	96133087	118	17	61779	1.4424	0.074589	CCDC82
ENSG00000062822	19	50877461	50931273	92	10	61821	1.4421	0.074633	POLD1
ENSG00000170369	20	23794406	23817368	105	16	61804	1.442	0.074646	CST2
ENSG00000119650	14	76358479	76560928	382	29	61793	1.4418	0.074682	IFT43
ENSG00000154065	18	21168890	21252849	95	17	61806	1.4417	0.074698	ANKRD29
ENSG00000019169	2	119689742	119762236	209	26	61839	1.4407	0.074835	MARCO
ENSG00000254462	11	57470077	57569058	123	12	61896	1.4405	0.074863	TMX2-CTNND1
ENSG00000006534	11	67766048	67806744	57	8	61735	1.4404	0.074882	ALDH3B1
ENSG00000134759	18	33699407	33767909	164	15	61807	1.4401	0.074916	ELP2
ENSG00000170054	14	94919054	94956026	147	23	61858	1.4396	0.074993	SERPINA9
ENSG00000122591	7	22970878	23063749	248	20	61833	1.4395	0.075005	FAM126A
ENSG00000138641	4	89432199	89639693	380	27	61864	1.4393	0.075034	HERC3
ENSG00000124564	6	25823294	25892514	198	22	61903	1.4392	0.075051	SLC17A3
ENSG00000113722	5	149536358	149574120	74	13	61726	1.4388	0.075108	CDX1
ENSG00000074771	6	155706504	155787037	159	35	61821	1.4385	0.075151	NOX3
ENSG00000206535	3	100110037	100185163	87	19	61811	1.4368	0.075391	LNP1
ENSG00000142534	19	49989622	50012946	46	5	61742	1.4365	0.075431	RPS11
ENSG00000130749	19	47557444	47627009	72	11	61766	1.4364	0.075443	ZC3H4
ENSG00000170088	4	165985574	166139701	415	29	61790	1.4362	0.075475	TMEM192
ENSG00000112773	6	82191156	82472491	701	41	61861	1.4359	0.07551	FAM46A
ENSG00000177994	2	54547171	54620879	171	26	61777	1.4349	0.075662	C2orf73
ENSG00000197887	11	57960674	57981653	60	7	61917	1.4347	0.075691	OR1S2
ENSG00000167081	9	128499624	128739656	282	16	61812	1.4341	0.075767	PBX3
ENSG00000150471	4	62056976	62954053	1506	108	61798	1.4338	0.075816	LPHN3
ENSG00000130751	19	47513077	47559033	46	13	61689	1.4335	0.07586	NPAS1
ENSG00000184292	1	59031099	59053166	114	11	61832	1.4335	0.075865	TACSTD2
ENSG00000185933	10	105203144	105228645	43	11	61859	1.4331	0.075915	CALHM1
ENSG00000185621	3	197677071	197780591	255	15	61877	1.4328	0.07595	LMLN
ENSG00000164256	5	23497264	23538706	55	9	61769	1.4322	0.07604	PRDM9
ENSG00000090487	15	65245362	65292648	127	12	61854	1.4322	0.076042	SPG21
ENSG00000140506	15	75095057	75128099	54	7	61835	1.4322	0.076049	LMAN1L
ENSG00000204856	12	110896169	110938190	98	12	61940	1.4319	0.076082	FAM216A
ENSG00000128242	22	30940622	30980574	66	13	61778	1.4316	0.076136	GAL3ST1
ENSG00000197238	6	27781884	27802257	36	8	61874	1.4314	0.076158	HIST1H4J
ENSG00000185928	16	29817285	29851948	32	2	61907	1.4312	0.07619	PAGR1
ENSG00000125816	20	21366005	21388666	29	8	61807	1.4309	0.076233	NKX2-4
ENSG00000047621	12	4586894	4657674	71	6	61810	1.4309	0.076234	C12orf4
ENSG00000011114	14	93693896	93809438	312	17	61914	1.4308	0.076242	BTBD7
ENSG00000182173	17	73502141	73530820	116	15	61824	1.4304	0.076307	TSEN54
ENSG00000168944	5	122670579	122769286	232	16	61814	1.4298	0.076382	CEP120
ENSG00000124942	11	62191016	62333707	229	33	61811	1.4292	0.076477	AHNAK
ENSG00000099290	10	51817648	51903269	34	3	61790	1.4291	0.076495	FAM21A
ENSG00000117020	1	243641535	244024381	460	23	61835	1.4285	0.076567	AKT3
ENSG00000185056	5	173390782	173443143	121	11	61769	1.4279	0.076654	C5orf47
ENSG00000212938	21	31954759	31975394	34	7	61791	1.4269	0.076799	KRTAP6-3
ENSG00000017373	17	36676251	36772183	126	17	61761	1.4268	0.076814	SRCIN1
ENSG00000125124	16	56490748	56564195	148	15	61906	1.4268	0.076825	BBS2
ENSG00000011083	5	149559520	149612351	122	19	61777	1.4264	0.076882	SLC6A7
ENSG00000135720	16	66744796	66795701	96	6	61925	1.4263	0.07689	DYNC1LI2
ENSG00000018189	4	71559921	71683032	340	11	61924	1.426	0.076937	RUFY3
ENSG00000120907	8	26595667	26734790	539	50	61830	1.4258	0.076963	ADRA1A
ENSG00000100139	22	38291664	38348829	69	10	61752	1.4252	0.077045	MICALL1
ENSG00000197077	22	25338697	25603415	514	45	61774	1.4252	0.07705	KIAA1671
ENSG00000113048	5	71505236	71626473	146	17	61788	1.425	0.077078	MRPS27
ENSG00000197903	6	27096073	27124619	39	12	61914	1.4249	0.077091	HIST1H2BK
ENSG00000169679	2	111385275	111445691	47	4	61892	1.4242	0.07719	BUB1
ENSG00000004846	7	20644830	20826658	417	31	61757	1.4237	0.077267	ABCB5
ENSG00000256950	12	122316715	122369376	135	15	61825	1.4234	0.077313	RP11-87C12.2
ENSG00000231192	3	97841542	97862483	64	5	61894	1.4226	0.077429	OR5H1
ENSG00000198739	10	68675764	68869588	336	34	61722	1.4225	0.077446	LRRTM3
ENSG00000258659	11	5630994	5675628	121	20	61762	1.422	0.077509	TRIM34
ENSG00000140750	16	24920706	25036987	158	12	61777	1.422	0.077514	ARHGAP17
ENSG00000204632	6	29784744	29808902	369	21	61940	1.4216	0.077567	HLA-G
ENSG00000087263	16	56475402	56523012	96	12	61901	1.4213	0.077621	OGFOD1
ENSG00000030582	17	42412614	42440470	34	9	61797	1.4206	0.077719	GRN
ENSG00000197782	19	40565059	40606845	140	11	61931	1.4204	0.077744	ZNF780A
ENSG00000166750	17	33560055	33610674	155	19	61812	1.4204	0.077753	SLFN5
ENSG00000140932	16	66603351	66632178	59	6	61868	1.4203	0.077756	CMTM2
ENSG00000099795	19	14666890	14692874	50	10	61785	1.4202	0.077767	NDUFB7
ENSG00000115685	2	242078991	242133067	143	13	61767	1.4199	0.077812	PPP1R7
ENSG00000107833	10	103531082	103553170	10	4	61742	1.4192	0.077919	NPM3
ENSG00000174437	12	110708561	110798898	185	13	61912	1.4188	0.077974	ATP2A2
ENSG00000168081	8	28164503	28210872	122	10	61860	1.4187	0.077991	PNOC
ENSG00000248050	8	110646344	110670313	40	10	61798	1.4187	0.078	RP11-422N16.3
ENSG00000129455	19	51489263	51515967	83	8	61782	1.4182	0.078068	KLK8
ENSG00000126062	3	50382180	50407041	12	4	61873	1.418	0.07809	TMEM115
ENSG00000079112	8	95129399	95239531	260	33	61821	1.418	0.078092	CDH17
ENSG00000172324	11	59179416	59200449	58	9	61866	1.4179	0.078104	OR5A2
ENSG00000168476	8	21985533	22009464	33	6	61749	1.4178	0.078128	REEP4
ENSG00000226757	4	122675740	122697962	56	9	61754	1.4177	0.078146	AC079341.1
ENSG00000134115	3	1124260	1455901	937	104	61748	1.4174	0.078189	CNTN6
ENSG00000168958	2	228179867	228232550	144	14	61807	1.4174	0.07819	MFF
ENSG00000132563	5	137764706	137792658	55	12	61807	1.4172	0.078212	REEP2
ENSG00000203857	1	120039821	120067681	36	2	61873	1.4169	0.078253	HSD3B1
ENSG00000161791	12	50021724	50111948	127	10	61927	1.4168	0.078264	FMNL3
ENSG00000162065	16	2515147	2565735	12	6	61765	1.4168	0.07827	TBC1D24
ENSG00000074047	2	121483199	121760229	444	66	61780	1.4166	0.078298	GLI2
ENSG00000124216	20	48589536	48615423	87	9	61778	1.4164	0.078322	SNAI1
ENSG00000145781	5	115410688	115758459	1554	33	61860	1.416	0.078393	COMMD10
ENSG00000171561	11	74789758	74810799	26	6	61727	1.4154	0.078482	OR2AT4
ENSG00000138823	4	100474918	100555156	339	26	61910	1.4152	0.078504	MTTP
ENSG00000151276	3	65329200	66034509	1446	145	61757	1.4149	0.078551	MAGI1
ENSG00000206418	18	8599443	8649379	97	12	61793	1.4146	0.078599	RAB12
ENSG00000182676	17	79781368	79802926	34	2	61722	1.4139	0.078702	PPP1R27
ENSG00000203747	1	161501549	161610917	26	9	61609	1.4136	0.078745	FCGR3A
ENSG00000136928	9	101040391	101481479	1193	121	61808	1.4133	0.078787	GABBR2
ENSG00000100129	22	38234875	38295414	57	7	61907	1.4129	0.078837	EIF3L
ENSG00000163485	1	203049782	203146533	134	25	61787	1.4128	0.078859	ADORA1
ENSG00000213022	19	51493806	51522890	83	10	61756	1.4126	0.078886	KLK9
ENSG00000198945	6	130324844	130472594	298	25	61827	1.4122	0.078942	L3MBTL3
ENSG00000178297	19	2379769	2436237	240	26	61800	1.412	0.078976	TMPRSS9
ENSG00000168936	4	1707679	1733085	117	12	61868	1.4114	0.07906	TMEM129
ENSG00000130528	19	49644455	49668681	58	14	61784	1.4113	0.079084	HRC
ENSG00000153930	17	54178319	54599020	801	49	61812	1.4112	0.079097	ANKFN1
ENSG00000184984	15	34250921	34367291	242	22	61795	1.411	0.079128	CHRM5
ENSG00000249034	5	140230341	140253224	28	6	61834	1.4109	0.07913	AC005609.1
ENSG00000111231	12	110880289	110917073	88	10	61933	1.4105	0.079202	GPN3
ENSG00000142541	19	49980811	50005565	57	5	61704	1.4102	0.079234	RPL13A
ENSG00000142235	19	48978528	49026446	91	13	61862	1.4096	0.079328	LMTK3
ENSG00000013364	16	29821715	29869355	41	2	61898	1.4096	0.079335	MVP
ENSG00000136010	12	105403568	105488355	293	26	61861	1.4092	0.079383	ALDH1L2
ENSG00000167566	12	50174929	50232533	128	16	61854	1.4083	0.079528	NCKAP5L
ENSG00000167083	17	47270153	47297936	65	13	61799	1.4079	0.079574	GNGT2
ENSG00000115008	2	113521492	113552167	77	6	61907	1.4076	0.079627	IL1A
ENSG00000250091	12	124400971	124429531	45	4	61834	1.4071	0.079692	DNAH10OS
ENSG00000206013	11	288200	309526	35	12	61741	1.4049	0.080032	IFITM5
ENSG00000255622	5	140525577	140548639	72	12	61886	1.4045	0.080083	PCDHB17
ENSG00000185522	11	544855	570779	105	20	61762	1.4044	0.080103	C11orf35
ENSG00000077312	19	41246542	41281294	79	12	61814	1.4042	0.080127	SNRPA
ENSG00000169118	15	64447716	64658442	352	16	61890	1.4035	0.080228	CSNK1G1
ENSG00000225950	19	49549050	49578333	52	9	61755	1.4029	0.080316	NTF4
ENSG00000126251	19	35851831	35873855	33	9	61643	1.4028	0.080331	GPR42
ENSG00000158764	1	160904815	160934589	69	13	61690	1.4026	0.080363	ITLN2
ENSG00000259316	15	64462547	64675980	357	16	61881	1.4025	0.08039	CTD-2116N17.1
ENSG00000185245	17	4825592	4848325	52	10	61894	1.4024	0.080395	GP1BA
ENSG00000112130	6	37311748	37372514	51	19	61710	1.4022	0.080423	RNF8
ENSG00000169021	19	29688173	29714448	72	10	61865	1.4017	0.080498	UQCRFS1
ENSG00000075239	11	107982243	108028503	34	9	61752	1.4017	0.080503	ACAT1
ENSG00000177613	10	53445247	53469355	72	7	61786	1.4015	0.080525	CSTF2T
ENSG00000255150	12	104687517	104708980	55	9	61836	1.4015	0.080527	EID3
ENSG00000168830	6	87637024	87736349	205	22	61804	1.4015	0.080533	HTR1E
ENSG00000206532	3	110597231	110622323	50	11	61850	1.4012	0.080582	RP11-553A10.1
ENSG00000137817	15	72523522	72575340	101	12	61866	1.4005	0.080688	PARP6
ENSG00000125148	16	56632111	56653409	70	19	61751	1.4001	0.080738	MT2A
ENSG00000244414	1	196778887	196811319	6	4	61522	1.3997	0.080799	CFHR1
ENSG00000163788	3	43318004	43476256	175	25	61805	1.3994	0.080851	SNRK
ENSG00000149609	20	32240090	32263425	16	5	61725	1.3992	0.08087	C20orf144
ENSG00000047662	4	17620929	17793135	287	13	61866	1.3991	0.080899	FAM184B
ENSG00000148826	10	134588297	134609556	31	8	61740	1.399	0.080903	NKX6-2
ENSG00000004059	7	127218399	127241759	52	11	61826	1.3989	0.08092	ARF5
ENSG00000152377	5	136300987	136944068	1313	95	61782	1.3987	0.080946	SPOCK1
ENSG00000149084	11	43567986	43888167	614	32	61824	1.398	0.081051	HSD17B12
ENSG00000182134	1	151732583	151773892	99	8	61771	1.398	0.081059	TDRKH
ENSG00000138709	4	128972423	129154086	352	12	61888	1.3972	0.08117	LARP1B
ENSG00000176473	14	100832755	101006640	180	23	61865	1.3972	0.081176	WDR25
ENSG00000092439	15	50834670	50989012	423	18	61894	1.3971	0.081191	TRPM7
ENSG00000105122	19	15552435	15585382	31	8	61830	1.3964	0.081291	RASAL3
ENSG00000196428	3	150116122	150194218	172	20	61798	1.3957	0.081396	TSC22D2
ENSG00000203668	1	241782155	241809232	62	13	61819	1.3956	0.081411	CHML
ENSG00000123684	1	211906799	212014114	315	21	61857	1.3956	0.081424	LPGAT1
ENSG00000064300	17	47562655	47602379	61	22	61760	1.3948	0.081545	NGFR
ENSG00000166148	12	63529014	63554722	27	6	61898	1.3944	0.081595	AVPR1A
ENSG00000184220	3	99526678	99907447	436	22	61834	1.3942	0.081632	CMSS1
ENSG00000090612	12	133697570	133793698	253	11	61863	1.3941	0.081647	ZNF268
ENSG00000115657	2	220064490	220093712	34	6	61904	1.3936	0.081723	ABCB6
ENSG00000136631	1	150029369	150127505	109	4	61831	1.3932	0.081786	VPS45
ENSG00000005075	7	102103565	102129354	58	9	61832	1.3931	0.081787	POLR2J
ENSG00000167633	19	55225969	55388448	148	11	61810	1.3931	0.081792	KIR3DL1
ENSG00000112685	6	475133	703117	600	42	61820	1.3929	0.081821	EXOC2
ENSG00000266953	19	34877220	34910269	60	11	61853	1.3927	0.081853	RP11-618P17.4
ENSG00000127578	16	669239	694116	46	6	61800	1.3926	0.081867	WFIKKN1
ENSG00000233670	17	10715792	10751762	46	9	61694	1.3925	0.08189	PIRT
ENSG00000038210	4	25152263	25290714	363	27	61832	1.3925	0.081893	PI4K2B
ENSG00000120942	1	11323263	11366106	70	6	61813	1.3914	0.082053	UBIAD1
ENSG00000075785	3	128434965	128543639	256	13	61885	1.3913	0.082068	RAB7A
ENSG00000121680	11	45921220	45950363	26	5	61638	1.391	0.082106	PEX16
ENSG00000205277	7	100602904	100672230	91	15	61796	1.3908	0.082137	MUC12
ENSG00000197502	14	50290810	50321552	16	4	61683	1.3901	0.08225	AL627171.1
ENSG00000100351	22	40287086	40379725	41	14	61754	1.3898	0.082294	GRAP2
ENSG00000103495	16	29807427	29833649	14	3	61869	1.3896	0.082322	MAZ
ENSG00000179088	12	103621369	103899749	547	28	61828	1.3896	0.082323	C12orf42
ENSG00000124875	4	74692214	74724781	59	13	61775	1.3892	0.082379	CXCL6
ENSG00000142538	19	49915671	49936698	18	8	61757	1.3891	0.082405	PTH2
ENSG00000128595	7	128369346	128421861	119	14	61843	1.3889	0.082434	CALU
ENSG00000081320	2	196988290	197051227	166	12	61839	1.3883	0.082526	STK17B
ENSG00000156875	1	100493653	100558933	160	15	61921	1.3875	0.082646	HIAT1
ENSG00000187546	7	15229943	15611640	976	80	61753	1.3873	0.082671	AGMO
ENSG00000170180	4	145020457	145071904	182	11	61847	1.3872	0.082691	GYPA
ENSG00000185640	12	53205194	53238079	69	14	61774	1.3871	0.082702	KRT79
ENSG00000119242	12	124393207	124467378	122	8	61845	1.3871	0.082706	CCDC92
ENSG00000183010	17	79880260	79910288	18	4	61742	1.3863	0.082826	PYCR1
ENSG00000082929	4	5516296	5539528	58	6	61690	1.3857	0.082922	C4orf6
ENSG00000244255	6	31885475	31929825	117	19	61899	1.3852	0.082993	CFB
ENSG00000243649	6	31885475	31929861	117	19	61899	1.3852	0.082993	CFB
ENSG00000140044	14	75884419	75950814	109	23	61778	1.3851	0.083014	JDP2
ENSG00000272442	6	44230931	44356694	292	31	61823	1.3845	0.0831	RP11-444E17.6
ENSG00000161036	7	102095376	102123615	81	10	61823	1.3845	0.083102	LRWD1
ENSG00000157426	4	57194456	57263666	243	20	61880	1.3844	0.083112	AASDH
ENSG00000107290	9	135126743	135240372	389	17	61897	1.384	0.083174	SETX
ENSG00000113212	5	140542243	140565957	74	11	61925	1.384	0.083177	PCDHB7
ENSG00000154174	3	100072275	100130242	107	15	61884	1.3838	0.083208	TOMM70A
ENSG00000253797	13	52588827	52617736	44	8	61941	1.3835	0.083248	UTP14C
ENSG00000205029	11	55596228	55617214	62	10	61923	1.3822	0.083457	OR5D16
ENSG00000182704	11	76483295	76519198	59	10	61757	1.3817	0.08353	TSKU
ENSG00000183654	5	16057248	16190871	171	28	61787	1.3815	0.083563	MARCH11
ENSG00000188321	19	9424448	9471838	114	9	61894	1.3812	0.083605	ZNF559
ENSG00000145375	4	123834229	124250605	1270	26	61869	1.3802	0.083759	SPATA5
ENSG00000101049	20	42177608	42226877	95	15	61786	1.3795	0.083873	SGK2
ENSG00000156966	2	232250254	232275875	48	7	61724	1.3791	0.083926	B3GNT7
ENSG00000134852	4	56284070	56423305	480	16	61892	1.3789	0.083964	CLOCK
ENSG00000147684	8	125541344	125590751	132	19	61714	1.3779	0.084112	NDUFB9
ENSG00000060138	12	10841683	10885911	99	14	61784	1.3765	0.084333	YBX3
ENSG00000010610	12	6886024	6939974	106	16	61757	1.3763	0.08437	CD4
ENSG00000109339	4	86926276	87525284	1476	49	61853	1.376	0.084414	MAPK10
ENSG00000140511	15	89410519	89448857	118	16	61777	1.3758	0.084438	HAPLN3
ENSG00000111701	12	7791996	7828499	143	23	61757	1.3756	0.084478	APOBEC1
ENSG00000136444	17	48546161	48573336	54	10	61738	1.3742	0.084687	RSAD1
ENSG00000128510	7	129922974	129974020	111	18	61732	1.3735	0.084791	CPA4
ENSG00000151353	2	657335	687439	48	10	61762	1.3733	0.084824	TMEM18
[truncated: 17,108 more rows]

## Sheet: 2.) MAGMA geneset-based results
VARIABLE	TYPE	NGENES	BETA	BETA_STD	SE	P	FULL_NAME
Curated_gene_sets:onder_cdh1...7	SET	15	0.98008	0.02745	0.24096	2.3893e-05	Curated_gene_sets:onder_cdh1_targets_3_up
GO_bp:go_negative_regulation...440	SET	1127	0.10163	0.023943	0.025514	3.4166e-05	GO_bp:go_negative_regulation_of_multicellular_organismal_process
GO_bp:go_positive_regulation...643	SET	10	1.274	0.029138	0.32454	4.3461e-05	GO_bp:go_positive_regulation_of_production_of_mirnas_involved_in_gene_silencing_by_mirna
GO_bp:go_spinal_cord_motor_n...1	SET	13	0.81005	0.021123	0.23007	0.00021569	GO_bp:go_spinal_cord_motor_neuron_cell_fate_specification
GO_bp:go_respiratory_gaseous...	SET	60	0.37545	0.021007	0.1076	0.00024289	GO_bp:go_respiratory_gaseous_exchange
GO_bp:go_neurogenesis	SET	1523	0.077438	0.020974	0.022253	0.00025156	GO_bp:go_neurogenesis
GO_bp:go_mesoderm_development	SET	118	0.27041	0.021185	0.078317	0.00027823	GO_bp:go_mesoderm_development
GO_bp:go_regionalization	SET	332	0.16561	0.02164	0.048296	0.00030371	GO_bp:go_regionalization
Curated_gene_sets:reactome_s...177	SET	12	0.81438	0.020403	0.23934	0.00033456	Curated_gene_sets:reactome_synthesis_secretion_and_inactivation_of_glucose_dependent_insulinotropic_polypeptide_gip
GO_bp:go_anterior_posterior_...3	SET	202	0.21024	0.021502	0.061974	0.00034742	GO_bp:go_anterior_posterior_pattern_specification
GO_bp:go_odontogenesis	SET	125	0.25876	0.020861	0.07755	0.00042497	GO_bp:go_odontogenesis
GO_bp:go_negative_regulation...459	SET	288	0.16179	0.019714	0.048789	0.00045738	GO_bp:go_negative_regulation_of_nervous_system_development
Curated_gene_sets:pacher_tar...	SET	35	0.4631	0.019803	0.1408	0.00050368	Curated_gene_sets:pacher_targets_of_igf1_and_igf2_up
GO_bp:go_negative_regulation...192	SET	885	0.094226	0.019804	0.028731	0.00052092	GO_bp:go_negative_regulation_of_developmental_process
GO_bp:go_macropinocytosis	SET	10	0.89266	0.020417	0.27497	0.00058574	GO_bp:go_macropinocytosis
GO_cc:go_axon	SET	577	0.11351	0.019426	0.03527	0.00064597	GO_cc:go_axon
Curated_gene_sets:reactome_c...3	SET	61	0.33265	0.018766	0.10407	0.00069694	Curated_gene_sets:reactome_ca2plus_pathway
Curated_gene_sets:reactome_g...66	SET	437	0.1285	0.01921	0.041007	0.00086525	Curated_gene_sets:reactome_gpcr_ligand_binding
GO_bp:go_central_nervous_sys...1	SET	923	0.08664	0.018577	0.028126	0.0010354	GO_bp:go_central_nervous_system_development
GO_bp:go_positive_regulation...30	SET	11	0.80903	0.019407	0.26463	0.0011187	GO_bp:go_positive_regulation_of_amyloid_beta_formation
GO_bp:go_regulation_of_neuro...5	SET	613	0.10349	0.018238	0.033921	0.0011425	GO_bp:go_regulation_of_neuron_differentiation
GO_bp:go_spinal_cord_motor_n...2	SET	32	0.46003	0.018811	0.15117	0.0011726	GO_bp:go_spinal_cord_motor_neuron_differentiation
Curated_gene_sets:hedenfalk_...2	SET	16	0.55771	0.016133	0.18432	0.0012421	Curated_gene_sets:hedenfalk_breast_cancer_bracx_up
Curated_gene_sets:reactome_b...5	SET	147	0.21168	0.018496	0.07017	0.0012797	Curated_gene_sets:reactome_beta_catenin_independent_wnt_signaling
Curated_gene_sets:riggi_ewin...2	SET	413	0.12841	0.018674	0.042883	0.0013772	Curated_gene_sets:riggi_ewing_sarcoma_progenitor_up
GO_bp:go_ventral_spinal_cord...1	SET	46	0.38024	0.018635	0.12745	0.0014274	GO_bp:go_ventral_spinal_cord_development
Curated_gene_sets:reactome_a...64	SET	28	0.45332	0.017341	0.15232	0.0014619	Curated_gene_sets:reactome_adrenaline_noradrenaline_inhibits_insulin_secretion
Curated_gene_sets:kegg_chemo...	SET	182	0.19205	0.018654	0.064703	0.0015005	Curated_gene_sets:kegg_chemokine_signaling_pathway
Curated_gene_sets:reactome_g...13	SET	48	0.36537	0.01829	0.12324	0.0015168	Curated_gene_sets:reactome_g_alpha_z_signalling_events
Curated_gene_sets:tarte_plas...4	SET	369	0.13055	0.017967	0.044041	0.0015191	Curated_gene_sets:tarte_plasma_cell_vs_plasmablast_up
Curated_gene_sets:biocarta_p...15	SET	7	0.86202	0.016497	0.29082	0.0015203	Curated_gene_sets:biocarta_pkc_pathway
Curated_gene_sets:podar_resp...1	SET	18	0.59954	0.018393	0.20232	0.0015238	Curated_gene_sets:podar_response_to_adaphostin_dn
Curated_gene_sets:krige_resp...2	SET	694	0.093767	0.017543	0.031758	0.0015781	Curated_gene_sets:krige_response_to_tosedostat_24hr_up
GO_bp:go_negative_regulation...466	SET	210	0.16536	0.017241	0.056473	0.0017075	GO_bp:go_negative_regulation_of_neuron_differentiation
GO_cc:go_presynapse	SET	467	0.11518	0.017785	0.039363	0.0017193	GO_cc:go_presynapse
GO_bp:go_cell_differentiatio...2	SET	52	0.3483	0.018146	0.11943	0.0017741	GO_bp:go_cell_differentiation_in_spinal_cord
Curated_gene_sets:boylan_mul...4	SET	132	0.21132	0.017504	0.072833	0.0018596	Curated_gene_sets:boylan_multiple_myeloma_c_d_up
Curated_gene_sets:reactome_a...63	SET	22	0.49111	0.016655	0.16964	0.0018981	Curated_gene_sets:reactome_adp_signalling_through_p2y_purinoceptor_12
Curated_gene_sets:reactome_p...98	SET	19	0.53567	0.016884	0.18507	0.0019018	Curated_gene_sets:reactome_prostacyclin_signalling_through_prostacyclin_receptor
GO_mf:go_n_formyl_peptide_re...	SET	4	1.6423	0.023761	0.56776	0.0019126	GO_mf:go_n_formyl_peptide_receptor_activity
GO_bp:go_glial_cell_differen...	SET	202	0.16765	0.017147	0.058092	0.0019541	GO_bp:go_glial_cell_differentiation
Curated_gene_sets:ludwiczek_...	SET	7	0.94659	0.018115	0.32892	0.0020045	Curated_gene_sets:ludwiczek_treating_iron_overload
GO_bp:go_regulation_of_sarco...	SET	7	0.97126	0.018587	0.33768	0.0020148	GO_bp:go_regulation_of_sarcomere_organization
GO_bp:go_negative_regulation...552	SET	12	0.79825	0.019999	0.27778	0.0020315	GO_bp:go_negative_regulation_of_protein_localization_to_cell_surface
GO_bp:go_sensory_perception_...5	SET	103	0.24189	0.017713	0.08444	0.0020899	GO_bp:go_sensory_perception_of_pain
Curated_gene_sets:roylance_b...1	SET	24	0.66233	0.02346	0.23232	0.0021826	Curated_gene_sets:roylance_breast_cancer_16q_copy_number_dn
Curated_gene_sets:sheth_live...4	SET	267	0.14753	0.017318	0.05177	0.0021909	Curated_gene_sets:sheth_liver_cancer_vs_txnip_loss_pam4
GO_bp:go_regulation_of_coagu...	SET	79	0.27596	0.017708	0.097104	0.0022452	GO_bp:go_regulation_of_coagulation
GO_bp:go_forebrain_developme...	SET	363	0.12667	0.017293	0.044604	0.0022598	GO_bp:go_forebrain_development
Curated_gene_sets:yao_tempor...11	SET	50	0.32774	0.016744	0.11568	0.0023071	Curated_gene_sets:yao_temporal_response_to_progesterone_cluster_2
GO_bp:go_pinocytosis	SET	21	0.51935	0.017209	0.18368	0.002349	GO_bp:go_pinocytosis
Curated_gene_sets:wang_lmo4_...2	SET	328	0.13291	0.017264	0.047368	0.0025126	Curated_gene_sets:wang_lmo4_targets_up
GO_bp:go_regulation_of_notch...	SET	94	0.23925	0.01674	0.085376	0.0025403	GO_bp:go_regulation_of_notch_signaling_pathway
Curated_gene_sets:jazaeri_br...1	SET	41	0.37659	0.017426	0.13449	0.0025579	Curated_gene_sets:jazaeri_breast_cancer_brca1_vs_brca2_dn
GO_cc:go_signal_peptidase_co...	SET	5	1.0815	0.017493	0.39529	0.0031144	GO_cc:go_signal_peptidase_complex
Curated_gene_sets:krige_resp...4	SET	855	0.078018	0.016131	0.028588	0.0031797	Curated_gene_sets:krige_response_to_tosedostat_6hr_up
Curated_gene_sets:gouyer_tat...2	SET	10	0.80608	0.018437	0.29633	0.0032656	Curated_gene_sets:gouyer_tati_targets_up
GO_bp:go_adenosine_receptor_...	SET	12	0.61652	0.015446	0.2269	0.0032965	GO_bp:go_adenosine_receptor_signaling_pathway
GO_bp:go_regulation_of_axono...	SET	169	0.17225	0.016129	0.063554	0.0033645	GO_bp:go_regulation_of_axonogenesis
GO_bp:go_peripheral_nervous_...2	SET	75	0.27155	0.01698	0.10054	0.0034623	GO_bp:go_peripheral_nervous_system_development
Curated_gene_sets:jiang_agin...4	SET	43	0.3349	0.01587	0.12404	0.003471	Curated_gene_sets:jiang_aging_hypothalamus_up
GO_bp:go_telencephalon_devel...	SET	240	0.14777	0.016458	0.054923	0.0035703	GO_bp:go_telencephalon_development
GO_bp:go_regulation_of_nervo...	SET	860	0.077841	0.016139	0.028931	0.0035706	GO_bp:go_regulation_of_nervous_system_development
Curated_gene_sets:reactome_r...42	SET	77	0.26175	0.016583	0.097339	0.0035868	Curated_gene_sets:reactome_regulation_of_insulin_secretion
Curated_gene_sets:chuang_oxi...1	SET	11	0.7018	0.016834	0.26121	0.0036116	Curated_gene_sets:chuang_oxidative_stress_response_dn
Curated_gene_sets:pujana_brc...3	SET	114	0.1911	0.014718	0.071132	0.0036132	Curated_gene_sets:pujana_brca_centered_network
Curated_gene_sets:pid_nfkapp...1	SET	16	0.55508	0.016056	0.20668	0.0036231	Curated_gene_sets:pid_nfkappab_atypical_pathway
Curated_gene_sets:smid_breas...15	SET	11	0.71509	0.017153	0.26702	0.0037062	Curated_gene_sets:smid_breast_cancer_relapse_in_liver_dn
GO_bp:go_regulation_of_saliv...	SET	8	1.0366	0.021207	0.38846	0.003814	GO_bp:go_regulation_of_saliva_secretion
GO_bp:go_udp_n_acetylglucosa...2	SET	6	1.0964	0.019427	0.41145	0.0038557	GO_bp:go_udp_n_acetylglucosamine_metabolic_process
GO_bp:go_spinal_cord_develop...	SET	102	0.22435	0.016349	0.08424	0.0038733	GO_bp:go_spinal_cord_development
GO_bp:go_regulation_of_water...	SET	24	0.47172	0.016708	0.17751	0.0039406	GO_bp:go_regulation_of_water_loss_via_skin
GO_bp:go_positive_regulation...697	SET	47	0.31777	0.015741	0.11961	0.0039506	GO_bp:go_positive_regulation_of_receptor_mediated_endocytosis
GO_cc:go_neuron_projection_m...	SET	57	0.30046	0.016387	0.11338	0.0040285	GO_cc:go_neuron_projection_membrane
Curated_gene_sets:zhan_multi...21	SET	31	0.39485	0.015892	0.14967	0.0041723	Curated_gene_sets:zhan_multiple_myeloma_subgroups
GO_bp:go_vitamin_d_metabolic...	SET	14	0.54661	0.014791	0.20722	0.004177	GO_bp:go_vitamin_d_metabolic_process
GO_bp:go_cell_fate_specifica...2	SET	11	0.68835	0.016512	0.26299	0.004435	GO_bp:go_cell_fate_specification_involved_in_pattern_specification
Curated_gene_sets:reactome_n...11	SET	8	0.84644	0.017317	0.32414	0.0045138	Curated_gene_sets:reactome_nef_and_signal_transduction
GO_bp:go_behavioral_response...4	SET	13	0.52677	0.013736	0.20194	0.0045504	GO_bp:go_behavioral_response_to_pain
GO_bp:go_metal_ion_homeostas...	SET	617	0.091534	0.016181	0.035132	0.0045921	GO_bp:go_metal_ion_homeostasis
Curated_gene_sets:pid_il23_p...	SET	37	0.32425	0.014255	0.12454	0.0046185	Curated_gene_sets:pid_il23_pathway
Curated_gene_sets:weston_veg...4	SET	50	0.32928	0.016823	0.12664	0.0046644	Curated_gene_sets:weston_vegfa_targets_6hr
Curated_gene_sets:pid_ptp1b_...	SET	53	0.29511	0.015521	0.11367	0.0047188	Curated_gene_sets:pid_ptp1b_pathway
GO_bp:go_female_mating_behav...	SET	9	0.84406	0.018315	0.32662	0.0048846	GO_bp:go_female_mating_behavior
Curated_gene_sets:gargalovic...18	SET	15	0.55411	0.01552	0.21453	0.004904	Curated_gene_sets:gargalovic_response_to_oxidized_phospholipids_red_up
GO_bp:go_metanephric_glomeru...3	SET	8	0.83296	0.017041	0.32282	0.0049404	GO_bp:go_metanephric_glomerulus_vasculature_development
GO_bp:go_negative_regulation...45	SET	63	0.25497	0.014617	0.098818	0.0049417	GO_bp:go_negative_regulation_of_axonogenesis
GO_bp:go_mammary_gland_epith...3	SET	70	0.25456	0.01538	0.098815	0.0050002	GO_bp:go_mammary_gland_epithelium_development
GO_bp:go_dicarboxylic_acid_t...	SET	94	0.21974	0.015375	0.085413	0.0050497	GO_bp:go_dicarboxylic_acid_transport
Curated_gene_sets:biocarta_t...5	SET	12	0.70614	0.017691	0.2747	0.0050816	Curated_gene_sets:biocarta_tcytotoxic_pathway
Curated_gene_sets:amit_egf_r...2	SET	40	0.33418	0.015274	0.13008	0.0051056	Curated_gene_sets:amit_egf_response_120_mcf10a
GO_bp:go_mitotic_nuclear_env...2	SET	9	0.68625	0.014891	0.2674	0.0051428	GO_bp:go_mitotic_nuclear_envelope_reassembly
Curated_gene_sets:reactome_c...60	SET	304	0.12662	0.015844	0.049477	0.005251	Curated_gene_sets:reactome_class_a_1_rhodopsin_like_receptors
GO_bp:go_negative_regulation...262	SET	23	0.41598	0.014424	0.16258	0.0052589	GO_bp:go_negative_regulation_of_glial_cell_differentiation
Curated_gene_sets:reactome_p...17	SET	181	0.16213	0.015705	0.063456	0.0053143	Curated_gene_sets:reactome_peptide_ligand_binding_receptors
GO_mf:go_g_protein_coupled_a...2	SET	6	0.8136	0.014416	0.3188	0.0053593	GO_mf:go_g_protein_coupled_adenosine_receptor_activity
GO_bp:go_negative_regulation...602	SET	23	0.4269	0.014803	0.1675	0.0054111	GO_bp:go_negative_regulation_of_rna_splicing
Curated_gene_sets:seiden_onc...	SET	84	0.23423	0.015497	0.091927	0.0054226	Curated_gene_sets:seiden_oncogenesis_by_met
GO_mf:go_dynactin_binding	SET	12	0.60783	0.015228	0.23868	0.0054429	GO_mf:go_dynactin_binding
Curated_gene_sets:reactome_s...146	SET	34	0.35233	0.01485	0.13856	0.0055026	Curated_gene_sets:reactome_synthesis_of_bile_acids_and_bile_salts
GO_bp:go_regulation_of_respi...3	SET	11	0.61627	0.014783	0.24272	0.0055631	GO_bp:go_regulation_of_respiratory_gaseous_exchange_by_neurological_system_process
GO_bp:go_negative_regulation...158	SET	53	0.29579	0.015557	0.11668	0.0056262	GO_bp:go_negative_regulation_of_coagulation
GO_bp:go_cellular_response_t...89	SET	1064	0.066402	0.015227	0.026215	0.0056595	GO_bp:go_cellular_response_to_oxygen_containing_compound
GO_cc:go_golgi_apparatus	SET	1471	0.056762	0.015131	0.022414	0.0056689	GO_cc:go_golgi_apparatus
GO_cc:go_axolemma	SET	15	0.55855	0.015644	0.2207	0.0056946	GO_cc:go_axolemma
Curated_gene_sets:reactome_b...17	SET	43	0.31923	0.015127	0.12623	0.005724	Curated_gene_sets:reactome_bile_acid_and_bile_salt_metabolism
GO_bp:go_regulation_of_cell_...21	SET	1723	0.053497	0.015324	0.021191	0.0057985	GO_bp:go_regulation_of_cell_differentiation
GO_bp:go_positive_regulation...10	SET	10	0.76091	0.017404	0.30172	0.0058402	GO_bp:go_positive_regulation_of_action_potential
GO_bp:go_regulation_of_mamma...	SET	17	0.5077	0.015137	0.20142	0.0058631	GO_bp:go_regulation_of_mammary_gland_epithelial_cell_proliferation
GO_bp:go_cellular_response_t...88	SET	10	0.62065	0.014195	0.24654	0.0059152	GO_bp:go_cellular_response_to_oxidised_low_density_lipoprotein_particle_stimulus
GO_bp:go_neuron_differentiat...	SET	1283	0.061023	0.015273	0.024268	0.0059638	GO_bp:go_neuron_differentiation
Curated_gene_sets:ren_alveol...2	SET	96	0.21497	0.0152	0.085602	0.0060191	Curated_gene_sets:ren_alveolar_rhabdomyosarcoma_up
Curated_gene_sets:reactome_i...26	SET	30	0.37884	0.015	0.15096	0.0060504	Curated_gene_sets:reactome_interaction_between_l1_and_ankyrins
GO_bp:go_positive_regulation...472	SET	14	0.57904	0.015669	0.23082	0.006065	GO_bp:go_positive_regulation_of_macrophage_differentiation
Curated_gene_sets:zheng_il22...1	SET	30	0.36079	0.014285	0.14388	0.0060842	Curated_gene_sets:zheng_il22_signaling_dn
Curated_gene_sets:reactome_s...165	SET	16	0.53576	0.015498	0.21457	0.0062695	Curated_gene_sets:reactome_synthesis_of_pips_at_the_early_endosome_membrane
GO_bp:go_regulation_of_respi...2	SET	21	0.47283	0.015667	0.18938	0.0062731	GO_bp:go_regulation_of_respiratory_gaseous_exchange
GO_bp:go_proximal_distal_pat...2	SET	5	0.83959	0.01358	0.33651	0.006303	GO_bp:go_proximal_distal_pattern_formation_involved_in_nephron_development
Curated_gene_sets:hollern_mi...2	SET	43	0.32209	0.015263	0.12909	0.0063036	Curated_gene_sets:hollern_microacinar_breast_tumor_up
Curated_gene_sets:reactome_i...22	SET	106	0.20807	0.015455	0.083619	0.0064229	Curated_gene_sets:reactome_integration_of_energy_metabolism
Curated_gene_sets:reactome_a...33	SET	29	0.38207	0.014874	0.15356	0.0064258	Curated_gene_sets:reactome_activation_of_kainate_receptors_upon_glutamate_binding
GO_bp:go_positive_regulation...724	SET	66	0.25096	0.014724	0.10108	0.0065221	GO_bp:go_positive_regulation_of_rna_metabolic_process
GO_bp:go_cellular_response_t...70	SET	30	0.37317	0.014776	0.15047	0.0065741	GO_bp:go_cellular_response_to_lipoprotein_particle_stimulus
GO_bp:go_response_to_mycotox...	SET	7	0.77074	0.01475	0.31101	0.0066082	GO_bp:go_response_to_mycotoxin
GO_bp:go_pallium_development	SET	162	0.16373	0.015013	0.06608	0.0066146	GO_bp:go_pallium_development
Curated_gene_sets:biocarta_s...13	SET	11	0.53437	0.012818	0.2158	0.0066447	Curated_gene_sets:biocarta_srcrptp_pathway
Curated_gene_sets:reactome_r...32	SET	21	0.4205	0.013933	0.16995	0.0066822	Curated_gene_sets:reactome_regulation_of_gene_expression_in_beta_cells
Curated_gene_sets:greshock_c...	SET	323	0.11358	0.014643	0.045981	0.0067581	Curated_gene_sets:greshock_cancer_copy_number_up
GO_bp:go_negative_regulation...191	SET	97	0.20523	0.014586	0.083091	0.0067615	GO_bp:go_negative_regulation_of_developmental_growth
GO_bp:go_gliogenesis	SET	272	0.12269	0.014534	0.049711	0.006798	GO_bp:go_gliogenesis
Curated_gene_sets:onder_cdh1...3	SET	131	0.1777	0.014664	0.072279	0.0069806	Curated_gene_sets:onder_cdh1_targets_1_up
GO_cc:go_endosomal_part	SET	490	0.093034	0.014707	0.037872	0.0070204	GO_cc:go_endosomal_part
GO_bp:go_pattern_specificati...2	SET	421	0.10562	0.015504	0.043059	0.0070925	GO_bp:go_pattern_specification_process
GO_mf:go_serine_type_exopept...	SET	9	0.69125	0.014999	0.28184	0.0070954	GO_mf:go_serine_type_exopeptidase_activity
GO_cc:go_dynactin_complex	SET	8	0.76499	0.01565	0.31224	0.007148	GO_cc:go_dynactin_complex
Curated_gene_sets:biocarta_p...18	SET	5	0.88927	0.014384	0.36322	0.0071819	Curated_gene_sets:biocarta_plcd_pathway
Curated_gene_sets:reactome_g...15	SET	25	0.36562	0.013217	0.14935	0.0071877	Curated_gene_sets:reactome_g_beta:gamma_signalling_through_pi3kgamma
GO_bp:go_negative_regulation...107	SET	664	0.081588	0.014943	0.033364	0.0072412	GO_bp:go_negative_regulation_of_cell_differentiation
GO_bp:go_regulation_of_vascu...3	SET	2	1.3485	0.013796	0.55302	0.0073828	GO_bp:go_regulation_of_vascular_smooth_muscle_cell_dedifferentiation
GO_bp:go_regulation_of_lyase...	SET	46	0.30903	0.015145	0.12684	0.0074214	GO_bp:go_regulation_of_lyase_activity
GO_bp:go_somite_rostral_caud...	SET	8	0.73251	0.014986	0.30074	0.0074367	GO_bp:go_somite_rostral_caudal_axis_specification
GO_bp:go_cellular_response_t...81	SET	603	0.082355	0.014398	0.033946	0.0076384	GO_bp:go_cellular_response_to_nitrogen_compound
GO_bp:go_regulation_of_cardi...9	SET	70	0.26106	0.015773	0.10766	0.0076649	GO_bp:go_regulation_of_cardiac_muscle_contraction
GO_bp:go_positive_regulation...107	SET	20	0.43042	0.013919	0.17758	0.0076856	GO_bp:go_positive_regulation_of_cell_adhesion_mediated_by_integrin
Curated_gene_sets:reactome_p...85	SET	21	0.42712	0.014152	0.17628	0.0077047	Curated_gene_sets:reactome_presynaptic_function_of_kainate_receptors
GO_bp:go_sperm_ejaculation	SET	5	0.86658	0.014017	0.3579	0.0077381	GO_bp:go_sperm_ejaculation
GO_bp:go_odontogenesis_of_de...	SET	86	0.23031	0.015417	0.095167	0.0077655	GO_bp:go_odontogenesis_of_dentin_containing_tooth
GO_bp:go_lacrimal_gland_deve...	SET	7	0.89955	0.017215	0.372	0.0078058	GO_bp:go_lacrimal_gland_development
Curated_gene_sets:reactome_w...2	SET	13	0.51045	0.013311	0.21168	0.0079503	Curated_gene_sets:reactome_wnt5a_dependent_internalization_of_fzd2_fzd5_and_ror2
Curated_gene_sets:scian_inve...2	SET	11	0.68726	0.016486	0.28516	0.0079804	Curated_gene_sets:scian_inversed_targets_of_tp53_and_tp73_up
GO_mf:go_polysome_binding	SET	6	0.8394	0.014873	0.34879	0.0080564	GO_mf:go_polysome_binding
GO_cc:go_node_of_ranvier	SET	15	0.55714	0.015605	0.23158	0.0080748	GO_cc:go_node_of_ranvier
GO_bp:go_lymphocyte_differen...	SET	335	0.11078	0.01454	0.046065	0.0080951	GO_bp:go_lymphocyte_differentiation
GO_bp:go_regulation_of_organ...1	SET	87	0.2195	0.014778	0.091305	0.0081128	GO_bp:go_regulation_of_organ_growth
GO_bp:go_fibrinolysis	SET	27	0.37274	0.014002	0.15512	0.0081387	GO_bp:go_fibrinolysis
GO_bp:go_regulation_of_prote...39	SET	171	0.14489	0.013646	0.060373	0.0082054	GO_bp:go_regulation_of_protein_localization_to_membrane
GO_bp:go_regulation_of_trans...20	SET	17	0.56355	0.016803	0.23487	0.0082174	GO_bp:go_regulation_of_translational_fidelity
GO_bp:go_regulation_of_mesod...4	SET	7	0.71259	0.013637	0.29705	0.0082291	GO_bp:go_regulation_of_mesodermal_cell_fate_specification
GO_bp:go_regulation_of_mesod...3	SET	7	0.71259	0.013637	0.29705	0.0082291	GO_bp:go_regulation_of_mesodermal_cell_differentiation
GO_bp:go_regulation_of_mesod...2	SET	7	0.71259	0.013637	0.29705	0.0082291	GO_bp:go_regulation_of_mesoderm_formation
GO_bp:go_secondary_heart_fie...	SET	9	0.7397	0.016051	0.30904	0.0083487	GO_bp:go_secondary_heart_field_specification
GO_cc:go_neuron_part	SET	1630	0.052256	0.014598	0.021837	0.0083615	GO_cc:go_neuron_part
GO_bp:go_response_to_zinc_ion	SET	52	0.26907	0.014018	0.11246	0.0083694	GO_bp:go_response_to_zinc_ion
GO_bp:go_regulation_of_photo...	SET	9	0.88685	0.019243	0.37142	0.0084822	GO_bp:go_regulation_of_photoreceptor_cell_differentiation
GO_bp:go_response_to_growth_...1	SET	669	0.079246	0.014567	0.033212	0.0085201	GO_bp:go_response_to_growth_factor
GO_cc:go_axon_part	SET	358	0.10718	0.014533	0.044928	0.0085307	GO_cc:go_axon_part
GO_bp:go_cellular_response_t...29	SET	1303	0.057137	0.014403	0.023988	0.0086192	GO_bp:go_cellular_response_to_endogenous_stimulus
GO_bp:go_positive_regulation...31	SET	15	0.56675	0.015874	0.23827	0.0086951	GO_bp:go_positive_regulation_of_amyloid_precursor_protein_catabolic_process
GO_bp:go_developmental_induc...	SET	32	0.32356	0.01323	0.13615	0.0087454	GO_bp:go_developmental_induction
GO_bp:go_mrna_splice_site_se...	SET	31	0.36783	0.014804	0.15513	0.0088737	GO_bp:go_mrna_splice_site_selection
Curated_gene_sets:hatada_met...1	SET	30	0.34311	0.013585	0.1448	0.0089107	Curated_gene_sets:hatada_methylated_in_lung_cancer_dn
Curated_gene_sets:hernandez_...3	SET	6	0.93836	0.016626	0.39612	0.0089271	Curated_gene_sets:hernandez_aberrant_mitosis_by_docetacel_4nm_dn
GO_bp:go_metanephric_glomeru...1	SET	5	0.93895	0.015187	0.39649	0.0089453	GO_bp:go_metanephric_glomerular_mesangium_development
GO_bp:go_snrna_modification	SET	4	1.4476	0.020943	0.61153	0.008969	GO_bp:go_snrna_modification
GO_bp:go_regulation_of_smoot...3	SET	61	0.26045	0.014693	0.11005	0.0089787	GO_bp:go_regulation_of_smooth_muscle_contraction
GO_bp:go_positive_regulation...585	SET	48	0.29115	0.014575	0.12311	0.0090211	GO_bp:go_positive_regulation_of_notch_signaling_pathway
GO_bp:go_regulation_of_trans...28	SET	1726	0.049515	0.014194	0.020967	0.0091045	GO_bp:go_regulation_of_transport
Curated_gene_sets:biocarta_l...7	SET	12	0.57517	0.01441	0.24361	0.0091194	Curated_gene_sets:biocarta_lym_pathway
GO_bp:go_regulation_of_cell_...23	SET	27	0.39821	0.014959	0.16874	0.0091464	GO_bp:go_regulation_of_cell_fate_commitment
GO_mf:go_sodium_ion_binding	SET	8	0.72301	0.014792	0.30663	0.0091955	GO_mf:go_sodium_ion_binding
GO_bp:go_negative_regulation...538	SET	98	0.19356	0.013827	0.082368	0.0093946	GO_bp:go_negative_regulation_of_protein_binding
GO_bp:go_positive_regulation...786	SET	13	0.56526	0.01474	0.24132	0.0095882	GO_bp:go_positive_regulation_of_systemic_arterial_blood_pressure
GO_bp:go_negative_regulation...528	SET	22	0.41851	0.014193	0.1787	0.0095964	GO_bp:go_negative_regulation_of_potassium_ion_transmembrane_transport
GO_bp:go_negative_regulation...520	SET	8	0.90339	0.018482	0.38628	0.0096819	GO_bp:go_negative_regulation_of_photoreceptor_cell_differentiation
Curated_gene_sets:ferrando_t...3	SET	17	0.45469	0.013557	0.19456	0.0097268	Curated_gene_sets:ferrando_tal1_neighbors
Curated_gene_sets:ross_aml_w...3	SET	75	0.23029	0.0144	0.098768	0.0098662	Curated_gene_sets:ross_aml_with_mll_fusions
GO_bp:go_negative_regulation...106	SET	311	0.10963	0.013873	0.047031	0.0098808	GO_bp:go_negative_regulation_of_cell_development
Curated_gene_sets:mody_hippo...1	SET	32	0.32111	0.01313	0.13776	0.0098862	Curated_gene_sets:mody_hippocampus_neonatal
GO_bp:go_cellular_response_t...119	SET	52	0.25441	0.013254	0.10929	0.0099653	GO_bp:go_cellular_response_to_vascular_endothelial_growth_factor_stimulus
Curated_gene_sets:reactome_v...14	SET	11	0.70541	0.016921	0.30357	0.010077	Curated_gene_sets:reactome_vitamin_d_calciferol_metabolism
GO_bp:go_negative_regulation...281	SET	23	0.38275	0.013272	0.16489	0.010142	GO_bp:go_negative_regulation_of_heart_contraction
GO_bp:go_signal_peptide_proc...	SET	11	0.65465	0.015703	0.28224	0.010191	GO_bp:go_signal_peptide_processing
GO_bp:go_axon_ensheathment_i...	SET	19	0.42671	0.013449	0.18417	0.010261	GO_bp:go_axon_ensheathment_in_central_nervous_system
GO_bp:go_regulation_of_actio...	SET	46	0.30233	0.014817	0.13071	0.010368	GO_bp:go_regulation_of_action_potential
GO_mf:go_cadherin_binding_in...	SET	19	0.45767	0.014426	0.19806	0.010431	GO_mf:go_cadherin_binding_involved_in_cell_cell_adhesion
Curated_gene_sets:wamunyokol...2	SET	134	0.1661	0.013861	0.071931	0.010476	Curated_gene_sets:wamunyokoli_ovarian_cancer_grades_1_2_up
GO_bp:go_t_cell_cytokine_pro...	SET	37	0.28531	0.012543	0.12365	0.010524	GO_bp:go_t_cell_cytokine_production
Curated_gene_sets:reactome_l...1	SET	113	0.18011	0.01381	0.078272	0.0107	Curated_gene_sets:reactome_l1cam_interactions
GO_cc:go_neurofibrillary_tan...	SET	5	0.99693	0.016125	0.43363	0.010758	GO_cc:go_neurofibrillary_tangle
Curated_gene_sets:yao_tempor...16	SET	70	0.22794	0.013772	0.099169	0.010772	Curated_gene_sets:yao_temporal_response_to_progesterone_cluster_7
GO_bp:go_positive_regulation...274	SET	5	0.7756	0.012545	0.33753	0.010791	GO_bp:go_positive_regulation_of_exit_from_mitosis
GO_bp:go_respiratory_system_...2	SET	26	0.35661	0.013146	0.15537	0.010867	GO_bp:go_respiratory_system_process
GO_bp:go_iris_morphogenesis	SET	9	0.7085	0.015374	0.30916	0.010968	GO_bp:go_iris_morphogenesis
Curated_gene_sets:lee_aging_...3	SET	36	0.30448	0.013204	0.13301	0.011045	Curated_gene_sets:lee_aging_muscle_dn
GO_bp:go_cellular_response_t...80	SET	16	0.45695	0.013218	0.20027	0.011261	GO_bp:go_cellular_response_to_nitric_oxide
Curated_gene_sets:reactome_g...16	SET	28	0.3456	0.013221	0.15149	0.011271	Curated_gene_sets:reactome_g_protein_activation
Curated_gene_sets:suzuki_res...1	SET	16	0.51863	0.015002	0.22783	0.011418	Curated_gene_sets:suzuki_response_to_tsa
GO_bp:go_germ_cell_developme...	SET	235	0.12037	0.013268	0.052907	0.011454	GO_bp:go_germ_cell_development
GO_mf:go_syntaxin_1_binding	SET	22	0.40022	0.013573	0.1762	0.01157	GO_mf:go_syntaxin_1_binding
GO_bp:go_cellular_response_t...85	SET	520	0.08348	0.013583	0.036768	0.011596	GO_bp:go_cellular_response_to_organic_cyclic_compound
GO_bp:go_segmentation	SET	100	0.18083	0.013048	0.079842	0.011767	GO_bp:go_segmentation
Curated_gene_sets:monnier_po...2	SET	386	0.093052	0.013092	0.04111	0.01181	Curated_gene_sets:monnier_postradiation_tumor_escape_up
GO_bp:go_mesodermal_cell_mig...	SET	4	0.92683	0.013409	0.41017	0.011929	GO_bp:go_mesodermal_cell_migration
Curated_gene_sets:ouyang_pro...1	SET	20	0.42674	0.0138	0.18918	0.01205	Curated_gene_sets:ouyang_prostate_cancer_markers
Curated_gene_sets:kokkinakis...3	SET	68	0.2302	0.013709	0.10226	0.012194	Curated_gene_sets:kokkinakis_methionine_deprivation_96hr_dn
GO_bp:go_regulation_of_phosp...5	SET	7	0.89451	0.017119	0.39742	0.012206	GO_bp:go_regulation_of_phosphatidylinositol_biosynthetic_process
GO_bp:go_regulation_of_devel...2	SET	303	0.10923	0.013646	0.0486	0.012307	GO_bp:go_regulation_of_developmental_growth
Curated_gene_sets:smid_breas...14	SET	35	0.28033	0.011987	0.12476	0.012329	Curated_gene_sets:smid_breast_cancer_relapse_in_brain_up
Curated_gene_sets:takeda_tar...8	SET	82	0.22944	0.014999	0.1022	0.012394	Curated_gene_sets:takeda_targets_of_nup98_hoxa9_fusion_6hr_up
GO_bp:go_positive_regulation...600	SET	79	0.2144	0.013758	0.095527	0.01241	GO_bp:go_positive_regulation_of_ossification
Curated_gene_sets:kang_fluor...2	SET	21	0.39872	0.013212	0.17771	0.012433	Curated_gene_sets:kang_fluorouracil_resistance_up
GO_bp:go_negative_regulation...488	SET	28	0.35387	0.013537	0.15825	0.012679	GO_bp:go_negative_regulation_of_organ_growth
Curated_gene_sets:smid_breas...5	SET	16	0.40587	0.01174	0.18155	0.012696	Curated_gene_sets:smid_breast_cancer_luminal_a_dn
GO_mf:go_oxidoreductase_acti...11	SET	13	0.50736	0.01323	0.2271	0.012746	GO_mf:go_oxidoreductase_activity_acting_on_nad_p_h_heme_protein_as_acceptor
GO_bp:go_cellular_response_t...102	SET	19	0.40799	0.012859	0.18275	0.012799	GO_bp:go_cellular_response_to_reactive_nitrogen_species
GO_bp:go_regulation_of_cell_...20	SET	879	0.063064	0.013212	0.028278	0.012877	GO_bp:go_regulation_of_cell_development
GO_mf:go_calmodulin_binding	SET	191	0.13322	0.013253	0.059798	0.012952	GO_mf:go_calmodulin_binding
GO_mf:go_ccr1_chemokine_rece...	SET	5	0.98031	0.015856	0.44036	0.013009	GO_mf:go_ccr1_chemokine_receptor_binding
GO_bp:go_adenylate_cyclase_i...5	SET	84	0.20737	0.01372	0.093183	0.013034	GO_bp:go_adenylate_cyclase_inhibiting_g_protein_coupled_receptor_signaling_pathway
GO_bp:go_t_cell_differentiat...1	SET	228	0.12351	0.013412	0.055709	0.013314	GO_bp:go_t_cell_differentiation
GO_cc:go_pam_complex_tim23_a...	SET	5	0.88667	0.014342	0.39995	0.01332	GO_cc:go_pam_complex_tim23_associated_import_motor
GO_bp:go_protein_lipoylation	SET	7	0.68501	0.013109	0.30972	0.0135	GO_bp:go_protein_lipoylation
GO_mf:go_estrogen_16_alpha_h...	SET	5	0.8325	0.013466	0.37658	0.013537	GO_mf:go_estrogen_16_alpha_hydroxylase_activity
GO_bp:go_positive_regulation...17	SET	5	0.95637	0.015469	0.43368	0.013726	GO_bp:go_positive_regulation_of_adenylate_cyclase_activating_g_protein_coupled_receptor_signaling_pathway
Curated_gene_sets:pid_bard1_...	SET	29	0.31117	0.012114	0.1413	0.013835	Curated_gene_sets:pid_bard1_pathway
GO_bp:go_mesenchyme_morphoge...	SET	49	0.26454	0.01338	0.12016	0.013855	GO_bp:go_mesenchyme_morphogenesis
GO_bp:go_determination_of_li...	SET	5	0.92295	0.014929	0.41987	0.013975	GO_bp:go_determination_of_liver_left_right_asymmetry
GO_cc:go_dendritic_tree	SET	562	0.078049	0.013188	0.035517	0.013999	GO_cc:go_dendritic_tree
Curated_gene_sets:amit_serum...6	SET	56	0.25987	0.014048	0.11826	0.014006	Curated_gene_sets:amit_serum_response_60_mcf10a
GO_mf:go_voltage_gated_sodiu...1	SET	19	0.46616	0.014693	0.21221	0.014027	GO_mf:go_voltage_gated_sodium_channel_activity
Curated_gene_sets:turashvili...5	SET	62	0.24344	0.013845	0.11082	0.014028	Curated_gene_sets:turashvili_breast_ductal_carcinoma_vs_lobular_normal_dn
GO_bp:go_regulation_of_lipop...5	SET	19	0.4646	0.014644	0.21151	0.014031	GO_bp:go_regulation_of_lipoprotein_particle_clearance
Curated_gene_sets:reactome_w...3	SET	15	0.48394	0.013554	0.22042	0.01407	Curated_gene_sets:reactome_wnt5a_dependent_internalization_of_fzd4
GO_bp:go_negative_regulation...437	SET	18	0.44202	0.013561	0.20134	0.014073	GO_bp:go_negative_regulation_of_mrna_splicing_via_spliceosome
Curated_gene_sets:schlosser_...7	SET	118	0.16332	0.012795	0.074493	0.014183	Curated_gene_sets:schlosser_serum_response_up
Curated_gene_sets:milicic_fa...2	SET	9	0.6797	0.014749	0.31027	0.014246	Curated_gene_sets:milicic_familial_adenomatous_polyposis_up
Curated_gene_sets:reactome_i...7	SET	22	0.39966	0.013554	0.18246	0.014255	Curated_gene_sets:reactome_incretin_synthesis_secretion_and_inactivation
GO_bp:go_negative_regulation...228	SET	27	0.32199	0.012096	0.147	0.014255	GO_bp:go_negative_regulation_of_epithelial_to_mesenchymal_transition
GO_bp:go_tubulin_complex_ass...	SET	6	0.76	0.013466	0.34706	0.014277	GO_bp:go_tubulin_complex_assembly
Curated_gene_sets:soucek_myc...	SET	10	0.66316	0.015168	0.30286	0.014282	Curated_gene_sets:soucek_myc_targets
Curated_gene_sets:lein_local...1	SET	17	0.44437	0.013249	0.20298	0.014299	Curated_gene_sets:lein_localized_to_distal_and_proximal_dendrites
GO_cc:go_distal_axon	SET	263	0.11594	0.013509	0.053023	0.014393	GO_cc:go_distal_axon
Curated_gene_sets:radmacher_...	SET	74	0.20911	0.012989	0.095653	0.014409	Curated_gene_sets:radmacher_aml_prognosis
GO_bp:go_regulation_of_synap...9	SET	32	0.30412	0.012436	0.13917	0.01444	GO_bp:go_regulation_of_synaptic_transmission_gabaergic
GO_mf:go_histone_acetyltrans...2	SET	27	0.3657	0.013738	0.16746	0.014493	GO_mf:go_histone_acetyltransferase_binding
GO_bp:go_positive_regulation...111	SET	6	0.80588	0.014279	0.36903	0.014496	GO_bp:go_positive_regulation_of_cell_cell_adhesion_mediated_by_integrin
GO_bp:go_g2_dna_damage_check...	SET	29	0.39088	0.015217	0.1793	0.014633	GO_bp:go_g2_dna_damage_checkpoint
Curated_gene_sets:biocarta_c...32	SET	13	0.47775	0.012458	0.21916	0.01464	Curated_gene_sets:biocarta_ctl_pathway
Curated_gene_sets:kegg_neuro...2	SET	121	0.16044	0.012728	0.073609	0.014649	Curated_gene_sets:kegg_neurotrophin_signaling_pathway
GO_bp:go_grooming_behavior	SET	17	0.45031	0.013426	0.20677	0.014718	GO_bp:go_grooming_behavior
Curated_gene_sets:matzuk_emb...	SET	19	0.44407	0.013997	0.20417	0.014822	Curated_gene_sets:matzuk_embryonic_germ_cell
GO_cc:go_somatodendritic_com...	SET	781	0.065623	0.012994	0.030182	0.01485	GO_cc:go_somatodendritic_compartment
GO_bp:go_regulation_of_cell_...3	SET	45	0.25767	0.01249	0.11858	0.014896	GO_bp:go_regulation_of_cell_adhesion_mediated_by_integrin
GO_mf:go_adenyl_nucleotide_e...	SET	9	0.68183	0.014795	0.31404	0.014968	GO_mf:go_adenyl_nucleotide_exchange_factor_activity
Curated_gene_sets:reactome_c...68	SET	6	0.65742	0.011648	0.30309	0.015048	Curated_gene_sets:reactome_clec7a_inflammasome_pathway
Curated_gene_sets:reactome_e...9	SET	9	0.68406	0.014843	0.31557	0.0151	Curated_gene_sets:reactome_egfr_transactivation_by_gastrin
GO_bp:go_schwann_cell_differ...	SET	36	0.31043	0.013462	0.1433	0.01515	GO_bp:go_schwann_cell_differentiation
Curated_gene_sets:liu_common...	SET	61	0.21454	0.012103	0.099176	0.01527	Curated_gene_sets:liu_common_cancer_genes
GO_bp:go_transition_metal_io...2	SET	115	0.1612	0.012468	0.074601	0.015364	GO_bp:go_transition_metal_ion_transport
Curated_gene_sets:kegg_apopt...	SET	81	0.19845	0.012894	0.091853	0.015372	Curated_gene_sets:kegg_apoptosis
Curated_gene_sets:kegg_gap_j...	SET	88	0.20581	0.013935	0.095281	0.015393	Curated_gene_sets:kegg_gap_junction
GO_cc:go_transport_vesicle	SET	375	0.094191	0.013066	0.043612	0.015404	GO_cc:go_transport_vesicle
Curated_gene_sets:naishiro_c...	SET	8	0.74852	0.015313	0.34695	0.015494	Curated_gene_sets:naishiro_ctnnb1_targets_with_lef1_motif
GO_mf:go_g_protein_coupled_r...1	SET	765	0.080921	0.015865	0.037515	0.015509	GO_mf:go_g_protein_coupled_receptor_activity
Curated_gene_sets:biocarta_t...19	SET	14	0.46237	0.012511	0.21448	0.015561	Curated_gene_sets:biocarta_trka_pathway
GO_bp:go_myoblast_differenti...	SET	83	0.20067	0.013198	0.093159	0.015625	GO_bp:go_myoblast_differentiation
GO_bp:go_negative_regulation...551	SET	24	0.32917	0.011659	0.15295	0.015702	GO_bp:go_negative_regulation_of_protein_localization_to_cell_periphery
GO_cc:go_synapse	SET	1119	0.055775	0.013097	0.025925	0.015731	GO_cc:go_synapse
Curated_gene_sets:biocarta_d...3	SET	27	0.33443	0.012563	0.15546	0.01574	Curated_gene_sets:biocarta_death_pathway
GO_bp:go_ectopic_germ_cell_p...	SET	7	0.66094	0.012649	0.30734	0.015765	GO_bp:go_ectopic_germ_cell_programmed_cell_death
GO_bp:go_glial_cell_developm...	SET	104	0.1857	0.013663	0.086372	0.015787	GO_bp:go_glial_cell_development
Curated_gene_sets:pid_cd8_tc...2	SET	51	0.2619	0.013513	0.12189	0.015837	Curated_gene_sets:pid_cd8_tcr_pathway
GO_bp:go_negative_regulation...43	SET	39	0.2593	0.011703	0.12068	0.015838	GO_bp:go_negative_regulation_of_axon_extension
Curated_gene_sets:reactome_g...14	SET	19	0.36436	0.011484	0.16968	0.01589	Curated_gene_sets:reactome_g_beta:gamma_signalling_through_cdc42
GO_bp:go_cell_adhesion_media...	SET	68	0.20882	0.012436	0.097448	0.016069	GO_bp:go_cell_adhesion_mediated_by_integrin
GO_bp:go_regulation_of_long_...4	SET	42	0.2718	0.012729	0.12684	0.016074	GO_bp:go_regulation_of_long_term_synaptic_potentiation
GO_bp:go_chemical_homeostasis	SET	1107	0.055987	0.01308	0.026143	0.016123	GO_bp:go_chemical_homeostasis
GO_bp:go_cytolysis_in_other_...	SET	8	0.56706	0.011601	0.26493	0.016168	GO_bp:go_cytolysis_in_other_organism
GO_bp:go_regulation_of_t_cel...7	SET	23	0.44833	0.015546	0.20973	0.016281	GO_bp:go_regulation_of_t_cell_differentiation_in_thymus
GO_bp:go_exocrine_system_dev...	SET	47	0.2817	0.013955	0.13185	0.016326	GO_bp:go_exocrine_system_development
GO_bp:go_negative_regulation...109	SET	11	0.55441	0.013299	0.25958	0.016355	GO_bp:go_negative_regulation_of_cell_fate_commitment
GO_mf:go_carbon_nitrogen_lig...	SET	10	0.55964	0.0128	0.26211	0.016383	GO_mf:go_carbon_nitrogen_ligase_activity_with_glutamine_as_amido_n_donor
Curated_gene_sets:korkola_te...2	SET	17	0.40767	0.012155	0.19096	0.016393	Curated_gene_sets:korkola_teratoma_up
Curated_gene_sets:biocarta_f...8	SET	9	0.56393	0.012236	0.26416	0.016396	Curated_gene_sets:biocarta_free_pathway
GO_bp:go_response_to_endogen...	SET	1551	0.047109	0.012866	0.022074	0.016421	GO_bp:go_response_to_endogenous_stimulus
GO_bp:go_response_to_nitric_...	SET	19	0.39056	0.01231	0.18313	0.016485	GO_bp:go_response_to_nitric_oxide
Curated_gene_sets:reactome_t...57	SET	19	0.42015	0.013243	0.19726	0.016596	Curated_gene_sets:reactome_tp53_regulates_transcription_of_genes_involved_in_g2_cell_cycle_arrest
GO_bp:go_regulation_of_recep...9	SET	131	0.15714	0.012967	0.073795	0.016617	GO_bp:go_regulation_of_receptor_signaling_pathway_via_stat
GO_bp:go_regulation_of_fibri...	SET	14	0.42033	0.011374	0.1974	0.016621	GO_bp:go_regulation_of_fibrinolysis
GO_bp:go_dense_core_granule_...2	SET	8	0.58508	0.01197	0.27478	0.016625	GO_bp:go_dense_core_granule_transport
Curated_gene_sets:kegg_neuro...1	SET	254	0.11592	0.013276	0.054477	0.016683	Curated_gene_sets:kegg_neuroactive_ligand_receptor_interaction
GO_bp:go_carbon_catabolite_r...	SET	5	1.0115	0.01636	0.47569	0.016746	GO_bp:go_carbon_catabolite_regulation_of_transcription
GO_bp:go_positive_regulation...137	SET	8	0.58853	0.01204	0.27682	0.016759	GO_bp:go_positive_regulation_of_cell_proliferation_involved_in_kidney_development
Curated_gene_sets:kang_cispl...2	SET	20	0.38986	0.012607	0.18344	0.016789	Curated_gene_sets:kang_cisplatin_resistance_up
Curated_gene_sets:addya_eryt...	SET	73	0.199	0.012277	0.093833	0.016976	Curated_gene_sets:addya_erythroid_differentiation_by_hemin
GO_bp:go_secretory_granule_o...	SET	33	0.29857	0.012398	0.14079	0.016984	GO_bp:go_secretory_granule_organization
GO_bp:go_protein_localizatio...7	SET	27	0.34177	0.012839	0.16122	0.017012	GO_bp:go_protein_localization_to_chromatin
GO_bp:go_neurotransmitter_me...	SET	119	0.1612	0.012682	0.076055	0.017034	GO_bp:go_neurotransmitter_metabolic_process
GO_bp:go_regulation_of_cell_...8	SET	11	0.5953	0.01428	0.2813	0.017169	GO_bp:go_regulation_of_cell_cell_adhesion_mediated_by_integrin
GO_bp:go_regulation_of_ventr...1	SET	15	0.51172	0.014333	0.24181	0.017171	GO_bp:go_regulation_of_ventricular_cardiac_muscle_cell_action_potential
GO_bp:go_neuronal_stem_cell_...	SET	22	0.40824	0.013845	0.19302	0.017221	GO_bp:go_neuronal_stem_cell_population_maintenance
GO_mf:go_chitin_binding	SET	8	0.57169	0.011696	0.27039	0.017254	GO_mf:go_chitin_binding
GO_bp:go_cellular_response_t...12	SET	225	0.11987	0.012931	0.056694	0.017255	GO_bp:go_cellular_response_to_biotic_stimulus
GO_bp:go_cranial_suture_morp...	SET	9	0.72384	0.015706	0.34277	0.017364	GO_bp:go_cranial_suture_morphogenesis
GO_bp:go_negative_regulation...576	SET	20	0.3705	0.011981	0.17553	0.017403	GO_bp:go_negative_regulation_of_receptor_signaling_pathway_via_stat
GO_bp:go_amyloid_precursor_p...3	SET	53	0.25619	0.013474	0.1214	0.017424	GO_bp:go_amyloid_precursor_protein_metabolic_process
GO_bp:go_epithelial_cell_pro...1	SET	356	0.094835	0.012824	0.044958	0.017463	GO_bp:go_epithelial_cell_proliferation
GO_bp:go_regulation_of_cycla...	SET	45	0.27092	0.013132	0.12861	0.017588	GO_bp:go_regulation_of_cyclase_activity
GO_bp:go_secretory_granule_l...	SET	11	0.53197	0.012761	0.25255	0.017595	GO_bp:go_secretory_granule_localization
GO_bp:go_divalent_inorganic_...2	SET	481	0.08437	0.013217	0.040081	0.017655	GO_bp:go_divalent_inorganic_cation_homeostasis
Curated_gene_sets:zhou_pancr...2	SET	12	0.5186	0.012993	0.2467	0.017779	Curated_gene_sets:zhou_pancreatic_endocrine_progenitor
GO_bp:go_response_to_molecul...	SET	329	0.095866	0.012471	0.045616	0.017803	GO_bp:go_response_to_molecule_of_bacterial_origin
Curated_gene_sets:reactome_e...26	SET	153	0.13609	0.012129	0.064792	0.017855	Curated_gene_sets:reactome_er_to_golgi_anterograde_transport
GO_bp:go_positive_regulation...359	SET	6	0.66282	0.011744	0.31583	0.017933	GO_bp:go_positive_regulation_of_homotypic_cell_cell_adhesion
Curated_gene_sets:reactome_a...22	SET	20	0.37982	0.012282	0.18101	0.017948	Curated_gene_sets:reactome_activated_tak1_mediates_p38_mapk_activation
Curated_gene_sets:martinelli...1	SET	13	0.39226	0.010229	0.18694	0.017948	Curated_gene_sets:martinelli_immature_neutrophil_dn
Curated_gene_sets:gryder_pax...3	SET	438	0.086719	0.012979	0.041348	0.017991	Curated_gene_sets:gryder_pax3foxo1_top_enhancers
GO_bp:go_axon_development	SET	480	0.08158	0.012767	0.038912	0.018025	GO_bp:go_axon_development
GO_bp:go_regulation_of_trans...13	SET	49	0.24426	0.012354	0.11651	0.018034	GO_bp:go_regulation_of_transcription_regulatory_region_dna_binding
GO_bp:go_somatic_motor_neuro...	SET	5	0.62643	0.010132	0.29889	0.018057	GO_bp:go_somatic_motor_neuron_differentiation
GO_mf:go_nitric_oxide_syntha...1	SET	14	0.41539	0.01124	0.19834	0.018123	GO_mf:go_nitric_oxide_synthase_binding
Curated_gene_sets:reactome_s...29	SET	32	0.30964	0.012661	0.1479	0.01816	Curated_gene_sets:reactome_signal_amplification
GO_bp:go_positive_regulation...753	SET	14	0.52477	0.0142	0.25072	0.018182	GO_bp:go_positive_regulation_of_sodium_ion_transmembrane_transporter_activity
Curated_gene_sets:reactome_u...7	SET	29	0.35294	0.01374	0.16863	0.018184	Curated_gene_sets:reactome_uptake_and_actions_of_bacterial_toxins
GO_bp:go_regulation_of_nk_t_...3	SET	5	0.63247	0.01023	0.30219	0.018184	GO_bp:go_regulation_of_nk_t_cell_proliferation
GO_bp:go_organ_induction	SET	21	0.37202	0.012327	0.17805	0.018343	GO_bp:go_organ_induction
GO_bp:go_golgi_vesicle_trans...	SET	350	0.090817	0.012179	0.043485	0.018386	GO_bp:go_golgi_vesicle_transport
Curated_gene_sets:reactome_r...24	SET	41	0.26574	0.012297	0.12725	0.018392	Curated_gene_sets:reactome_regulation_of_beta_cell_development
Curated_gene_sets:zhou_pancr...1	SET	11	0.50226	0.012048	0.2407	0.01847	Curated_gene_sets:zhou_pancreatic_beta_cell
GO_bp:go_neuron_migration	SET	145	0.14932	0.012958	0.071577	0.018494	GO_bp:go_neuron_migration
GO_cc:go_intrinsic_component...14	SET	83	0.19049	0.012528	0.091326	0.018505	GO_cc:go_intrinsic_component_of_presynaptic_membrane
GO_bp:go_retinal_cone_cell_d...	SET	11	0.62374	0.014962	0.29917	0.018547	GO_bp:go_retinal_cone_cell_differentiation
GO_bp:go_smooth_muscle_contr...	SET	104	0.17383	0.01279	0.083412	0.018588	GO_bp:go_smooth_muscle_contraction
Curated_gene_sets:eppert_pro...	SET	131	0.15284	0.012612	0.073356	0.018609	Curated_gene_sets:eppert_progenitor
GO_bp:go_positive_regulation...610	SET	47	0.27279	0.013513	0.13114	0.018765	GO_bp:go_positive_regulation_of_pathway_restricted_smad_protein_phosphorylation
Curated_gene_sets:biocarta_p...17	SET	9	0.59184	0.012842	0.28481	0.018862	Curated_gene_sets:biocarta_plc_pathway
Curated_gene_sets:pid_il12_2...	SET	62	0.20598	0.011715	0.099134	0.018873	Curated_gene_sets:pid_il12_2pathway
GO_bp:go_regulation_of_t_cel...5	SET	28	0.28837	0.011031	0.13898	0.019008	GO_bp:go_regulation_of_t_cell_cytokine_production
GO_bp:go_bile_acid_metabolic...	SET	44	0.25128	0.012045	0.12116	0.01905	GO_bp:go_bile_acid_metabolic_process
GO_bp:go_vesicle_organization	SET	308	0.096604	0.012166	0.046587	0.019064	GO_bp:go_vesicle_organization
Curated_gene_sets:yamazaki_t...2	SET	157	0.13977	0.012618	0.067432	0.019109	Curated_gene_sets:yamazaki_tceb3_targets_up
GO_bp:go_regulation_of_guany...1	SET	7	0.73198	0.014008	0.35326	0.019137	GO_bp:go_regulation_of_guanyl_nucleotide_exchange_factor_activity
GO_bp:go_locomotor_rhythm	SET	13	0.46347	0.012086	0.22373	0.01916	GO_bp:go_locomotor_rhythm
Curated_gene_sets:sansom_apc...3	SET	344	0.090953	0.012094	0.043923	0.0192	Curated_gene_sets:sansom_apc_targets_dn
GO_bp:go_neurotransmitter_bi...	SET	86	0.18455	0.012353	0.08919	0.019275	GO_bp:go_neurotransmitter_biosynthetic_process
Curated_gene_sets:scian_cell...2	SET	9	0.62647	0.013594	0.30284	0.019296	Curated_gene_sets:scian_cell_cycle_targets_of_tp53_and_tp73_up
GO_bp:go_zinc_ion_transport	SET	27	0.30149	0.011325	0.1458	0.019336	GO_bp:go_zinc_ion_transport
Curated_gene_sets:sa_trka_re...	SET	16	0.38821	0.01123	0.18776	0.019347	Curated_gene_sets:sa_trka_receptor
Curated_gene_sets:pujana_xpr...	SET	162	0.12306	0.011283	0.059527	0.019361	Curated_gene_sets:pujana_xprss_int_network
GO_mf:go_single_thymine_inse...	SET	5	0.76196	0.012325	0.36865	0.01938	GO_mf:go_single_thymine_insertion_binding
GO_bp:go_positive_regulation...532	SET	1631	0.044554	0.012449	0.021574	0.019462	GO_bp:go_positive_regulation_of_multicellular_organismal_process
GO_bp:go_regulation_of_aspar...2	SET	12	0.53307	0.013355	0.25816	0.019474	GO_bp:go_regulation_of_aspartic_type_peptidase_activity
GO_bp:go_negative_regulation...57	SET	32	0.30178	0.01234	0.14617	0.019492	GO_bp:go_negative_regulation_of_blood_circulation
Curated_gene_sets:biocarta_n...4	SET	19	0.41292	0.013015	0.2002	0.019588	Curated_gene_sets:biocarta_nfkb_pathway
Curated_gene_sets:rashi_resp...3	SET	44	0.26509	0.012707	0.12862	0.019657	Curated_gene_sets:rashi_response_to_ionizing_radiation_3
GO_bp:go_regulation_of_retin...1	SET	7	0.71065	0.0136	0.3448	0.019658	GO_bp:go_regulation_of_retina_development_in_camera_type_eye
GO_bp:go_regulation_of_circa...1	SET	95	0.16604	0.011679	0.080618	0.01973	GO_bp:go_regulation_of_circadian_rhythm
GO_bp:go_regulation_of_guany...2	SET	12	0.49379	0.012371	0.23982	0.019756	GO_bp:go_regulation_of_guanylate_cyclase_activity
GO_bp:go_membrane_hyperpolar...	SET	11	0.56915	0.013652	0.27671	0.01986	GO_bp:go_membrane_hyperpolarization
GO_bp:go_positive_regulation...186	SET	18	0.38224	0.011727	0.18589	0.019888	GO_bp:go_positive_regulation_of_creb_transcription_factor_activity
GO_bp:go_multi_ciliated_epit...	SET	8	0.61502	0.012582	0.2992	0.01992	GO_bp:go_multi_ciliated_epithelial_cell_differentiation
GO_mf:go_alkali_metal_ion_bi...	SET	16	0.4084	0.011813	0.199	0.020083	GO_mf:go_alkali_metal_ion_binding
GO_bp:go_paraxial_mesoderm_d...	SET	17	0.41658	0.012421	0.20306	0.020118	GO_bp:go_paraxial_mesoderm_development
GO_bp:go_ventricular_cardiac...1	SET	32	0.33028	0.013505	0.16103	0.020143	GO_bp:go_ventricular_cardiac_muscle_cell_action_potential
GO_bp:go_positive_regulation...360	SET	11	0.49862	0.011961	0.24336	0.020242	GO_bp:go_positive_regulation_of_hormone_biosynthetic_process
GO_mf:go_ammonium_transmembr...	SET	30	0.32599	0.012907	0.15912	0.020256	GO_mf:go_ammonium_transmembrane_transporter_activity
Curated_gene_sets:shepard_cr...1	SET	186	0.12202	0.011981	0.059596	0.020315	Curated_gene_sets:shepard_crush_and_burn_mutant_dn
GO_bp:go_ammonium_transmembr...	SET	17	0.44464	0.013257	0.21723	0.020342	GO_bp:go_ammonium_transmembrane_transport
GO_bp:go_gamma_delta_t_cell_...1	SET	15	0.38192	0.010697	0.18659	0.020342	GO_bp:go_gamma_delta_t_cell_activation
Curated_gene_sets:biocarta_t...12	SET	12	0.56529	0.014162	0.27618	0.020346	Curated_gene_sets:biocarta_thelper_pathway
Curated_gene_sets:kyng_envir...2	SET	12	0.69626	0.017444	0.34041	0.020418	Curated_gene_sets:kyng_environmental_stress_response_not_by_4nqo_in_old
GO_cc:go_coated_vesicle_memb...	SET	171	0.12714	0.011974	0.062176	0.020443	GO_cc:go_coated_vesicle_membrane
GO_bp:go_phospholipase_c_act...2	SET	90	0.1863	0.012757	0.091145	0.020484	GO_bp:go_phospholipase_c_activating_g_protein_coupled_receptor_signaling_pathway
Curated_gene_sets:reactome_a...62	SET	25	0.33732	0.012194	0.16535	0.020682	Curated_gene_sets:reactome_adp_signalling_through_p2y_purinoceptor_1
GO_bp:go_ameboidal_type_cell...	SET	368	0.089199	0.01226	0.043725	0.020684	GO_bp:go_ameboidal_type_cell_migration
GO_bp:go_inflammatory_respon...3	SET	9	0.56496	0.012259	0.2771	0.020741	GO_bp:go_inflammatory_response_to_wounding
GO_bp:go_proximal_distal_pat...1	SET	32	0.33231	0.013588	0.16301	0.020753	GO_bp:go_proximal_distal_pattern_formation
GO_bp:go_hippocampus_develop...	SET	78	0.19282	0.012295	0.094622	0.020792	GO_bp:go_hippocampus_development
GO_bp:go_response_to_organic...	SET	882	0.058013	0.012173	0.028488	0.020866	GO_bp:go_response_to_organic_cyclic_compound
Curated_gene_sets:safford_t_...	SET	85	0.1886	0.012552	0.092619	0.020868	Curated_gene_sets:safford_t_lymphocyte_anergy
GO_cc:go_endoplasmic_reticul...11	SET	18	0.41852	0.01284	0.20553	0.020869	GO_cc:go_endoplasmic_reticulum_tubular_network
Curated_gene_sets:riz_erythr...2	SET	34	0.29995	0.012642	0.14731	0.020874	Curated_gene_sets:riz_erythroid_differentiation_12hr
GO_bp:go_iron_ion_transport	SET	69	0.19618	0.011768	0.096355	0.020882	GO_bp:go_iron_ion_transport
Curated_gene_sets:reactome_p...70	SET	23	0.32393	0.011232	0.15914	0.02091	Curated_gene_sets:reactome_post_chaperonin_tubulin_folding_pathway
Curated_gene_sets:dazard_uv_...1	SET	55	0.22678	0.01215	0.11157	0.021054	Curated_gene_sets:dazard_uv_response_cluster_g1
GO_bp:go_extraembryonic_memb...	SET	9	0.55408	0.012023	0.2727	0.021094	GO_bp:go_extraembryonic_membrane_development
GO_bp:go_macrophage_prolifer...	SET	6	0.61977	0.010981	0.30508	0.021112	GO_bp:go_macrophage_proliferation
GO_bp:go_microglial_cell_pro...	SET	6	0.61977	0.010981	0.30508	0.021112	GO_bp:go_microglial_cell_proliferation
Curated_gene_sets:lee_neural...1	SET	107	0.16694	0.012458	0.082235	0.021182	Curated_gene_sets:lee_neural_crest_stem_cell_dn
GO_bp:go_tight_junction_orga...	SET	54	0.22826	0.012118	0.11253	0.021264	GO_bp:go_tight_junction_organization
GO_bp:go_t_cell_mediated_imm...	SET	98	0.17772	0.012696	0.087626	0.021277	GO_bp:go_t_cell_mediated_immunity
Curated_gene_sets:reactome_t...27	SET	32	0.29324	0.011991	0.1446	0.021294	Curated_gene_sets:reactome_thrombin_signalling_through_proteinase_activated_receptors_pars
GO_bp:go_response_to_axon_in...	SET	70	0.19324	0.011675	0.095296	0.021299	GO_bp:go_response_to_axon_injury
GO_bp:go_gland_morphogenesis	SET	118	0.16186	0.012681	0.079867	0.021362	GO_bp:go_gland_morphogenesis
GO_bp:go_negative_regulation...468	SET	141	0.13696	0.011722	0.06759	0.021373	GO_bp:go_negative_regulation_of_neuron_projection_development
GO_bp:go_head_development	SET	728	0.063595	0.012175	0.031392	0.0214	GO_bp:go_head_development
GO_bp:go_acidic_amino_acid_t...	SET	64	0.20974	0.012119	0.10354	0.021406	GO_bp:go_acidic_amino_acid_transport
GO_mf:go_thrombin_activated_...	SET	5	0.86783	0.014037	0.42843	0.02141	GO_mf:go_thrombin_activated_receptor_activity
GO_bp:go_photoperiodism	SET	24	0.31907	0.011301	0.15767	0.021512	GO_bp:go_photoperiodism
Curated_gene_sets:reactome_t...112	SET	23	0.36226	0.012561	0.17907	0.021543	Curated_gene_sets:reactome_triglyceride_catabolism
Curated_gene_sets:teramoto_o...3	SET	13	0.54453	0.014199	0.26919	0.021553	Curated_gene_sets:teramoto_opn_targets_cluster_4
GO_bp:go_immune_response_reg...1	SET	376	0.090984	0.012637	0.044989	0.021578	GO_bp:go_immune_response_regulating_cell_surface_receptor_signaling_pathway
GO_bp:go_positive_regulation...843	SET	913	0.056816	0.01212	0.028104	0.021616	GO_bp:go_positive_regulation_of_transport
GO_bp:go_bile_acid_biosynthe...	SET	35	0.26801	0.01146	0.13269	0.021712	GO_bp:go_bile_acid_biosynthetic_process
GO_mf:go_s_methyltransferase...	SET	6	0.8487	0.015038	0.42023	0.02172	GO_mf:go_s_methyltransferase_activity
GO_bp:go_leukocyte_different...	SET	486	0.079589	0.012531	0.039422	0.021757	GO_bp:go_leukocyte_differentiation
GO_bp:go_vesicle_docking	SET	65	0.20993	0.012224	0.10399	0.021761	GO_bp:go_vesicle_docking
GO_bp:go_spinal_cord_pattern...	SET	24	0.34625	0.012264	0.17156	0.021792	GO_bp:go_spinal_cord_patterning
GO_bp:go_sperm_capacitation	SET	29	0.30891	0.012026	0.15317	0.021869	GO_bp:go_sperm_capacitation
GO_bp:go_central_nervous_sys...5	SET	175	0.1308	0.012461	0.064936	0.021997	GO_bp:go_central_nervous_system_neuron_differentiation
GO_cc:go_presynaptic_membrane	SET	156	0.13551	0.012194	0.067296	0.022036	GO_cc:go_presynaptic_membrane
Curated_gene_sets:browne_hcm...18	SET	36	0.26726	0.01159	0.13284	0.022125	Curated_gene_sets:browne_hcmv_infection_2hr_up
GO_bp:go_vitamin_d3_metaboli...	SET	5	0.62981	0.010187	0.31314	0.022158	GO_bp:go_vitamin_d3_metabolic_process
Curated_gene_sets:yao_tempor...12	SET	13	0.51499	0.013429	0.25617	0.022208	Curated_gene_sets:yao_temporal_response_to_progesterone_cluster_3
GO_cc:go_cell_body	SET	532	0.073284	0.012057	0.036479	0.022279	GO_cc:go_cell_body
GO_bp:go_positive_regulation...587	SET	66	0.2062	0.012098	0.10293	0.022581	GO_bp:go_positive_regulation_of_nuclear_division
GO_cc:go_basal_plasma_membra...	SET	33	0.28685	0.011911	0.14321	0.022599	GO_cc:go_basal_plasma_membrane
GO_bp:go_outflow_tract_septu...	SET	27	0.36254	0.013619	0.18101	0.022602	GO_bp:go_outflow_tract_septum_morphogenesis
GO_bp:go_negative_regulation...553	SET	28	0.28904	0.011057	0.14447	0.022721	GO_bp:go_negative_regulation_of_protein_localization_to_membrane
GO_bp:go_cellular_response_t...93	SET	358	0.087208	0.011825	0.043591	0.022727	GO_bp:go_cellular_response_to_peptide
GO_bp:go_cation_transport	SET	1080	0.052714	0.012174	0.026371	0.022818	GO_bp:go_cation_transport
Curated_gene_sets:reactome_t...28	SET	23	0.34621	0.012005	0.17344	0.022968	Curated_gene_sets:reactome_thromboxane_signalling_through_tp_receptor
Curated_gene_sets:koinuma_ta...	SET	814	0.060924	0.012305	0.030526	0.022986	Curated_gene_sets:koinuma_targets_of_smad2_or_smad3
GO_bp:go_lipid_hydroxylation	SET	6	0.65715	0.011644	0.32936	0.023018	GO_bp:go_lipid_hydroxylation
GO_bp:go_negative_regulation...102	SET	99	0.17384	0.012481	0.087219	0.02313	GO_bp:go_negative_regulation_of_cell_cycle_g2_m_phase_transition
Curated_gene_sets:myllykanga...1	SET	11	0.56174	0.013475	0.28229	0.023308	Curated_gene_sets:myllykangas_amplification_hot_spot_12
GO_bp:go_regulation_of_pepti...3	SET	452	0.076853	0.01168	0.038669	0.023446	GO_bp:go_regulation_of_peptide_secretion
GO_bp:go_wnt_signaling_pathw...1	SET	38	0.25787	0.011489	0.12981	0.023496	GO_bp:go_wnt_signaling_pathway_calcium_modulating_pathway
GO_bp:go_reactive_oxygen_spe...1	SET	96	0.1629	0.011518	0.082016	0.023513	GO_bp:go_reactive_oxygen_species_biosynthetic_process
GO_bp:go_positive_regulation...788	SET	17	0.352	0.010495	0.17747	0.02367	GO_bp:go_positive_regulation_of_t_cell_cytokine_production
GO_bp:go_regulation_of_micro...8	SET	44	0.21773	0.010436	0.10978	0.023672	GO_bp:go_regulation_of_microtubule_polymerization
GO_cc:go_synapse_part	SET	892	0.057793	0.012192	0.029155	0.023732	GO_cc:go_synapse_part
GO_bp:go_odontoblast_differe...	SET	6	0.65292	0.011569	0.3296	0.023808	GO_bp:go_odontoblast_differentiation
GO_bp:go_cell_cell_signaling	SET	1564	0.043325	0.011877	0.021875	0.023829	GO_bp:go_cell_cell_signaling
Curated_gene_sets:kang_fluor...1	SET	16	0.404	0.011686	0.20401	0.023844	Curated_gene_sets:kang_fluorouracil_resistance_dn
GO_bp:go_myelin_maintenance	SET	13	0.43154	0.011253	0.21796	0.023866	GO_bp:go_myelin_maintenance
Curated_gene_sets:doane_brea...3	SET	45	0.22994	0.011146	0.11619	0.023916	Curated_gene_sets:doane_breast_cancer_esr1_dn
GO_bp:go_placenta_blood_vess...	SET	29	0.27453	0.010687	0.13877	0.023959	GO_bp:go_placenta_blood_vessel_development
GO_bp:go_positive_regulation...121	SET	908	0.055868	0.011886	0.028258	0.024028	GO_bp:go_positive_regulation_of_cell_differentiation
Curated_gene_sets:smirnov_ci...2	SET	152	0.13442	0.011942	0.068012	0.024062	Curated_gene_sets:smirnov_circulating_endotheliocytes_in_cancer_up
Curated_gene_sets:biocarta_c...15	SET	16	0.4156	0.012022	0.21031	0.02408	Curated_gene_sets:biocarta_cdmac_pathway
Curated_gene_sets:pid_hiv_ne...	SET	34	0.27571	0.01162	0.13957	0.024121	Curated_gene_sets:pid_hiv_nef_pathway
GO_bp:go_heterochromatin_org...	SET	18	0.42967	0.013182	0.2176	0.024167	GO_bp:go_heterochromatin_organization
Curated_gene_sets:reactome_t...102	SET	10	0.45163	0.01033	0.22881	0.024207	Curated_gene_sets:reactome_transport_of_nucleosides_and_free_purine_and_pyrimidine_bases_across_the_plasma_membrane
GO_bp:go_protein_kinase_c_ac...	SET	27	0.3107	0.011672	0.15743	0.024221	GO_bp:go_protein_kinase_c_activating_g_protein_coupled_receptor_signaling_pathway
GO_bp:go_amyloid_beta_metabo...	SET	40	0.26658	0.012185	0.13518	0.024312	GO_bp:go_amyloid_beta_metabolic_process
Curated_gene_sets:vecchi_gas...3	SET	321	0.095684	0.012298	0.048525	0.024323	Curated_gene_sets:vecchi_gastric_cancer_early_dn
GO_bp:go_regulation_of_potas...4	SET	91	0.1777	0.012234	0.09015	0.024365	GO_bp:go_regulation_of_potassium_ion_transport
GO_bp:go_ribosomal_small_sub...1	SET	16	0.38532	0.011146	0.19569	0.024485	GO_bp:go_ribosomal_small_subunit_assembly
GO_bp:go_regulation_of_prote...33	SET	37	0.27204	0.01196	0.13818	0.024499	GO_bp:go_regulation_of_protein_localization_to_cell_surface
GO_bp:go_establishment_of_pr...4	SET	309	0.091139	0.011496	0.046302	0.024522	GO_bp:go_establishment_of_protein_localization_to_membrane
GO_bp:go_de_novo_centriole_a...	SET	5	0.71383	0.011546	0.36272	0.024543	GO_bp:go_de_novo_centriole_assembly
GO_mf:go_arylesterase_activi...	SET	6	0.9956	0.01764	0.50592	0.024548	GO_mf:go_arylesterase_activity
Curated_gene_sets:gentile_uv...3	SET	60	0.22035	0.012329	0.11216	0.024744	Curated_gene_sets:gentile_uv_low_dose_dn
GO_bp:go_cytokine_production...2	SET	38	0.2423	0.010795	0.12338	0.024785	GO_bp:go_cytokine_production_involved_in_inflammatory_response
GO_cc:go_trans_golgi_network...2	SET	30	0.28719	0.011371	0.14627	0.024806	GO_cc:go_trans_golgi_network_transport_vesicle
GO_mf:go_cullin_family_prote...	SET	17	0.4045	0.012061	0.20642	0.025031	GO_mf:go_cullin_family_protein_binding
GO_cc:go_clathrin_coated_pit	SET	65	0.19256	0.011213	0.09828	0.025045	GO_cc:go_clathrin_coated_pit
Curated_gene_sets:sharma_pil...1	SET	7	0.62112	0.011887	0.31739	0.025186	Curated_gene_sets:sharma_pilocytic_astrocytoma_location_dn
GO_cc:go_mitochondrial_alpha...	SET	5	0.71528	0.01157	0.3657	0.025246	GO_cc:go_mitochondrial_alpha_ketoglutarate_dehydrogenase_complex
GO_bp:go_cell_proliferation_...2	SET	25	0.33586	0.012141	0.17174	0.025262	GO_bp:go_cell_proliferation_in_forebrain
GO_bp:go_negative_regulation...172	SET	15	0.39866	0.011166	0.20395	0.02532	GO_bp:go_negative_regulation_of_cytokine_production_involved_in_inflammatory_response
GO_bp:go_positive_regulation...485	SET	13	0.48234	0.012577	0.2468	0.025336	GO_bp:go_positive_regulation_of_meiotic_nuclear_division
Curated_gene_sets:biocarta_i...9	SET	29	0.31916	0.012425	0.16335	0.025367	Curated_gene_sets:biocarta_il1r_pathway
Curated_gene_sets:wang_clim2...1	SET	173	0.12152	0.011511	0.062202	0.025378	Curated_gene_sets:wang_clim2_targets_dn
Curated_gene_sets:reactome_t...91	SET	71	0.1902	0.011573	0.097368	0.025395	Curated_gene_sets:reactome_translocation_of_slc2a4_glut4_to_the_plasma_membrane
GO_bp:go_negative_regulation...68	SET	7	0.81479	0.015593	0.41714	0.025402	GO_bp:go_negative_regulation_of_calcium_ion_import
Curated_gene_sets:reactome_t...108	SET	184	0.11642	0.01137	0.059661	0.025516	Curated_gene_sets:reactome_transport_to_the_golgi_and_subsequent_modification
GO_bp:go_regulation_of_trans...1	SET	422	0.077891	0.011447	0.040001	0.025763	GO_bp:go_regulation_of_trans_synaptic_signaling
Curated_gene_sets:ishikawa_s...	SET	10	0.57549	0.013162	0.29565	0.025805	Curated_gene_sets:ishikawa_sting_signaling
GO_bp:go_platelet_dense_gran...	SET	8	0.61741	0.012631	0.31743	0.025897	GO_bp:go_platelet_dense_granule_organization
GO_cc:go_exocytic_vesicle	SET	201	0.11439	0.011671	0.058854	0.025982	GO_cc:go_exocytic_vesicle
Curated_gene_sets:biocarta_a...22	SET	23	0.3011	0.010441	0.15493	0.025988	Curated_gene_sets:biocarta_atrbrca_pathway
GO_mf:go_phospholipase_c_act...	SET	28	0.30437	0.011643	0.15669	0.02605	GO_mf:go_phospholipase_c_activity
GO_bp:go_negative_regulation...594	SET	84	0.17695	0.011707	0.091141	0.026111	GO_bp:go_negative_regulation_of_response_to_wounding
GO_cc:go_sodium_channel_comp...	SET	23	0.35707	0.012381	0.18392	0.026111	GO_cc:go_sodium_channel_complex
Curated_gene_sets:biocarta_r...14	SET	14	0.42562	0.011517	0.21924	0.026117	Curated_gene_sets:biocarta_rela_pathway
GO_cc:go_trapp_complex	SET	11	0.47224	0.011328	0.24333	0.026157	GO_cc:go_trapp_complex
GO_bp:go_negative_regulation...349	SET	87	0.17599	0.011849	0.090691	0.026167	GO_bp:go_negative_regulation_of_ion_transmembrane_transport
Curated_gene_sets:reactome_s...96	SET	20	0.32591	0.010539	0.168	0.026201	Curated_gene_sets:reactome_signalling_to_ras
GO_bp:go_positive_regulation...196	SET	124	0.14126	0.011343	0.072851	0.026263	GO_bp:go_positive_regulation_of_cytokine_secretion
Curated_gene_sets:gryder_pax...1	SET	989	0.055512	0.012299	0.028634	0.026278	Curated_gene_sets:gryder_pax3foxo1_enhancers_in_tads
GO_bp:go_cerebral_cortex_cel...	SET	41	0.23962	0.011088	0.12363	0.026305	GO_bp:go_cerebral_cortex_cell_migration
Curated_gene_sets:dierick_se...	SET	7	0.53677	0.010272	0.27696	0.026318	Curated_gene_sets:dierick_serotonin_function_genes
GO_bp:go_regulation_of_iron_...	SET	4	0.61019	0.008828	0.315	0.026376	GO_bp:go_regulation_of_iron_ion_transport
Curated_gene_sets:pid_cerami...	SET	43	0.23242	0.011014	0.11998	0.026377	Curated_gene_sets:pid_ceramide_pathway
GO_bp:go_regulation_of_cellu...26	SET	18	0.37837	0.011608	0.19552	0.02649	GO_bp:go_regulation_of_cellular_response_to_vascular_endothelial_growth_factor_stimulus
GO_cc:go_endoplasmic_reticul...10	SET	22	0.36729	0.012456	0.18992	0.026571	GO_cc:go_endoplasmic_reticulum_subcompartment
GO_bp:go_amacrine_cell_diffe...	SET	8	0.63691	0.01303	0.32937	0.026583	GO_bp:go_amacrine_cell_differentiation
GO_bp:go_negative_regulation...690	SET	108	0.16015	0.012007	0.082861	0.026639	GO_bp:go_negative_regulation_of_transmembrane_transport
Curated_gene_sets:kegg_melan...1	SET	100	0.15788	0.011392	0.081752	0.026741	Curated_gene_sets:kegg_melanogenesis
GO_bp:go_negative_regulation...121	SET	167	0.11984	0.011155	0.06207	0.026769	GO_bp:go_negative_regulation_of_cell_projection_organization
GO_bp:go_monovalent_inorgani...3	SET	486	0.074907	0.011794	0.038816	0.026824	GO_bp:go_monovalent_inorganic_cation_transport
GO_bp:go_golgi_disassembly	SET	6	0.80538	0.01427	0.41756	0.026887	GO_bp:go_golgi_disassembly
GO_bp:go_protein_localizatio...22	SET	5	0.75321	0.012183	0.39075	0.026962	GO_bp:go_protein_localization_to_juxtaparanode_region_of_axon
GO_bp:go_regulation_of_micro...9	SET	71	0.17086	0.010396	0.088646	0.026972	GO_bp:go_regulation_of_microtubule_polymerization_or_depolymerization
Curated_gene_sets:reactome_p...37	SET	6	0.67172	0.011902	0.34879	0.02707	Curated_gene_sets:reactome_phosphorylation_of_emi1
GO_bp:go_positive_regulation...639	SET	23	0.36811	0.012764	0.1912	0.027108	GO_bp:go_positive_regulation_of_posttranscriptional_gene_silencing
Curated_gene_sets:reactome_o...15	SET	11	0.50588	0.012135	0.26289	0.027167	Curated_gene_sets:reactome_organic_anion_transporters
GO_bp:go_cell_part_morphogen...	SET	641	0.066087	0.0119	0.034344	0.027171	GO_bp:go_cell_part_morphogenesis
GO_bp:go_negative_regulation...469	SET	15	0.42856	0.012003	0.22283	0.027232	GO_bp:go_negative_regulation_of_neuron_projection_regeneration
Curated_gene_sets:marshall_v...1	SET	28	0.29855	0.011421	0.15527	0.027266	Curated_gene_sets:marshall_viral_infection_response_dn
GO_mf:go_cyclin_dependent_pr...3	SET	12	0.45748	0.011461	0.23804	0.027321	GO_mf:go_cyclin_dependent_protein_serine_threonine_kinase_inhibitor_activity
Curated_gene_sets:kegg_n_gly...	SET	46	0.24001	0.011762	0.12491	0.027344	Curated_gene_sets:kegg_n_glycan_biosynthesis
GO_bp:go_complement_receptor...	SET	11	0.58055	0.013926	0.30215	0.027349	GO_bp:go_complement_receptor_mediated_signaling_pathway
Curated_gene_sets:li_wilms_t...4	SET	162	0.12183	0.011171	0.063479	0.027482	Curated_gene_sets:li_wilms_tumor_vs_fetal_kidney_1_dn
GO_bp:go_negative_regulation...264	SET	40	0.25485	0.011649	0.1328	0.0275	GO_bp:go_negative_regulation_of_gliogenesis
GO_mf:go_n_acetyllactosamini...	SET	8	0.60347	0.012346	0.31452	0.027519	GO_mf:go_n_acetyllactosaminide_beta_1_3_n_acetylglucosaminyltransferase_activity
GO_bp:go_protein_homooligome...	SET	329	0.088225	0.011477	0.046055	0.027715	GO_bp:go_protein_homooligomerization
Curated_gene_sets:biocarta_i...21	SET	19	0.35896	0.011314	0.18745	0.027759	Curated_gene_sets:biocarta_intrinsic_pathway
Curated_gene_sets:kegg_nicot...	SET	24	0.34339	0.012163	0.17937	0.02779	Curated_gene_sets:kegg_nicotinate_and_nicotinamide_metabolism
GO_bp:go_cell_proliferation_...3	SET	16	0.32912	0.0095201	0.17198	0.027836	GO_bp:go_cell_proliferation_in_hindbrain
Curated_gene_sets:reactome_n...66	SET	6	0.69778	0.012364	0.36481	0.027899	Curated_gene_sets:reactome_nrcam_interactions
Curated_gene_sets:lee_calori...3	SET	67	0.18545	0.010963	0.096973	0.027922	Curated_gene_sets:lee_calorie_restriction_neocortex_dn
Curated_gene_sets:farmer_bre...4	SET	38	0.26661	0.011878	0.13949	0.027987	Curated_gene_sets:farmer_breast_cancer_cluster_1
GO_bp:go_pattern_specificati...1	SET	9	0.51774	0.011234	0.27118	0.028128	GO_bp:go_pattern_specification_involved_in_kidney_development
GO_bp:go_golgi_to_plasma_mem...1	SET	37	0.27235	0.011974	0.14266	0.028135	GO_bp:go_golgi_to_plasma_membrane_protein_transport
GO_mf:go_peptide_receptor_ac...	SET	143	0.13562	0.011689	0.071112	0.028263	GO_mf:go_peptide_receptor_activity
GO_mf:go_nadph_hemoprotein_r...	SET	6	0.71745	0.012712	0.37639	0.028326	GO_mf:go_nadph_hemoprotein_reductase_activity
Curated_gene_sets:maina_vhl_...2	SET	10	0.54956	0.012569	0.2884	0.028364	Curated_gene_sets:maina_vhl_targets_up
Curated_gene_sets:amit_egf_r...8	SET	17	0.3794	0.011312	0.19914	0.028389	Curated_gene_sets:amit_egf_response_40_mcf10a
Curated_gene_sets:ding_lung_...3	SET	13	0.46571	0.012144	0.24448	0.028407	Curated_gene_sets:ding_lung_cancer_mutated_frequently
Curated_gene_sets:wakasugi_h...	SET	60	0.17978	0.010059	0.09449	0.02855	Curated_gene_sets:wakasugi_have_znf143_binding_sites
GO_bp:go_protein_cofactor_li...	SET	11	0.49043	0.011764	0.25811	0.028717	GO_bp:go_protein_cofactor_linkage
Curated_gene_sets:reactome_v...15	SET	6	0.77669	0.013762	0.40879	0.028726	Curated_gene_sets:reactome_vitamins
GO_bp:go_amelogenesis	SET	24	0.33395	0.011829	0.17583	0.028771	GO_bp:go_amelogenesis
Curated_gene_sets:yamashita_...2	SET	46	0.23292	0.011415	0.12264	0.028778	Curated_gene_sets:yamashita_liver_cancer_stem_cell_up
Curated_gene_sets:reactome_r...146	SET	7	0.80167	0.015342	0.42216	0.028794	Curated_gene_sets:reactome_runx3_regulates_cdkn1a_transcription
GO_bp:go_peptide_secretion	SET	569	0.065114	0.011068	0.034303	0.028843	GO_bp:go_peptide_secretion
GO_bp:go_regulation_of_organ...5	SET	54	0.19884	0.010556	0.10476	0.028856	GO_bp:go_regulation_of_organic_acid_transport
GO_bp:go_positive_regulation...361	SET	15	0.39974	0.011196	0.21062	0.02886	GO_bp:go_positive_regulation_of_hormone_metabolic_process
Curated_gene_sets:abdulrahma...	SET	13	0.43949	0.01146	0.23168	0.028923	Curated_gene_sets:abdulrahman_kidney_cancer_vhl_dn
GO_bp:go_male_genitalia_deve...	SET	20	0.36882	0.011927	0.19446	0.028949	GO_bp:go_male_genitalia_development
GO_bp:go_pharyngeal_system_d...	SET	26	0.3257	0.012007	0.17174	0.028954	GO_bp:go_pharyngeal_system_development
GO_cc:go_cell_cell_adherens_...	SET	107	0.1591	0.011873	0.083953	0.029045	GO_cc:go_cell_cell_adherens_junction
GO_bp:go_metanephric_glomeru...2	SET	15	0.40188	0.011256	0.21224	0.029154	GO_bp:go_metanephric_glomerulus_development
GO_bp:go_t_cell_differentiat...2	SET	67	0.18946	0.0112	0.10007	0.029168	GO_bp:go_t_cell_differentiation_in_thymus
GO_bp:go_magnesium_ion_homeo...	SET	12	0.48763	0.012217	0.25757	0.029176	GO_bp:go_magnesium_ion_homeostasis
GO_bp:go_regulation_of_adeny...3	SET	30	0.30488	0.012072	0.16111	0.029234	GO_bp:go_regulation_of_adenylate_cyclase_activity
GO_mf:go_rna_dna_hybrid_ribo...	SET	6	0.59127	0.010476	0.31248	0.029242	GO_mf:go_rna_dna_hybrid_ribonuclease_activity
GO_bp:go_regulation_of_male_...	SET	8	0.50029	0.010235	0.26466	0.029367	GO_bp:go_regulation_of_male_gonad_development
GO_bp:go_regulation_of_low_d...1	SET	13	0.46478	0.01212	0.24602	0.029445	GO_bp:go_regulation_of_low_density_lipoprotein_particle_clearance
GO_bp:go_taxis	SET	606	0.065965	0.01156	0.034926	0.029475	GO_bp:go_taxis
GO_cc:go_sperm_annulus	SET	5	0.79232	0.012816	0.41973	0.029544	GO_cc:go_sperm_annulus
GO_cc:go_trans_golgi_network...3	SET	15	0.36984	0.010359	0.19595	0.029559	GO_cc:go_trans_golgi_network_transport_vesicle_membrane
GO_bp:go_positive_regulation...454	SET	8	0.58987	0.012068	0.31255	0.02957	GO_bp:go_positive_regulation_of_lipopolysaccharide_mediated_signaling_pathway
GO_bp:go_tissue_migration	SET	274	0.094233	0.011204	0.049938	0.029589	GO_bp:go_tissue_migration
GO_bp:go_regulation_of_metal...1	SET	356	0.086161	0.011651	0.045662	0.029596	GO_bp:go_regulation_of_metal_ion_transport
Curated_gene_sets:reactome_t...1	SET	5	0.72202	0.011679	0.38268	0.029608	Curated_gene_sets:reactome_tachykinin_receptors_bind_tachykinins
GO_bp:go_negative_regulation...54	SET	157	0.12238	0.011048	0.064901	0.029681	GO_bp:go_negative_regulation_of_binding
Curated_gene_sets:kegg_epith...	SET	65	0.18515	0.010781	0.098223	0.029726	Curated_gene_sets:kegg_epithelial_cell_signaling_in_helicobacter_pylori_infection
Curated_gene_sets:reactome_p...100	SET	100	0.15204	0.010971	0.080736	0.029846	Curated_gene_sets:reactome_protein_folding
GO_bp:go_positive_regulation...482	SET	5	0.8675	0.014032	0.46071	0.02986	GO_bp:go_positive_regulation_of_meiosis_i
GO_bp:go_cofactor_biosynthet...	SET	200	0.10541	0.010728	0.055979	0.029862	GO_bp:go_cofactor_biosynthetic_process
GO_bp:go_regulation_of_gonad...1	SET	18	0.36568	0.011219	0.1943	0.029925	GO_bp:go_regulation_of_gonad_development
GO_mf:go_guanine_thymine_mis...	SET	6	0.6771	0.011997	0.3599	0.029972	GO_mf:go_guanine_thymine_mispair_binding
GO_bp:go_ventral_spinal_cord...2	SET	17	0.40228	0.011994	0.21396	0.030054	GO_bp:go_ventral_spinal_cord_interneuron_differentiation
Curated_gene_sets:abbud_lif_...2	SET	42	0.25126	0.011768	0.13365	0.03006	Curated_gene_sets:abbud_lif_signaling_1_up
Curated_gene_sets:pid_syndec...3	SET	16	0.41516	0.012009	0.22094	0.030127	Curated_gene_sets:pid_syndecan_3_pathway
Curated_gene_sets:nikolsky_b...2	SET	156	0.21409	0.019266	0.11397	0.030163	Curated_gene_sets:nikolsky_breast_cancer_11q12_q14_amplicon
GO_bp:go_smad_protein_signal...	SET	68	0.20389	0.012142	0.10855	0.030176	GO_bp:go_smad_protein_signal_transduction
Curated_gene_sets:biocarta_a...21	SET	20	0.32857	0.010625	0.17506	0.030277	Curated_gene_sets:biocarta_atm_pathway
Curated_gene_sets:weston_veg...2	SET	26	0.32775	0.012082	0.17472	0.030348	Curated_gene_sets:weston_vegfa_targets_12hr
Curated_gene_sets:beier_glio...2	SET	37	0.24391	0.010723	0.13005	0.030369	Curated_gene_sets:beier_glioma_stem_cell_up
GO_bp:go_cell_surface_recept...1	SET	585	0.066111	0.01139	0.035259	0.030407	GO_bp:go_cell_surface_receptor_signaling_pathway_involved_in_cell_cell_signaling
Curated_gene_sets:reactome_g...40	SET	42	0.24124	0.011298	0.12884	0.03059	Curated_gene_sets:reactome_glucagon_like_peptide_1_glp1_regulates_insulin_secretion
GO_bp:go_cellular_response_t...17	SET	53	0.22543	0.011857	0.12043	0.030626	GO_bp:go_cellular_response_to_camp
Curated_gene_sets:mizukami_h...1	SET	6	0.61129	0.010831	0.32688	0.030749	Curated_gene_sets:mizukami_hypoxia_dn
GO_bp:go_poly_n_acetyllactos...	SET	9	0.55901	0.01213	0.29896	0.030764	GO_bp:go_poly_n_acetyllactosamine_biosynthetic_process
Curated_gene_sets:smid_breas...6	SET	81	0.1775	0.011533	0.094977	0.030829	Curated_gene_sets:smid_breast_cancer_luminal_a_up
GO_bp:go_response_to_nitroge...	SET	924	0.052211	0.011201	0.02796	0.030936	GO_bp:go_response_to_nitrogen_compound
Curated_gene_sets:reactome_n...44	SET	12	0.42179	0.010567	0.22601	0.03101	Curated_gene_sets:reactome_nf_kb_is_activated_and_signals_survival
GO_bp:go_negative_regulation...279	SET	5	0.72482	0.011724	0.38877	0.031142	GO_bp:go_negative_regulation_of_guanyl_nucleotide_exchange_factor_activity
GO_bp:go_adenylate_cyclase_i...3	SET	8	0.53916	0.01103	0.28921	0.031151	GO_bp:go_adenylate_cyclase_inhibiting_g_protein_coupled_acetylcholine_receptor_signaling_pathway
GO_bp:go_regulation_of_ryano...	SET	24	0.36875	0.013061	0.19792	0.03123	GO_bp:go_regulation_of_ryanodine_sensitive_calcium_release_channel_activity
GO_bp:go_endoplasmic_reticul...6	SET	201	0.10272	0.01048	0.055138	0.031244	GO_bp:go_endoplasmic_reticulum_to_golgi_vesicle_mediated_transport
GO_bp:go_cell_cell_adhesion_...3	SET	16	0.40287	0.011654	0.21634	0.031294	GO_bp:go_cell_cell_adhesion_mediated_by_integrin
Curated_gene_sets:pid_cd8_tc...1	SET	64	0.21553	0.012453	0.11578	0.031339	Curated_gene_sets:pid_cd8_tcr_downstream_pathway
GO_bp:go_regulation_of_sodiu...4	SET	83	0.18517	0.012178	0.099476	0.031353	GO_bp:go_regulation_of_sodium_ion_transport
Curated_gene_sets:reactome_p...3	SET	13	0.39131	0.010204	0.21036	0.031442	Curated_gene_sets:reactome_p38mapk_events
GO_bp:go_positive_regulation...689	SET	115	0.13756	0.01064	0.073996	0.031519	GO_bp:go_positive_regulation_of_proteolysis_involved_in_cellular_protein_catabolic_process
GO_bp:go_vascular_endothelia...4	SET	35	0.26262	0.01123	0.14127	0.031523	GO_bp:go_vascular_endothelial_growth_factor_signaling_pathway
Curated_gene_sets:krieg_hypo...2	SET	51	0.22437	0.011577	0.12075	0.031583	Curated_gene_sets:krieg_hypoxia_via_kdm3a
Curated_gene_sets:reactome_r...45	SET	11	0.43179	0.010358	0.2324	0.031598	Curated_gene_sets:reactome_regulation_of_localization_of_foxo_transcription_factors
Curated_gene_sets:pid_syndec...4	SET	32	0.25896	0.010589	0.13944	0.031656	Curated_gene_sets:pid_syndecan_4_pathway
Curated_gene_sets:lein_cereb...	SET	79	0.17172	0.01102	0.092499	0.031701	Curated_gene_sets:lein_cerebellum_markers
GO_bp:go_vesicle_cytoskeleta...	SET	51	0.23474	0.012112	0.12647	0.031736	GO_bp:go_vesicle_cytoskeletal_trafficking
GO_bp:go_antigen_receptor_me...	SET	228	0.1084	0.011771	0.058419	0.031769	GO_bp:go_antigen_receptor_mediated_signaling_pathway
GO_bp:go_limbic_system_devel...	SET	104	0.15054	0.011077	0.081147	0.031794	GO_bp:go_limbic_system_development
GO_bp:go_mammary_gland_devel...	SET	136	0.13337	0.011212	0.071949	0.031902	GO_bp:go_mammary_gland_development
Curated_gene_sets:reactome_g...17	SET	30	0.24713	0.0097849	0.13332	0.031905	Curated_gene_sets:reactome_g_protein_beta:gamma_signalling
GO_bp:go_cardiac_muscle_cell...3	SET	7	0.63185	0.012092	0.3409	0.031919	GO_bp:go_cardiac_muscle_cell_cardiac_muscle_cell_adhesion
Curated_gene_sets:abe_inner_...	SET	41	0.22859	0.010578	0.12336	0.031953	Curated_gene_sets:abe_inner_ear
GO_cc:go_endoplasmic_reticul...1	SET	1783	0.037807	0.010997	0.020411	0.032	GO_cc:go_endoplasmic_reticulum
GO_bp:go_polyphosphate_catab...	SET	5	0.69314	0.011212	0.37421	0.032004	GO_bp:go_polyphosphate_catabolic_process
GO_mf:go_exopolyphosphatase_...	SET	5	0.69314	0.011212	0.37421	0.032004	GO_mf:go_exopolyphosphatase_activity
GO_bp:go_heme_transport	SET	8	0.50223	0.010275	0.27133	0.032094	GO_bp:go_heme_transport
GO_bp:go_circadian_rhythm	SET	189	0.10708	0.010597	0.057868	0.032138	GO_bp:go_circadian_rhythm
GO_bp:go_mitotic_g2_m_transi...	SET	29	0.31912	0.012423	0.17247	0.032148	GO_bp:go_mitotic_g2_m_transition_checkpoint
Curated_gene_sets:reactome_u...9	SET	6	0.65839	0.011666	0.35598	0.032201	Curated_gene_sets:reactome_uptake_and_function_of_diphtheria_toxin
Curated_gene_sets:matzuk_pos...	SET	13	0.4208	0.010973	0.22752	0.032203	Curated_gene_sets:matzuk_postimplantation_and_postpartum
GO_bp:go_response_to_angiote...	SET	23	0.3407	0.011814	0.18438	0.032324	GO_bp:go_response_to_angiotensin
GO_bp:go_positive_regulation...695	SET	5	0.89596	0.014492	0.48517	0.032406	GO_bp:go_positive_regulation_of_receptor_clustering
GO_mf:go_calmodulin_dependen...1	SET	25	0.2722	0.0098398	0.14746	0.032465	GO_mf:go_calmodulin_dependent_protein_kinase_activity
GO_bp:go_translational_elong...	SET	134	0.13388	0.011173	0.072532	0.032466	GO_bp:go_translational_elongation
Curated_gene_sets:reactome_g...42	SET	33	0.24479	0.010165	0.13275	0.032604	Curated_gene_sets:reactome_glucagon_type_ligand_receptors
GO_bp:go_chorion_development	SET	7	0.54865	0.0105	0.29756	0.032616	GO_bp:go_chorion_development
GO_bp:go_metal_ion_transport	SET	834	0.055063	0.01125	0.029876	0.032669	GO_bp:go_metal_ion_transport
GO_cc:go_clathrin_vesicle_co...	SET	28	0.28377	0.010855	0.15403	0.032731	GO_cc:go_clathrin_vesicle_coat
Curated_gene_sets:cui_tcf21_...2	SET	395	0.079522	0.011315	0.043179	0.032771	Curated_gene_sets:cui_tcf21_targets_2_up
GO_bp:go_forebrain_cell_migr...	SET	57	0.19781	0.010788	0.10743	0.032805	GO_bp:go_forebrain_cell_migration
Curated_gene_sets:mikkelsen_...29	SET	340	0.088775	0.011737	0.048225	0.032831	Curated_gene_sets:mikkelsen_npc_hcp_with_h3k27me3
GO_bp:go_toxin_metabolic_pro...	SET	21	0.30479	0.010099	0.16586	0.033065	GO_bp:go_toxin_metabolic_process
GO_bp:go_iron_ion_homeostasis	SET	80	0.16925	0.010929	0.092138	0.033124	GO_bp:go_iron_ion_homeostasis
GO_bp:go_regulation_of_cytos...2	SET	332	0.087025	0.011372	0.047397	0.033184	GO_bp:go_regulation_of_cytosolic_calcium_ion_concentration
GO_cc:go_synaptic_membrane	SET	405	0.080609	0.011611	0.043909	0.033203	GO_cc:go_synaptic_membrane
Curated_gene_sets:climent_br...2	SET	23	0.32248	0.011182	0.17576	0.033276	Curated_gene_sets:climent_breast_cancer_copy_number_up
Curated_gene_sets:reactome_n...33	SET	8	0.53097	0.010863	0.28947	0.033314	Curated_gene_sets:reactome_netrin_mediated_repulsion_signals
GO_bp:go_positive_regulation...739	SET	6	0.65101	0.011535	0.35495	0.03333	GO_bp:go_positive_regulation_of_skeletal_muscle_cell_differentiation
GO_bp:go_male_mating_behavior	SET	8	0.55499	0.011354	0.30263	0.033343	GO_bp:go_male_mating_behavior
Curated_gene_sets:jackson_dn...2	SET	79	0.16129	0.01035	0.087951	0.033351	Curated_gene_sets:jackson_dnmt1_targets_up
Curated_gene_sets:zhan_multi...16	SET	42	0.23779	0.011137	0.12982	0.033515	Curated_gene_sets:zhan_multiple_myeloma_ms_dn
GO_bp:go_positive_regulation...543	SET	53	0.22796	0.01199	0.12447	0.033522	GO_bp:go_positive_regulation_of_myeloid_leukocyte_differentiation
GO_bp:go_cofactor_transport	SET	46	0.21544	0.010558	0.11763	0.033531	GO_bp:go_cofactor_transport
GO_bp:go_endonucleolytic_cle...2	SET	8	0.45576	0.009324	0.24892	0.033566	GO_bp:go_endonucleolytic_cleavage_in_its1_to_separate_ssu_rrna_from_5_8s_rrna_and_lsu_rrna_from_tricistronic_rrna_transcript_ssu_rrna_5_8s_rrna_lsu_rrna_
Curated_gene_sets:reactome_a...41	SET	12	0.48541	0.012161	0.2652	0.033608	Curated_gene_sets:reactome_activation_of_rac1
GO_bp:go_embryonic_skeletal_...1	SET	14	0.41279	0.01117	0.22552	0.033608	GO_bp:go_embryonic_skeletal_joint_development
GO_bp:go_mitotic_g2_dna_dama...	SET	19	0.36615	0.011541	0.20031	0.033789	GO_bp:go_mitotic_g2_dna_damage_checkpoint
GO_mf:go_immunoglobulin_bind...	SET	22	0.29638	0.010051	0.16218	0.033824	GO_mf:go_immunoglobulin_binding
Curated_gene_sets:lindstedt_...1	SET	61	0.19258	0.010864	0.10549	0.033972	Curated_gene_sets:lindstedt_dendritic_cell_maturation_a
GO_bp:go_mesoderm_morphogene...	SET	70	0.18478	0.011164	0.10122	0.033976	GO_bp:go_mesoderm_morphogenesis
Curated_gene_sets:reactome_c...44	SET	47	0.24378	0.012076	0.13358	0.034013	Curated_gene_sets:reactome_chemokine_receptors_bind_chemokines
GO_bp:go_determination_of_pa...	SET	4	0.85681	0.012396	0.46964	0.034057	GO_bp:go_determination_of_pancreatic_left_right_asymmetry
Curated_gene_sets:reactome_g...9	SET	75	0.17999	0.011255	0.098678	0.034084	Curated_gene_sets:reactome_g_alpha_12_13_signalling_events
GO_bp:go_positive_regulation...252	SET	23	0.37532	0.013014	0.20582	0.034122	GO_bp:go_positive_regulation_of_epidermal_cell_differentiation
GO_bp:go_regulation_of_respi...4	SET	14	0.40411	0.010935	0.22164	0.034141	GO_bp:go_regulation_of_respiratory_system_process
GO_bp:go_embryonic_skeletal_...2	SET	11	0.45303	0.010867	0.2486	0.03421	GO_bp:go_embryonic_skeletal_joint_morphogenesis
Curated_gene_sets:biocarta_p...12	SET	8	0.46675	0.0095488	0.25618	0.034242	Curated_gene_sets:biocarta_pepi_pathway
GO_bp:go_regulation_of_senso...	SET	41	0.26047	0.012053	0.14297	0.034254	GO_bp:go_regulation_of_sensory_perception
GO_bp:go_nitric_oxide_biosyn...	SET	64	0.18664	0.010784	0.10253	0.03436	GO_bp:go_nitric_oxide_biosynthetic_process
GO_bp:go_peptide_metabolic_p...	SET	103	0.15471	0.011329	0.085032	0.034433	GO_bp:go_peptide_metabolic_process
GO_bp:go_thrombin_activated_...	SET	12	0.5124	0.012837	0.2819	0.034568	GO_bp:go_thrombin_activated_receptor_signaling_pathway
Curated_gene_sets:hoebeke_ly...2	SET	90	0.16098	0.011023	0.088615	0.034646	Curated_gene_sets:hoebeke_lymphoid_stem_cell_up
GO_bp:go_positive_regulation...791	SET	43	0.23267	0.011025	0.12817	0.03475	GO_bp:go_positive_regulation_of_t_cell_mediated_immunity
GO_bp:go_labyrinthine_layer_...3	SET	21	0.3273	0.010845	0.18044	0.034856	GO_bp:go_labyrinthine_layer_morphogenesis
GO_bp:go_lysosomal_lumen_aci...	SET	9	0.5726	0.012425	0.31583	0.034928	GO_bp:go_lysosomal_lumen_acidification
Curated_gene_sets:huang_dasa...1	SET	69	0.19146	0.011485	0.10561	0.03493	Curated_gene_sets:huang_dasatinib_resistance_dn
GO_bp:go_anterior_posterior_...2	SET	7	0.64505	0.012345	0.35595	0.034988	GO_bp:go_anterior_posterior_axon_guidance
GO_bp:go_regulation_of_sodiu...2	SET	59	0.21909	0.012156	0.12094	0.035034	GO_bp:go_regulation_of_sodium_ion_transmembrane_transport
GO_bp:go_iron_coordination_e...	SET	12	0.41454	0.010386	0.22886	0.035059	GO_bp:go_iron_coordination_entity_transport
GO_bp:go_action_potential	SET	122	0.14038	0.011182	0.077527	0.035104	GO_bp:go_action_potential
GO_bp:go_canonical_wnt_signa...1	SET	310	0.087179	0.011014	0.048163	0.035152	GO_bp:go_canonical_wnt_signaling_pathway
GO_bp:go_regulation_of_t_cel...9	SET	64	0.18547	0.010716	0.10247	0.035165	GO_bp:go_regulation_of_t_cell_mediated_immunity
GO_bp:go_regulation_of_hormo...3	SET	38	0.24618	0.010968	0.13603	0.035176	GO_bp:go_regulation_of_hormone_metabolic_process
Curated_gene_sets:west_adren...3	SET	501	0.066026	0.010551	0.036488	0.035193	Curated_gene_sets:west_adrenocortical_tumor_dn
GO_bp:go_cardiac_muscle_cell...8	SET	11	0.49154	0.011791	0.27167	0.035211	GO_bp:go_cardiac_muscle_cell_myoblast_differentiation
Curated_gene_sets:hofmann_my...2	SET	8	0.57318	0.011726	0.31722	0.035399	Curated_gene_sets:hofmann_myelodysplastic_syndrom_high_risk_up
GO_cc:go_spectrin_associated...	SET	9	0.47591	0.010327	0.26342	0.035421	GO_cc:go_spectrin_associated_cytoskeleton
GO_bp:go_renal_system_proces...1	SET	14	0.43906	0.011881	0.24307	0.035443	GO_bp:go_renal_system_process_involved_in_regulation_of_blood_volume
Curated_gene_sets:pid_mapk_t...	SET	33	0.26231	0.010892	0.14522	0.035449	Curated_gene_sets:pid_mapk_trk_pathway
GO_bp:go_negative_regulation...273	SET	11	0.39983	0.0095909	0.22138	0.035467	GO_bp:go_negative_regulation_of_glycoprotein_biosynthetic_process
GO_mf:go_structural_constitu...10	SET	4	0.71178	0.010298	0.39457	0.03563	GO_mf:go_structural_constituent_of_tooth_enamel
GO_bp:go_cell_morphogenesis_...2	SET	547	0.066571	0.011102	0.036909	0.035652	GO_bp:go_cell_morphogenesis_involved_in_neuron_differentiation
GO_bp:go_negative_regulation...138	SET	9	0.46176	0.01002	0.25607	0.035685	GO_bp:go_negative_regulation_of_cellular_response_to_vascular_endothelial_growth_factor_stimulus
GO_bp:go_negative_regulation...445	SET	26	0.3168	0.011679	0.17575	0.035739	GO_bp:go_negative_regulation_of_muscle_hypertrophy
GO_bp:go_regulation_of_recep...7	SET	91	0.16242	0.011183	0.090173	0.035842	GO_bp:go_regulation_of_receptor_mediated_endocytosis
GO_bp:go_positive_regulation...601	SET	56	0.20296	0.010972	0.11272	0.035903	GO_bp:go_positive_regulation_of_osteoblast_differentiation
Curated_gene_sets:krige_amin...	SET	29	0.2844	0.011072	0.15797	0.035915	Curated_gene_sets:krige_amino_acid_deprivation
GO_bp:go_inflammatory_respon...1	SET	666	0.060414	0.011081	0.033583	0.036023	GO_bp:go_inflammatory_response
GO_bp:go_post_golgi_vesicle_...	SET	101	0.15567	0.011289	0.086541	0.036031	GO_bp:go_post_golgi_vesicle_mediated_transport
Curated_gene_sets:biocarta_h...7	SET	54	0.19355	0.010275	0.1076	0.036041	Curated_gene_sets:biocarta_hivnef_pathway
GO_mf:go_connexin_binding	SET	5	0.71636	0.011587	0.39834	0.036068	GO_mf:go_connexin_binding
GO_bp:go_antigen_processing_...4	SET	14	0.36523	0.009883	0.2031	0.036077	GO_bp:go_antigen_processing_and_presentation_of_endogenous_peptide_antigen
GO_bp:go_aminoacyl_trna_meta...	SET	11	0.53631	0.012865	0.29857	0.036236	GO_bp:go_aminoacyl_trna_metabolism_involved_in_translational_fidelity
GO_mf:go_aminoacyl_trna_edit...	SET	11	0.53631	0.012865	0.29857	0.036236	GO_mf:go_aminoacyl_trna_editing_activity
Curated_gene_sets:lee_sp4_th...	SET	15	0.44353	0.012423	0.247	0.036284	Curated_gene_sets:lee_sp4_thymocyte
GO_bp:go_amyloid_beta_format...	SET	27	0.29875	0.011223	0.16639	0.036302	GO_bp:go_amyloid_beta_formation
GO_bp:go_regulation_of_cardi...10	SET	23	0.32956	0.011428	0.1839	0.036572	GO_bp:go_regulation_of_cardiac_muscle_contraction_by_calcium_ion_signaling
Curated_gene_sets:reactome_o...10	SET	7	0.48444	0.0092709	0.27038	0.036601	Curated_gene_sets:reactome_opsins
GO_bp:go_negative_regulation...103	SET	235	0.097654	0.010763	0.054545	0.03671	GO_bp:go_negative_regulation_of_cell_cycle_phase_transition
GO_bp:go_negative_regulation...226	SET	113	0.14529	0.01114	0.081151	0.036711	GO_bp:go_negative_regulation_of_epithelial_cell_proliferation
GO_mf:go_vasopressin_recepto...	SET	6	0.69636	0.012338	0.38909	0.036757	GO_mf:go_vasopressin_receptor_activity
Curated_gene_sets:pid_p38_al...2	SET	29	0.25951	0.010103	0.145	0.03676	Curated_gene_sets:pid_p38_alpha_beta_pathway
Curated_gene_sets:reactome_p...8	SET	15	0.37477	0.010497	0.20947	0.036809	Curated_gene_sets:reactome_p75ntr_signals_via_nf_kb
Curated_gene_sets:reactome_p...11	SET	94	0.16	0.011195	0.089436	0.036817	Curated_gene_sets:reactome_pcp_ce_pathway
GO_bp:go_mammary_gland_morph...	SET	46	0.22091	0.010827	0.12354	0.03688	GO_bp:go_mammary_gland_morphogenesis
GO_cc:go_perinuclear_region_...	SET	662	0.059132	0.010815	0.033073	0.036903	GO_cc:go_perinuclear_region_of_cytoplasm
GO_bp:go_water_homeostasis	SET	70	0.18833	0.011378	0.10536	0.036942	GO_bp:go_water_homeostasis
GO_bp:go_regulation_of_anato...1	SET	1001	0.049027	0.010924	0.027435	0.036977	GO_bp:go_regulation_of_anatomical_structure_morphogenesis
Curated_gene_sets:reactome_v...2	SET	43	0.2252	0.010672	0.12602	0.036979	Curated_gene_sets:reactome_vasopressin_regulates_renal_water_homeostasis_via_aquaporins
GO_bp:go_transition_metal_io...1	SET	128	0.13339	0.010881	0.074668	0.037026	GO_bp:go_transition_metal_ion_homeostasis
GO_bp:go_negative_regulation...350	SET	132	0.13327	0.011039	0.074618	0.037052	GO_bp:go_negative_regulation_of_ion_transport
Curated_gene_sets:zhou_infla...1	SET	266	0.090565	0.010611	0.050725	0.037107	Curated_gene_sets:zhou_inflammatory_response_fima_dn
Curated_gene_sets:baelde_dia...2	SET	87	0.15847	0.010669	0.088758	0.037112	Curated_gene_sets:baelde_diabetic_nephropathy_up
GO_bp:go_regulation_of_cell_...31	SET	449	0.07204	0.010913	0.040356	0.037133	GO_bp:go_regulation_of_cell_morphogenesis
Curated_gene_sets:biocarta_p...9	SET	27	0.29533	0.011094	0.1656	0.037269	Curated_gene_sets:biocarta_pdgf_pathway
GO_bp:go_porphyrin_containin...	SET	8	0.51823	0.010602	0.29081	0.037381	GO_bp:go_porphyrin_containing_compound_metabolic_process
Curated_gene_sets:takayama_b...	SET	10	0.48152	0.011013	0.27021	0.037382	Curated_gene_sets:takayama_bound_by_ar
Curated_gene_sets:reactome_g...11	SET	209	0.10731	0.011161	0.060229	0.037416	Curated_gene_sets:reactome_g_alpha_q_signalling_events
Curated_gene_sets:basso_hair...2	SET	77	0.1671	0.010587	0.093816	0.037454	Curated_gene_sets:basso_hairy_cell_leukemia_up
Curated_gene_sets:reactome_m...41	SET	15	0.39304	0.011008	0.2209	0.037605	Curated_gene_sets:reactome_metabolism_of_porphyrins
Curated_gene_sets:changolkar...2	SET	46	0.22109	0.010835	0.12427	0.037618	Curated_gene_sets:changolkar_h2afy_targets_up
GO_mf:go_g_quadruplex_rna_bi...	SET	5	0.61363	0.0099254	0.34493	0.03763	GO_mf:go_g_quadruplex_rna_binding
Curated_gene_sets:reactome_b...14	SET	10	0.38614	0.0088316	0.21712	0.037679	Curated_gene_sets:reactome_beta_oxidation_of_very_long_chain_fatty_acids
GO_bp:go_vesicle_docking_inv...	SET	44	0.21958	0.010525	0.12347	0.037681	GO_bp:go_vesicle_docking_involved_in_exocytosis
Curated_gene_sets:browne_hcm...4	SET	106	0.13634	0.010127	0.07674	0.037818	Curated_gene_sets:browne_hcmv_infection_12hr_up
Curated_gene_sets:reactome_s...143	SET	9	0.42984	0.009327	0.24211	0.037923	Curated_gene_sets:reactome_synthesis_of_16_20_hydroxyeicosatetraenoic_acids_hete
GO_bp:go_omega_hydroxylase_p...	SET	9	0.42984	0.009327	0.24211	0.037923	GO_bp:go_omega_hydroxylase_p450_pathway
GO_bp:go_negative_regulation...627	SET	28	0.29256	0.011192	0.16485	0.037982	GO_bp:go_negative_regulation_of_smoothened_signaling_pathway
GO_bp:go_regulation_of_secre...	SET	748	0.054159	0.010504	0.030525	0.038023	GO_bp:go_regulation_of_secretion
Curated_gene_sets:nikolsky_b...10	SET	132	0.24593	0.020371	0.13864	0.038056	Curated_gene_sets:nikolsky_breast_cancer_17q11_q21_amplicon
GO_bp:go_positive_regulation...719	SET	25	0.2786	0.010071	0.15717	0.038152	GO_bp:go_positive_regulation_of_rho_protein_signal_transduction
GO_bp:go_regulation_of_dna_b...1	SET	120	0.13732	0.010848	0.077481	0.038183	GO_bp:go_regulation_of_dna_binding
GO_bp:go_microtubule_polymer...2	SET	103	0.13342	0.00977	0.075324	0.038263	GO_bp:go_microtubule_polymerization_or_depolymerization
Curated_gene_sets:saenz_deto...	SET	12	0.3823	0.009578	0.216	0.038383	Curated_gene_sets:saenz_detox_pathway_and_carcinogenesis_dn
GO_bp:go_organic_acid_biosyn...	SET	280	0.086001	0.010335	0.048594	0.038393	GO_bp:go_organic_acid_biosynthetic_process
Curated_gene_sets:reactome_m...86	SET	181	0.10942	0.0106	0.061912	0.038591	Curated_gene_sets:reactome_mrna_splicing
GO_mf:go_carbohydrate_deriva...	SET	40	0.25024	0.011438	0.14159	0.038597	GO_mf:go_carbohydrate_derivative_transmembrane_transporter_activity
Curated_gene_sets:glinsky_ca...	SET	6	0.55508	0.0098351	0.31414	0.038623	Curated_gene_sets:glinsky_cancer_death_up
GO_bp:go_cellular_response_t...113	SET	15	0.37928	0.010623	0.21491	0.038805	GO_bp:go_cellular_response_to_thyroid_hormone_stimulus
GO_bp:go_dorsal_ventral_patt...	SET	88	0.15489	0.010487	0.08781	0.038885	GO_bp:go_dorsal_ventral_pattern_formation
GO_bp:go_ion_homeostasis	SET	762	0.055352	0.010831	0.031382	0.038893	GO_bp:go_ion_homeostasis
Curated_gene_sets:hoffman_cl...1	SET	10	0.49902	0.011413	0.28293	0.038898	Curated_gene_sets:hoffman_clock_targets_dn
Curated_gene_sets:meissner_b...2	SET	259	0.093648	0.010829	0.053106	0.038925	Curated_gene_sets:meissner_brain_hcp_with_h3k27me3
GO_bp:go_specification_of_an...	SET	33	0.25548	0.010608	0.1449	0.038949	GO_bp:go_specification_of_animal_organ_identity
GO_bp:go_wound_healing_invol...	SET	6	0.70251	0.012447	0.39868	0.039037	GO_bp:go_wound_healing_involved_in_inflammatory_response
Curated_gene_sets:pasqualucc...1	SET	161	0.11793	0.01078	0.066933	0.039051	Curated_gene_sets:pasqualucci_lymphoma_by_gc_stage_dn
GO_bp:go_cellular_response_t...69	SET	580	0.062124	0.010658	0.035282	0.039149	GO_bp:go_cellular_response_to_lipid
GO_bp:go_regulation_of_prote...5	SET	47	0.20996	0.010401	0.11925	0.039153	GO_bp:go_regulation_of_protein_autophosphorylation
Curated_gene_sets:chiang_liv...9	SET	178	0.10796	0.010372	0.061319	0.039158	Curated_gene_sets:chiang_liver_cancer_subclass_unannotated_dn
GO_bp:go_excretion	SET	64	0.1945	0.011238	0.1105	0.039199	GO_bp:go_excretion
GO_bp:go_neutrophil_migration	SET	105	0.16228	0.011997	0.092202	0.039211	GO_bp:go_neutrophil_migration
GO_bp:go_mrna_3_splice_site_...	SET	6	0.60132	0.010654	0.3418	0.039275	GO_bp:go_mrna_3_splice_site_recognition
GO_mf:go_small_ribosomal_sub...	SET	10	0.38727	0.0088576	0.22017	0.039304	GO_mf:go_small_ribosomal_subunit_rrna_binding
GO_bp:go_positive_regulation...622	SET	2	1.1755	0.012026	0.66837	0.03932	GO_bp:go_positive_regulation_of_phenotypic_switching
GO_cc:go_coated_vesicle	SET	274	0.088882	0.010567	0.050556	0.039376	GO_cc:go_coated_vesicle
GO_mf:go_wd40_repeat_domain_...	SET	4	0.61443	0.0088894	0.3496	0.039424	GO_mf:go_wd40_repeat_domain_binding
GO_bp:go_signal_transduction...7	SET	20	0.34071	0.011018	0.19391	0.039461	GO_bp:go_signal_transduction_involved_in_regulation_of_gene_expression
GO_bp:go_schwann_cell_develo...	SET	28	0.30824	0.011791	0.17554	0.039558	GO_bp:go_schwann_cell_development
GO_bp:go_regulation_of_sodiu...3	SET	49	0.23481	0.011876	0.13379	0.039635	GO_bp:go_regulation_of_sodium_ion_transmembrane_transporter_activity
GO_bp:go_protein_localizatio...6	SET	58	0.18896	0.010395	0.10799	0.040082	GO_bp:go_protein_localization_to_cell_surface
GO_bp:go_positive_regulation...460	SET	22	0.34322	0.01164	0.19625	0.040165	GO_bp:go_positive_regulation_of_lyase_activity
GO_mf:go_dna_binding_transcr...1	SET	400	0.074458	0.01066	0.042585	0.0402	GO_mf:go_dna_binding_transcription_activator_activity
GO_bp:go_thioester_biosynthe...	SET	50	0.19502	0.0099636	0.11162	0.040313	GO_bp:go_thioester_biosynthetic_process
GO_bp:go_heart_field_specifi...	SET	15	0.40223	0.011266	0.23026	0.040341	GO_bp:go_heart_field_specification
Curated_gene_sets:biocarta_t...3	SET	43	0.22213	0.010526	0.12717	0.040354	Curated_gene_sets:biocarta_tcr_pathway
GO_cc:go_paranodal_junction	SET	8	0.61805	0.012644	0.3539	0.040379	GO_cc:go_paranodal_junction
GO_bp:go_regulation_of_cardi...4	SET	26	0.30698	0.011317	0.17582	0.040415	GO_bp:go_regulation_of_cardiac_muscle_cell_action_potential
GO_bp:go_negative_regulation...148	SET	8	0.61223	0.012525	0.3507	0.040438	GO_bp:go_negative_regulation_of_cholesterol_storage
GO_bp:go_gonadotropin_secret...	SET	15	0.36187	0.010135	0.2073	0.040448	GO_bp:go_gonadotropin_secretion
GO_bp:go_chromosome_condensa...	SET	41	0.23647	0.010943	0.13557	0.040564	GO_bp:go_chromosome_condensation
Curated_gene_sets:li_induced...2	SET	294	0.082886	0.010202	0.047536	0.04062	Curated_gene_sets:li_induced_t_to_natural_killer_up
GO_bp:go_intra_s_dna_damage_...	SET	15	0.37879	0.010609	0.21739	0.040726	GO_bp:go_intra_s_dna_damage_checkpoint
GO_mf:go_opioid_receptor_bin...	SET	8	0.50126	0.010255	0.28818	0.040994	GO_mf:go_opioid_receptor_binding
GO_bp:go_mesodermal_cell_dif...	SET	31	0.26521	0.010674	0.15255	0.041074	GO_bp:go_mesodermal_cell_differentiation
Curated_gene_sets:reactome_g...61	SET	30	0.26779	0.010603	0.15408	0.041123	Curated_gene_sets:reactome_glyoxylate_metabolism_and_glycine_degradation
GO_bp:go_negative_regulation...239	SET	11	0.49952	0.011982	0.28768	0.041261	GO_bp:go_negative_regulation_of_extracellular_matrix_organization
GO_bp:go_regulation_of_neuro...3	SET	128	0.13935	0.011368	0.080303	0.041348	GO_bp:go_regulation_of_neurological_system_process
GO_bp:go_mitotic_cell_cycle_...2	SET	162	0.11159	0.010232	0.06433	0.041412	GO_bp:go_mitotic_cell_cycle_checkpoint
GO_bp:go_endocardial_cushion...2	SET	23	0.32353	0.011218	0.18651	0.041416	GO_bp:go_endocardial_cushion_formation
GO_cc:go_specific_granule_me...	SET	87	0.14186	0.0095509	0.081911	0.041658	GO_cc:go_specific_granule_membrane
GO_bp:go_keratinocyte_migrat...	SET	20	0.31915	0.01032	0.18429	0.041664	GO_bp:go_keratinocyte_migration
GO_bp:go_regulation_of_amylo...2	SET	21	0.32309	0.010706	0.1866	0.041695	GO_bp:go_regulation_of_amyloid_beta_formation
GO_bp:go_hyaluronan_cataboli...	SET	16	0.3717	0.010752	0.21485	0.041823	GO_bp:go_hyaluronan_catabolic_process
GO_bp:go_immune_response_reg...2	SET	531	0.064684	0.010633	0.037389	0.041823	GO_bp:go_immune_response_regulating_signaling_pathway
GO_bp:go_receptor_signaling_...	SET	152	0.12024	0.010682	0.06954	0.041905	GO_bp:go_receptor_signaling_pathway_via_stat
Curated_gene_sets:reactome_r...143	SET	8	0.49841	0.010197	0.28831	0.041939	Curated_gene_sets:reactome_runx2_regulates_genes_involved_in_cell_migration
GO_bp:go_germ_cell_migration	SET	9	0.53382	0.011583	0.30892	0.042003	GO_bp:go_germ_cell_migration
Curated_gene_sets:benporath_...4	SET	36	0.20725	0.0089879	0.12009	0.042206	Curated_gene_sets:benporath_es_2
Curated_gene_sets:pid_integr...2	SET	28	0.27657	0.01058	0.1604	0.042344	Curated_gene_sets:pid_integrin2_pathway
GO_cc:go_hfe_transferrin_rec...	SET	8	0.43872	0.0089755	0.25445	0.042345	GO_cc:go_hfe_transferrin_receptor_complex
Curated_gene_sets:hwang_pros...	SET	26	0.25598	0.0094364	0.14854	0.042427	Curated_gene_sets:hwang_prostate_cancer_markers
GO_mf:go_dicarboxylic_acid_t...	SET	39	0.23927	0.010799	0.13889	0.042478	GO_mf:go_dicarboxylic_acid_transmembrane_transporter_activity
Curated_gene_sets:reactome_r...70	SET	5	0.57401	0.0092845	0.33325	0.042506	Curated_gene_sets:reactome_release_of_apoptotic_factors_from_the_mitochondria
GO_bp:go_regulation_of_plasm...1	SET	86	0.16587	0.011104	0.096319	0.042532	GO_bp:go_regulation_of_plasma_lipoprotein_particle_levels
GO_bp:go_forebrain_ventricul...	SET	6	0.64669	0.011458	0.37569	0.042607	GO_bp:go_forebrain_ventricular_zone_progenitor_cell_division
GO_bp:go_negative_regulation...716	SET	112	0.13488	0.010296	0.078393	0.042679	GO_bp:go_negative_regulation_of_vasculature_development
GO_bp:go_regulation_of_prote...30	SET	937	0.046813	0.01011	0.027231	0.042807	GO_bp:go_regulation_of_protein_localization
Curated_gene_sets:yagi_aml_w...3	SET	346	0.075749	0.010101	0.044064	0.042813	Curated_gene_sets:yagi_aml_with_t_8_21_translocation
GO_bp:go_positive_regulation...877	SET	9	0.38903	0.0084414	0.22636	0.042849	GO_bp:go_positive_regulation_of_viral_entry_into_host_cell
GO_bp:go_granulocyte_migrati...	SET	127	0.13692	0.011126	0.079688	0.042887	GO_bp:go_granulocyte_migration
GO_bp:go_positive_regulation...391	SET	5	0.56847	0.009195	0.33095	0.042933	GO_bp:go_positive_regulation_of_interleukin_12_biosynthetic_process
GO_bp:go_response_to_ischemia	SET	43	0.19941	0.0094496	0.11612	0.042968	GO_bp:go_response_to_ischemia
GO_mf:go_rna_polymerase_ii_a...2	SET	9	0.60593	0.013148	0.35286	0.042982	GO_mf:go_rna_polymerase_ii_activity
GO_bp:go_response_to_progest...	SET	46	0.20685	0.010138	0.12046	0.042986	GO_bp:go_response_to_progesterone
GO_bp:go_sodium_ion_transport	SET	208	0.10351	0.010742	0.060291	0.043009	GO_bp:go_sodium_ion_transport
GO_bp:go_regulation_of_rna_m...	SET	207	0.098362	0.010183	0.05731	0.043062	GO_bp:go_regulation_of_rna_metabolic_process
GO_bp:go_regulation_of_respo...15	SET	152	0.11786	0.01047	0.068696	0.043126	GO_bp:go_regulation_of_response_to_wounding
Curated_gene_sets:kegg_prima...1	SET	16	0.32904	0.0095178	0.19186	0.043186	Curated_gene_sets:kegg_primary_bile_acid_biosynthesis
Curated_gene_sets:gilmore_co...	SET	12	0.38555	0.0096593	0.22482	0.043188	Curated_gene_sets:gilmore_core_nfkb_pathway
GO_bp:go_interleukin_18_medi...	SET	8	0.39273	0.0080345	0.22901	0.043196	GO_bp:go_interleukin_18_mediated_signaling_pathway
GO_bp:go_negative_regulation...78	SET	13	0.41304	0.01077	0.24086	0.043198	GO_bp:go_negative_regulation_of_cardiac_muscle_cell_proliferation
GO_bp:go_response_to_pain	SET	30	0.24058	0.0095258	0.14038	0.043293	GO_bp:go_response_to_pain
Curated_gene_sets:rodrigues_...3	SET	31	0.28558	0.011494	0.16675	0.043399	Curated_gene_sets:rodrigues_ntn1_and_dcc_targets
GO_bp:go_immature_t_cell_pro...2	SET	6	0.5657	0.010023	0.33031	0.043399	GO_bp:go_immature_t_cell_proliferation_in_thymus
Curated_gene_sets:fulcher_in...1	SET	433	0.068384	0.010177	0.039986	0.043622	Curated_gene_sets:fulcher_inflammatory_response_lectin_vs_lps_dn
Curated_gene_sets:xu_hgf_tar...2	SET	13	0.33948	0.0088524	0.19854	0.043652	Curated_gene_sets:xu_hgf_targets_induced_by_akt1_48hr_up
Curated_gene_sets:reactome_t...96	SET	85	0.15109	0.010055	0.088389	0.043698	Curated_gene_sets:reactome_transport_of_bile_salts_and_organic_acids_metal_ions_and_amine_compounds
Curated_gene_sets:senese_hda...4	SET	422	0.070299	0.010332	0.041126	0.043704	Curated_gene_sets:senese_hdac1_targets_up
Curated_gene_sets:wang_thoc1...1	SET	17	0.34652	0.010332	0.20285	0.043807	Curated_gene_sets:wang_thoc1_targets_dn
Curated_gene_sets:bruins_uvc...2	SET	1064	0.044634	0.010235	0.026151	0.043943	Curated_gene_sets:bruins_uvc_response_late
GO_bp:go_amyloid_precursor_p...2	SET	38	0.24401	0.010871	0.14299	0.043965	GO_bp:go_amyloid_precursor_protein_catabolic_process
GO_bp:go_regulation_of_stria...2	SET	84	0.16653	0.011018	0.097632	0.04404	GO_bp:go_regulation_of_striated_muscle_contraction
GO_bp:go_response_to_hydrope...	SET	19	0.31492	0.0099261	0.18471	0.044108	GO_bp:go_response_to_hydroperoxide
GO_bp:go_saliva_secretion	SET	13	0.40689	0.01061	0.23874	0.044172	GO_bp:go_saliva_secretion
GO_bp:go_sphingomyelin_catab...	SET	7	0.48436	0.0092695	0.28435	0.044257	GO_bp:go_sphingomyelin_catabolic_process
GO_bp:go_translational_readt...	SET	9	0.38985	0.0084593	0.22893	0.044297	GO_bp:go_translational_readthrough
Curated_gene_sets:reactome_r...43	SET	16	0.32888	0.0095134	0.19313	0.044303	Curated_gene_sets:reactome_regulation_of_kit_signaling
GO_bp:go_regulation_of_synap...7	SET	6	0.70966	0.012574	0.4171	0.044444	GO_bp:go_regulation_of_synaptic_transmission_cholinergic
GO_mf:go_amyloid_beta_binding	SET	73	0.16862	0.010403	0.099127	0.044479	GO_mf:go_amyloid_beta_binding
Curated_gene_sets:reactome_c...27	SET	64	0.1965	0.011354	0.11582	0.044894	Curated_gene_sets:reactome_cell_cell_junction_organization
Curated_gene_sets:seki_infla...1	SET	22	0.27433	0.0093036	0.16191	0.045107	Curated_gene_sets:seki_inflammatory_response_lps_dn
GO_bp:go_plasma_lipoprotein_...	SET	54	0.20678	0.010978	0.12209	0.045179	GO_bp:go_plasma_lipoprotein_particle_clearance
GO_bp:go_neuron_projection_m...	SET	9	0.38217	0.0082926	0.22571	0.045221	GO_bp:go_neuron_projection_maintenance
GO_mf:go_procollagen_proline...1	SET	5	0.74101	0.011986	0.43807	0.045376	GO_mf:go_procollagen_proline_4_dioxygenase_activity
GO_bp:go_response_to_interle...1	SET	188	0.10741	0.010602	0.06351	0.045402	GO_bp:go_response_to_interleukin_1
GO_mf:go_g_protein_coupled_a...1	SET	7	0.51885	0.0099295	0.30681	0.045419	GO_mf:go_g_protein_coupled_acetylcholine_receptor_activity
GO_bp:go_cellular_response_t...61	SET	10	0.42028	0.0096125	0.24853	0.045424	GO_bp:go_cellular_response_to_iron_ion
Curated_gene_sets:lindvall_i...1	SET	73	0.17694	0.010916	0.10465	0.045447	Curated_gene_sets:lindvall_immortalized_by_tert_dn
GO_bp:go_negative_regulation...529	SET	30	0.26393	0.01045	0.1561	0.045451	GO_bp:go_negative_regulation_of_potassium_ion_transport
GO_bp:go_chorionic_trophobla...	SET	5	0.53704	0.0086866	0.3177	0.045484	GO_bp:go_chorionic_trophoblast_cell_differentiation
Curated_gene_sets:graham_cml...8	SET	57	0.19284	0.010517	0.11414	0.045566	Curated_gene_sets:graham_cml_quiescent_vs_normal_dividing_up
GO_bp:go_positive_regulation...685	SET	30	0.24613	0.0097454	0.1457	0.045594	GO_bp:go_positive_regulation_of_protein_targeting_to_membrane
GO_bp:go_low_density_lipopro...1	SET	35	0.2457	0.010506	0.1455	0.045652	GO_bp:go_low_density_lipoprotein_particle_clearance
Curated_gene_sets:odonnell_t...1	SET	44	0.21438	0.010276	0.12695	0.045654	Curated_gene_sets:odonnell_targets_of_myc_and_tfrc_dn
Curated_gene_sets:sesto_resp...4	SET	23	0.30989	0.010746	0.18353	0.045669	Curated_gene_sets:sesto_response_to_uv_c3
GO_bp:go_regulation_of_amino...2	SET	10	0.43664	0.0099868	0.25865	0.0457	GO_bp:go_regulation_of_amino_acid_transmembrane_transport
GO_cc:go_platelet_alpha_gran...2	SET	61	0.19737	0.011135	0.11693	0.045716	GO_cc:go_platelet_alpha_granule_lumen
Curated_gene_sets:reactome_p...104	SET	6	0.59407	0.010526	0.35194	0.045718	Curated_gene_sets:reactome_protein_repair
GO_bp:go_acetyl_coa_biosynth...1	SET	19	0.29267	0.0092248	0.17347	0.045795	GO_bp:go_acetyl_coa_biosynthetic_process
Curated_gene_sets:reactome_c...61	SET	94	0.13389	0.0093683	0.079371	0.045821	Curated_gene_sets:reactome_class_b_2_secretin_family_receptors
Curated_gene_sets:gutierrez_...1	SET	55	0.1813	0.0097131	0.10749	0.045847	Curated_gene_sets:gutierrez_chronic_lymphocytic_leukemia_dn
GO_bp:go_regulation_of_macro...6	SET	21	0.33435	0.011079	0.19833	0.045926	GO_bp:go_regulation_of_macrophage_differentiation
Curated_gene_sets:mikkelsen_...2	SET	7	0.58813	0.011255	0.34895	0.045962	Curated_gene_sets:mikkelsen_dedifferentiated_state_up
Curated_gene_sets:schaeffer_...18	SET	43	0.22145	0.010494	0.13142	0.046	Curated_gene_sets:schaeffer_sox9_targets_in_prostate_development_dn
GO_bp:go_positive_regulation...520	SET	17	0.34111	0.01017	0.2025	0.046056	GO_bp:go_positive_regulation_of_monocyte_chemotaxis
GO_bp:go_male_sex_differenti...	SET	147	0.11636	0.010167	0.06908	0.04606	GO_bp:go_male_sex_differentiation
GO_bp:go_negative_regulation...427	SET	303	0.082067	0.010253	0.048738	0.046116	GO_bp:go_negative_regulation_of_mitotic_cell_cycle
Curated_gene_sets:midorikawa...	SET	52	0.26185	0.013642	0.15552	0.046125	Curated_gene_sets:midorikawa_amplified_in_liver_cancer
GO_bp:go_antigen_processing_...7	SET	8	0.42262	0.0086461	0.25104	0.04615	GO_bp:go_antigen_processing_and_presentation_of_exogenous_peptide_antigen_via_mhc_class_i_tap_independent
GO_bp:go_positive_regulation...201	SET	10	0.41271	0.0094395	0.24517	0.046161	GO_bp:go_positive_regulation_of_cytoplasmic_translation
GO_bp:go_regulation_of_posts...5	SET	14	0.36691	0.0099285	0.21801	0.046194	GO_bp:go_regulation_of_postsynaptic_membrane_organization
GO_cc:go_intrinsic_component...3	SET	64	0.1697	0.0098051	0.10083	0.046197	GO_cc:go_intrinsic_component_of_golgi_membrane
Curated_gene_sets:reactome_m...12	SET	4	0.89213	0.012907	0.53011	0.046205	Curated_gene_sets:reactome_mecp2_regulates_transcription_factors
GO_bp:go_homeostatic_process	SET	1804	0.035152	0.010279	0.020893	0.046246	GO_bp:go_homeostatic_process
GO_bp:go_rhythmic_behavior	SET	43	0.20435	0.0096834	0.12149	0.046293	GO_bp:go_rhythmic_behavior
Curated_gene_sets:reactome_c...111	SET	64	0.18103	0.01046	0.10764	0.046314	Curated_gene_sets:reactome_cytochrome_p450_arranged_by_substrate_type
GO_bp:go_cellular_response_t...55	SET	206	0.097934	0.010114	0.058259	0.046391	GO_bp:go_cellular_response_to_inorganic_substance
GO_mf:go_tpr_domain_binding	SET	8	0.58001	0.011866	0.34516	0.046452	GO_mf:go_tpr_domain_binding
Curated_gene_sets:mikkelsen_...37	SET	10	0.43764	0.01001	0.26046	0.046465	Curated_gene_sets:mikkelsen_pluripotent_state_up
Curated_gene_sets:bonome_ova...2	SET	29	0.27447	0.010685	0.16341	0.046529	Curated_gene_sets:bonome_ovarian_cancer_poor_survival_up
GO_bp:go_protein_complex_oli...	SET	546	0.06098	0.01016	0.036324	0.046606	GO_bp:go_protein_complex_oligomerization
GO_cc:go_neuron_projection	SET	1234	0.04154	0.01021	0.02475	0.046643	GO_cc:go_neuron_projection
GO_bp:go_regulation_of_dna_d...5	SET	6	0.56909	0.010083	0.33911	0.046664	GO_bp:go_regulation_of_dna_dependent_dna_replication_initiation
GO_bp:go_regulation_of_glome...1	SET	9	0.49735	0.010792	0.2966	0.046795	GO_bp:go_regulation_of_glomerular_filtration
GO_bp:go_detection_of_temper...2	SET	15	0.34451	0.0096493	0.20553	0.046855	GO_bp:go_detection_of_temperature_stimulus_involved_in_sensory_perception
GO_bp:go_luteinizing_hormone...	SET	10	0.39765	0.009095	0.23729	0.0469	GO_bp:go_luteinizing_hormone_secretion
GO_bp:go_cardiovascular_syst...	SET	672	0.055132	0.010156	0.032925	0.04703	GO_bp:go_cardiovascular_system_development
Curated_gene_sets:reactome_s...101	SET	7	0.51168	0.0097923	0.30566	0.047073	Curated_gene_sets:reactome_smac_xiap_regulated_apoptotic_response
GO_cc:go_golgi_associated_ve...1	SET	165	0.10373	0.0095984	0.061984	0.047118	GO_cc:go_golgi_associated_vesicle
GO_bp:go_cellular_response_t...40	SET	11	0.43476	0.010429	0.25978	0.04712	GO_bp:go_cellular_response_to_follicle_stimulating_hormone_stimulus
GO_bp:go_cytokine_production...1	SET	96	0.13132	0.0092851	0.078484	0.047154	GO_bp:go_cytokine_production_involved_in_immune_response
Curated_gene_sets:rampon_enr...1	SET	10	0.45408	0.010386	0.27161	0.047292	Curated_gene_sets:rampon_enriched_learning_environment_early_dn
Curated_gene_sets:lee_recent...	SET	217	0.094368	0.0099998	0.056449	0.047297	Curated_gene_sets:lee_recent_thymic_emigrant
Curated_gene_sets:kegg_long_...2	SET	66	0.17719	0.010396	0.10603	0.047358	Curated_gene_sets:kegg_long_term_potentiation
Curated_gene_sets:lim_mammar...3	SET	13	0.35735	0.0093182	0.21404	0.047514	Curated_gene_sets:lim_mammary_luminal_progenitor_dn
GO_bp:go_insemination	SET	12	0.42577	0.010667	0.25517	0.047613	GO_bp:go_insemination
GO_bp:go_endoplasmic_reticul...7	SET	16	0.32037	0.0092671	0.19209	0.047684	GO_bp:go_endoplasmic_reticulum_tubular_network_organization
Curated_gene_sets:reactome_h...24	SET	42	0.21034	0.0098509	0.12611	0.047685	Curated_gene_sets:reactome_homologous_dna_pairing_and_strand_exchange
GO_mf:go_isocitrate_dehydrog...	SET	4	0.64481	0.009329	0.38663	0.047688	GO_mf:go_isocitrate_dehydrogenase_activity
GO_bp:go_monocarboxylic_acid...1	SET	186	0.09922	0.009742	0.059501	0.047714	GO_bp:go_monocarboxylic_acid_biosynthetic_process
GO_bp:go_positive_regulation...527	SET	28	0.25933	0.0099206	0.15553	0.047729	GO_bp:go_positive_regulation_of_mrna_processing
Curated_gene_sets:garcia_tar...2	SET	48	0.18929	0.0094759	0.11353	0.047736	Curated_gene_sets:garcia_targets_of_fli1_and_dax1_up
GO_bp:go_negative_regulation...393	SET	5	0.68139	0.011021	0.40904	0.047884	GO_bp:go_negative_regulation_of_macrophage_cytokine_production
Curated_gene_sets:roeth_tert...1	SET	9	0.41652	0.0090379	0.25006	0.047902	Curated_gene_sets:roeth_tert_targets_dn
GO_bp:go_regulation_of_cardi...12	SET	77	0.16806	0.010647	0.1009	0.047914	GO_bp:go_regulation_of_cardiac_muscle_tissue_development
GO_bp:go_regulation_of_ion_t...2	SET	633	0.056966	0.010196	0.03421	0.047948	GO_bp:go_regulation_of_ion_transport
GO_bp:go_response_to_x_ray	SET	30	0.23908	0.0094662	0.14362	0.048002	GO_bp:go_response_to_x_ray
GO_bp:go_maintenance_of_dna_...2	SET	6	0.51258	0.0090821	0.30837	0.048243	GO_bp:go_maintenance_of_dna_repeat_elements
GO_bp:go_heart_valve_formati...	SET	13	0.40354	0.010523	0.24282	0.048274	GO_bp:go_heart_valve_formation
GO_bp:go_positive_regulation...177	SET	27	0.24562	0.0092268	0.14785	0.048341	GO_bp:go_positive_regulation_of_coagulation
Curated_gene_sets:spielman_l...1	SET	19	0.30225	0.0095267	0.182	0.048401	Curated_gene_sets:spielman_lymphoblast_european_vs_asian_2fc_dn
GO_bp:go_heterochromatin_ass...	SET	10	0.52054	0.011906	0.31346	0.048404	GO_bp:go_heterochromatin_assembly
GO_cc:go_nucleotide_excision...	SET	11	0.39475	0.0094691	0.2378	0.048469	GO_cc:go_nucleotide_excision_repair_complex
GO_bp:go_regulation_of_dendr...2	SET	23	0.30235	0.010484	0.18222	0.04854	GO_bp:go_regulation_of_dendrite_extension
GO_bp:go_iron_import_into_ce...	SET	5	0.62157	0.010054	0.37461	0.048544	GO_bp:go_iron_import_into_cell
GO_bp:go_developmental_proce...	SET	622	0.05565	0.0098763	0.033543	0.048559	GO_bp:go_developmental_process_involved_in_reproduction
Curated_gene_sets:bafna_muc4...1	SET	5	0.86214	0.013945	0.51972	0.048581	Curated_gene_sets:bafna_muc4_targets_dn
GO_mf:go_cd4_receptor_binding	SET	8	0.51418	0.010519	0.30996	0.048583	GO_mf:go_cd4_receptor_binding
GO_bp:go_regulation_of_phosp...11	SET	15	0.3416	0.0095677	0.20608	0.048707	GO_bp:go_regulation_of_phospholipid_biosynthetic_process
GO_bp:go_response_to_ionizin...	SET	146	0.11449	0.0099699	0.069156	0.04892	GO_bp:go_response_to_ionizing_radiation
GO_bp:go_zinc_ion_transmembr...	SET	22	0.26981	0.0091502	0.1631	0.049045	GO_bp:go_zinc_ion_transmembrane_transport
GO_mf:go_phosphatidylinosito...1	SET	34	0.24553	0.010348	0.14844	0.049066	GO_mf:go_phosphatidylinositol_3_4_5_trisphosphate_binding
GO_mf:go_cysteine_type_pepti...	SET	154	0.10803	0.0096593	0.065324	0.049107	GO_mf:go_cysteine_type_peptidase_activity
GO_bp:go_positive_regulation...167	SET	20	0.30114	0.0097379	0.18224	0.049238	GO_bp:go_positive_regulation_of_chondrocyte_differentiation
Curated_gene_sets:biocarta_f...6	SET	33	0.2209	0.0091728	0.13371	0.049269	Curated_gene_sets:biocarta_fmlp_pathway
GO_bp:go_putrescine_biosynth...	SET	5	0.95271	0.01541	0.57671	0.049279	GO_bp:go_putrescine_biosynthetic_process
GO_bp:go_negative_regulation...436	SET	27	0.27163	0.010204	0.16443	0.049283	GO_bp:go_negative_regulation_of_mrna_processing
Curated_gene_sets:nemeth_inf...2	SET	82	0.1448	0.0094656	0.087703	0.04938	Curated_gene_sets:nemeth_inflammatory_response_lps_up
Curated_gene_sets:reactome_h...9	SET	37	0.23029	0.010124	0.13959	0.049503	Curated_gene_sets:reactome_hdr_through_single_strand_annealing_ssa
Curated_gene_sets:reactome_r...78	SET	26	0.27318	0.010071	0.16577	0.049692	Curated_gene_sets:reactome_resolution_of_d_loop_structures_through_synthesis_dependent_strand_annealing_sdsa
GO_mf:go_activating_transcri...	SET	72	0.15545	0.0095249	0.09435	0.049726	GO_mf:go_activating_transcription_factor_binding
GO_bp:go_endonucleolytic_cle...3	SET	11	0.33715	0.0080874	0.20464	0.049738	GO_bp:go_endonucleolytic_cleavage_involved_in_rrna_processing
GO_bp:go_erythrocyte_develop...	SET	28	0.26214	0.010028	0.15922	0.049845	GO_bp:go_erythrocyte_development
GO_bp:go_cardiac_cell_fate_c...	SET	12	0.41057	0.010286	0.24936	0.049846	GO_bp:go_cardiac_cell_fate_commitment
GO_bp:go_cohesin_loading	SET	5	0.50881	0.00823	0.30907	0.049866	GO_bp:go_cohesin_loading
GO_bp:go_nk_t_cell_prolifera...	SET	6	0.47464	0.0084097	0.28835	0.049888	GO_bp:go_nk_t_cell_proliferation
GO_bp:go_negative_regulation...647	SET	66	0.16491	0.0096755	0.10023	0.049967	GO_bp:go_negative_regulation_of_synaptic_transmission
GO_bp:go_regulation_of_glyco...4	SET	37	0.21592	0.0094927	0.13128	0.050021	GO_bp:go_regulation_of_glycoprotein_biosynthetic_process
GO_mf:go_promoter_specific_c...	SET	47	0.21876	0.010837	0.13302	0.05004	GO_mf:go_promoter_specific_chromatin_binding
GO_bp:go_response_to_thyroid...	SET	26	0.26496	0.0097675	0.16112	0.050051	GO_bp:go_response_to_thyroid_hormone
GO_bp:go_thyroid_hormone_med...	SET	5	0.70353	0.01138	0.42783	0.050054	GO_bp:go_thyroid_hormone_mediated_signaling_pathway
GO_bp:go_positive_regulation...44	SET	9	0.48607	0.010547	0.29577	0.05016	GO_bp:go_positive_regulation_of_aspartic_type_peptidase_activity
GO_bp:go_vesicle_mediated_tr...3	SET	89	0.1445	0.009839	0.08793	0.050171	GO_bp:go_vesicle_mediated_transport_to_the_plasma_membrane
GO_bp:go_negative_regulation...580	SET	18	0.33526	0.010286	0.20417	0.050298	GO_bp:go_negative_regulation_of_release_of_cytochrome_c_from_mitochondria
GO_bp:go_mesodermal_cell_fat...1	SET	18	0.31372	0.0096247	0.19109	0.050331	GO_bp:go_mesodermal_cell_fate_commitment
GO_bp:go_positive_regulation...396	SET	6	0.5118	0.0090683	0.31179	0.050358	GO_bp:go_positive_regulation_of_interleukin_18_production
GO_bp:go_cell_cell_signaling...1	SET	489	0.062947	0.0099407	0.038355	0.050393	GO_bp:go_cell_cell_signaling_by_wnt
GO_bp:go_regulation_of_homot...	SET	24	0.27835	0.0098592	0.16961	0.050395	GO_bp:go_regulation_of_homotypic_cell_cell_adhesion
Curated_gene_sets:ballif_dev...	SET	14	0.42071	0.011384	0.25637	0.05041	Curated_gene_sets:ballif_developmental_disability_p16_p12_deletion
GO_bp:go_regulation_of_plate...1	SET	30	0.24166	0.0095685	0.14727	0.050413	GO_bp:go_regulation_of_platelet_activation
GO_bp:go_interkinetic_nuclea...	SET	5	0.64259	0.010394	0.39171	0.050462	GO_bp:go_interkinetic_nuclear_migration
Curated_gene_sets:deurig_t_c...1	SET	295	0.077539	0.0095602	0.047276	0.050498	Curated_gene_sets:deurig_t_cell_prolymphocytic_leukemia_dn
Curated_gene_sets:matzuk_spe...3	SET	25	0.30082	0.010874	0.18341	0.0505	Curated_gene_sets:matzuk_spermatogonia
GO_bp:go_adult_locomotory_be...	SET	76	0.14502	0.0091284	0.088422	0.0505	GO_bp:go_adult_locomotory_behavior
Curated_gene_sets:gery_cebp_...	SET	122	0.12712	0.010125	0.077512	0.050516	Curated_gene_sets:gery_cebp_targets
GO_mf:go_clathrin_heavy_chai...	SET	8	0.45712	0.009352	0.27875	0.05052	GO_mf:go_clathrin_heavy_chain_binding
GO_bp:go_negative_regulation...38	SET	11	0.33057	0.0079296	0.20172	0.050642	GO_bp:go_negative_regulation_of_astrocyte_differentiation
GO_mf:go_organic_acid_transm...	SET	143	0.11098	0.0095655	0.067753	0.050716	GO_mf:go_organic_acid_transmembrane_transporter_activity
GO_bp:go_regulation_of_neuro...9	SET	460	0.063473	0.0097295	0.038799	0.050937	GO_bp:go_regulation_of_neuron_projection_development
GO_mf:go_potassium_ion_bindi...	SET	11	0.38118	0.0091437	0.23305	0.05097	GO_mf:go_potassium_ion_binding
GO_bp:go_positive_regulation...780	SET	12	0.38623	0.0096765	0.23616	0.050986	GO_bp:go_positive_regulation_of_synaptic_transmission_gabaergic
GO_bp:go_positive_regulation...194	SET	52	0.16778	0.0087412	0.10259	0.050989	GO_bp:go_positive_regulation_of_cytokine_production_involved_in_immune_response
Curated_gene_sets:reactome_v...1	SET	5	0.76581	0.012387	0.46828	0.050995	Curated_gene_sets:reactome_vasopressin_like_receptors
GO_bp:go_growth_involved_in_...1	SET	4	0.7107	0.010282	0.43463	0.051017	GO_bp:go_growth_involved_in_heart_morphogenesis
GO_bp:go_positive_regulation...483	SET	22	0.27702	0.0093949	0.16942	0.051018	GO_bp:go_positive_regulation_of_meiotic_cell_cycle
GO_cc:go_chromaffin_granule	SET	8	0.56194	0.011496	0.34375	0.051065	GO_cc:go_chromaffin_granule
GO_bp:go_cell_maturation	SET	171	0.10154	0.0095634	0.062123	0.05108	GO_bp:go_cell_maturation
GO_bp:go_positive_regulation...789	SET	10	0.47862	0.010947	0.29291	0.051136	GO_bp:go_positive_regulation_of_t_cell_differentiation_in_thymus
GO_bp:go_negative_regulation...118	SET	88	0.14083	0.0095353	0.086291	0.051352	GO_bp:go_negative_regulation_of_cell_morphogenesis_involved_in_differentiation
GO_bp:go_regulation_of_meios...	SET	8	0.53928	0.011033	0.33051	0.05139	GO_bp:go_regulation_of_meiosis_i
Curated_gene_sets:biocarta_s...17	SET	22	0.2988	0.010133	0.18314	0.051404	Curated_gene_sets:biocarta_stress_pathway
GO_bp:go_androgen_metabolic_...	SET	14	0.3917	0.010599	0.2402	0.051488	GO_bp:go_androgen_metabolic_process
GO_bp:go_axon_extension	SET	107	0.12832	0.0095758	0.078777	0.05168	GO_bp:go_axon_extension
Curated_gene_sets:chen_hoxa5...1	SET	5	0.60798	0.0098341	0.37361	0.051844	Curated_gene_sets:chen_hoxa5_targets_6hr_dn
Curated_gene_sets:pid_cd40_p...	SET	29	0.22917	0.0089217	0.14085	0.051872	Curated_gene_sets:pid_cd40_pathway
GO_bp:go_endothelial_cell_de...	SET	55	0.18812	0.010079	0.11565	0.051922	GO_bp:go_endothelial_cell_development
Curated_gene_sets:kumamoto_r...1	SET	10	0.36871	0.0084331	0.2267	0.051942	Curated_gene_sets:kumamoto_response_to_nutlin_3a_dn
GO_bp:go_regulation_of_cytok...1	SET	79	0.14007	0.0089883	0.086132	0.05196	GO_bp:go_regulation_of_cytokine_production_involved_in_immune_response
GO_cc:go_dendrite_membrane	SET	38	0.22881	0.010194	0.1407	0.051965	GO_cc:go_dendrite_membrane
Curated_gene_sets:tseng_adip...2	SET	25	0.24983	0.0090312	0.15365	0.051992	Curated_gene_sets:tseng_adipogenic_potential_up
GO_bp:go_paraxial_mesoderm_f...	SET	6	0.49986	0.0088567	0.30743	0.051993	GO_bp:go_paraxial_mesoderm_formation
GO_bp:go_coronary_vasculatur...1	SET	44	0.2149	0.010301	0.13221	0.052037	GO_bp:go_coronary_vasculature_development
GO_bp:go_synaptic_transmissi...3	SET	43	0.20227	0.0095848	0.12444	0.052044	GO_bp:go_synaptic_transmission_gabaergic
GO_bp:go_oligodendrocyte_dev...	SET	40	0.21991	0.010052	0.13532	0.052078	GO_bp:go_oligodendrocyte_development
GO_bp:go_regulation_of_amino...3	SET	31	0.23568	0.0094857	0.14515	0.052232	GO_bp:go_regulation_of_amino_acid_transport
GO_bp:go_cytosolic_calcium_i...	SET	162	0.10738	0.0098461	0.066139	0.05224	GO_bp:go_cytosolic_calcium_ion_transport
GO_mf:go_gtpase_inhibitor_ac...	SET	14	0.42316	0.011451	0.26073	0.052309	GO_mf:go_gtpase_inhibitor_activity
GO_cc:go_intrinsic_component...11	SET	119	0.12474	0.0098136	0.076879	0.052357	GO_cc:go_intrinsic_component_of_postsynaptic_membrane
GO_bp:go_chromatin_mediated_...	SET	9	0.45158	0.0097988	0.27837	0.052387	GO_bp:go_chromatin_mediated_maintenance_of_transcription
GO_bp:go_neuron_fate_commitm...	SET	68	0.17245	0.01027	0.10631	0.052397	GO_bp:go_neuron_fate_commitment
GO_mf:go_igg_binding	SET	10	0.4588	0.010494	0.28289	0.052432	GO_mf:go_igg_binding
GO_bp:go_positive_regulation...614	SET	262	0.082124	0.0095507	0.05066	0.052512	GO_bp:go_positive_regulation_of_peptide_secretion
GO_cc:go_endosome	SET	847	0.046843	0.0096418	0.028902	0.052545	GO_cc:go_endosome
GO_bp:go_organelle_localizat...	SET	660	0.052138	0.0095215	0.03217	0.052551	GO_bp:go_organelle_localization
GO_bp:go_positive_regulation...644	SET	95	0.13154	0.0092526	0.081168	0.052558	GO_bp:go_positive_regulation_of_production_of_molecular_mediator_of_immune_response
GO_bp:go_mammary_gland_epith...2	SET	28	0.26192	0.010019	0.16163	0.05258	GO_bp:go_mammary_gland_epithelial_cell_proliferation
GO_bp:go_dna_double_strand_b...2	SET	5	0.65075	0.010526	0.40167	0.052615	GO_bp:go_dna_double_strand_break_processing_involved_in_repair_via_single_strand_annealing
GO_bp:go_positive_regulation...821	SET	1130	0.041925	0.0098899	0.025889	0.052686	GO_bp:go_positive_regulation_of_transcription_by_rna_polymerase_ii
GO_bp:go_response_to_oxygen_...1	SET	1533	0.035696	0.0096972	0.022049	0.052742	GO_bp:go_response_to_oxygen_containing_compound
GO_bp:go_mating	SET	40	0.22118	0.01011	0.13667	0.052799	GO_bp:go_mating
Curated_gene_sets:chyla_cbfa...1	SET	228	0.086647	0.0094087	0.053541	0.052807	Curated_gene_sets:chyla_cbfa2t3_targets_dn
GO_bp:go_regulation_of_l_glu...	SET	5	0.5331	0.0086229	0.32956	0.052882	GO_bp:go_regulation_of_l_glutamate_import_across_plasma_membrane
GO_cc:go_axon_hillock	SET	8	0.45052	0.0092168	0.27866	0.052981	GO_cc:go_axon_hillock
GO_bp:go_protein_localizatio...1	SET	9	0.43681	0.0094781	0.27051	0.053195	GO_bp:go_protein_localization_to_axon
GO_bp:go_mating_behavior	SET	23	0.28928	0.010031	0.17918	0.053223	GO_bp:go_mating_behavior
GO_bp:go_retinal_blood_vesse...	SET	6	0.60645	0.010745	0.37565	0.05323	GO_bp:go_retinal_blood_vessel_morphogenesis
Curated_gene_sets:biocarta_c...20	SET	18	0.31941	0.0097994	0.19789	0.053267	Curated_gene_sets:biocarta_chemical_pathway
GO_cc:go_mhc_class_i_protein...	SET	8	0.3878	0.0079338	0.24069	0.05358	GO_cc:go_mhc_class_i_protein_complex
GO_bp:go_metanephros_develop...	SET	87	0.14293	0.0096227	0.088721	0.053605	GO_bp:go_metanephros_development
GO_bp:go_negative_regulation...274	SET	6	0.46138	0.0081749	0.2864	0.053607	GO_bp:go_negative_regulation_of_gonad_development
Curated_gene_sets:gross_elk3...2	SET	26	0.28028	0.010332	0.17401	0.053629	Curated_gene_sets:gross_elk3_targets_up
GO_bp:go_negative_regulation...81	SET	21	0.30747	0.010188	0.1909	0.05364	GO_bp:go_negative_regulation_of_cardiac_muscle_tissue_growth
GO_bp:go_amino_acid_transport	SET	132	0.11246	0.0093149	0.069854	0.053724	GO_bp:go_amino_acid_transport
GO_mf:go_phosphatidylethanol...	SET	11	0.3479	0.0083452	0.21611	0.053726	GO_mf:go_phosphatidylethanolamine_binding
GO_bp:go_negative_regulation...624	SET	22	0.30883	0.010474	0.19187	0.053755	GO_bp:go_negative_regulation_of_smooth_muscle_cell_migration
GO_bp:go_neurotrophin_trk_re...	SET	31	0.23006	0.0092596	0.14297	0.053801	GO_bp:go_neurotrophin_trk_receptor_signaling_pathway
GO_bp:go_vasculogenesis	SET	72	0.16098	0.0098635	0.10004	0.053802	GO_bp:go_vasculogenesis
GO_bp:go_regulation_of_muscl...6	SET	224	0.093656	0.010081	0.058214	0.05384	GO_bp:go_regulation_of_muscle_system_process
GO_cc:go_neuron_projection_t...	SET	130	0.11831	0.0097255	0.073576	0.053934	GO_cc:go_neuron_projection_terminus
GO_bp:go_aorta_development	SET	52	0.19208	0.010007	0.11946	0.05395	GO_bp:go_aorta_development
Curated_gene_sets:iglesias_e...1	SET	12	0.39432	0.009879	0.24535	0.054017	Curated_gene_sets:iglesias_e2f_targets_dn
GO_bp:go_radial_glia_guided_...	SET	5	0.69053	0.011169	0.42965	0.054018	GO_bp:go_radial_glia_guided_migration_of_purkinje_cell
Curated_gene_sets:grabarczyk...2	SET	74	0.14712	0.0091385	0.091627	0.054181	Curated_gene_sets:grabarczyk_bcl11b_targets_up
GO_bp:go_enamel_mineralizati...	SET	16	0.35282	0.010206	0.21985	0.054274	GO_bp:go_enamel_mineralization
Curated_gene_sets:sasai_targ...1	SET	8	0.5953	0.012179	0.37104	0.054322	Curated_gene_sets:sasai_targets_of_cxcr6_and_ptch1_dn
Curated_gene_sets:martens_tr...2	SET	812	0.047709	0.0096241	0.029745	0.054374	Curated_gene_sets:martens_tretinoin_response_up
GO_bp:go_microtubule_anchori...3	SET	11	0.39028	0.0093619	0.24374	0.054676	GO_bp:go_microtubule_anchoring_at_microtubule_organizing_center
GO_bp:go_positive_regulation...219	SET	1277	0.03856	0.0096299	0.024085	0.054702	GO_bp:go_positive_regulation_of_developmental_process
Curated_gene_sets:reactome_a...98	SET	52	0.18567	0.009673	0.11598	0.054722	Curated_gene_sets:reactome_aquaporin_mediated_transport
GO_bp:go_cellular_response_t...110	SET	21	0.2949	0.0097715	0.18424	0.054742	GO_bp:go_cellular_response_to_sterol
Curated_gene_sets:yu_myc_tar...2	SET	43	0.19417	0.009201	0.12135	0.054803	Curated_gene_sets:yu_myc_targets_up
GO_bp:go_organic_acid_transm...	SET	124	0.11536	0.009263	0.072095	0.054803	GO_bp:go_organic_acid_transmembrane_transport
Curated_gene_sets:camps_colo...1	SET	57	0.19457	0.010612	0.12162	0.054826	Curated_gene_sets:camps_colon_cancer_copy_number_dn
GO_bp:go_negative_regulation...95	SET	25	0.24948	0.0090186	0.15597	0.054856	GO_bp:go_negative_regulation_of_cell_aging
GO_cc:go_box_h_aca_telomeras...	SET	3	0.86363	0.010821	0.53993	0.054863	GO_cc:go_box_h_aca_telomerase_rnp_complex
Curated_gene_sets:hummerich_...2	SET	13	0.37413	0.0097557	0.23394	0.054894	Curated_gene_sets:hummerich_benign_skin_tumor_up
GO_bp:go_cardioblast_differe...	SET	19	0.31215	0.0098387	0.19529	0.05499	GO_bp:go_cardioblast_differentiation
GO_bp:go_cellular_response_t...72	SET	18	0.32382	0.0099347	0.20266	0.055047	GO_bp:go_cellular_response_to_low_density_lipoprotein_particle_stimulus
Curated_gene_sets:wunder_inf...2	SET	60	0.15602	0.0087294	0.097663	0.055085	Curated_gene_sets:wunder_inflammatory_response_and_cholesterol_up
GO_bp:go_embryonic_placenta_...2	SET	26	0.26366	0.0097196	0.16514	0.055192	GO_bp:go_embryonic_placenta_morphogenesis
Curated_gene_sets:reactome_a...8	SET	23	0.32928	0.011418	0.20631	0.055254	Curated_gene_sets:reactome_abortive_elongation_of_hiv_1_transcript_in_the_absence_of_tat
GO_mf:go_fmn_binding	SET	14	0.39597	0.010715	0.24815	0.055295	GO_mf:go_fmn_binding
GO_bp:go_neural_retina_devel...	SET	61	0.18846	0.010632	0.11813	0.055329	GO_bp:go_neural_retina_development
GO_cc:go_golgi_apparatus_part	SET	918	0.044621	0.0095429	0.027984	0.05542	GO_cc:go_golgi_apparatus_part
GO_bp:go_somatic_diversifica...4	SET	5	0.39777	0.0064339	0.24954	0.05548	GO_bp:go_somatic_diversification_of_t_cell_receptor_genes
GO_cc:go_vesicle_membrane	SET	755	0.048868	0.0095206	0.03066	0.055489	GO_cc:go_vesicle_membrane
GO_mf:go_thyroid_hormone_bin...	SET	7	0.53859	0.010307	0.33805	0.055566	GO_mf:go_thyroid_hormone_binding
Curated_gene_sets:yokoe_canc...	SET	32	0.20446	0.0083604	0.12835	0.05559	Curated_gene_sets:yokoe_cancer_testis_antigens
GO_cc:go_site_of_polarized_g...	SET	156	0.11033	0.0099282	0.069258	0.055595	GO_cc:go_site_of_polarized_growth
Curated_gene_sets:reactome_i...72	SET	9	0.507	0.011001	0.31852	0.055733	Curated_gene_sets:reactome_irak2_mediated_activation_of_tak1_complex
Curated_gene_sets:weston_veg...1	SET	93	0.1417	0.0098623	0.089061	0.055805	Curated_gene_sets:weston_vegfa_targets
GO_bp:go_parental_behavior	SET	13	0.43266	0.011282	0.27209	0.055916	GO_bp:go_parental_behavior
GO_bp:go_neuron_fate_specifi...	SET	34	0.23323	0.0098301	0.14668	0.055924	GO_bp:go_neuron_fate_specification
GO_bp:go_antigen_processing_...11	SET	9	0.38046	0.0082555	0.23932	0.055958	GO_bp:go_antigen_processing_and_presentation_of_peptide_antigen_via_mhc_class_ib
GO_bp:go_rhythmic_process	SET	270	0.078693	0.0092884	0.049504	0.055971	GO_bp:go_rhythmic_process
GO_bp:go_response_to_interle...6	SET	11	0.33609	0.0080619	0.21156	0.056086	GO_bp:go_response_to_interleukin_18
GO_bp:go_ribosomal_large_sub...2	SET	68	0.15385	0.0091623	0.096872	0.056128	GO_bp:go_ribosomal_large_subunit_biogenesis
GO_cc:go_bloc_1_complex	SET	16	0.35928	0.010393	0.22622	0.056128	GO_cc:go_bloc_1_complex
Curated_gene_sets:biocarta_g...10	SET	14	0.36526	0.0098837	0.23022	0.056315	Curated_gene_sets:biocarta_granulocytes_pathway
Curated_gene_sets:donato_cel...	SET	6	0.4987	0.0088362	0.31444	0.056377	Curated_gene_sets:donato_cell_cycle_tretinoin
Curated_gene_sets:marson_fox...3	SET	10	0.40592	0.0092841	0.2561	0.056493	Curated_gene_sets:marson_foxp3_targets_stimulated_dn
Curated_gene_sets:whiteside_...2	SET	11	0.43856	0.01052	0.27675	0.056534	Curated_gene_sets:whiteside_cisplatin_resistance_up
GO_bp:go_energy_coupled_prot...2	SET	23	0.25543	0.0088569	0.16132	0.056683	GO_bp:go_energy_coupled_proton_transport_down_electrochemical_gradient
Curated_gene_sets:begum_targ...3	SET	55	0.20178	0.010811	0.12745	0.056695	Curated_gene_sets:begum_targets_of_pax3_foxo1_fusion_up
Curated_gene_sets:reactome_r...4	SET	113	0.12263	0.0094026	0.077482	0.056763	Curated_gene_sets:reactome_rab_regulation_of_trafficking
Curated_gene_sets:lian_neutr...	SET	23	0.23603	0.0081843	0.14935	0.057028	Curated_gene_sets:lian_neutrophil_granule_constituents
Curated_gene_sets:su_pancreas	SET	40	0.20721	0.009471	0.13121	0.057156	Curated_gene_sets:su_pancreas
Curated_gene_sets:dazard_res...4	SET	96	0.12784	0.0090388	0.080966	0.05719	Curated_gene_sets:dazard_response_to_uv_scc_up
GO_bp:go_synaptic_signaling	SET	683	0.050345	0.0093471	0.031908	0.057313	GO_bp:go_synaptic_signaling
GO_bp:go_formation_of_anatom...	SET	5	0.68548	0.011088	0.4347	0.05742	GO_bp:go_formation_of_anatomical_boundary
Curated_gene_sets:bredemeyer...1	SET	56	0.1724	0.0093201	0.10934	0.057433	Curated_gene_sets:bredemeyer_rag_signaling_not_via_atm_dn
GO_bp:go_positive_regulation...688	SET	333	0.07132	0.0093332	0.045248	0.057501	GO_bp:go_positive_regulation_of_proteolysis
GO_bp:go_regulation_of_dna_t...3	SET	35	0.23409	0.01001	0.14855	0.057539	GO_bp:go_regulation_of_dna_templated_transcription_initiation
GO_bp:go_rna_splicing	SET	393	0.06635	0.0094176	0.04213	0.057652	GO_bp:go_rna_splicing
Curated_gene_sets:reactome_m...92	SET	5	0.58418	0.0094491	0.37097	0.057671	Curated_gene_sets:reactome_muscarinic_acetylcholine_receptors
GO_bp:go_hematopoietic_stem_...2	SET	6	0.51424	0.0091115	0.32656	0.057671	GO_bp:go_hematopoietic_stem_cell_migration
GO_bp:go_regulation_of_neuro...13	SET	310	0.073856	0.009331	0.046905	0.057687	GO_bp:go_regulation_of_neurotransmitter_levels
Curated_gene_sets:singh_nfe2...	SET	13	0.3698	0.0096429	0.23506	0.057841	Curated_gene_sets:singh_nfe2l2_targets
GO_bp:go_regulation_of_produ...2	SET	20	0.31698	0.01025	0.20157	0.057924	GO_bp:go_regulation_of_production_of_small_rna_involved_in_gene_silencing_by_rna
GO_bp:go_morphogenesis_of_a_...1	SET	192	0.09797	0.0097716	0.062316	0.057969	GO_bp:go_morphogenesis_of_a_branching_structure
GO_bp:go_regulation_of_super...1	SET	20	0.32373	0.010468	0.20598	0.058026	GO_bp:go_regulation_of_superoxide_anion_generation
GO_bp:go_regulation_of_exten...	SET	98	0.13073	0.0093385	0.083223	0.058124	GO_bp:go_regulation_of_extent_of_cell_growth
Curated_gene_sets:abbud_lif_...1	SET	24	0.28805	0.010203	0.18338	0.058127	Curated_gene_sets:abbud_lif_signaling_1_dn
Curated_gene_sets:hamai_apop...2	SET	623	0.053416	0.009487	0.034024	0.058227	Curated_gene_sets:hamai_apoptosis_via_trail_up
GO_bp:go_trigeminal_nerve_de...	SET	11	0.43979	0.01055	0.28016	0.058245	GO_bp:go_trigeminal_nerve_development
GO_mf:go_gamma_tubulin_bindi...	SET	24	0.27903	0.0098831	0.17775	0.058245	GO_mf:go_gamma_tubulin_binding
Curated_gene_sets:wang_lmo4_...1	SET	339	0.07096	0.0093679	0.045229	0.058346	Curated_gene_sets:wang_lmo4_targets_dn
GO_bp:go_regulation_of_recep...4	SET	11	0.37347	0.0089587	0.23825	0.058501	GO_bp:go_regulation_of_receptor_clustering
GO_bp:go_regulation_of_bicel...	SET	20	0.28388	0.0091798	0.18118	0.058589	GO_bp:go_regulation_of_bicellular_tight_junction_assembly
GO_bp:go_mesendoderm_develop...	SET	4	0.57603	0.0083339	0.36773	0.05863	GO_bp:go_mesendoderm_development
GO_bp:go_programmed_cell_dea...2	SET	12	0.36626	0.0091762	0.23389	0.058686	GO_bp:go_programmed_cell_death_involved_in_cell_development
Curated_gene_sets:kegg_valin...1	SET	10	0.43881	0.010036	0.28028	0.058732	Curated_gene_sets:kegg_valine_leucine_and_isoleucine_biosynthesis
GO_bp:go_plasma_membrane_raf...1	SET	5	0.56562	0.0091489	0.3616	0.058894	GO_bp:go_plasma_membrane_raft_assembly
Curated_gene_sets:bernard_pp...2	SET	36	0.2197	0.0095277	0.14048	0.05893	Curated_gene_sets:bernard_ppapdc1b_targets_up
GO_mf:go_rap_guanyl_nucleoti...	SET	5	0.56361	0.0091163	0.36045	0.058962	GO_mf:go_rap_guanyl_nucleotide_exchange_factor_activity
GO_bp:go_nitric_oxide_mediat...	SET	28	0.26881	0.010283	0.17195	0.059002	GO_bp:go_nitric_oxide_mediated_signal_transduction
GO_bp:go_nucleoside_bisphosp...1	SET	65	0.15115	0.0088011	0.096743	0.05911	GO_bp:go_nucleoside_bisphosphate_biosynthetic_process
GO_bp:go_embryonic_hindlimb_...	SET	27	0.27184	0.010212	0.17402	0.059138	GO_bp:go_embryonic_hindlimb_morphogenesis
GO_bp:go_mammary_gland_duct_...	SET	33	0.22973	0.0095391	0.14709	0.059176	GO_bp:go_mammary_gland_duct_morphogenesis
GO_bp:go_regulation_of_ubiqu...2	SET	21	0.24858	0.0082368	0.15918	0.059194	GO_bp:go_regulation_of_ubiquitin_protein_ligase_activity
GO_bp:go_negative_regulation...110	SET	6	0.50664	0.0089767	0.32479	0.059404	GO_bp:go_negative_regulation_of_cell_fate_specification
GO_bp:go_outflow_tract_morph...	SET	76	0.163	0.01026	0.10454	0.059492	GO_bp:go_outflow_tract_morphogenesis
GO_cc:go_anchored_component_...3	SET	56	0.16883	0.0091268	0.10832	0.059551	GO_cc:go_anchored_component_of_plasma_membrane
GO_bp:go_fat_soluble_vitamin...1	SET	15	0.31432	0.0088035	0.2018	0.059678	GO_bp:go_fat_soluble_vitamin_biosynthetic_process
Curated_gene_sets:sana_tnf_s...1	SET	80	0.1453	0.0093825	0.09329	0.059683	Curated_gene_sets:sana_tnf_signaling_dn
GO_bp:go_positive_regulation...528	SET	18	0.28267	0.0086723	0.18157	0.059766	GO_bp:go_positive_regulation_of_mrna_splicing_via_spliceosome
Curated_gene_sets:sabates_co...1	SET	264	0.081258	0.0094856	0.052224	0.059871	Curated_gene_sets:sabates_colorectal_adenoma_dn
GO_bp:go_ribonucleoprotein_c...3	SET	233	0.082229	0.0090252	0.052849	0.059874	GO_bp:go_ribonucleoprotein_complex_subunit_organization
GO_bp:go_g_protein_coupled_r...2	SET	1238	0.04287	0.010553	0.027564	0.059948	GO_bp:go_g_protein_coupled_receptor_signaling_pathway
GO_bp:go_blood_coagulation_i...	SET	16	0.32513	0.0094048	0.20909	0.059986	GO_bp:go_blood_coagulation_intrinsic_pathway
GO_bp:go_labyrinthine_layer_...2	SET	44	0.18044	0.008649	0.11611	0.060102	GO_bp:go_labyrinthine_layer_development
GO_bp:go_regulation_of_lymph...4	SET	160	0.1062	0.0096779	0.068341	0.060104	GO_bp:go_regulation_of_lymphocyte_differentiation
Curated_gene_sets:pid_pi3k_p...	SET	36	0.21752	0.0094332	0.13998	0.060105	Curated_gene_sets:pid_pi3k_plc_trk_pathway
GO_bp:go_heart_growth	SET	84	0.14514	0.0096026	0.093464	0.060233	GO_bp:go_heart_growth
GO_cc:go_cortical_endoplasmi...	SET	5	0.7358	0.011902	0.47391	0.060268	GO_cc:go_cortical_endoplasmic_reticulum
GO_bp:go_histone_h3_s10_phos...	SET	5	0.55441	0.0089676	0.35719	0.060326	GO_bp:go_histone_h3_s10_phosphorylation
Curated_gene_sets:mccabe_hox...2	SET	26	0.26473	0.0097592	0.1706	0.060366	Curated_gene_sets:mccabe_hoxc6_targets_cancer_up
GO_bp:go_cytosolic_transport	SET	146	0.10869	0.0094652	0.070125	0.060581	GO_bp:go_cytosolic_transport
GO_bp:go_locomotory_behavior	SET	192	0.09153	0.0091293	0.059061	0.060611	GO_bp:go_locomotory_behavior
GO_bp:go_progesterone_biosyn...	SET	7	0.55807	0.01068	0.36021	0.060662	GO_bp:go_progesterone_biosynthetic_process
Curated_gene_sets:halmos_ceb...2	SET	47	0.20353	0.010082	0.1315	0.06086	Curated_gene_sets:halmos_cebpa_targets_up
Curated_gene_sets:turjanski_...4	SET	8	0.48199	0.0098607	0.31147	0.060882	Curated_gene_sets:turjanski_mapk7_targets
Curated_gene_sets:reactome_p...87	SET	231	0.086364	0.0094387	0.055813	0.060897	Curated_gene_sets:reactome_processing_of_capped_intron_containing_pre_mrna
GO_bp:go_gland_development	SET	425	0.062855	0.0092696	0.040631	0.060948	GO_bp:go_gland_development
Curated_gene_sets:biocarta_t...17	SET	21	0.27173	0.0090039	0.17568	0.060975	Curated_gene_sets:biocarta_toll_pathway
Curated_gene_sets:pid_nfkapp...2	SET	21	0.29669	0.0098308	0.19183	0.06099	Curated_gene_sets:pid_nfkappab_canonical_pathway
Curated_gene_sets:boyerinas_...	SET	10	0.47736	0.010918	0.30867	0.061003	Curated_gene_sets:boyerinas_oncofetal_targets_of_let7a1
GO_bp:go_positive_regulation...687	SET	54	0.18633	0.009892	0.12053	0.061072	GO_bp:go_positive_regulation_of_protein_tyrosine_kinase_activity
GO_bp:go_sodium_ion_transmem...	SET	133	0.11917	0.009908	0.077093	0.061089	GO_bp:go_sodium_ion_transmembrane_transport
GO_bp:go_regulation_of_amino...1	SET	8	0.43206	0.0088392	0.27962	0.061163	GO_bp:go_regulation_of_amino_acid_import_across_plasma_membrane
GO_bp:go_neuromuscular_junct...	SET	46	0.18513	0.009073	0.11981	0.061166	GO_bp:go_neuromuscular_junction_development
Curated_gene_sets:kegg_homol...	SET	28	0.21803	0.0083405	0.14116	0.061242	Curated_gene_sets:kegg_homologous_recombination
GO_cc:go_atg1_ulk1_kinase_co...	SET	8	0.45823	0.0093746	0.29692	0.061392	GO_cc:go_atg1_ulk1_kinase_complex
GO_bp:go_positive_regulation...204	SET	26	0.23931	0.0088219	0.15507	0.061399	GO_bp:go_positive_regulation_of_cytosolic_calcium_ion_concentration_involved_in_phospholipase_c_activating_g_protein_coupled_signaling_pathway
GO_mf:go_divalent_inorganic_...	SET	24	0.24018	0.0085071	0.15567	0.061447	GO_mf:go_divalent_inorganic_cation_transmembrane_transporter_activity
Curated_gene_sets:reactome_t...107	SET	39	0.20474	0.0092406	0.13276	0.06153	Curated_gene_sets:reactome_transport_of_vitamins_nucleosides_and_related_molecules
GO_bp:go_embryonic_axis_spec...	SET	33	0.22039	0.0091513	0.14292	0.061549	GO_bp:go_embryonic_axis_specification
Curated_gene_sets:senese_hda...3	SET	237	0.08505	0.0094135	0.055162	0.061571	Curated_gene_sets:senese_hdac1_targets_dn
GO_cc:go_crd_mediated_mrna_s...	SET	6	0.77093	0.01366	0.50003	0.061574	GO_cc:go_crd_mediated_mrna_stability_complex
GO_mf:go_kinase_binding	SET	703	0.048354	0.0091031	0.031366	0.061592	GO_mf:go_kinase_binding
GO_bp:go_camera_type_eye_pho...	SET	19	0.35653	0.011238	0.23134	0.061654	GO_bp:go_camera_type_eye_photoreceptor_cell_differentiation
Curated_gene_sets:mahajan_re...2	SET	73	0.16249	0.010025	0.10545	0.061673	Curated_gene_sets:mahajan_response_to_il1a_up
GO_bp:go_positive_regulation...691	SET	43	0.2082	0.009866	0.13512	0.061685	GO_bp:go_positive_regulation_of_reactive_oxygen_species_metabolic_process
Curated_gene_sets:newman_erc...2	SET	26	0.26993	0.0099509	0.17526	0.061771	Curated_gene_sets:newman_ercc6_targets_up
GO_bp:go_regulation_of_heart...4	SET	92	0.13946	0.009654	0.09059	0.061856	GO_bp:go_regulation_of_heart_rate
Curated_gene_sets:yanagisawa...	SET	7	0.53124	0.010167	0.34522	0.061932	Curated_gene_sets:yanagisawa_lung_cancer_recurrence
GO_bp:go_regulation_of_posts...7	SET	13	0.37556	0.0097932	0.24407	0.061939	GO_bp:go_regulation_of_postsynaptic_neurotransmitter_receptor_activity
GO_bp:go_positive_regulation...773	SET	16	0.34803	0.010067	0.22625	0.061998	GO_bp:go_positive_regulation_of_superoxide_anion_generation
Curated_gene_sets:reactome_e...42	SET	11	0.42353	0.010159	0.27537	0.062029	Curated_gene_sets:reactome_ethanol_oxidation
GO_bp:go_ethanol_oxidation	SET	11	0.42353	0.010159	0.27537	0.062029	GO_bp:go_ethanol_oxidation
Curated_gene_sets:sengupta_n...2	SET	290	0.076274	0.0093255	0.049614	0.062115	Curated_gene_sets:sengupta_nasopharyngeal_carcinoma_up
Curated_gene_sets:yih_respon...5	SET	10	0.40777	0.0093265	0.26525	0.06212	Curated_gene_sets:yih_response_to_arsenite_c5
GO_mf:go_racemase_and_epimer...1	SET	17	0.32237	0.0096118	0.20971	0.062131	GO_mf:go_racemase_and_epimerase_activity
GO_bp:go_positive_regulation...564	SET	340	0.06891	0.0091105	0.044842	0.062188	GO_bp:go_positive_regulation_of_neuron_differentiation
Curated_gene_sets:cui_tcf21_...3	SET	31	0.24971	0.01005	0.16256	0.062268	Curated_gene_sets:cui_tcf21_targets_dn
GO_bp:go_cytokine_secretion	SET	209	0.086262	0.0089727	0.056179	0.062342	GO_bp:go_cytokine_secretion
GO_bp:go_cellular_ion_homeos...	SET	623	0.053378	0.0094802	0.034763	0.062342	GO_bp:go_cellular_ion_homeostasis
GO_bp:go_somite_development	SET	89	0.13272	0.0090368	0.086441	0.062362	GO_bp:go_somite_development
GO_bp:go_heart_formation	SET	29	0.2417	0.0094092	0.15743	0.062366	GO_bp:go_heart_formation
GO_bp:go_negative_regulation...334	SET	6	0.42434	0.0075186	0.27645	0.062407	GO_bp:go_negative_regulation_of_interleukin_5_production
GO_cc:go_nuclear_outer_membr...2	SET	1034	0.040458	0.0091538	0.02636	0.062423	GO_cc:go_nuclear_outer_membrane_endoplasmic_reticulum_membrane_network
GO_bp:go_positive_regulation...731	SET	399	0.06384	0.0091288	0.041594	0.062424	GO_bp:go_positive_regulation_of_secretion
Curated_gene_sets:reactome_d...59	SET	100	0.12583	0.0090791	0.082002	0.062474	Curated_gene_sets:reactome_diseases_of_metabolism
GO_bp:go_regulation_of_prote...55	SET	33	0.21641	0.0089863	0.14112	0.062584	GO_bp:go_regulation_of_protein_targeting_to_membrane
GO_bp:go_intestinal_epitheli...3	SET	6	0.62083	0.011	0.40514	0.062724	GO_bp:go_intestinal_epithelial_structure_maintenance
GO_bp:go_negative_regulation...143	SET	5	0.62085	0.010042	0.40546	0.062866	GO_bp:go_negative_regulation_of_chemokine_mediated_signaling_pathway
Curated_gene_sets:tang_senes...1	SET	54	0.16191	0.0085956	0.10575	0.062881	Curated_gene_sets:tang_senescence_tp53_targets_dn
GO_cc:go_paranode_region_of_...	SET	12	0.41594	0.010421	0.27167	0.062885	GO_cc:go_paranode_region_of_axon
GO_bp:go_angiotensin_activat...	SET	11	0.43534	0.010443	0.28436	0.062903	GO_bp:go_angiotensin_activated_signaling_pathway
GO_bp:go_neurotransmitter_ca...	SET	16	0.32189	0.0093111	0.21029	0.06293	GO_bp:go_neurotransmitter_catabolic_process
GO_mf:go_identical_protein_b...	SET	1630	0.032883	0.0091858	0.021486	0.062968	GO_mf:go_identical_protein_binding
GO_bp:go_positive_regulation...819	SET	9	0.40738	0.0088396	0.26622	0.062988	GO_bp:go_positive_regulation_of_torc1_signaling
Curated_gene_sets:valk_aml_c...10	SET	26	0.23497	0.0086621	0.15367	0.063139	Curated_gene_sets:valk_aml_cluster_4
GO_bp:go_regulation_of_produ...1	SET	135	0.10331	0.0086537	0.067574	0.063155	GO_bp:go_regulation_of_production_of_molecular_mediator_of_immune_response
GO_bp:go_positive_regulation...72	SET	2	0.79223	0.0081051	0.51818	0.063159	GO_bp:go_positive_regulation_of_blood_vessel_remodeling
Curated_gene_sets:chng_multi...1	SET	30	0.21574	0.0085422	0.14112	0.063175	Curated_gene_sets:chng_multiple_myeloma_hyperploid_dn
Curated_gene_sets:biocarta_h...2	SET	17	0.27578	0.0082226	0.18054	0.063327	Curated_gene_sets:biocarta_hcmv_pathway
GO_mf:go_beta_tubulin_binding	SET	33	0.2137	0.0088738	0.13992	0.063354	GO_mf:go_beta_tubulin_binding
Curated_gene_sets:gargalovic...1	SET	11	0.47168	0.011314	0.3089	0.063392	Curated_gene_sets:gargalovic_response_to_oxidized_phospholipids_black_dn
Curated_gene_sets:gu_pdef_ta...2	SET	69	0.15519	0.0093092	0.10163	0.063392	Curated_gene_sets:gu_pdef_targets_up
GO_mf:go_sequence_specific_m...	SET	10	0.44689	0.010221	0.29277	0.063465	GO_mf:go_sequence_specific_mrna_binding
GO_bp:go_golgi_vesicle_buddi...	SET	77	0.14243	0.0090238	0.093328	0.063498	GO_bp:go_golgi_vesicle_budding
GO_bp:go_positive_regulation...729	SET	4	0.68401	0.009896	0.44829	0.063541	GO_bp:go_positive_regulation_of_sarcomere_organization
GO_bp:go_transferrin_transpo...	SET	35	0.21222	0.0090749	0.13911	0.063562	GO_bp:go_transferrin_transport
GO_mf:go_calcium_dependent_p...4	SET	10	0.34634	0.0079215	0.2271	0.063631	GO_mf:go_calcium_dependent_protein_kinase_activity
Curated_gene_sets:reactome_t...103	SET	8	0.45695	0.0093485	0.29985	0.06377	Curated_gene_sets:reactome_transport_of_nucleotide_sugars
GO_bp:go_negative_regulation...272	SET	10	0.38599	0.0088283	0.2533	0.063785	GO_bp:go_negative_regulation_of_glycolytic_process
GO_bp:go_regulation_of_branc...4	SET	9	0.42833	0.0092942	0.28112	0.063812	GO_bp:go_regulation_of_branching_involved_in_salivary_gland_morphogenesis
Curated_gene_sets:whiteside_...1	SET	12	0.44246	0.011085	0.29066	0.063984	Curated_gene_sets:whiteside_cisplatin_resistance_dn
GO_bp:go_cellular_alcohol_me...	SET	6	0.47049	0.0083363	0.30909	0.063995	GO_bp:go_cellular_alcohol_metabolic_process
GO_bp:go_g_protein_coupled_r...4	SET	11	0.42341	0.010157	0.27817	0.063995	GO_bp:go_g_protein_coupled_receptor_signaling_pathway_involved_in_heart_process
GO_mf:go_single_base_inserti...	SET	6	0.51911	0.0091977	0.34104	0.064	GO_mf:go_single_base_insertion_or_deletion_binding
GO_bp:go_sodium_ion_homeosta...	SET	50	0.18885	0.0096481	0.12408	0.064011	GO_bp:go_sodium_ion_homeostasis
Curated_gene_sets:biocarta_t...14	SET	29	0.22555	0.0087808	0.1482	0.064024	Curated_gene_sets:biocarta_tnfr1_pathway
GO_bp:go_positive_regulation...334	SET	10	0.38427	0.008789	0.25264	0.064137	GO_bp:go_positive_regulation_of_guanylate_cyclase_activity
Curated_gene_sets:enk_uv_res...4	SET	509	0.057112	0.0091968	0.03756	0.0642	Curated_gene_sets:enk_uv_response_keratinocyte_up
Curated_gene_sets:amit_egf_r...12	SET	37	0.22356	0.0098286	0.14707	0.064253	Curated_gene_sets:amit_egf_response_60_mcf10a
Curated_gene_sets:reactome_c...90	SET	101	0.11897	0.0086271	0.078267	0.064259	Curated_gene_sets:reactome_copi_mediated_anterograde_transport
GO_bp:go_calcium_mediated_si...1	SET	207	0.094062	0.0097375	0.061884	0.064269	GO_bp:go_calcium_mediated_signaling
GO_bp:go_renal_system_proces...2	SET	22	0.27669	0.0093836	0.18207	0.064306	GO_bp:go_renal_system_process_involved_in_regulation_of_systemic_arterial_blood_pressure
GO_bp:go_reproductive_behavi...	SET	31	0.24461	0.009845	0.16096	0.064308	GO_bp:go_reproductive_behavior
GO_bp:go_endoplasmic_reticul...4	SET	54	0.17135	0.0090965	0.11275	0.064309	GO_bp:go_endoplasmic_reticulum_organization
GO_bp:go_t_cell_receptor_sig...	SET	186	0.097867	0.0096091	0.064406	0.064323	GO_bp:go_t_cell_receptor_signaling_pathway
GO_bp:go_regulation_of_pepti...2	SET	198	0.089177	0.0090311	0.058708	0.064392	GO_bp:go_regulation_of_peptide_hormone_secretion
Curated_gene_sets:kuninger_i...1	SET	40	0.21074	0.0096325	0.13877	0.064433	Curated_gene_sets:kuninger_igf1_vs_pdgfb_targets_dn
GO_bp:go_regulation_of_hormo...1	SET	27	0.26235	0.0098555	0.17277	0.064452	GO_bp:go_regulation_of_hormone_biosynthetic_process
Curated_gene_sets:lindstedt_...2	SET	46	0.18754	0.0091911	0.1235	0.064456	Curated_gene_sets:lindstedt_dendritic_cell_maturation_b
GO_bp:go_cellular_iron_ion_h...	SET	58	0.17285	0.0095089	0.11385	0.064489	GO_bp:go_cellular_iron_ion_homeostasis
GO_bp:go_adenylate_cyclase_a...1	SET	7	0.5233	0.010015	0.34473	0.064516	GO_bp:go_adenylate_cyclase_activating_adrenergic_receptor_signaling_pathway_involved_in_heart_process
GO_cc:go_ap_1_adaptor_complex	SET	7	0.44719	0.0085581	0.29483	0.064673	GO_cc:go_ap_1_adaptor_complex
Curated_gene_sets:reactome_p...58	SET	70	0.15836	0.0095679	0.10441	0.064687	Curated_gene_sets:reactome_plasma_lipoprotein_assembly_remodeling_and_clearance
Curated_gene_sets:bredemeyer...3	SET	37	0.21534	0.0094673	0.14201	0.064721	Curated_gene_sets:bredemeyer_rag_signaling_via_atm_not_via_nfkb_dn
GO_bp:go_positive_regulation...803	SET	6	0.48895	0.0086634	0.32247	0.064736	GO_bp:go_positive_regulation_of_tau_protein_kinase_activity
GO_bp:go_regulation_of_inwar...	SET	4	0.53994	0.0078116	0.35616	0.064771	GO_bp:go_regulation_of_inward_rectifier_potassium_channel_activity
Curated_gene_sets:reactome_p...16	SET	87	0.13668	0.0092021	0.090212	0.064886	Curated_gene_sets:reactome_peptide_hormone_metabolism
Curated_gene_sets:yao_tempor...10	SET	178	0.090055	0.0086516	0.059442	0.064898	Curated_gene_sets:yao_temporal_response_to_progesterone_cluster_17
Curated_gene_sets:reactome_h...21	SET	35	0.22117	0.0094575	0.14611	0.065063	Curated_gene_sets:reactome_hiv_elongation_arrest_and_recovery
Curated_gene_sets:reactome_n...81	SET	12	0.37432	0.009378	0.24747	0.065205	Curated_gene_sets:reactome_nucleotide_like_purinergic_receptors
Curated_gene_sets:bild_e2f3_...	SET	233	0.083466	0.0091609	0.055201	0.065272	Curated_gene_sets:bild_e2f3_oncogenic_signature
Curated_gene_sets:huang_gata...1	SET	70	0.15081	0.0091119	0.09975	0.065288	Curated_gene_sets:huang_gata2_targets_dn
Curated_gene_sets:bilanges_s...5	SET	29	0.26582	0.010349	0.17595	0.065426	Curated_gene_sets:bilanges_serum_sensitive_via_tsc2
GO_bp:go_negative_regulation...710	SET	6	0.53161	0.0094192	0.35213	0.06557	GO_bp:go_negative_regulation_of_vascular_associated_smooth_muscle_cell_migration
Curated_gene_sets:myllykanga...8	SET	11	0.34325	0.0082336	0.2274	0.0656	Curated_gene_sets:myllykangas_amplification_hot_spot_22
GO_bp:go_oligodendrocyte_dif...	SET	88	0.13619	0.0092217	0.090259	0.06567	GO_bp:go_oligodendrocyte_differentiation
Curated_gene_sets:liu_cdx2_t...2	SET	33	0.19661	0.0081638	0.13032	0.065708	Curated_gene_sets:liu_cdx2_targets_up
GO_bp:go_aortic_valve_develo...	SET	28	0.26106	0.0099865	0.17305	0.065714	GO_bp:go_aortic_valve_development
GO_mf:go_sterol_transporter_...	SET	34	0.2407	0.010145	0.15968	0.065866	GO_mf:go_sterol_transporter_activity
GO_bp:go_locomotion	SET	1694	0.032183	0.0091483	0.021357	0.065923	GO_bp:go_locomotion
GO_bp:go_regulation_of_neuro...10	SET	29	0.239	0.0093041	0.15871	0.066057	GO_bp:go_regulation_of_neuron_projection_regeneration
GO_bp:go_regulation_of_chrom...3	SET	171	0.09496	0.0089434	0.063094	0.066165	GO_bp:go_regulation_of_chromatin_organization
Curated_gene_sets:wnt_signal...	SET	87	0.1309	0.0088132	0.086983	0.066182	Curated_gene_sets:wnt_signaling
GO_bp:go_regulation_of_muscl...1	SET	82	0.13766	0.0089989	0.091489	0.06622	GO_bp:go_regulation_of_muscle_adaptation
Curated_gene_sets:biocarta_e...6	SET	11	0.40624	0.0097447	0.27009	0.06629	Curated_gene_sets:biocarta_egfr_smrte_pathway
Curated_gene_sets:kasler_hda...2	SET	189	0.086364	0.0085472	0.057422	0.066297	Curated_gene_sets:kasler_hdac7_targets_1_up
GO_mf:go_neurotransmitter_tr...	SET	48	0.18283	0.0091526	0.12156	0.066298	GO_mf:go_neurotransmitter_transporter_activity
Curated_gene_sets:hu_angioge...2	SET	21	0.30428	0.010082	0.20234	0.066333	Curated_gene_sets:hu_angiogenesis_up
GO_cc:go_ciliary_rootlet	SET	10	0.40958	0.0093678	0.27244	0.066382	GO_cc:go_ciliary_rootlet
Curated_gene_sets:mayburd_re...1	SET	55	0.15612	0.0083645	0.10397	0.0666	Curated_gene_sets:mayburd_response_to_l663536_dn
GO_bp:go_muscle_hypertrophy	SET	85	0.13541	0.0090114	0.090211	0.066688	GO_bp:go_muscle_hypertrophy
GO_bp:go_production_of_molec...2	SET	184	0.086753	0.0084724	0.057802	0.066708	GO_bp:go_production_of_molecular_mediator_of_immune_response
Curated_gene_sets:marciniak_...	SET	21	0.29723	0.0098487	0.19828	0.06694	Curated_gene_sets:marciniak_er_stress_response_via_chop
GO_bp:go_organic_acid_transp...	SET	314	0.069277	0.0088079	0.046242	0.067059	GO_bp:go_organic_acid_transport
GO_bp:go_ires_dependent_vira...	SET	9	0.37991	0.0082436	0.25365	0.067106	GO_bp:go_ires_dependent_viral_translational_initiation
Curated_gene_sets:park_osteo...1	SET	6	0.63834	0.01131	0.42622	0.067117	Curated_gene_sets:park_osteoblast_differentiation_by_phenylamil_dn
Curated_gene_sets:guenther_g...2	SET	20	0.26276	0.0084971	0.17554	0.067226	Curated_gene_sets:guenther_growth_spherical_vs_adherent_up
Curated_gene_sets:rickman_he...1	SET	94	0.13648	0.0095491	0.091211	0.067302	Curated_gene_sets:rickman_head_and_neck_cancer_a
Curated_gene_sets:reactome_e...16	SET	11	0.34198	0.0082034	0.22872	0.06744	Curated_gene_sets:reactome_endosomal_vacuolar_pathway
GO_bp:go_regulation_of_blood...3	SET	8	0.52235	0.010686	0.34935	0.067441	GO_bp:go_regulation_of_blood_vessel_remodeling
GO_bp:go_establishment_of_ce...2	SET	7	0.52713	0.010088	0.35258	0.067457	GO_bp:go_establishment_of_centrosome_localization
Curated_gene_sets:biocarta_p...13	SET	15	0.30681	0.0085934	0.2054	0.06763	Curated_gene_sets:biocarta_pgc1a_pathway
GO_bp:go_gamma_delta_t_cell_...2	SET	9	0.34298	0.0074422	0.22965	0.067663	GO_bp:go_gamma_delta_t_cell_differentiation
Curated_gene_sets:pid_fra_pa...	SET	36	0.1892	0.0082051	0.12674	0.067748	Curated_gene_sets:pid_fra_pathway
GO_bp:go_dentinogenesis	SET	6	0.52334	0.0092727	0.35057	0.067754	GO_bp:go_dentinogenesis
Curated_gene_sets:gavin_foxp...2	SET	153	0.1002	0.0089307	0.067183	0.067931	Curated_gene_sets:gavin_foxp3_targets_cluster_p3
Curated_gene_sets:mikkelsen_...21	SET	26	0.22715	0.0083739	0.15248	0.068161	Curated_gene_sets:mikkelsen_mcv6_lcp_with_h3k27me3
GO_bp:go_receptor_internaliz...	SET	102	0.13091	0.0095396	0.087899	0.068209	GO_bp:go_receptor_internalization
Curated_gene_sets:reactome_s...147	SET	14	0.30336	0.0082087	0.20372	0.068244	Curated_gene_sets:reactome_synthesis_of_bile_acids_and_bile_salts_via_24_hydroxycholesterol
Curated_gene_sets:reactome_g...41	SET	33	0.21521	0.0089365	0.14454	0.068253	Curated_gene_sets:reactome_glucagon_signaling_in_metabolic_regulation
GO_mf:go_cell_cell_adhesion_...	SET	49	0.18958	0.0095883	0.12733	0.068278	GO_mf:go_cell_cell_adhesion_mediator_activity
GO_cc:go_checkpoint_clamp_co...	SET	5	0.52055	0.0084199	0.34974	0.068336	GO_cc:go_checkpoint_clamp_complex
GO_bp:go_regulation_of_prote...7	SET	207	0.083918	0.0086874	0.056387	0.068352	GO_bp:go_regulation_of_protein_binding
GO_bp:go_regulation_of_hepat...	SET	13	0.33595	0.0087601	0.22573	0.068354	GO_bp:go_regulation_of_hepatocyte_proliferation
Curated_gene_sets:reactome_b...19	SET	8	0.45304	0.0092683	0.30442	0.068362	Curated_gene_sets:reactome_binding_of_tcf_lef:ctnnb1_to_target_gene_promoters
GO_bp:go_cellular_chemical_h...	SET	758	0.046905	0.0091555	0.031519	0.068366	GO_bp:go_cellular_chemical_homeostasis
GO_bp:go_regulation_of_anima...2	SET	242	0.084056	0.0093999	0.056501	0.068425	GO_bp:go_regulation_of_animal_organ_morphogenesis
GO_bp:go_folate_import_acros...	SET	5	0.59567	0.009635	0.40067	0.068557	GO_bp:go_folate_import_across_plasma_membrane
GO_bp:go_positive_regulation...515	SET	54	0.16718	0.008875	0.11245	0.06857	GO_bp:go_positive_regulation_of_mitotic_nuclear_division
Curated_gene_sets:cavard_liv...	SET	29	0.23369	0.0090974	0.1572	0.068573	Curated_gene_sets:cavard_liver_cancer_malignant_vs_benign
GO_bp:go_regulation_of_inter...6	SET	7	0.45901	0.0087842	0.30878	0.068579	GO_bp:go_regulation_of_interleukin_2_secretion
GO_bp:go_cardiac_ventricle_m...	SET	71	0.15821	0.0096266	0.10645	0.06861	GO_bp:go_cardiac_ventricle_morphogenesis
GO_mf:go_type_5_metabotropic...	SET	5	0.62854	0.010167	0.42306	0.068693	GO_mf:go_type_5_metabotropic_glutamate_receptor_binding
GO_bp:go_negative_regulation...70	SET	56	0.17034	0.0092087	0.11466	0.068703	GO_bp:go_negative_regulation_of_calcium_ion_transport
Curated_gene_sets:biocarta_4...	SET	18	0.27017	0.0082887	0.18187	0.068713	Curated_gene_sets:biocarta_41bb_pathway
Curated_gene_sets:weigel_oxi...3	SET	35	0.21734	0.0092937	0.14631	0.068721	Curated_gene_sets:weigel_oxidative_stress_by_tbh_and_h2o2
GO_bp:go_positive_regulation...254	SET	37	0.231	0.010156	0.15557	0.068794	GO_bp:go_positive_regulation_of_epidermis_development
GO_cc:go_golgi_associated_ve...2	SET	104	0.11298	0.0083128	0.076137	0.068928	GO_cc:go_golgi_associated_vesicle_membrane
Curated_gene_sets:reactome_r...2	SET	84	0.13562	0.0089728	0.091405	0.068948	Curated_gene_sets:reactome_rab_gefs_exchange_gtp_for_gdp_on_rabs
Curated_gene_sets:bandres_re...4	SET	18	0.29947	0.0091875	0.20187	0.068983	Curated_gene_sets:bandres_response_to_carmustin_mgmt_48hr_up
GO_bp:go_positive_regulation...259	SET	176	0.096236	0.0091939	0.064872	0.068985	GO_bp:go_positive_regulation_of_epithelial_cell_proliferation
GO_bp:go_positive_regulation...441	SET	136	0.10969	0.0092213	0.073963	0.069048	GO_bp:go_positive_regulation_of_leukocyte_differentiation
GO_cc:go_junctional_sarcopla...	SET	9	0.46761	0.010147	0.31552	0.069177	GO_cc:go_junctional_sarcoplasmic_reticulum_membrane
Curated_gene_sets:reactome_h...37	SET	12	0.37034	0.0092784	0.24995	0.069228	Curated_gene_sets:reactome_hyaluronan_uptake_and_degradation
GO_bp:go_calcium_ion_transme...1	SET	132	0.11203	0.0092799	0.075656	0.069338	GO_bp:go_calcium_ion_transmembrane_import_into_cytosol
GO_cc:go_proton_transporting...2	SET	6	0.45557	0.0080719	0.30774	0.069397	GO_cc:go_proton_transporting_atp_synthase_complex_catalytic_core_f_1_
GO_bp:go_chorio_allantoic_fu...	SET	7	0.47505	0.0090913	0.32097	0.069437	GO_bp:go_chorio_allantoic_fusion
Curated_gene_sets:reactome_o...20	SET	35	0.20141	0.0086127	0.13622	0.069635	Curated_gene_sets:reactome_ovarian_tumor_domain_proteases
GO_bp:go_positive_regulation...478	SET	5	0.49134	0.0079474	0.33238	0.069683	GO_bp:go_positive_regulation_of_mapkkk_cascade_by_fibroblast_growth_factor_receptor_signaling_pathway
GO_bp:go_lateral_mesoderm_de...	SET	15	0.33904	0.0094961	0.22941	0.069733	GO_bp:go_lateral_mesoderm_development
Curated_gene_sets:reactome_s...99	SET	240	0.078963	0.0087943	0.053458	0.069834	Curated_gene_sets:reactome_slc_mediated_transmembrane_transport
GO_bp:go_branching_involved_...1	SET	30	0.21713	0.0085971	0.147	0.069845	GO_bp:go_branching_involved_in_blood_vessel_morphogenesis
GO_bp:go_positive_regulation...690	SET	48	0.18223	0.0091226	0.12341	0.069891	GO_bp:go_positive_regulation_of_reactive_oxygen_species_biosynthetic_process
Curated_gene_sets:reactome_s...149	SET	24	0.23624	0.0083675	0.16001	0.06993	Curated_gene_sets:reactome_synthesis_of_bile_acids_and_bile_salts_via_7alpha_hydroxycholesterol
GO_bp:go_reelin_mediated_sig...	SET	7	0.43908	0.0084028	0.29764	0.070089	GO_bp:go_reelin_mediated_signaling_pathway
Curated_gene_sets:reactome_r...114	SET	28	0.23961	0.009166	0.16247	0.070144	Curated_gene_sets:reactome_rna_polymerase_iii_transcription_initiation_from_type_3_promoter
GO_bp:go_loop_of_henle_devel...	SET	11	0.36882	0.0088472	0.25013	0.07018	GO_bp:go_loop_of_henle_development
GO_bp:go_preassembly_of_gpi_...	SET	16	0.2908	0.0084117	0.19722	0.070181	GO_bp:go_preassembly_of_gpi_anchor_in_er_membrane
GO_bp:go_positive_regulation...67	SET	35	0.21708	0.0092826	0.14733	0.070326	GO_bp:go_positive_regulation_of_blood_pressure
GO_cc:go_main_axon	SET	68	0.15372	0.0091545	0.10436	0.070377	GO_cc:go_main_axon
GO_mf:go_alpha_amylase_activ...	SET	4	0.56079	0.0081133	0.38076	0.07041	GO_mf:go_alpha_amylase_activity_releasing_maltohexaose_
GO_bp:go_negative_regulation...641	SET	8	0.42287	0.0086512	0.28713	0.070419	GO_bp:go_negative_regulation_of_striated_muscle_contraction
GO_bp:go_long_chain_fatty_ac...2	SET	5	0.56375	0.0091186	0.3828	0.070427	GO_bp:go_long_chain_fatty_acid_catabolic_process
GO_cc:go_intrinsic_component...15	SET	162	0.097753	0.008963	0.06639	0.070467	GO_cc:go_intrinsic_component_of_synaptic_membrane
Curated_gene_sets:reactome_d...10	SET	130	0.10812	0.0088883	0.073439	0.070485	Curated_gene_sets:reactome_death_receptor_signalling
GO_bp:go_positive_regulation...344	SET	172	0.096656	0.0091294	0.065657	0.070502	GO_bp:go_positive_regulation_of_hemopoiesis
GO_bp:go_response_to_interle...8	SET	5	0.55327	0.0089491	0.37583	0.070503	GO_bp:go_response_to_interleukin_3
GO_bp:go_positive_regulation...144	SET	1133	0.036728	0.0086746	0.024965	0.070631	GO_bp:go_positive_regulation_of_cellular_component_organization
GO_cc:go_voltage_gated_sodiu...	SET	14	0.35674	0.0096532	0.24251	0.070653	GO_cc:go_voltage_gated_sodium_channel_complex
Curated_gene_sets:berenjeno_...5	SET	21	0.31504	0.010439	0.2142	0.070688	Curated_gene_sets:berenjeno_transformed_by_rhoa_forever_up
Curated_gene_sets:kegg_rig_i...	SET	67	0.15757	0.0093145	0.10714	0.070699	Curated_gene_sets:kegg_rig_i_like_receptor_signaling_pathway
GO_bp:go_positive_regulation...696	SET	21	0.27733	0.0091892	0.18863	0.070756	GO_bp:go_positive_regulation_of_receptor_internalization
GO_bp:go_nucleosome_position...	SET	15	0.32171	0.0090105	0.21886	0.070798	GO_bp:go_nucleosome_positioning
GO_mf:go_procollagen_proline...2	SET	7	0.5651	0.010815	0.38455	0.070859	GO_mf:go_procollagen_proline_dioxygenase_activity
Curated_gene_sets:reactome_s...76	SET	17	0.36972	0.011024	0.2516	0.070862	Curated_gene_sets:reactome_signaling_by_ntrk3_trkc
GO_cc:go_endosome_lumen	SET	34	0.20858	0.0087912	0.14199	0.070924	GO_cc:go_endosome_lumen
Curated_gene_sets:clasper_ly...2	SET	19	0.30383	0.0095766	0.20684	0.070933	Curated_gene_sets:clasper_lymphatic_vessels_during_metastasis_up
GO_bp:go_positive_regulation...713	SET	6	0.59265	0.010501	0.40358	0.070995	GO_bp:go_positive_regulation_of_response_to_extracellular_stimulus
GO_mf:go_heme_transporter_ac...	SET	6	0.47243	0.0083707	0.32178	0.071035	GO_mf:go_heme_transporter_activity
GO_bp:go_nucleoside_transport	SET	8	0.42343	0.0086627	0.28851	0.071107	GO_bp:go_nucleoside_transport
Curated_gene_sets:biocarta_n...2	SET	7	0.48884	0.0093551	0.33313	0.071141	Curated_gene_sets:biocarta_neutrophil_pathway
GO_bp:go_glial_cell_apoptoti...	SET	14	0.36504	0.0098778	0.24879	0.071167	GO_bp:go_glial_cell_apoptotic_process
GO_bp:go_pantothenate_metabo...	SET	6	0.48043	0.0085124	0.32746	0.071183	GO_bp:go_pantothenate_metabolic_process
GO_bp:go_regulation_of_wound...1	SET	126	0.11011	0.0089119	0.075062	0.071219	GO_bp:go_regulation_of_wound_healing
GO_bp:go_cell_cell_junction_...3	SET	149	0.10086	0.0088721	0.068779	0.071275	GO_bp:go_cell_cell_junction_organization
Curated_gene_sets:krasnosels...1	SET	43	0.16928	0.0080215	0.11544	0.071281	Curated_gene_sets:krasnoselskaya_ilf3_targets_dn
Curated_gene_sets:eppert_ce_...	SET	37	0.21503	0.0094535	0.1467	0.071365	Curated_gene_sets:eppert_ce_hsc_lsc
GO_bp:go_bmp_signaling_pathw...	SET	6	0.57592	0.010204	0.393	0.071409	GO_bp:go_bmp_signaling_pathway_involved_in_heart_development
GO_bp:go_astrocyte_different...	SET	74	0.13865	0.0086121	0.094614	0.071411	GO_bp:go_astrocyte_differentiation
Curated_gene_sets:kyng_envir...5	SET	30	0.23657	0.009367	0.16144	0.07142	Curated_gene_sets:kyng_environmental_stress_response_not_by_gamma_in_ws
Curated_gene_sets:pid_p38_ga...	SET	11	0.36765	0.008819	0.2509	0.071427	Curated_gene_sets:pid_p38_gamma_delta_pathway
GO_cc:go_cdc73_paf1_complex	SET	8	0.40336	0.008252	0.2753	0.071448	GO_cc:go_cdc73_paf1_complex
Curated_gene_sets:lein_oligo...	SET	74	0.14135	0.0087796	0.09649	0.071485	Curated_gene_sets:lein_oligodendrocyte_markers
GO_bp:go_perk_mediated_unfol...	SET	21	0.28694	0.0095078	0.19595	0.071557	GO_bp:go_perk_mediated_unfolded_protein_response
GO_bp:go_mitotic_dna_replica...1	SET	10	0.33715	0.0077112	0.23031	0.071624	GO_bp:go_mitotic_dna_replication
Curated_gene_sets:odonnell_t...3	SET	124	0.11137	0.0089426	0.076098	0.071683	Curated_gene_sets:odonnell_tfrc_targets_dn
Curated_gene_sets:biocarta_c...14	SET	13	0.34355	0.0089584	0.23478	0.071701	Curated_gene_sets:biocarta_cdk5_pathway
GO_bp:go_cellular_response_t...100	SET	13	0.37295	0.0097249	0.25507	0.07186	GO_bp:go_cellular_response_to_purine_containing_compound
GO_bp:go_regulation_of_t_hel...2	SET	18	0.28724	0.0088123	0.19645	0.07186	GO_bp:go_regulation_of_t_helper_17_type_immune_response
GO_bp:go_subpallium_developm...	SET	24	0.26703	0.0094581	0.18268	0.071922	GO_bp:go_subpallium_development
Curated_gene_sets:korkola_em...1	SET	9	0.3785	0.0082129	0.25897	0.071947	Curated_gene_sets:korkola_embryonal_carcinoma
GO_bp:go_vesicle_localization	SET	291	0.071084	0.0087056	0.048677	0.072112	GO_bp:go_vesicle_localization
GO_bp:go_forebrain_neuroblas...	SET	8	0.38279	0.0078313	0.26232	0.072254	GO_bp:go_forebrain_neuroblast_division
GO_cc:go_peptidase_inhibitor...	SET	5	0.47917	0.0077506	0.32843	0.072295	GO_cc:go_peptidase_inhibitor_complex
GO_bp:go_negative_regulation...524	SET	18	0.26027	0.0079848	0.17846	0.07238	GO_bp:go_negative_regulation_of_platelet_activation
GO_bp:go_negative_regulation...340	SET	13	0.38381	0.010008	0.26318	0.072382	GO_bp:go_negative_regulation_of_intracellular_estrogen_receptor_signaling_pathway
Curated_gene_sets:qi_plasmac...2	SET	245	0.075413	0.0084848	0.051725	0.072437	Curated_gene_sets:qi_plasmacytoma_up
GO_bp:go_toll_like_receptor_...5	SET	20	0.284	0.0091838	0.19483	0.07247	GO_bp:go_toll_like_receptor_9_signaling_pathway
GO_cc:go_sperm_head	SET	10	0.37401	0.0085544	0.25658	0.072471	GO_cc:go_sperm_head
Curated_gene_sets:valk_aml_c...7	SET	25	0.24883	0.0089951	0.17073	0.072511	Curated_gene_sets:valk_aml_cluster_16
Curated_gene_sets:torchia_ta...4	SET	250	0.075695	0.0086019	0.051974	0.072649	Curated_gene_sets:torchia_targets_of_ewsr1_fli1_fusion_up
GO_cc:go_tim23_mitochondrial...	SET	11	0.36639	0.0087889	0.25159	0.072661	GO_cc:go_tim23_mitochondrial_import_inner_membrane_translocase_complex
GO_bp:go_microtubule_polymer...1	SET	68	0.13147	0.0078294	0.090302	0.072718	GO_bp:go_microtubule_polymerization
GO_cc:go_extrinsic_component...12	SET	6	0.56974	0.010095	0.39133	0.072719	GO_cc:go_extrinsic_component_of_presynaptic_membrane
GO_bp:go_relaxation_of_muscle	SET	30	0.23706	0.0093864	0.16285	0.07274	GO_bp:go_relaxation_of_muscle
GO_bp:go_positive_regulation...306	SET	59	0.16692	0.0092614	0.11467	0.072755	GO_bp:go_positive_regulation_of_gene_expression_epigenetic
GO_cc:go_dna_repair_complex	SET	36	0.19048	0.0082606	0.13096	0.07291	GO_cc:go_dna_repair_complex
GO_bp:go_regulation_of_branc...2	SET	5	0.6814	0.011022	0.46849	0.072919	GO_bp:go_regulation_of_branching_involved_in_mammary_gland_duct_morphogenesis
GO_cc:go_cul5_ring_ubiquitin...	SET	6	0.51058	0.0090467	0.35106	0.072929	GO_cc:go_cul5_ring_ubiquitin_ligase_complex
GO_mf:go_arginine_binding	SET	7	0.4357	0.0083381	0.2996	0.072951	GO_mf:go_arginine_binding
Curated_gene_sets:servitja_i...1	SET	98	0.12531	0.0089512	0.086183	0.072992	Curated_gene_sets:servitja_islet_hnf1a_targets_dn
Curated_gene_sets:liu_sox4_t...1	SET	295	0.070222	0.0086581	0.048311	0.073047	Curated_gene_sets:liu_sox4_targets_dn
Curated_gene_sets:koyama_sem...2	SET	230	0.083693	0.0091272	0.057588	0.073081	Curated_gene_sets:koyama_sema3b_targets_up
Curated_gene_sets:pid_netrin...	SET	32	0.21763	0.0088989	0.14978	0.073129	Curated_gene_sets:pid_netrin_pathway
GO_bp:go_motor_neuron_axon_g...	SET	23	0.24307	0.0084286	0.16736	0.073209	GO_bp:go_motor_neuron_axon_guidance
Curated_gene_sets:hummel_bur...1	SET	16	0.28099	0.0081279	0.19349	0.073231	Curated_gene_sets:hummel_burkitts_lymphoma_dn
GO_bp:go_double_strand_break...3	SET	7	0.52061	0.0099631	0.359	0.073514	GO_bp:go_double_strand_break_repair_via_single_strand_annealing
Curated_gene_sets:ferrando_t...2	SET	80	0.13378	0.0086384	0.092251	0.07352	Curated_gene_sets:ferrando_t_all_with_mll_enl_fusion_up
Curated_gene_sets:pid_p38_al...1	SET	37	0.19529	0.0085859	0.1347	0.073556	Curated_gene_sets:pid_p38_alpha_beta_downstream_pathway
Curated_gene_sets:zheng_il22...2	SET	56	0.16711	0.0090338	0.11527	0.073578	Curated_gene_sets:zheng_il22_signaling_up
Curated_gene_sets:kegg_basal...1	SET	55	0.15596	0.0083557	0.10763	0.073683	Curated_gene_sets:kegg_basal_cell_carcinoma
GO_bp:go_glycine_transport	SET	11	0.32283	0.0077438	0.22281	0.073698	GO_bp:go_glycine_transport
GO_bp:go_myoblast_fate_commi...	SET	5	0.45078	0.0072914	0.31147	0.073919	GO_bp:go_myoblast_fate_commitment
GO_bp:go_regulation_of_muscl...5	SET	132	0.10753	0.0089067	0.074305	0.073944	GO_bp:go_regulation_of_muscle_organ_development
GO_bp:go_phenotypic_switching	SET	7	0.387	0.0074062	0.26748	0.073982	GO_bp:go_phenotypic_switching
GO_bp:go_regulation_of_pheno...	SET	7	0.387	0.0074062	0.26748	0.073982	GO_bp:go_regulation_of_phenotypic_switching
GO_bp:go_negative_regulation...80	SET	30	0.23459	0.0092885	0.16214	0.073984	GO_bp:go_negative_regulation_of_cardiac_muscle_tissue_development
GO_bp:go_mrna_cis_splicing_v...	SET	29	0.22053	0.0085851	0.15245	0.074019	GO_bp:go_mrna_cis_splicing_via_spliceosome
GO_bp:go_positive_regulation...98	SET	31	0.21198	0.0085318	0.14658	0.07407	GO_bp:go_positive_regulation_of_cartilage_development
GO_bp:go_cardiac_vascular_sm...	SET	8	0.4075	0.0083367	0.28179	0.074087	GO_bp:go_cardiac_vascular_smooth_muscle_cell_differentiation
GO_bp:go_cerebral_cortex_dev...	SET	107	0.11844	0.0088385	0.081917	0.074123	GO_bp:go_cerebral_cortex_development
GO_bp:go_positive_regulation...436	SET	11	0.28928	0.0069392	0.20011	0.07415	GO_bp:go_positive_regulation_of_leukocyte_adhesion_to_vascular_endothelial_cell
Curated_gene_sets:verhaak_am...2	SET	183	0.094649	0.0092186	0.06548	0.074173	Curated_gene_sets:verhaak_aml_with_npm1_mutated_up
GO_bp:go_copii_coated_vesicl...1	SET	69	0.14188	0.0085112	0.098159	0.074174	GO_bp:go_copii_coated_vesicle_budding
Curated_gene_sets:cromer_met...2	SET	62	0.14513	0.008254	0.10043	0.074226	Curated_gene_sets:cromer_metastasis_up
Curated_gene_sets:reactome_v...16	SET	5	0.67845	0.010974	0.46964	0.074295	Curated_gene_sets:reactome_vldl_assembly
GO_bp:go_cell_migration_invo...2	SET	17	0.29242	0.0087186	0.20243	0.074311	GO_bp:go_cell_migration_involved_in_heart_development
GO_bp:go_regulation_of_mrna_...7	SET	89	0.12175	0.0082903	0.084287	0.074313	GO_bp:go_regulation_of_mrna_splicing_via_spliceosome
GO_mf:go_cobalamin_binding	SET	10	0.36833	0.0084243	0.25503	0.074348	GO_mf:go_cobalamin_binding
Curated_gene_sets:reactome_u...8	SET	11	0.39576	0.0094934	0.27407	0.07438	Curated_gene_sets:reactome_uptake_and_function_of_anthrax_toxins
GO_bp:go_neural_plate_patter...	SET	8	0.46314	0.0094751	0.32096	0.074524	GO_bp:go_neural_plate_pattern_specification
GO_bp:go_response_to_abiotic...	SET	1154	0.036023	0.0085816	0.024984	0.074685	GO_bp:go_response_to_abiotic_stimulus
GO_bp:go_response_to_iron_ii...2	SET	4	0.43541	0.0062994	0.30208	0.074747	GO_bp:go_response_to_iron_iii_ion
GO_bp:go_negative_regulation...463	SET	21	0.25842	0.0085626	0.17929	0.074752	GO_bp:go_negative_regulation_of_neurological_system_process
GO_cc:go_recycling_endosome_...	SET	71	0.13753	0.0083681	0.095425	0.074773	GO_cc:go_recycling_endosome_membrane
GO_bp:go_regulation_of_volta...2	SET	3	0.91983	0.011525	0.63853	0.074866	GO_bp:go_regulation_of_voltage_gated_potassium_channel_activity_involved_in_ventricular_cardiac_muscle_cell_action_potential_repolarization
Curated_gene_sets:reactome_s...63	SET	5	0.56827	0.0091918	0.3945	0.074873	Curated_gene_sets:reactome_signaling_by_mst1
Curated_gene_sets:bosco_alle...	SET	142	0.10345	0.0088848	0.071814	0.07488	Curated_gene_sets:bosco_allergen_induced_th2_associated_module
Curated_gene_sets:hatada_met...2	SET	352	0.06369	0.0085648	0.044227	0.074935	Curated_gene_sets:hatada_methylated_in_lung_cancer_up
GO_bp:go_somitogenesis	SET	70	0.13932	0.0084176	0.096749	0.07494	GO_bp:go_somitogenesis
GO_bp:go_cardiac_right_ventr...	SET	19	0.29661	0.0093489	0.20605	0.075016	GO_bp:go_cardiac_right_ventricle_morphogenesis
GO_cc:go_retromer_complex	SET	21	0.22805	0.0075564	0.15849	0.075106	GO_cc:go_retromer_complex
GO_bp:go_diencephalon_develo...	SET	73	0.13761	0.0084899	0.095683	0.075196	GO_bp:go_diencephalon_development
Curated_gene_sets:reactome_s...154	SET	17	0.27864	0.0083079	0.19374	0.075201	Curated_gene_sets:reactome_synthesis_of_glycosylphosphatidylinositol_gpi
GO_bp:go_enzyme_linked_recep...	SET	974	0.040059	0.0088111	0.027856	0.075221	GO_bp:go_enzyme_linked_receptor_protein_signaling_pathway
GO_bp:go_nk_t_cell_different...	SET	8	0.40856	0.0083585	0.28416	0.075255	GO_bp:go_nk_t_cell_differentiation
GO_bp:go_positive_regulation...68	SET	6	0.55465	0.0098274	0.38618	0.075479	GO_bp:go_positive_regulation_of_blood_pressure_by_epinephrine_norepinephrine
Curated_gene_sets:shepard_bm...3	SET	73	0.13807	0.0085182	0.096143	0.075498	Curated_gene_sets:shepard_bmyb_targets
Curated_gene_sets:reactome_m...37	SET	15	0.2847	0.0079741	0.19847	0.075725	Curated_gene_sets:reactome_metabolism_of_nitric_oxide:_enos_activation_and_regulation
Curated_gene_sets:reactome_v...8	SET	44	0.21036	0.010083	0.14666	0.075755	Curated_gene_sets:reactome_viral_messenger_rna_synthesis
Curated_gene_sets:reactome_n...64	SET	24	0.26108	0.0092475	0.18209	0.075823	Curated_gene_sets:reactome_notch_hlh_transcription_pathway
Curated_gene_sets:reactome_i...64	SET	50	0.16088	0.0082192	0.11226	0.075925	Curated_gene_sets:reactome_intrinsic_pathway_for_apoptosis
Curated_gene_sets:gaussmann_...10	SET	93	0.12356	0.0085995	0.08623	0.075953	Curated_gene_sets:gaussmann_mll_af4_fusion_targets_e_up
Curated_gene_sets:kegg_splic...	SET	122	0.11	0.008762	0.076777	0.075978	Curated_gene_sets:kegg_spliceosome
GO_bp:go_ribosome_assembly	SET	57	0.14638	0.0079832	0.1022	0.076038	GO_bp:go_ribosome_assembly
Curated_gene_sets:reactome_h...13	SET	10	0.36142	0.0082662	0.25234	0.076049	Curated_gene_sets:reactome_heme_biosynthesis
Curated_gene_sets:biocarta_p...30	SET	27	0.23689	0.0088988	0.16542	0.076076	Curated_gene_sets:biocarta_pyk2_pathway
GO_bp:go_positive_regulation...269	SET	422	0.057662	0.0084744	0.040269	0.076093	GO_bp:go_positive_regulation_of_establishment_of_protein_localization
Curated_gene_sets:taylor_met...	SET	78	0.14149	0.0090219	0.098897	0.076272	Curated_gene_sets:taylor_methylated_in_acute_lymphoblastic_leukemia
GO_cc:go_recycling_endosome	SET	162	0.088403	0.0081057	0.061845	0.076452	GO_cc:go_recycling_endosome
GO_bp:go_negative_regulation...455	SET	16	0.31695	0.0091681	0.22179	0.076502	GO_bp:go_negative_regulation_of_myotube_differentiation
GO_bp:go_protein_targeting	SET	406	0.058474	0.0084329	0.040928	0.076554	GO_bp:go_protein_targeting
GO_mf:go_clathrin_binding	SET	55	0.16289	0.0087273	0.11415	0.076789	GO_mf:go_clathrin_binding
Curated_gene_sets:reactome_f...32	SET	16	0.25989	0.0075177	0.18214	0.076813	Curated_gene_sets:reactome_formation_of_atp_by_chemiosmotic_coupling
Curated_gene_sets:ongusaha_b...1	SET	11	0.31176	0.0074783	0.21866	0.076978	Curated_gene_sets:ongusaha_brca1_targets_dn
GO_cc:go_spectrin	SET	8	0.34751	0.0071094	0.24376	0.077002	GO_cc:go_spectrin
GO_bp:go_hindlimb_morphogene...	SET	35	0.21648	0.0092568	0.15191	0.077092	GO_bp:go_hindlimb_morphogenesis
Curated_gene_sets:reactome_s...40	SET	49	0.18271	0.0092407	0.12823	0.077106	Curated_gene_sets:reactome_signaling_by_erbb2
GO_mf:go_sphingomyelin_phosp...	SET	6	0.42507	0.0075316	0.29844	0.077186	GO_mf:go_sphingomyelin_phosphodiesterase_activity
Curated_gene_sets:reactome_t...60	SET	15	0.3353	0.0093912	0.23544	0.077212	Curated_gene_sets:reactome_traf6_mediated_induction_of_tak1_complex_within_tlr4_complex
GO_bp:go_cell_proliferation_...7	SET	9	0.42634	0.009251	0.29941	0.077245	GO_bp:go_cell_proliferation_involved_in_metanephros_development
GO_bp:go_negative_regulation...628	SET	6	0.52104	0.0092319	0.36605	0.07732	GO_bp:go_negative_regulation_of_smoothened_signaling_pathway_involved_in_dorsal_ventral_neural_tube_patterning
Curated_gene_sets:yanagihara...	SET	26	0.23369	0.0086147	0.16421	0.077365	Curated_gene_sets:yanagihara_esx1_targets
GO_bp:go_lipopolysaccharide_...	SET	56	0.16706	0.0090314	0.1174	0.077378	GO_bp:go_lipopolysaccharide_mediated_signaling_pathway
GO_bp:go_vascular_endothelia...2	SET	32	0.20189	0.0082556	0.14207	0.077662	GO_bp:go_vascular_endothelial_growth_factor_production
GO_bp:go_glomerular_mesangia...2	SET	10	0.36654	0.0083834	0.25795	0.077671	GO_bp:go_glomerular_mesangial_cell_proliferation
Curated_gene_sets:wilcox_res...1	SET	57	0.15619	0.0085184	0.10992	0.077679	Curated_gene_sets:wilcox_response_to_progesterone_dn
GO_mf:go_sulfurtransferase_a...	SET	11	0.36732	0.0088111	0.25851	0.077681	GO_mf:go_sulfurtransferase_activity
GO_bp:go_prepulse_inhibition	SET	15	0.29266	0.008197	0.206	0.077718	GO_bp:go_prepulse_inhibition
GO_bp:go_negative_regulation...491	SET	19	0.25435	0.0080171	0.17908	0.077765	GO_bp:go_negative_regulation_of_organic_acid_transport
Curated_gene_sets:reactome_c...89	SET	52	0.14838	0.0077302	0.10447	0.077774	Curated_gene_sets:reactome_copi_independent_golgi_to_er_retrograde_traffic
GO_bp:go_glomerulus_morphoge...	SET	8	0.47185	0.0096533	0.33249	0.07794	GO_bp:go_glomerulus_morphogenesis
GO_bp:go_positive_regulation...345	SET	7	0.426	0.0081525	0.30036	0.07806	GO_bp:go_positive_regulation_of_hepatocyte_proliferation
GO_bp:go_retina_vasculature_...2	SET	10	0.38405	0.008784	0.27088	0.078136	GO_bp:go_retina_vasculature_morphogenesis_in_camera_type_eye
Curated_gene_sets:landis_erb...6	SET	21	0.27361	0.0090659	0.19298	0.078139	Curated_gene_sets:landis_erbb2_breast_tumors_65_up
GO_bp:go_positive_regulation...703	SET	40	0.17807	0.0081391	0.12561	0.078159	GO_bp:go_positive_regulation_of_release_of_sequestered_calcium_ion_into_cytosol
GO_bp:go_positive_regulation...448	SET	22	0.24053	0.0081573	0.16967	0.078161	GO_bp:go_positive_regulation_of_lipid_catabolic_process
GO_bp:go_ventricular_cardiac...5	SET	54	0.16888	0.0089656	0.11916	0.078216	GO_bp:go_ventricular_cardiac_muscle_tissue_development
GO_bp:go_amyloid_beta_cleara...1	SET	31	0.21172	0.0085212	0.14944	0.078296	GO_bp:go_amyloid_beta_clearance
GO_bp:go_positive_regulation...5	SET	3	0.86607	0.010852	0.61144	0.078335	GO_bp:go_positive_regulation_of_actin_filament_based_movement
GO_bp:go_regulation_of_neutr...1	SET	10	0.35744	0.0081754	0.25249	0.078448	GO_bp:go_regulation_of_neutrophil_activation
GO_bp:go_regulation_of_blood...2	SET	168	0.091621	0.0085536	0.064746	0.078533	GO_bp:go_regulation_of_blood_pressure
GO_mf:go_oxidoreductase_acti...37	SET	6	0.57512	0.01019	0.40646	0.078553	GO_mf:go_oxidoreductase_activity_oxidizing_metal_ions_oxygen_as_acceptor
GO_bp:go_positive_regulation...169	SET	95	0.11429	0.0080393	0.080796	0.078602	GO_bp:go_positive_regulation_of_chromatin_organization
GO_mf:go_dna_insertion_or_de...	SET	8	0.39355	0.0080513	0.27829	0.078668	GO_mf:go_dna_insertion_or_deletion_binding
GO_bp:go_cristae_formation	SET	28	0.21411	0.0081906	0.15144	0.078713	GO_bp:go_cristae_formation
GO_bp:go_regulation_of_viral...1	SET	29	0.20595	0.0080178	0.14568	0.078727	GO_bp:go_regulation_of_viral_entry_into_host_cell
GO_bp:go_positive_regulation...398	SET	34	0.19451	0.0081981	0.13762	0.078787	GO_bp:go_positive_regulation_of_interleukin_1_secretion
GO_bp:go_cerebral_cortex_rad...	SET	29	0.22304	0.008683	0.15782	0.078795	GO_bp:go_cerebral_cortex_radially_oriented_cell_migration
GO_bp:go_positive_regulation...413	SET	145	0.09576	0.0083105	0.067757	0.078797	GO_bp:go_positive_regulation_of_intracellular_protein_transport
Curated_gene_sets:smirnov_re...2	SET	53	0.15103	0.0079436	0.10687	0.078806	Curated_gene_sets:smirnov_response_to_ir_2hr_up
GO_bp:go_appendage_developme...	SET	175	0.095922	0.0091381	0.067878	0.078814	GO_bp:go_appendage_development
GO_bp:go_positive_regulation...538	SET	68	0.15394	0.0091672	0.10896	0.078862	GO_bp:go_positive_regulation_of_muscle_tissue_development
GO_mf:go_transition_metal_io...1	SET	1017	0.038014	0.0085338	0.026906	0.078865	GO_mf:go_transition_metal_ion_binding
GO_cc:go_vesicle_coat	SET	57	0.14682	0.0080075	0.10397	0.078956	GO_cc:go_vesicle_coat
GO_bp:go_positive_regulation...329	SET	8	0.36519	0.0074712	0.2586	0.07896	GO_bp:go_positive_regulation_of_granulocyte_differentiation
GO_bp:go_synaptic_transmissi...4	SET	90	0.12485	0.0085484	0.088415	0.078978	GO_bp:go_synaptic_transmission_glutamatergic
Curated_gene_sets:reactome_a...73	SET	5	0.64433	0.010422	0.45642	0.079028	Curated_gene_sets:reactome_alternative_complement_activation
GO_bp:go_response_to_metal_i...	SET	355	0.062966	0.0085028	0.044611	0.079067	GO_bp:go_response_to_metal_ion
GO_bp:go_somatotropin_secret...	SET	5	0.39109	0.0063259	0.27709	0.07907	GO_bp:go_somatotropin_secreting_cell_differentiation
Curated_gene_sets:izadpanah_...2	SET	125	0.10616	0.0085584	0.075223	0.079098	Curated_gene_sets:izadpanah_stem_cell_adipose_vs_bone_up
GO_mf:go_netrin_receptor_act...	SET	6	0.53516	0.0094821	0.37935	0.079173	GO_mf:go_netrin_receptor_activity
GO_cc:go_endoplasmic_reticul...8	SET	1283	0.033796	0.0084586	0.023966	0.079254	GO_cc:go_endoplasmic_reticulum_part
GO_bp:go_cytoplasm_organizat...	SET	9	0.35486	0.0076999	0.25174	0.079341	GO_bp:go_cytoplasm_organization
Curated_gene_sets:rodrigues_...5	SET	14	0.32463	0.0087844	0.23037	0.079397	Curated_gene_sets:rodrigues_ntn1_targets_up
GO_bp:go_telomerase_holoenzy...	SET	6	0.52751	0.0093465	0.37451	0.079497	GO_bp:go_telomerase_holoenzyme_complex_assembly
GO_bp:go_aminophospholipid_t...	SET	5	0.63889	0.010334	0.45368	0.07954	GO_bp:go_aminophospholipid_transport
GO_mf:go_atp_dependent_pepti...	SET	5	0.5452	0.0088186	0.38718	0.079555	GO_mf:go_atp_dependent_peptidase_activity
GO_mf:go_14_3_3_protein_bind...	SET	29	0.21259	0.008276	0.15103	0.079632	GO_mf:go_14_3_3_protein_binding
Curated_gene_sets:katsanou_e...2	SET	162	0.091592	0.0083981	0.065071	0.079639	Curated_gene_sets:katsanou_elavl1_targets_up
GO_bp:go_calcium_ion_import	SET	71	0.14647	0.0089122	0.10408	0.079688	GO_bp:go_calcium_ion_import
GO_bp:go_negative_regulation...235	SET	8	0.40811	0.0083493	0.29005	0.079717	GO_bp:go_negative_regulation_of_excitatory_postsynaptic_potential
GO_bp:go_apical_junction_ass...	SET	59	0.15243	0.0084573	0.1084	0.079845	GO_bp:go_apical_junction_assembly
GO_bp:go_phosphatidylcholine...3	SET	8	0.42365	0.0086671	0.3013	0.07986	GO_bp:go_phosphatidylcholine_catabolic_process
Curated_gene_sets:firestein_...3	SET	153	0.097757	0.0087129	0.069535	0.079891	Curated_gene_sets:firestein_proliferation
GO_bp:go_muscle_structure_de...	SET	594	0.048594	0.008434	0.03457	0.079923	GO_bp:go_muscle_structure_development
Curated_gene_sets:reactome_a...18	SET	9	0.48773	0.010583	0.34703	0.079954	Curated_gene_sets:reactome_activated_ntrk2_signals_through_ras
Curated_gene_sets:verrecchia...6	SET	11	0.32428	0.0077786	0.23083	0.080042	Curated_gene_sets:verrecchia_response_to_tgfb1_c4
GO_bp:go_positive_regulation...59	SET	37	0.19255	0.0084653	0.1371	0.080104	GO_bp:go_positive_regulation_of_b_cell_mediated_immunity
Curated_gene_sets:kegg_calci...	SET	168	0.095693	0.0089337	0.068142	0.080122	Curated_gene_sets:kegg_calcium_signaling_pathway
GO_mf:go_organic_anion_trans...	SET	194	0.083164	0.0083375	0.059222	0.080129	GO_mf:go_organic_anion_transmembrane_transporter_activity
GO_bp:go_response_to_transfo...	SET	235	0.076774	0.008462	0.054676	0.080146	GO_bp:go_response_to_transforming_growth_factor_beta
GO_bp:go_purine_nucleobase_m...	SET	7	0.51205	0.0097993	0.36468	0.080153	GO_bp:go_purine_nucleobase_metabolic_process
GO_bp:go_positive_regulation...638	SET	5	0.6543	0.010583	0.46602	0.080167	GO_bp:go_positive_regulation_of_postsynaptic_membrane_organization
GO_bp:go_paraxial_mesoderm_m...	SET	9	0.37689	0.008178	0.26854	0.080246	GO_bp:go_paraxial_mesoderm_morphogenesis
Curated_gene_sets:biocarta_p...6	SET	19	0.26114	0.008231	0.18607	0.080254	Curated_gene_sets:biocarta_par1_pathway
Curated_gene_sets:fontaine_p...2	SET	61	0.14533	0.0081986	0.10356	0.080266	Curated_gene_sets:fontaine_papillary_thyroid_carcinoma_up
GO_bp:go_positive_regulation...325	SET	5	0.70325	0.011375	0.50127	0.080328	GO_bp:go_positive_regulation_of_glycoprotein_metabolic_process
GO_bp:go_response_to_copper_...	SET	42	0.19787	0.0092672	0.14105	0.080331	GO_bp:go_response_to_copper_ion
GO_bp:go_microtubule_anchori...2	SET	9	0.39132	0.0084911	0.27896	0.080351	GO_bp:go_microtubule_anchoring_at_centrosome
Curated_gene_sets:reactome_r...26	SET	10	0.37442	0.0085637	0.26693	0.08036	Curated_gene_sets:reactome_regulation_of_commissural_axon_pathfinding_by_slit_and_robo
Curated_gene_sets:biocarta_c...3	SET	17	0.26841	0.0080027	0.19136	0.080378	Curated_gene_sets:biocarta_cardiacegf_pathway
GO_mf:go_peptidase_activator...2	SET	17	0.29823	0.0088921	0.21269	0.080435	GO_mf:go_peptidase_activator_activity_involved_in_apoptotic_process
GO_mf:go_coreceptor_activity...2	SET	5	0.63041	0.010197	0.44993	0.080596	GO_mf:go_coreceptor_activity_involved_in_wnt_signaling_pathway_planar_cell_polarity_pathway
GO_bp:go_negative_regulation...575	SET	21	0.29408	0.0097443	0.2099	0.080613	GO_bp:go_negative_regulation_of_receptor_mediated_endocytosis
GO_bp:go_sequestering_of_cal...	SET	123	0.10684	0.0085448	0.076321	0.080784	GO_bp:go_sequestering_of_calcium_ion
GO_bp:go_positive_regulation...459	SET	22	0.23524	0.0079779	0.1681	0.080854	GO_bp:go_positive_regulation_of_long_term_synaptic_potentiation
GO_bp:go_activation_of_immun...	SET	574	0.050054	0.0085446	0.035774	0.080887	GO_bp:go_activation_of_immune_response
GO_bp:go_regulation_of_heart...1	SET	62	0.15385	0.0087497	0.10997	0.080919	GO_bp:go_regulation_of_heart_growth
GO_bp:go_walking_behavior	SET	30	0.19199	0.0076018	0.1373	0.08102	GO_bp:go_walking_behavior
Curated_gene_sets:bafna_muc4...2	SET	7	0.4368	0.0083593	0.3124	0.081037	Curated_gene_sets:bafna_muc4_targets_up
Curated_gene_sets:biocarta_e...5	SET	26	0.2347	0.0086519	0.16794	0.081142	Curated_gene_sets:biocarta_egf_pathway
GO_bp:go_positive_regulation...187	SET	22	0.2666	0.0090414	0.19079	0.081168	GO_bp:go_positive_regulation_of_cyclase_activity
GO_bp:go_hyperosmotic_salini...	SET	8	0.48267	0.0098746	0.34547	0.081195	GO_bp:go_hyperosmotic_salinity_response
Curated_gene_sets:rattenbach...	SET	380	0.059739	0.0083407	0.0428	0.0814	Curated_gene_sets:rattenbacher_bound_by_celf1
Curated_gene_sets:reactome_t...34	SET	29	0.25257	0.0098326	0.18098	0.08143	Curated_gene_sets:reactome_tight_junction_interactions
GO_cc:go_endocytic_vesicle	SET	280	0.068539	0.0082361	0.049118	0.081461	GO_cc:go_endocytic_vesicle
GO_bp:go_arginine_biosynthet...	SET	4	0.64388	0.0093155	0.46145	0.081465	GO_bp:go_arginine_biosynthetic_process
Curated_gene_sets:benporath_...3	SET	355	0.058211	0.0078607	0.041722	0.081488	Curated_gene_sets:benporath_es_1
Curated_gene_sets:reactome_s...54	SET	1118	0.040035	0.0093969	0.028695	0.08149	Curated_gene_sets:reactome_signaling_by_gpcr
Curated_gene_sets:reactome_p...81	SET	6	0.47811	0.0084712	0.34268	0.081491	Curated_gene_sets:reactome_pre_notch_processing_in_the_endoplasmic_reticulum
Curated_gene_sets:nikolsky_b...17	SET	8	0.58133	0.011893	0.41671	0.08151	Curated_gene_sets:nikolsky_breast_cancer_20p13_amplicon
GO_mf:go_peptidase_activator...1	SET	36	0.18276	0.0079257	0.13101	0.08151	GO_mf:go_peptidase_activator_activity
GO_bp:go_foregut_morphogenes...	SET	10	0.41214	0.0094265	0.29553	0.08158	GO_bp:go_foregut_morphogenesis
GO_bp:go_negative_regulation...692	SET	444	0.055393	0.0083456	0.039729	0.081628	GO_bp:go_negative_regulation_of_transport
GO_bp:go_positive_regulation...287	SET	5	0.53561	0.0086634	0.38419	0.081649	GO_bp:go_positive_regulation_of_fc_gamma_receptor_signaling_pathway_involved_in_phagocytosis
Curated_gene_sets:smid_breas...7	SET	521	0.052472	0.008546	0.03765	0.081715	Curated_gene_sets:smid_breast_cancer_luminal_b_dn
Curated_gene_sets:su_kidney	SET	12	0.33798	0.0084675	0.24251	0.081723	Curated_gene_sets:su_kidney
GO_bp:go_viral_gene_expressi...	SET	184	0.088729	0.0086654	0.063708	0.081858	GO_bp:go_viral_gene_expression
GO_bp:go_cell_surface_recept...2	SET	27	0.23435	0.0088035	0.16834	0.081948	GO_bp:go_cell_surface_receptor_signaling_pathway_involved_in_heart_development
Curated_gene_sets:reactome_r...77	SET	33	0.20722	0.0086047	0.14891	0.082024	Curated_gene_sets:reactome_resolution_of_d_loop_structures
Curated_gene_sets:reactome_v...5	SET	26	0.21609	0.007966	0.15537	0.082155	Curated_gene_sets:reactome_vegfr2_mediated_vascular_permeability
GO_bp:go_skeletal_muscle_ace...	SET	12	0.30579	0.0076611	0.2201	0.082376	GO_bp:go_skeletal_muscle_acetylcholine_gated_channel_clustering
GO_bp:go_neural_plate_develo...	SET	10	0.40793	0.00933	0.29367	0.082414	GO_bp:go_neural_plate_development
GO_bp:go_negative_regulation...481	SET	37	0.17837	0.0078418	0.12848	0.082526	GO_bp:go_negative_regulation_of_notch_signaling_pathway
GO_bp:go_germ_cell_prolifera...	SET	5	0.52059	0.0084205	0.3752	0.082658	GO_bp:go_germ_cell_proliferation
GO_bp:go_regulation_of_prote...42	SET	89	0.11323	0.0077097	0.081638	0.082742	GO_bp:go_regulation_of_protein_localization_to_plasma_membrane
Curated_gene_sets:biocarta_h...8	SET	14	0.2953	0.0079908	0.21298	0.082806	Curated_gene_sets:biocarta_hsp27_pathway
Curated_gene_sets:reactome_d...54	SET	9	0.37974	0.00824	0.27392	0.082832	Curated_gene_sets:reactome_diseases_associated_with_surfactant_metabolism
GO_bp:go_regulation_of_b_cel...6	SET	27	0.22624	0.0084987	0.16322	0.08287	GO_bp:go_regulation_of_b_cell_receptor_signaling_pathway
Curated_gene_sets:pid_bcr_5p...	SET	60	0.13844	0.0077461	0.099907	0.082925	Curated_gene_sets:pid_bcr_5pathway
GO_bp:go_hydrogen_peroxide_m...	SET	11	0.42762	0.010258	0.30865	0.082969	GO_bp:go_hydrogen_peroxide_metabolic_process
GO_bp:go_entrainment_of_circ...2	SET	20	0.24057	0.0077794	0.17371	0.083056	GO_bp:go_entrainment_of_circadian_clock_by_photoperiod
GO_cc:go_organelle_subcompar...	SET	355	0.063987	0.0086408	0.046219	0.083123	GO_cc:go_organelle_subcompartment
Curated_gene_sets:reactome_d...47	SET	6	0.4987	0.0088361	0.36023	0.083128	Curated_gene_sets:reactome_digestion_of_dietary_lipid
Curated_gene_sets:pid_hedgeh...1	SET	22	0.26089	0.0088476	0.18848	0.08316	Curated_gene_sets:pid_hedgehog_2pathway
Curated_gene_sets:dirmeier_l...1	SET	63	0.1601	0.0091784	0.11567	0.083166	Curated_gene_sets:dirmeier_lmp1_response_early
GO_cc:go_axon_initial_segment	SET	20	0.28118	0.0090927	0.20323	0.083257	GO_cc:go_axon_initial_segment
GO_mf:go_h4_histone_acetyltr...	SET	20	0.2449	0.0079194	0.17701	0.083262	GO_mf:go_h4_histone_acetyltransferase_activity
Curated_gene_sets:ferreira_e...1	SET	91	0.12091	0.0083245	0.087399	0.08328	Curated_gene_sets:ferreira_ewings_sarcoma_unstable_vs_stable_dn
Curated_gene_sets:pramoonjag...1	SET	50	0.16965	0.0086675	0.12265	0.083312	Curated_gene_sets:pramoonjago_sox4_targets_dn
GO_bp:go_negative_regulation...683	SET	17	0.2719	0.0081069	0.19664	0.083385	GO_bp:go_negative_regulation_of_transcription_regulatory_region_dna_binding
Curated_gene_sets:hui_mapk14...	SET	18	0.26269	0.0080591	0.19007	0.083484	Curated_gene_sets:hui_mapk14_targets_up
GO_bp:go_histone_mrna_catabo...	SET	12	0.34403	0.0086193	0.24895	0.083509	GO_bp:go_histone_mrna_catabolic_process
Curated_gene_sets:gho_atf5_t...2	SET	13	0.32966	0.0085962	0.23877	0.083701	Curated_gene_sets:gho_atf5_targets_up
Curated_gene_sets:biocarta_n...14	SET	22	0.24775	0.0084022	0.17946	0.083719	Curated_gene_sets:biocarta_nthi_pathway
GO_cc:go_postsynaptic_membra...	SET	302	0.070518	0.0087954	0.051081	0.083727	GO_cc:go_postsynaptic_membrane
GO_bp:go_regulation_of_pepti...11	SET	243	0.074385	0.0083353	0.053885	0.083736	GO_bp:go_regulation_of_peptidyl_tyrosine_phosphorylation
GO_bp:go_regulation_of_muscl...3	SET	153	0.098286	0.00876	0.071223	0.083807	GO_bp:go_regulation_of_muscle_contraction
Curated_gene_sets:kegg_oocyt...	SET	107	0.11122	0.0083001	0.080648	0.08394	Curated_gene_sets:kegg_oocyte_meiosis
GO_bp:go_regulation_of_synap...4	SET	212	0.080024	0.0083826	0.058037	0.083983	GO_bp:go_regulation_of_synapse_structure_or_activity
Curated_gene_sets:reactome_a...69	SET	9	0.37888	0.0082212	0.2748	0.083993	Curated_gene_sets:reactome_akt_phosphorylates_targets_in_the_nucleus
GO_bp:go_erbb2_signaling_pat...	SET	32	0.2245	0.00918	0.16284	0.084017	GO_bp:go_erbb2_signaling_pathway
GO_bp:go_nonribosomal_peptid...	SET	18	0.23827	0.0073101	0.17287	0.084054	GO_bp:go_nonribosomal_peptide_biosynthetic_process
GO_bp:go_osteoblast_developm...	SET	18	0.26651	0.0081763	0.19343	0.084146	GO_bp:go_osteoblast_development
GO_bp:go_negative_regulation...189	SET	5	0.46004	0.0074411	0.33393	0.084164	GO_bp:go_negative_regulation_of_dendritic_spine_morphogenesis
Curated_gene_sets:torchia_ta...1	SET	300	0.069561	0.0086477	0.050494	0.084175	Curated_gene_sets:torchia_targets_of_ewsr1_fli1_fusion_dn
GO_bp:go_positive_regulation...847	SET	10	0.39154	0.0089553	0.28432	0.084251	GO_bp:go_positive_regulation_of_triglyceride_lipase_activity
GO_mf:go_phosphatase_regulat...	SET	90	0.12338	0.0084483	0.089614	0.084291	GO_mf:go_phosphatase_regulator_activity
Curated_gene_sets:blalock_al...3	SET	368	0.059878	0.0082297	0.043503	0.084358	Curated_gene_sets:blalock_alzheimers_disease_incipient_up
GO_bp:go_positive_regulation...699	SET	86	0.11948	0.0079978	0.086838	0.084442	GO_bp:go_positive_regulation_of_receptor_signaling_pathway_via_stat
GO_bp:go_regulation_of_hormo...4	SET	254	0.072602	0.0083152	0.052791	0.084534	GO_bp:go_regulation_of_hormone_secretion
GO_bp:go_regulation_of_micro...10	SET	6	0.52513	0.0093044	0.38189	0.084562	GO_bp:go_regulation_of_microvillus_assembly
Curated_gene_sets:reactome_p...82	SET	28	0.22046	0.0084335	0.16041	0.084678	Curated_gene_sets:reactome_prefoldin_mediated_transfer_of_substrate_to_cct_tric
GO_bp:go_vesicle_budding_fro...	SET	98	0.11611	0.0082943	0.084495	0.084707	GO_bp:go_vesicle_budding_from_membrane
GO_mf:go_hormone_binding	SET	100	0.12212	0.0088114	0.08888	0.08474	GO_mf:go_hormone_binding
GO_bp:go_positive_regulation...577	SET	38	0.18466	0.008227	0.13443	0.084795	GO_bp:go_positive_regulation_of_nitric_oxide_biosynthetic_process
GO_cc:go_mitochondrial_trica...	SET	6	0.46941	0.0083172	0.3418	0.084828	GO_cc:go_mitochondrial_tricarboxylic_acid_cycle_enzyme_complex
GO_bp:go_glial_cell_fate_spe...	SET	5	0.5669	0.0091695	0.41299	0.08494	GO_bp:go_glial_cell_fate_specification
GO_bp:go_positive_regulation...857	SET	90	0.11663	0.0079861	0.084987	0.084984	GO_bp:go_positive_regulation_of_ubiquitin_dependent_protein_catabolic_process
GO_bp:go_embryonic_pattern_s...	SET	57	0.15231	0.0083068	0.111	0.085018	GO_bp:go_embryonic_pattern_specification
GO_bp:go_positive_regulation...704	SET	13	0.33864	0.0088304	0.24681	0.08503	GO_bp:go_positive_regulation_of_renal_sodium_excretion
GO_bp:go_negative_regulation...517	SET	4	0.5814	0.0084115	0.42375	0.08504	GO_bp:go_negative_regulation_of_phospholipid_biosynthetic_process
Curated_gene_sets:tesar_alk_...6	SET	5	0.47091	0.007617	0.34342	0.085157	Curated_gene_sets:tesar_alk_targets_human_es_5d_up
GO_mf:go_cysteine_type_endop...2	SET	92	0.11745	0.0081307	0.085678	0.085217	GO_mf:go_cysteine_type_endopeptidase_activity
GO_bp:go_protein_localizatio...25	SET	587	0.046803	0.0080767	0.034144	0.085235	GO_bp:go_protein_localization_to_membrane
GO_mf:go_oligosaccharyl_tran...	SET	9	0.33435	0.0072551	0.24394	0.085256	GO_mf:go_oligosaccharyl_transferase_activity
Curated_gene_sets:varela_zmp...2	SET	42	0.17018	0.0079702	0.12418	0.085292	Curated_gene_sets:varela_zmpste24_targets_up
GO_bp:go_nuclear_envelope_re...	SET	17	0.29853	0.0089008	0.21785	0.085306	GO_bp:go_nuclear_envelope_reassembly
GO_cc:go_intrinsic_component...17	SET	7	0.41921	0.0080226	0.306	0.085359	GO_cc:go_intrinsic_component_of_the_cytoplasmic_side_of_the_plasma_membrane
GO_mf:go_sequence_specific_d...2	SET	825	0.041114	0.0083569	0.030035	0.085534	GO_mf:go_sequence_specific_double_stranded_dna_binding
GO_bp:go_negative_regulation...530	SET	12	0.31485	0.0078882	0.23011	0.08562	GO_bp:go_negative_regulation_of_pri_mirna_transcription_by_rna_polymerase_ii
Curated_gene_sets:reactome_d...21	SET	7	0.41717	0.0079836	0.30517	0.085824	Curated_gene_sets:reactome_defective_csf2rb_causes_pulmonary_surfactant_metabolism_dysfunction_5_smdp5
GO_cc:go_nuclear_pore_centra...	SET	6	0.58355	0.010339	0.42716	0.085961	GO_cc:go_nuclear_pore_central_transport_channel
GO_bp:go_alditol_biosyntheti...	SET	6	0.53097	0.0094079	0.38869	0.08597	GO_bp:go_alditol_biosynthetic_process
GO_mf:go_polynucleotide_aden...	SET	12	0.32469	0.0081347	0.23777	0.086046	GO_mf:go_polynucleotide_adenylyltransferase_activity
GO_cc:go_dendritic_spine_head	SET	9	0.34881	0.0075688	0.25545	0.086063	GO_cc:go_dendritic_spine_head
GO_bp:go_microtubule_depolym...	SET	40	0.1772	0.0080994	0.12979	0.086089	GO_bp:go_microtubule_depolymerization
GO_bp:go_positive_regulation...373	SET	1002	0.036819	0.0082077	0.026971	0.086114	GO_bp:go_positive_regulation_of_immune_system_process
GO_bp:go_l_glutamate_import	SET	13	0.30704	0.0080063	0.22497	0.086168	GO_bp:go_l_glutamate_import
GO_mf:go_calcium_activated_c...	SET	28	0.22565	0.008632	0.16536	0.0862	GO_mf:go_calcium_activated_cation_channel_activity
GO_mf:go_hyaluronic_acid_bin...	SET	20	0.25523	0.0082535	0.18707	0.086237	GO_mf:go_hyaluronic_acid_binding
GO_bp:go_cellular_response_t...15	SET	10	0.40364	0.0092321	0.29599	0.08634	GO_bp:go_cellular_response_to_caffeine
GO_bp:go_rac_protein_signal_...	SET	32	0.18775	0.0076774	0.13773	0.086413	GO_bp:go_rac_protein_signal_transduction
Curated_gene_sets:biocarta_s...16	SET	15	0.29954	0.0083897	0.21975	0.086436	Curated_gene_sets:biocarta_stem_pathway
GO_bp:go_estrous_cycle	SET	14	0.31298	0.008469	0.22961	0.086439	GO_bp:go_estrous_cycle
GO_bp:go_protein_localizatio...31	SET	9	0.45944	0.0099693	0.33708	0.086448	GO_bp:go_protein_localization_to_nuclear_envelope
Curated_gene_sets:nakamura_c...1	SET	45	0.17358	0.0084143	0.12738	0.086497	Curated_gene_sets:nakamura_cancer_microenvironment_dn
Curated_gene_sets:collis_prk...1	SET	19	0.26287	0.0082856	0.19291	0.086498	Curated_gene_sets:collis_prkdc_regulators
GO_bp:go_regulation_of_leuko...5	SET	258	0.075645	0.0087308	0.055556	0.08667	GO_bp:go_regulation_of_leukocyte_differentiation
GO_bp:go_positive_regulation...522	SET	22	0.24662	0.0083639	0.18117	0.08672	GO_bp:go_positive_regulation_of_mononuclear_cell_migration
Curated_gene_sets:radaeva_re...1	SET	10	0.3749	0.0085746	0.27542	0.086733	Curated_gene_sets:radaeva_response_to_ifna1_dn
Curated_gene_sets:cervera_sd...1	SET	34	0.19113	0.0080558	0.14042	0.086737	Curated_gene_sets:cervera_sdhb_targets_1_dn
GO_bp:go_pancreas_development	SET	77	0.12853	0.0081429	0.094499	0.086912	GO_bp:go_pancreas_development
GO_bp:go_regulation_of_actin...2	SET	40	0.18919	0.0086474	0.13912	0.086937	GO_bp:go_regulation_of_actin_filament_based_movement
GO_cc:go_precatalytic_splice...	SET	43	0.18075	0.0085652	0.13297	0.087037	GO_cc:go_precatalytic_spliceosome
Curated_gene_sets:biocarta_m...3	SET	78	0.12305	0.0078459	0.090586	0.087188	Curated_gene_sets:biocarta_mapk_pathway
Curated_gene_sets:lim_mammar...6	SET	450	0.055073	0.0083518	0.040545	0.087191	Curated_gene_sets:lim_mammary_stem_cell_up
GO_bp:go_embryonic_digit_mor...	SET	61	0.15486	0.0087363	0.1141	0.087364	GO_bp:go_embryonic_digit_morphogenesis
Curated_gene_sets:hahtola_my...3	SET	14	0.28404	0.007686	0.2093	0.087387	Curated_gene_sets:hahtola_mycosis_fungoides_dn
Curated_gene_sets:boyault_li...14	SET	27	0.20905	0.0078533	0.15407	0.087425	Curated_gene_sets:boyault_liver_cancer_subclass_g5_dn
GO_bp:go_regulation_of_insul...2	SET	168	0.086747	0.0080985	0.063941	0.087454	GO_bp:go_regulation_of_insulin_secretion
GO_bp:go_regulation_of_syste...8	SET	4	0.63537	0.0091924	0.46847	0.087516	GO_bp:go_regulation_of_systemic_arterial_blood_pressure_by_vasopressin
GO_bp:go_protein_hexamerizat...	SET	13	0.31325	0.0081684	0.23101	0.087553	GO_bp:go_protein_hexamerization
Curated_gene_sets:reactome_v...6	SET	646	0.044259	0.0079996	0.032646	0.087604	Curated_gene_sets:reactome_vesicle_mediated_transport
GO_mf:go_chromatin_binding	SET	502	0.051854	0.0082941	0.03826	0.087668	GO_mf:go_chromatin_binding
GO_bp:go_response_to_acid_ch...	SET	324	0.061564	0.0079487	0.045449	0.087786	GO_bp:go_response_to_acid_chemical
GO_bp:go_regulation_of_relea...2	SET	76	0.13369	0.0084153	0.098712	0.087817	GO_bp:go_regulation_of_release_of_sequestered_calcium_ion_into_cytosol
GO_bp:go_l_glutamate_transme...	SET	21	0.24975	0.0082754	0.18452	0.087954	GO_bp:go_l_glutamate_transmembrane_transport
Curated_gene_sets:reactome_r...94	SET	22	0.2448	0.0083021	0.18087	0.087969	Curated_gene_sets:reactome_rho_gtpases_activate_nadph_oxidases
Curated_gene_sets:reactome_r...142	SET	5	0.60208	0.0097386	0.44486	0.087973	Curated_gene_sets:reactome_runx2_regulates_chondrocyte_maturation
GO_bp:go_b_cell_activation	SET	229	0.076083	0.0082794	0.056216	0.087973	GO_bp:go_b_cell_activation
GO_bp:go_regulation_of_gene_...3	SET	148	0.10359	0.0090818	0.076547	0.087993	GO_bp:go_regulation_of_gene_silencing
Curated_gene_sets:reactome_t...65	SET	14	0.29363	0.0079454	0.21705	0.088073	Curated_gene_sets:reactome_trafficking_of_glur2_containing_ampa_receptors
Curated_gene_sets:reactome_n...70	SET	12	0.35153	0.0088071	0.25993	0.08813	Curated_gene_sets:reactome_nuclear_envelope_reassembly
Curated_gene_sets:reactome_s...15	SET	6	0.40739	0.0072183	0.30127	0.088154	Curated_gene_sets:reactome_sensing_of_dna_double_strand_breaks
GO_bp:go_regulation_of_anima...1	SET	36	0.18761	0.008136	0.13875	0.088179	GO_bp:go_regulation_of_animal_organ_formation
GO_bp:go_regulation_of_rac_p...	SET	12	0.29646	0.0074273	0.21934	0.088259	GO_bp:go_regulation_of_rac_protein_signal_transduction
GO_cc:go_phagocytic_vesicle_...	SET	65	0.13469	0.0078428	0.099655	0.088266	GO_cc:go_phagocytic_vesicle_membrane
Curated_gene_sets:finetti_br...1	SET	14	0.29531	0.0079911	0.2185	0.088268	Curated_gene_sets:finetti_breast_cancer_kinome_green
GO_bp:go_cell_fate_commitment	SET	246	0.07248	0.0081713	0.05363	0.088279	GO_bp:go_cell_fate_commitment
GO_bp:go_embryo_development_...	SET	603	0.046814	0.0081844	0.034675	0.088502	GO_bp:go_embryo_development_ending_in_birth_or_egg_hatching
GO_bp:go_negative_regulation...200	SET	5	0.38081	0.0061596	0.28208	0.088515	GO_bp:go_negative_regulation_of_dna_endoreduplication
GO_bp:go_cellular_response_t...50	SET	665	0.043997	0.0080641	0.032631	0.088791	GO_bp:go_cellular_response_to_hormone_stimulus
Curated_gene_sets:kegg_nod_l...	SET	58	0.15188	0.0083557	0.11268	0.088854	Curated_gene_sets:kegg_nod_like_receptor_signaling_pathway
GO_mf:go_lysine_n_methyltran...	SET	58	0.14012	0.0077083	0.10397	0.088886	GO_mf:go_lysine_n_methyltransferase_activity
GO_bp:go_interleukin_6_secre...	SET	37	0.17692	0.0077783	0.1313	0.088921	GO_bp:go_interleukin_6_secretion
GO_mf:go_histone_methyltrans...5	SET	9	0.39525	0.0085763	0.29333	0.088928	GO_mf:go_histone_methyltransferase_activity_h3_k9_specific_
Curated_gene_sets:reactome_r...112	SET	41	0.16068	0.0074353	0.11925	0.088936	Curated_gene_sets:reactome_rna_polymerase_iii_transcription
Curated_gene_sets:guo_target...	SET	91	0.11869	0.0081718	0.088104	0.088972	Curated_gene_sets:guo_targets_of_irs1_and_irs2
Curated_gene_sets:hahtola_my...2	SET	62	0.15779	0.0089739	0.11717	0.089059	Curated_gene_sets:hahtola_mycosis_fungoides_cd4_up
GO_bp:go_mitotic_dna_integri...	SET	105	0.10565	0.0078108	0.078461	0.08907	GO_bp:go_mitotic_dna_integrity_checkpoint
GO_bp:go_positive_regulation...465	SET	100	0.11732	0.0084653	0.087135	0.089097	GO_bp:go_positive_regulation_of_lymphocyte_mediated_immunity
Curated_gene_sets:kegg_amyot...	SET	52	0.16158	0.0084179	0.12003	0.089144	Curated_gene_sets:kegg_amyotrophic_lateral_sclerosis_als
GO_bp:go_neuron_projection_g...	SET	264	0.070818	0.0082668	0.052616	0.089169	GO_bp:go_neuron_projection_guidance
GO_cc:go_golgi_membrane	SET	713	0.042274	0.0080126	0.031419	0.089247	GO_cc:go_golgi_membrane
Curated_gene_sets:reactome_a...20	SET	8	0.48626	0.0099479	0.36144	0.089268	Curated_gene_sets:reactome_activated_ntrk3_signals_through_ras
GO_mf:go_camp_response_eleme...2	SET	8	0.44659	0.0091365	0.33208	0.089347	GO_mf:go_camp_response_element_binding_protein_binding
GO_cc:go_vcb_complex	SET	6	0.53137	0.0094149	0.39513	0.089358	GO_cc:go_vcb_complex
GO_bp:go_localization_within...	SET	141	0.092176	0.0078893	0.068622	0.089607	GO_bp:go_localization_within_membrane
GO_bp:go_sex_determination	SET	19	0.25141	0.0079241	0.18717	0.089619	GO_bp:go_sex_determination
GO_cc:go_radial_spoke	SET	6	0.48262	0.0085513	0.35934	0.089635	GO_cc:go_radial_spoke
GO_bp:go_mammary_gland_epith...1	SET	17	0.27914	0.0083228	0.20787	0.089671	GO_bp:go_mammary_gland_epithelial_cell_differentiation
Curated_gene_sets:reactome_t...51	SET	50	0.15255	0.0077937	0.11361	0.089695	Curated_gene_sets:reactome_tp53_regulates_transcription_of_cell_cycle_genes
GO_bp:go_histone_phosphoryla...	SET	37	0.16345	0.007186	0.12185	0.089902	GO_bp:go_histone_phosphorylation
GO_cc:go_organellar_ribosome	SET	90	0.1156	0.007915	0.08618	0.089919	GO_cc:go_organellar_ribosome
GO_cc:go_u5_snrnp	SET	16	0.3142	0.0090888	0.23442	0.090079	GO_cc:go_u5_snrnp
Curated_gene_sets:biocarta_f...1	SET	30	0.19341	0.0076578	0.14433	0.090131	Curated_gene_sets:biocarta_fas_pathway
GO_bp:go_positive_regulation...340	SET	24	0.23153	0.008201	0.17305	0.090462	GO_bp:go_positive_regulation_of_heart_rate
GO_bp:go_regulation_of_cellu...12	SET	841	0.038173	0.0078307	0.028546	0.090582	GO_bp:go_regulation_of_cellular_localization
Curated_gene_sets:rutella_re...4	SET	401	0.056223	0.0080592	0.042052	0.090625	Curated_gene_sets:rutella_response_to_hgf_up
GO_bp:go_antigen_processing_...5	SET	6	0.43692	0.0077415	0.32683	0.090647	GO_bp:go_antigen_processing_and_presentation_of_endogenous_peptide_antigen_via_mhc_class_i_via_er_pathway
Curated_gene_sets:reactome_m...25	SET	6	0.45695	0.0080964	0.34187	0.090683	Curated_gene_sets:reactome_met_receptor_activation
GO_bp:go_response_to_leukemi...	SET	92	0.11584	0.0080191	0.086672	0.090692	GO_bp:go_response_to_leukemia_inhibitory_factor
Curated_gene_sets:reactome_e...18	SET	11	0.30014	0.0071997	0.22463	0.090754	Curated_gene_sets:reactome_enos_activation
GO_cc:go_lateral_element	SET	13	0.28431	0.0074136	0.21284	0.090824	GO_cc:go_lateral_element
Curated_gene_sets:ray_target...2	SET	14	0.264	0.0071437	0.19768	0.090873	Curated_gene_sets:ray_targets_of_p210_bcr_abl_fusion_up
GO_bp:go_regulation_of_growth	SET	632	0.044176	0.0079005	0.033093	0.090967	GO_bp:go_regulation_of_growth
GO_bp:go_cell_migration_invo...3	SET	5	0.54001	0.0087346	0.40455	0.090976	GO_bp:go_cell_migration_involved_in_kidney_development
GO_bp:go_negative_regulation...282	SET	10	0.37339	0.0085402	0.27996	0.091154	GO_bp:go_negative_regulation_of_heart_rate
GO_bp:go_acrosome_assembly	SET	15	0.25404	0.0071154	0.19048	0.091163	GO_bp:go_acrosome_assembly
Curated_gene_sets:reactome_i...68	SET	52	0.15867	0.0082667	0.119	0.09121	Curated_gene_sets:reactome_ion_homeostasis
Curated_gene_sets:gazda_diam...5	SET	57	0.15692	0.0085583	0.11771	0.091252	Curated_gene_sets:gazda_diamond_blackfan_anemia_progenitor_dn
GO_bp:go_positive_regulation...305	SET	1845	0.027213	0.0080379	0.020413	0.091257	GO_bp:go_positive_regulation_of_gene_expression
GO_bp:go_interleukin_5_produ...	SET	20	0.22952	0.007422	0.17219	0.091284	GO_bp:go_interleukin_5_production
Curated_gene_sets:matthews_s...	SET	16	0.29016	0.0083933	0.21771	0.091311	Curated_gene_sets:matthews_skin_carcinogenesis_via_jun
GO_bp:go_cell_cycle_checkpoi...	SET	211	0.075637	0.0079045	0.056761	0.091352	GO_bp:go_cell_cycle_checkpoint
Curated_gene_sets:reactome_t...82	SET	350	0.058518	0.0078474	0.043923	0.091391	Curated_gene_sets:reactome_transcriptional_regulation_by_tp53
Curated_gene_sets:kegg_toll_...	SET	101	0.12006	0.0087059	0.090153	0.091488	Curated_gene_sets:kegg_toll_like_receptor_signaling_pathway
GO_bp:go_response_to_amyloid...	SET	39	0.17227	0.0077751	0.12937	0.091508	GO_bp:go_response_to_amyloid_beta
GO_mf:go_rrna_adenine_methyl...	SET	8	0.38574	0.0078915	0.28972	0.091536	GO_mf:go_rrna_adenine_methyltransferase_activity
GO_mf:go_1_alkyl_2_acetylgly...	SET	5	0.40771	0.0065947	0.30629	0.09158	GO_mf:go_1_alkyl_2_acetylglycerophosphocholine_esterase_activity
GO_bp:go_positive_regulation...503	SET	5	0.42961	0.0069489	0.32279	0.091619	GO_bp:go_positive_regulation_of_microglial_cell_migration
GO_bp:go_fc_receptor_signali...	SET	177	0.087636	0.0083958	0.065855	0.091647	GO_bp:go_fc_receptor_signaling_pathway
GO_bp:go_midgut_development	SET	12	0.33487	0.0083896	0.2517	0.091699	GO_bp:go_midgut_development
GO_bp:go_regulation_of_fc_re...	SET	11	0.34181	0.0081991	0.25704	0.091805	GO_bp:go_regulation_of_fc_receptor_mediated_stimulatory_signaling_pathway
Curated_gene_sets:riz_erythr...4	SET	24	0.2629	0.0093119	0.19775	0.091859	Curated_gene_sets:riz_erythroid_differentiation_apobec2
GO_mf:go_nuclear_receptor_tr...	SET	63	0.13884	0.0079593	0.10444	0.091885	GO_mf:go_nuclear_receptor_transcription_coactivator_activity
GO_mf:go_thioesterase_binding	SET	10	0.26946	0.006163	0.20289	0.09208	GO_mf:go_thioesterase_binding
GO_bp:go_norepinephrine_secr...	SET	16	0.26844	0.007765	0.20219	0.092154	GO_bp:go_norepinephrine_secretion
GO_bp:go_mrna_cleavage_invol...	SET	12	0.4103	0.01028	0.30906	0.092167	GO_bp:go_mrna_cleavage_involved_in_mrna_processing
Curated_gene_sets:kegg_glyco...9	SET	24	0.21277	0.0075363	0.16035	0.09228	Curated_gene_sets:kegg_glycosylphosphatidylinositol_gpi_anchor_biosynthesis
Curated_gene_sets:nikolsky_b...25	SET	37	0.26579	0.011685	0.20034	0.092311	Curated_gene_sets:nikolsky_breast_cancer_7p22_amplicon
GO_bp:go_response_to_lipid	SET	884	0.037617	0.0079021	0.028354	0.092312	GO_bp:go_response_to_lipid
GO_bp:go_cardiac_conduction_...	SET	12	0.33806	0.0084695	0.25486	0.092359	GO_bp:go_cardiac_conduction_system_development
GO_bp:go_positive_regulation...222	SET	247	0.068795	0.0077714	0.051879	0.092415	GO_bp:go_positive_regulation_of_dna_binding_transcription_factor_activity
GO_mf:go_cofactor_transmembr...	SET	19	0.25681	0.0080945	0.19378	0.092545	GO_mf:go_cofactor_transmembrane_transporter_activity
GO_bp:go_retina_development_...	SET	139	0.097123	0.0082539	0.073284	0.092546	GO_bp:go_retina_development_in_camera_type_eye
GO_bp:go_regulation_of_prote...8	SET	347	0.058072	0.0077547	0.043821	0.092562	GO_bp:go_regulation_of_protein_catabolic_process
Curated_gene_sets:vecchi_gas...2	SET	167	0.090614	0.0084346	0.068402	0.092641	Curated_gene_sets:vecchi_gastric_cancer_advanced_vs_early_up
Curated_gene_sets:reactome_s...73	SET	83	0.12394	0.0081514	0.093566	0.092653	Curated_gene_sets:reactome_signaling_by_notch4
GO_bp:go_calcium_independent...	SET	22	0.24898	0.008444	0.18796	0.092653	GO_bp:go_calcium_independent_cell_cell_adhesion_via_plasma_membrane_cell_adhesion_molecules
Curated_gene_sets:reactome_r...85	SET	14	0.28183	0.0076263	0.21277	0.092665	Curated_gene_sets:reactome_retrograde_neurotrophin_signalling
GO_bp:go_synaptic_vesicle_bu...2	SET	6	0.40148	0.0071136	0.30313	0.092683	GO_bp:go_synaptic_vesicle_budding_from_presynaptic_endocytic_zone_membrane
GO_bp:go_bronchus_development	SET	11	0.37495	0.0089941	0.2831	0.092685	GO_bp:go_bronchus_development
GO_bp:go_regulation_of_prote...59	SET	662	0.044258	0.0080943	0.033418	0.0927	GO_bp:go_regulation_of_proteolysis
GO_bp:go_transmembrane_recep...1	SET	317	0.06321	0.0080742	0.04775	0.092796	GO_bp:go_transmembrane_receptor_protein_serine_threonine_kinase_signaling_pathway
GO_bp:go_regulation_of_cardi...11	SET	18	0.28065	0.0086101	0.21201	0.092802	GO_bp:go_regulation_of_cardiac_muscle_contraction_by_regulation_of_the_release_of_sequestered_calcium_ion
Curated_gene_sets:ongusaha_b...2	SET	11	0.37647	0.0090306	0.28443	0.09283	Curated_gene_sets:ongusaha_brca1_targets_up
GO_bp:go_establishment_of_mi...2	SET	27	0.19928	0.0074862	0.15066	0.092969	GO_bp:go_establishment_of_mitotic_spindle_localization
Curated_gene_sets:ren_bound_...	SET	61	0.1447	0.0081634	0.1094	0.092976	Curated_gene_sets:ren_bound_by_e2f
GO_cc:go_alveolar_lamellar_b...	SET	6	0.47001	0.0083278	0.35534	0.092977	GO_cc:go_alveolar_lamellar_body
GO_bp:go_negative_regulation...75	SET	42	0.16143	0.0075604	0.12205	0.092978	GO_bp:go_negative_regulation_of_carbohydrate_metabolic_process
Curated_gene_sets:huper_brea...2	SET	53	0.15791	0.0083053	0.11943	0.093064	Curated_gene_sets:huper_breast_basal_vs_luminal_up
GO_bp:go_regulation_of_mrna_...6	SET	126	0.097827	0.0079181	0.074015	0.093142	GO_bp:go_regulation_of_mrna_processing
GO_mf:go_mitogen_activated_p...2	SET	15	0.27887	0.0078109	0.211	0.093144	GO_mf:go_mitogen_activated_protein_kinase_kinase_binding
Curated_gene_sets:pastural_r...1	SET	5	0.50587	0.0081824	0.38294	0.093258	Curated_gene_sets:pastural_riz1_targets_dn
GO_bp:go_cardiac_neural_cres...3	SET	7	0.44678	0.0085503	0.33822	0.093265	GO_bp:go_cardiac_neural_crest_cell_migration_involved_in_outflow_tract_morphogenesis
GO_bp:go_endocardial_cushion...1	SET	43	0.18013	0.008536	0.13641	0.093339	GO_bp:go_endocardial_cushion_development
GO_cc:go_postsynaptic_specia...1	SET	19	0.27452	0.0086525	0.20792	0.093375	GO_cc:go_postsynaptic_specialization_intracellular_component
GO_bp:go_regulation_of_core_...	SET	8	0.36275	0.0074213	0.27477	0.093392	GO_bp:go_regulation_of_core_promoter_binding
GO_bp:go_heme_biosynthetic_p...	SET	20	0.22588	0.0073044	0.17116	0.093473	GO_bp:go_heme_biosynthetic_process
Curated_gene_sets:blalock_al...4	SET	1580	0.028363	0.007812	0.021497	0.093522	Curated_gene_sets:blalock_alzheimers_disease_up
GO_mf:go_phosphate_ion_bindi...	SET	11	0.30004	0.0071974	0.22745	0.093567	GO_mf:go_phosphate_ion_binding
Curated_gene_sets:hummerich_...6	SET	81	0.11408	0.0074122	0.086493	0.093601	Curated_gene_sets:hummerich_skin_cancer_progression_up
Curated_gene_sets:reactome_n...62	SET	11	0.33783	0.0081037	0.25615	0.093619	Curated_gene_sets:reactome_notch4_activation_and_transmission_of_signal_to_the_nucleus
GO_mf:go_low_density_lipopro...3	SET	21	0.26817	0.0088858	0.20336	0.093643	GO_mf:go_low_density_lipoprotein_particle_receptor_binding
Curated_gene_sets:holleman_d...4	SET	10	0.29695	0.0067919	0.22522	0.09368	Curated_gene_sets:holleman_daunorubicin_b_all_up
GO_bp:go_regulation_of_prote...54	SET	77	0.12234	0.0077509	0.092812	0.093737	GO_bp:go_regulation_of_protein_targeting
Curated_gene_sets:welch_gata...	SET	23	0.24412	0.008465	0.18523	0.09377	Curated_gene_sets:welch_gata1_targets
Curated_gene_sets:graessmann...6	SET	586	0.043454	0.0074925	0.032972	0.093779	Curated_gene_sets:graessmann_response_to_mc_and_doxorubicin_up
Curated_gene_sets:biocarta_r...13	SET	7	0.42126	0.0080619	0.31967	0.093796	Curated_gene_sets:biocarta_reelin_pathway
GO_cc:go_beta_catenin_tcf_co...	SET	11	0.3692	0.0088562	0.28017	0.0938	GO_cc:go_beta_catenin_tcf_complex
GO_bp:go_protein_targeting_t...2	SET	183	0.081192	0.007908	0.061632	0.093868	GO_bp:go_protein_targeting_to_membrane
GO_bp:go_endothelial_cell_ch...	SET	26	0.20114	0.0074148	0.15268	0.093868	GO_bp:go_endothelial_cell_chemotaxis
GO_bp:go_positive_regulation...136	SET	6	0.55783	0.0098837	0.42352	0.093911	GO_bp:go_positive_regulation_of_cell_proliferation_involved_in_heart_morphogenesis
GO_mf:go_choline_transmembra...	SET	4	0.56111	0.0081179	0.42636	0.094089	GO_mf:go_choline_transmembrane_transporter_activity
Curated_gene_sets:reactome_p...90	SET	18	0.26672	0.0081829	0.20268	0.094101	Curated_gene_sets:reactome_processing_of_intronless_pre_mrnas
Curated_gene_sets:murakami_u...4	SET	20	0.28156	0.0091049	0.21399	0.094136	Curated_gene_sets:murakami_uv_response_6hr_dn
GO_bp:go_peptidyl_aspartic_a...	SET	6	0.4793	0.0084924	0.36431	0.094157	GO_bp:go_peptidyl_aspartic_acid_modification
GO_mf:go_omega_peptidase_act...	SET	12	0.29981	0.0075113	0.22792	0.094193	GO_mf:go_omega_peptidase_activity
GO_bp:go_mitochondrial_proto...	SET	5	0.67073	0.010849	0.50996	0.094221	GO_bp:go_mitochondrial_proton_transporting_atp_synthase_complex_assembly
Curated_gene_sets:wang_targe...2	SET	42	0.17003	0.0079633	0.12936	0.09437	Curated_gene_sets:wang_targets_of_mll_cbp_fusion_up
GO_bp:go_cofactor_metabolic_...	SET	424	0.052717	0.0077656	0.040119	0.094433	GO_bp:go_cofactor_metabolic_process
GO_bp:go_peptide_cross_linki...2	SET	5	0.5276	0.0085338	0.40164	0.094498	GO_bp:go_peptide_cross_linking_via_chondroitin_4_sulfate_glycosaminoglycan
Curated_gene_sets:bilanges_s...3	SET	68	0.14018	0.0083481	0.10674	0.094543	Curated_gene_sets:bilanges_serum_sensitive_genes
Curated_gene_sets:wang_lsd1_...2	SET	25	0.23738	0.0085813	0.18081	0.094624	Curated_gene_sets:wang_lsd1_targets_up
GO_cc:go_t_tubule	SET	52	0.1586	0.0082626	0.1208	0.094631	GO_cc:go_t_tubule
GO_cc:go_cul4b_ring_e3_ubiqu...	SET	4	0.39435	0.0057053	0.30067	0.09484	GO_cc:go_cul4b_ring_e3_ubiquitin_ligase_complex
GO_bp:go_negative_regulation...519	SET	409	0.052603	0.0076136	0.040111	0.094862	GO_bp:go_negative_regulation_of_phosphorylation
GO_cc:go_phagocytic_vesicle	SET	118	0.096066	0.0075263	0.073264	0.094899	GO_cc:go_phagocytic_vesicle
Curated_gene_sets:boyault_li...10	SET	51	0.1438	0.0074197	0.10969	0.094948	Curated_gene_sets:boyault_liver_cancer_subclass_g3_dn
GO_cc:go_tethering_complex	SET	65	0.13522	0.0078737	0.10319	0.095027	GO_cc:go_tethering_complex
GO_bp:go_cell_proliferation_...5	SET	18	0.26341	0.0080814	0.20111	0.095146	GO_bp:go_cell_proliferation_involved_in_heart_morphogenesis
GO_bp:go_positive_regulation...692	SET	9	0.33461	0.0072606	0.25554	0.095207	GO_bp:go_positive_regulation_of_receptor_binding
GO_bp:go_activation_of_prote...3	SET	32	0.19612	0.0080196	0.14983	0.09528	GO_bp:go_activation_of_protein_kinase_b_activity
GO_mf:go_zinc_ion_transmembr...	SET	20	0.22103	0.0071474	0.16895	0.095402	GO_mf:go_zinc_ion_transmembrane_transporter_activity
GO_mf:go_cytochrome_b5_reduc...	SET	7	0.36634	0.0070109	0.28025	0.09558	GO_mf:go_cytochrome_b5_reductase_activity_acting_on_nad_p_h
Curated_gene_sets:lund_silen...	SET	15	0.29486	0.0082587	0.22557	0.095587	Curated_gene_sets:lund_silenced_by_methylation
GO_bp:go_acyl_carnitine_tran...	SET	5	0.45755	0.0074009	0.35003	0.095588	GO_bp:go_acyl_carnitine_transport
GO_mf:go_acyl_carnitine_tran...	SET	5	0.45755	0.0074009	0.35003	0.095588	GO_mf:go_acyl_carnitine_transmembrane_transporter_activity
GO_bp:go_negative_regulation...380	SET	299	0.061673	0.0076546	0.047181	0.09559	GO_bp:go_negative_regulation_of_locomotion
Curated_gene_sets:plasari_tg...1	SET	28	0.21766	0.0083262	0.16655	0.095638	Curated_gene_sets:plasari_tgfb1_signaling_via_nfic_10hr_dn
Curated_gene_sets:reactome_t...67	SET	8	0.43113	0.0088203	0.32991	0.095648	Curated_gene_sets:reactome_trail_signaling
Curated_gene_sets:gary_cd5_t...1	SET	414	0.052884	0.0076999	0.040475	0.095687	Curated_gene_sets:gary_cd5_targets_dn
GO_bp:go_skin_morphogenesis	SET	9	0.36169	0.0078481	0.27683	0.0957	GO_bp:go_skin_morphogenesis
GO_mf:go_ligase_activity_for...1	SET	7	0.39758	0.0076087	0.30439	0.095762	GO_mf:go_ligase_activity_forming_carbon_carbon_bonds
Curated_gene_sets:biocarta_g...1	SET	28	0.20414	0.0078093	0.1563	0.095771	Curated_gene_sets:biocarta_g1_pathway
GO_bp:go_bradykinin_cataboli...	SET	5	0.50343	0.0081429	0.38572	0.095927	GO_bp:go_bradykinin_catabolic_process
GO_bp:go_positive_regulation...797	SET	10	0.37247	0.0085191	0.28542	0.095957	GO_bp:go_positive_regulation_of_t_helper_17_type_immune_response
GO_bp:go_positive_regulation...326	SET	10	0.37152	0.0084973	0.2848	0.096041	GO_bp:go_positive_regulation_of_gonad_development
GO_cc:go_cell_projection_part	SET	1376	0.030156	0.007796	0.02312	0.096072	GO_cc:go_cell_projection_part
Curated_gene_sets:gabriely_m...	SET	275	0.065697	0.0078249	0.050371	0.096081	Curated_gene_sets:gabriely_mir21_targets
GO_bp:go_pituitary_gland_dev...	SET	41	0.1645	0.0076121	0.12616	0.096141	GO_bp:go_pituitary_gland_development
GO_bp:go_exogenous_drug_cata...	SET	22	0.22316	0.0075681	0.17115	0.096143	GO_bp:go_exogenous_drug_catabolic_process
Curated_gene_sets:kegg_rna_p...	SET	27	0.23625	0.0088748	0.18126	0.096239	Curated_gene_sets:kegg_rna_polymerase
Curated_gene_sets:reactome_n...36	SET	6	0.4478	0.0079342	0.34362	0.096269	Curated_gene_sets:reactome_neurofascin_interactions
Curated_gene_sets:kegg_color...	SET	62	0.13923	0.0079183	0.10696	0.096521	Curated_gene_sets:kegg_colorectal_cancer
GO_bp:go_positive_regulation...757	SET	7	0.43077	0.0082439	0.33096	0.096541	GO_bp:go_positive_regulation_of_spindle_checkpoint
GO_bp:go_cranial_nerve_forma...	SET	8	0.41328	0.0084551	0.31753	0.096546	GO_bp:go_cranial_nerve_formation
GO_bp:go_regulation_of_calci...4	SET	33	0.20462	0.0084966	0.15722	0.096558	GO_bp:go_regulation_of_calcium_ion_import
GO_bp:go_peptidyl_tyrosine_m...	SET	350	0.058233	0.0078092	0.044755	0.096612	GO_bp:go_peptidyl_tyrosine_modification
GO_bp:go_regulation_of_methy...	SET	13	0.31419	0.0081927	0.24154	0.09668	GO_bp:go_regulation_of_methylation_dependent_chromatin_silencing
GO_bp:go_multicellular_organ...4	SET	465	0.05119	0.0078882	0.039359	0.096708	GO_bp:go_multicellular_organismal_homeostasis
GO_bp:go_regulation_of_prote...35	SET	5	0.45098	0.0072946	0.34676	0.096714	GO_bp:go_regulation_of_protein_localization_to_chromatin
Curated_gene_sets:zhang_targ...	SET	84	0.11929	0.007892	0.091735	0.096754	Curated_gene_sets:zhang_targets_of_ewsr1_fli1_fusion
Curated_gene_sets:pid_tcr_ra...	SET	13	0.33533	0.008744	0.25795	0.096817	Curated_gene_sets:pid_tcr_ras_pathway
GO_bp:go_positive_regulation...649	SET	199	0.074958	0.00761	0.057695	0.096946	GO_bp:go_positive_regulation_of_protein_catabolic_process
GO_bp:go_positive_regulation...580	SET	14	0.30062	0.0081346	0.2314	0.096961	GO_bp:go_positive_regulation_of_nitric_oxide_synthase_biosynthetic_process
Curated_gene_sets:biocarta_p...23	SET	8	0.38968	0.0079722	0.29999	0.096988	Curated_gene_sets:biocarta_pparg_pathway
GO_bp:go_regulation_of_inosi...1	SET	5	0.42789	0.0069212	0.32949	0.097039	GO_bp:go_regulation_of_inositol_1_4_5_trisphosphate_sensitive_calcium_release_channel_activity
GO_bp:go_immature_t_cell_pro...1	SET	8	0.40331	0.0082511	0.31066	0.097109	GO_bp:go_immature_t_cell_proliferation
GO_cc:go_phosphorylase_kinas...	SET	3	1.0865	0.013613	0.83759	0.097301	GO_cc:go_phosphorylase_kinase_complex
GO_mf:go_phosphorylase_kinas...	SET	3	1.0865	0.013613	0.83759	0.097301	GO_mf:go_phosphorylase_kinase_activity
Curated_gene_sets:gaussmann_...2	SET	171	0.08672	0.0081674	0.066859	0.097316	Curated_gene_sets:gaussmann_mll_af4_fusion_targets_a_up
GO_bp:go_retina_vasculature_...1	SET	17	0.27674	0.0082512	0.21342	0.097382	GO_bp:go_retina_vasculature_development_in_camera_type_eye
GO_bp:go_regulation_of_cell_...10	SET	12	0.35087	0.0087905	0.2706	0.097392	GO_bp:go_regulation_of_cell_communication_by_electrical_coupling
GO_bp:go_positive_regulation...505	SET	30	0.16359	0.0064774	0.12624	0.097514	GO_bp:go_positive_regulation_of_microtubule_polymerization_or_depolymerization
GO_bp:go_positive_regulation...16	SET	99	0.11018	0.0079103	0.085059	0.09762	GO_bp:go_positive_regulation_of_adaptive_immune_response
Curated_gene_sets:quintens_e...	SET	78	0.12051	0.0076843	0.093063	0.097678	Curated_gene_sets:quintens_embryonic_brain_response_to_ir
GO_bp:go_cellular_response_t...125	SET	21	0.28233	0.0093549	0.21817	0.09783	GO_bp:go_cellular_response_to_zinc_ion
GO_mf:go_spectrin_binding	SET	28	0.1931	0.0073868	0.14923	0.097843	GO_mf:go_spectrin_binding
Curated_gene_sets:reactome_h...7	SET	66	0.13303	0.0078051	0.10281	0.097849	Curated_gene_sets:reactome_hdr_through_homologous_recombination_hrr
GO_cc:go_cytoplasmic_vesicle...	SET	1426	0.029438	0.0077365	0.022752	0.097861	GO_cc:go_cytoplasmic_vesicle_part
GO_bp:go_sphingomyelin_metab...	SET	6	0.43365	0.0076836	0.33518	0.097878	GO_bp:go_sphingomyelin_metabolic_process
GO_mf:go_importin_alpha_fami...	SET	5	0.55542	0.008984	0.42931	0.097884	GO_mf:go_importin_alpha_family_protein_binding
Curated_gene_sets:kegg_cytos...	SET	53	0.17426	0.0091653	0.13469	0.097885	Curated_gene_sets:kegg_cytosolic_dna_sensing_pathway
GO_mf:go_transcription_cofac...	SET	40	0.18333	0.0083794	0.14171	0.097898	GO_mf:go_transcription_cofactor_binding
GO_mf:go_proton_channel_acti...	SET	7	0.38153	0.0073015	0.29508	0.098019	GO_mf:go_proton_channel_activity
Curated_gene_sets:reactome_f...10	SET	131	0.099729	0.0082296	0.077136	0.098033	Curated_gene_sets:reactome_fc_epsilon_receptor_fceri_signaling
GO_bp:go_eating_behavior	SET	33	0.20947	0.0086982	0.1621	0.098138	GO_bp:go_eating_behavior
Curated_gene_sets:weng_por_t...2	SET	18	0.25442	0.0078056	0.19694	0.098212	Curated_gene_sets:weng_por_targets_global_up
GO_bp:go_endocardium_morphog...	SET	6	0.45315	0.008029	0.35078	0.098218	GO_bp:go_endocardium_morphogenesis
GO_bp:go_maintenance_of_prot...2	SET	39	0.15586	0.0070346	0.12068	0.098279	GO_bp:go_maintenance_of_protein_localization_in_organelle
Curated_gene_sets:petrova_pr...2	SET	25	0.21747	0.0078612	0.16847	0.098398	Curated_gene_sets:petrova_prox1_targets_up
Curated_gene_sets:pid_p38_mk...2	SET	26	0.20815	0.0076734	0.16135	0.098524	Curated_gene_sets:pid_p38_mkk3_6pathway
GO_bp:go_positive_regulation...582	SET	7	0.44282	0.0084744	0.34328	0.098543	GO_bp:go_positive_regulation_of_nlrp3_inflammasome_complex_assembly
GO_bp:go_cellular_response_t...105	SET	7	0.48425	0.0092673	0.37544	0.098566	GO_bp:go_cellular_response_to_salt
Curated_gene_sets:biocarta_c...8	SET	11	0.292	0.0070043	0.22651	0.098692	Curated_gene_sets:biocarta_cbl_pathway
GO_mf:go_tetrapyrrole_binding	SET	137	0.091895	0.0077536	0.071326	0.098817	GO_mf:go_tetrapyrrole_binding
Curated_gene_sets:reactome_t...73	SET	52	0.15202	0.0079198	0.11804	0.098919	Curated_gene_sets:reactome_transcriptional_activation_of_mitochondrial_biogenesis
GO_bp:go_positive_regulation...327	SET	7	0.44762	0.0085663	0.34763	0.098945	GO_bp:go_positive_regulation_of_gonadotropin_secretion
GO_bp:go_blastoderm_segmenta...	SET	19	0.22713	0.0071591	0.17642	0.098974	GO_bp:go_blastoderm_segmentation
Curated_gene_sets:stearman_t...	SET	34	0.16554	0.0069769	0.12858	0.098985	Curated_gene_sets:stearman_tumor_field_effect_up
GO_bp:go_intermediate_filame...1	SET	46	0.16078	0.0078796	0.12492	0.099043	GO_bp:go_intermediate_filament_based_process
GO_bp:go_lung_alveolus_devel...	SET	40	0.17665	0.0080745	0.13727	0.099069	GO_bp:go_lung_alveolus_development
GO_bp:go_blood_vessel_morpho...	SET	560	0.046715	0.0078797	0.036304	0.099094	GO_bp:go_blood_vessel_morphogenesis
Curated_gene_sets:weston_veg...3	SET	61	0.13696	0.0077264	0.10647	0.099176	Curated_gene_sets:weston_vegfa_targets_3hr
GO_bp:go_regulation_of_prote...20	SET	14	0.26253	0.0071039	0.2041	0.099184	GO_bp:go_regulation_of_protein_glycosylation
Curated_gene_sets:matzuk_cen...	SET	28	0.19436	0.0074351	0.15111	0.0992	Curated_gene_sets:matzuk_central_for_female_fertility
GO_bp:go_snrna_transcription	SET	71	0.13758	0.0083713	0.10697	0.0992	GO_bp:go_snrna_transcription
GO_bp:go_cellular_magnesium_...	SET	4	0.45407	0.0065694	0.3531	0.099237	GO_bp:go_cellular_magnesium_ion_homeostasis
Curated_gene_sets:reactome_p...7	SET	9	0.3291	0.007141	0.25607	0.099372	Curated_gene_sets:reactome_p75ntr_regulates_axonogenesis
Curated_gene_sets:gryder_pax...2	SET	433	0.055546	0.0082667	0.043225	0.099403	Curated_gene_sets:gryder_pax3foxo1_enhancers_ko_down
Curated_gene_sets:scian_cell...1	SET	22	0.21091	0.0071528	0.16417	0.099456	Curated_gene_sets:scian_cell_cycle_targets_of_tp53_and_tp73_dn
GO_bp:go_response_to_fluid_s...	SET	33	0.19273	0.0080028	0.15002	0.099463	GO_bp:go_response_to_fluid_shear_stress
GO_bp:go_protein_homotetrame...	SET	81	0.11512	0.0074796	0.089617	0.099483	GO_bp:go_protein_homotetramerization
GO_bp:go_response_to_retinoi...	SET	106	0.10814	0.0080322	0.084189	0.099502	GO_bp:go_response_to_retinoic_acid
Curated_gene_sets:zheng_foxp...1	SET	7	0.43037	0.0082363	0.3351	0.099526	Curated_gene_sets:zheng_foxp3_targets_dn
GO_bp:go_positive_regulation...589	SET	218	0.072427	0.0076922	0.056431	0.099676	GO_bp:go_positive_regulation_of_nucleobase_containing_compound_metabolic_process
GO_bp:go_interleukin_12_bios...	SET	7	0.379	0.0072531	0.29546	0.099797	GO_bp:go_interleukin_12_biosynthetic_process
GO_bp:go_establishment_of_si...	SET	7	0.35995	0.0068885	0.28073	0.099897	GO_bp:go_establishment_of_sister_chromatid_cohesion
Curated_gene_sets:boylan_mul...8	SET	26	0.20971	0.0077307	0.16361	0.099979	Curated_gene_sets:boylan_multiple_myeloma_d_cluster_up
GO_bp:go_regulation_of_rna_s...	SET	122	0.09233	0.0073544	0.072043	0.1	GO_bp:go_regulation_of_rna_splicing
GO_bp:go_response_to_laminar...	SET	14	0.3104	0.0083993	0.24224	0.10004	GO_bp:go_response_to_laminar_fluid_shear_stress
GO_bp:go_regulation_of_golgi...2	SET	8	0.35458	0.0072541	0.27671	0.10004	GO_bp:go_regulation_of_golgi_to_plasma_membrane_protein_transport
Curated_gene_sets:kegg_wnt_s...	SET	146	0.085248	0.0074235	0.066541	0.10008	Curated_gene_sets:kegg_wnt_signaling_pathway
Curated_gene_sets:reactome_m...87	SET	51	0.15305	0.0078966	0.11948	0.10011	Curated_gene_sets:reactome_mrna_splicing_minor_pathway
GO_bp:go_g_protein_coupled_a...	SET	19	0.24222	0.0076347	0.18912	0.10014	GO_bp:go_g_protein_coupled_acetylcholine_receptor_signaling_pathway
GO_bp:go_response_to_food	SET	36	0.18057	0.0078309	0.14101	0.10018	GO_bp:go_response_to_food
GO_bp:go_positive_regulation...392	SET	32	0.18518	0.0075721	0.1447	0.10034	GO_bp:go_positive_regulation_of_interleukin_12_production
GO_mf:go_trna_adenine_methyl...	SET	5	0.45264	0.0073214	0.35371	0.10034	GO_mf:go_trna_adenine_methyltransferase_activity
GO_bp:go_regulation_of_membr...6	SET	402	0.054788	0.0078632	0.042829	0.10042	GO_bp:go_regulation_of_membrane_potential
Curated_gene_sets:wagschal_e...	SET	14	0.29382	0.0079506	0.2297	0.10043	Curated_gene_sets:wagschal_ehmt2_targets_up
Curated_gene_sets:biocarta_k...	SET	45	0.16133	0.0078202	0.12618	0.10053	Curated_gene_sets:biocarta_keratinocyte_pathway
GO_bp:go_regulation_of_prote...32	SET	105	0.097462	0.0072052	0.076252	0.10061	GO_bp:go_regulation_of_protein_localization_to_cell_periphery
GO_bp:go_establishment_of_or...	SET	475	0.048412	0.0075379	0.037878	0.10062	GO_bp:go_establishment_of_organelle_localization
Curated_gene_sets:mcclung_de...2	SET	44	0.16318	0.0078217	0.12783	0.10089	Curated_gene_sets:mcclung_delta_fosb_targets_8wk
GO_bp:go_regulation_of_lysos...1	SET	13	0.3364	0.008772	0.26358	0.10094	GO_bp:go_regulation_of_lysosomal_lumen_ph
GO_bp:go_fat_soluble_vitamin...3	SET	43	0.16516	0.0078267	0.12943	0.10097	GO_bp:go_fat_soluble_vitamin_metabolic_process
GO_bp:go_cellular_response_t...2	SET	198	0.075486	0.0076446	0.059167	0.10102	GO_bp:go_cellular_response_to_acid_chemical
GO_bp:go_cell_migration_invo...1	SET	12	0.32883	0.0082383	0.25778	0.10105	GO_bp:go_cell_migration_involved_in_gastrulation
Curated_gene_sets:chassot_sk...	SET	11	0.34186	0.0082003	0.26801	0.10107	Curated_gene_sets:chassot_skin_wound
GO_bp:go_regulation_of_antig...4	SET	60	0.13355	0.0074722	0.10473	0.10114	GO_bp:go_regulation_of_antigen_receptor_mediated_signaling_pathway
Curated_gene_sets:osawa_tnf_...	SET	10	0.28022	0.0064091	0.21989	0.10128	Curated_gene_sets:osawa_tnf_targets
GO_bp:go_response_to_chemoki...	SET	91	0.11836	0.0081489	0.092904	0.10134	GO_bp:go_response_to_chemokine
GO_bp:go_smoothened_signalin...3	SET	7	0.47237	0.0090399	0.3708	0.10135	GO_bp:go_smoothened_signaling_pathway_involved_in_ventral_spinal_cord_patterning
GO_bp:go_hindbrain_developme...	SET	145	0.086992	0.0075496	0.068289	0.10136	GO_bp:go_hindbrain_development
GO_bp:go_eosinophil_migration	SET	24	0.22342	0.0079135	0.17539	0.10136	GO_bp:go_eosinophil_migration
GO_bp:go_neurotrophin_signal...	SET	37	0.16778	0.0073763	0.13175	0.10143	GO_bp:go_neurotrophin_signaling_pathway
Curated_gene_sets:holleman_a...2	SET	24	0.20586	0.0072915	0.16171	0.10152	Curated_gene_sets:holleman_asparaginase_resistance_all_up
GO_bp:go_positive_regulation...521	SET	10	0.35339	0.0080826	0.27765	0.10156	GO_bp:go_positive_regulation_of_monocyte_differentiation
Curated_gene_sets:gargalovic...23	SET	24	0.23027	0.0081563	0.18102	0.10168	Curated_gene_sets:gargalovic_response_to_oxidized_phospholipids_yellow_dn
Curated_gene_sets:kegg_citra...	SET	29	0.19648	0.0076488	0.1545	0.10175	Curated_gene_sets:kegg_citrate_cycle_tca_cycle
GO_mf:go_zinc_ion_binding	SET	767	0.038845	0.0076253	0.03055	0.10178	GO_mf:go_zinc_ion_binding
GO_cc:go_proton_transporting...1	SET	21	0.21566	0.0071459	0.16978	0.102	GO_cc:go_proton_transporting_atp_synthase_complex
Curated_gene_sets:der_ifn_be...1	SET	7	0.36456	0.0069767	0.28712	0.1021	Curated_gene_sets:der_ifn_beta_response_dn
Curated_gene_sets:benporath_...7	SET	1049	0.035367	0.0080564	0.027859	0.10214	Curated_gene_sets:benporath_es_with_h3k27me3
GO_bp:go_regulation_of_trans...8	SET	14	0.31639	0.0085614	0.24941	0.10231	GO_bp:go_regulation_of_transcription_from_rna_polymerase_ii_promoter_involved_in_heart_development
GO_bp:go_interleukin_23_prod...	SET	8	0.4048	0.0082815	0.31912	0.10232	GO_bp:go_interleukin_23_production
Curated_gene_sets:durchdewal...1	SET	249	0.066612	0.0075547	0.05254	0.10244	Curated_gene_sets:durchdewald_skin_carcinogenesis_dn
GO_bp:go_tetrapyrrole_biosyn...	SET	27	0.17808	0.0066898	0.14049	0.10248	GO_bp:go_tetrapyrrole_biosynthetic_process
GO_bp:go_regulation_of_endot...1	SET	19	0.22134	0.0069764	0.17464	0.10252	GO_bp:go_regulation_of_endothelial_cell_chemotaxis
GO_bp:go_positive_regulation...790	SET	25	0.22264	0.0080484	0.17569	0.10254	GO_bp:go_positive_regulation_of_t_cell_mediated_cytotoxicity
GO_bp:go_secretion	SET	1566	0.027552	0.0075578	0.021755	0.10268	GO_bp:go_secretion
Curated_gene_sets:verrecchia...4	SET	20	0.26251	0.0084888	0.20736	0.10277	Curated_gene_sets:verrecchia_response_to_tgfb1_c2
Curated_gene_sets:rizki_tumo...2	SET	64	0.12361	0.0071423	0.097646	0.10278	Curated_gene_sets:rizki_tumor_invasiveness_2d_up
GO_bp:go_positive_regulation...22	SET	6	0.48742	0.0086362	0.38503	0.10278	GO_bp:go_positive_regulation_of_alkaline_phosphatase_activity
GO_cc:go_cell_cell_junction	SET	426	0.051919	0.0076657	0.041047	0.10297	GO_cc:go_cell_cell_junction
GO_bp:go_positive_regulation...60	SET	40	0.16917	0.0077324	0.13378	0.10303	GO_bp:go_positive_regulation_of_b_cell_proliferation
Curated_gene_sets:biocarta_p...16	SET	11	0.31223	0.0074897	0.24694	0.10305	Curated_gene_sets:biocarta_plateletapp_pathway
Curated_gene_sets:turjanski_...2	SET	9	0.38166	0.0082816	0.30189	0.10308	Curated_gene_sets:turjanski_mapk14_targets
Curated_gene_sets:reactome_i...41	SET	8	0.28479	0.0058262	0.22536	0.10318	Curated_gene_sets:reactome_interleukin_1_processing
GO_bp:go_negative_regulation...277	SET	241	0.066851	0.0074607	0.052901	0.10318	GO_bp:go_negative_regulation_of_growth
GO_bp:go_negative_regulation...625	SET	44	0.16174	0.0077528	0.12802	0.10324	GO_bp:go_negative_regulation_of_smooth_muscle_cell_proliferation
Curated_gene_sets:krishnan_f...1	SET	10	0.24935	0.0057031	0.19743	0.10331	Curated_gene_sets:krishnan_furin_targets_dn
GO_bp:go_intracellular_trans...	SET	1721	0.026166	0.007491	0.020727	0.10341	GO_bp:go_intracellular_transport
GO_bp:go_regulation_of_organ...4	SET	8	0.28813	0.0058946	0.22826	0.10344	GO_bp:go_regulation_of_organelle_transport_along_microtubule
GO_bp:go_long_chain_fatty_ac...3	SET	5	0.4325	0.0069956	0.34274	0.10351	GO_bp:go_long_chain_fatty_acid_import_across_plasma_membrane
GO_bp:go_activation_of_phosp...2	SET	6	0.49979	0.0088554	0.39608	0.10351	GO_bp:go_activation_of_phospholipase_d_activity
Curated_gene_sets:pid_wnt_no...	SET	31	0.17645	0.0071019	0.13988	0.10358	Curated_gene_sets:pid_wnt_noncanonical_pathway
GO_bp:go_positive_regulation...634	SET	6	0.456	0.0080796	0.3615	0.10359	GO_bp:go_positive_regulation_of_plasminogen_activation
GO_mf:go_nucleotide_sugar_tr...	SET	13	0.2678	0.0069831	0.21231	0.1036	GO_mf:go_nucleotide_sugar_transmembrane_transporter_activity
Curated_gene_sets:benporath_...8	SET	751	0.038762	0.0075323	0.030733	0.10362	Curated_gene_sets:benporath_myc_max_targets
Curated_gene_sets:blum_respo...1	SET	324	0.056482	0.0072926	0.044786	0.10364	Curated_gene_sets:blum_response_to_salirasib_dn
Curated_gene_sets:kondo_pros...2	SET	186	0.07883	0.00774	0.062522	0.10369	Curated_gene_sets:kondo_prostate_cancer_with_h3k27me3
Curated_gene_sets:mcbryan_pu...7	SET	73	0.12198	0.0075256	0.096798	0.10381	Curated_gene_sets:mcbryan_pubertal_breast_6_7wk_dn
GO_cc:go_death_inducing_sign...	SET	9	0.36977	0.0080236	0.29349	0.10386	GO_cc:go_death_inducing_signaling_complex
GO_bp:go_amino_acid_transmem...	SET	77	0.1143	0.0072417	0.090741	0.10391	GO_bp:go_amino_acid_transmembrane_transport
Curated_gene_sets:kobayashi_...5	SET	19	0.2474	0.0077978	0.19642	0.10393	Curated_gene_sets:kobayashi_response_to_romidepsin
Curated_gene_sets:khetchoumi...2	SET	44	0.15888	0.0076159	0.12623	0.10408	Curated_gene_sets:khetchoumian_trim24_targets_up
Curated_gene_sets:hollern_mi...1	SET	14	0.30526	0.0082603	0.24256	0.10411	Curated_gene_sets:hollern_microacinar_breast_tumor_dn
GO_mf:go_oxo_acid_lyase_acti...	SET	6	0.41385	0.0073327	0.32888	0.10414	GO_mf:go_oxo_acid_lyase_activity
GO_mf:go_axon_guidance_recep...	SET	8	0.37092	0.0075885	0.2948	0.10417	GO_mf:go_axon_guidance_receptor_activity
GO_bp:go_regulation_of_bindi...1	SET	354	0.055588	0.0074962	0.044231	0.10442	GO_bp:go_regulation_of_binding
GO_mf:go_ww_domain_binding	SET	22	0.22876	0.007758	0.18208	0.1045	GO_mf:go_ww_domain_binding
GO_bp:go_regulation_of_glial...1	SET	9	0.36982	0.0080246	0.29437	0.10451	GO_bp:go_regulation_of_glial_cell_apoptotic_process
GO_bp:go_rna_splicing_via_tr...	SET	311	0.058962	0.0074611	0.046959	0.10464	GO_bp:go_rna_splicing_via_transesterification_reactions
GO_bp:go_regulation_of_syste...2	SET	86	0.1166	0.0078053	0.092913	0.10476	GO_bp:go_regulation_of_systemic_arterial_blood_pressure
GO_bp:go_signal_transduction...2	SET	891	0.035684	0.0075243	0.028443	0.10482	GO_bp:go_signal_transduction_by_protein_phosphorylation
GO_bp:go_determination_of_di...	SET	6	0.55177	0.0097764	0.43989	0.10487	GO_bp:go_determination_of_digestive_tract_left_right_asymmetry
GO_bp:go_rna_5_end_processing	SET	21	0.21727	0.0071992	0.17322	0.10488	GO_bp:go_rna_5_end_processing
Curated_gene_sets:weng_por_t...4	SET	37	0.16473	0.0072423	0.13135	0.1049	Curated_gene_sets:weng_por_targets_liver_up
Curated_gene_sets:reactome_t...50	SET	12	0.29312	0.0073438	0.23373	0.10491	Curated_gene_sets:reactome_tp53_regulates_transcription_of_caspase_activators_and_caspases
GO_bp:go_regulation_of_micro...5	SET	25	0.21225	0.0076726	0.16926	0.10494	GO_bp:go_regulation_of_microtubule_depolymerization
Curated_gene_sets:kang_cispl...1	SET	8	0.34715	0.0071022	0.27691	0.10499	Curated_gene_sets:kang_cisplatin_resistance_dn
GO_bp:go_synaptic_transmissi...1	SET	28	0.19878	0.0076039	0.15857	0.10501	GO_bp:go_synaptic_transmission_cholinergic
GO_cc:go_late_endosome_lumen	SET	9	0.38526	0.0083596	0.30752	0.10515	GO_cc:go_late_endosome_lumen
GO_bp:go_golgi_to_vacuole_tr...	SET	14	0.27395	0.0074129	0.21877	0.10525	GO_bp:go_golgi_to_vacuole_transport
Curated_gene_sets:kegg_pyruv...	SET	39	0.16935	0.0076433	0.13528	0.10533	Curated_gene_sets:kegg_pyruvate_metabolism
Curated_gene_sets:biocarta_v...1	SET	24	0.19576	0.0069337	0.15642	0.10539	Curated_gene_sets:biocarta_vdr_pathway
GO_cc:go_astrocyte_end_foot	SET	5	0.43604	0.0070529	0.34842	0.10539	GO_cc:go_astrocyte_end_foot
GO_bp:go_common_partner_smad...	SET	6	0.44419	0.0078703	0.35497	0.10541	GO_bp:go_common_partner_smad_protein_phosphorylation
Curated_gene_sets:ross_aml_w...1	SET	74	0.12452	0.0077346	0.099551	0.10551	Curated_gene_sets:ross_aml_with_aml1_eto_fusion
GO_bp:go_thymocyte_migration	SET	6	0.40599	0.0071934	0.3246	0.10553	GO_bp:go_thymocyte_migration
GO_mf:go_transcription_coact...1	SET	303	0.059761	0.0074659	0.047811	0.10567	GO_mf:go_transcription_coactivator_activity
Curated_gene_sets:reactome_s...110	SET	9	0.28785	0.006246	0.23032	0.1057	Curated_gene_sets:reactome_sperm_motility_and_taxes
GO_bp:go_positive_regulation...423	SET	26	0.20836	0.0076811	0.16675	0.10575	GO_bp:go_positive_regulation_of_isotype_switching
Curated_gene_sets:reactome_i...1	SET	6	0.38719	0.0068603	0.30995	0.10581	Curated_gene_sets:reactome_ikba_variant_leads_to_eda_id
GO_mf:go_glycine_transmembra...	SET	7	0.31898	0.0061045	0.25547	0.10591	GO_mf:go_glycine_transmembrane_transporter_activity
Curated_gene_sets:biocarta_c...18	SET	20	0.215	0.0069524	0.17225	0.106	Curated_gene_sets:biocarta_ceramide_pathway
GO_bp:go_retinal_bipolar_neu...	SET	5	0.56912	0.0092054	0.45602	0.10602	GO_bp:go_retinal_bipolar_neuron_differentiation
Curated_gene_sets:reactome_d...62	SET	5	0.44689	0.0072284	0.35816	0.10607	Curated_gene_sets:reactome_disinhibition_of_snare_formation
GO_bp:go_negative_regulation...33	SET	27	0.20148	0.0075688	0.16148	0.10608	GO_bp:go_negative_regulation_of_antigen_receptor_mediated_signaling_pathway
GO_bp:go_folate_transmembran...	SET	6	0.49034	0.008688	0.39302	0.10609	GO_bp:go_folate_transmembrane_transport
Curated_gene_sets:kegg_natur...	SET	131	0.099788	0.0082345	0.079991	0.10612	Curated_gene_sets:kegg_natural_killer_cell_mediated_cytotoxicity
GO_bp:go_postsynaptic_signal...	SET	9	0.25117	0.0054501	0.20134	0.10612	GO_bp:go_postsynaptic_signal_transduction
Curated_gene_sets:iwanaga_ca...2	SET	335	0.057015	0.0074832	0.045718	0.10619	Curated_gene_sets:iwanaga_carcinogenesis_by_kras_pten_dn
GO_bp:go_neurological_system...	SET	9	0.36883	0.0080031	0.29574	0.10619	GO_bp:go_neurological_system_process_involved_in_regulation_of_systemic_arterial_blood_pressure
GO_cc:go_interstitial_matrix	SET	12	0.31198	0.0078162	0.25022	0.10624	GO_cc:go_interstitial_matrix
GO_bp:go_negative_regulation...337	SET	9	0.29709	0.0064465	0.23838	0.10633	GO_bp:go_negative_regulation_of_interleukin_6_secretion
GO_cc:go_basal_part_of_cell	SET	51	0.14444	0.0074525	0.11597	0.10649	GO_cc:go_basal_part_of_cell
Curated_gene_sets:weinmann_a...2	SET	26	0.20873	0.0076947	0.16763	0.10654	Curated_gene_sets:weinmann_adaptation_to_hypoxia_up
GO_bp:go_vesicle_fusion_with...2	SET	6	0.44051	0.007805	0.35381	0.10657	GO_bp:go_vesicle_fusion_with_golgi_apparatus
GO_bp:go_regulation_of_cohes...	SET	4	0.44867	0.0064913	0.36048	0.10664	GO_bp:go_regulation_of_cohesin_loading
GO_bp:go_positive_regulation...147	SET	308	0.057485	0.0072396	0.046189	0.10666	GO_bp:go_positive_regulation_of_cellular_protein_localization
Curated_gene_sets:okumura_in...	SET	168	0.078782	0.0073549	0.063314	0.10671	Curated_gene_sets:okumura_inflammatory_response_lps
GO_bp:go_error_prone_transle...	SET	20	0.1909	0.0061733	0.15344	0.10673	GO_bp:go_error_prone_translesion_synthesis
Curated_gene_sets:kegg_drug_...2	SET	50	0.17061	0.0087162	0.13718	0.10682	Curated_gene_sets:kegg_drug_metabolism_other_enzymes
GO_bp:go_viral_translation	SET	13	0.29413	0.0076697	0.23673	0.10704	GO_bp:go_viral_translation
GO_bp:go_regulation_of_cytop...2	SET	26	0.20658	0.0076152	0.16629	0.10707	GO_bp:go_regulation_of_cytoplasmic_translation
GO_bp:go_regulation_of_cereb...	SET	10	0.28059	0.0064177	0.22594	0.10715	GO_bp:go_regulation_of_cerebellar_granule_cell_precursor_proliferation
Curated_gene_sets:johnstone_...5	SET	809	0.037443	0.00754	0.030175	0.10734	Curated_gene_sets:johnstone_parvb_targets_3_dn
GO_mf:go_histone_lysine_n_me...	SET	43	0.15187	0.0071965	0.1224	0.10737	GO_mf:go_histone_lysine_n_methyltransferase_activity
Curated_gene_sets:reactome_n...26	SET	56	0.14525	0.0078521	0.1171	0.10743	Curated_gene_sets:reactome_negative_regulation_of_notch4_signaling
GO_bp:go_replication_fork_ar...	SET	5	0.51236	0.0082875	0.41325	0.10752	GO_bp:go_replication_fork_arrest
Curated_gene_sets:reactome_a...103	SET	301	0.059336	0.0073887	0.047858	0.10753	Curated_gene_sets:reactome_asparagine_n_linked_glycosylation
Curated_gene_sets:gregory_sy...	SET	135	0.092202	0.007723	0.074372	0.10754	Curated_gene_sets:gregory_synthetic_lethal_with_imatinib
Curated_gene_sets:reactome_s...77	SET	98	0.10298	0.0073562	0.083078	0.10758	Curated_gene_sets:reactome_signaling_by_ntrks
GO_bp:go_embryonic_heart_tub...	SET	70	0.12984	0.007845	0.1048	0.10769	GO_bp:go_embryonic_heart_tube_development
Curated_gene_sets:kokkinakis...2	SET	128	0.094494	0.0077084	0.076274	0.10771	Curated_gene_sets:kokkinakis_methionine_deprivation_48hr_up
Curated_gene_sets:reactome_f...15	SET	12	0.29272	0.0073337	0.2363	0.10773	Curated_gene_sets:reactome_fcgr_activation
GO_bp:go_regulation_of_prote...22	SET	19	0.21892	0.0069002	0.17676	0.10777	GO_bp:go_regulation_of_protein_homodimerization_activity
GO_bp:go_retrograde_neuronal...	SET	5	0.37074	0.0059967	0.29934	0.10777	GO_bp:go_retrograde_neuronal_dense_core_vesicle_transport
GO_bp:go_cell_fate_specifica...1	SET	82	0.11215	0.0073311	0.090572	0.10783	GO_bp:go_cell_fate_specification
GO_bp:go_neural_plate_region...	SET	6	0.45114	0.0079934	0.3644	0.10786	GO_bp:go_neural_plate_regionalization
GO_bp:go_protein_repair	SET	6	0.4614	0.0081752	0.37277	0.10791	GO_bp:go_protein_repair
GO_bp:go_mitochondrial_respi...1	SET	89	0.11894	0.0080987	0.096095	0.10792	GO_bp:go_mitochondrial_respiratory_chain_complex_assembly
GO_cc:go_oligosaccharyltrans...	SET	12	0.25223	0.0063193	0.2038	0.10793	GO_cc:go_oligosaccharyltransferase_complex
GO_bp:go_regulation_of_calci...6	SET	81	0.11879	0.0077181	0.096002	0.10799	GO_bp:go_regulation_of_calcium_ion_transmembrane_transporter_activity
Curated_gene_sets:reactome_v...18	SET	12	0.35197	0.0088181	0.28454	0.10805	Curated_gene_sets:reactome_vldlr_internalisation_and_degradation
Curated_gene_sets:bertucci_m...1	SET	169	0.079292	0.0074244	0.06412	0.10812	Curated_gene_sets:bertucci_medullary_vs_ductal_breast_cancer_dn
GO_bp:go_positive_regulation...829	SET	21	0.21283	0.0070522	0.17216	0.1082	GO_bp:go_positive_regulation_of_transcription_from_rna_polymerase_ii_promoter_involved_in_cellular_response_to_chemical_stimulus
Curated_gene_sets:biocarta_f...2	SET	9	0.34019	0.0073818	0.27524	0.10824	Curated_gene_sets:biocarta_fbw7_pathway
Curated_gene_sets:benporath_...10	SET	951	0.034894	0.0075888	0.028241	0.10831	Curated_gene_sets:benporath_nanog_targets
GO_bp:go_nail_development	SET	10	0.29686	0.0067898	0.24057	0.10861	GO_bp:go_nail_development
GO_bp:go_negative_regulation...306	SET	5	0.66127	0.010696	0.53615	0.10873	GO_bp:go_negative_regulation_of_immature_t_cell_proliferation
GO_bp:go_interleukin_18_prod...	SET	11	0.27882	0.0066882	0.2261	0.10876	GO_bp:go_interleukin_18_production
GO_bp:go_neuron_projection_e...1	SET	152	0.082466	0.0073261	0.066878	0.10878	GO_bp:go_neuron_projection_extension
GO_bp:go_negative_regulation...124	SET	57	0.12702	0.0069273	0.10303	0.10884	GO_bp:go_negative_regulation_of_cell_substrate_adhesion
GO_bp:go_branching_morphogen...2	SET	146	0.08791	0.0076553	0.071325	0.10889	GO_bp:go_branching_morphogenesis_of_an_epithelial_tube
GO_bp:go_positive_regulation...84	SET	54	0.13251	0.0070346	0.10751	0.1089	GO_bp:go_positive_regulation_of_calcium_ion_transport_into_cytosol
Curated_gene_sets:reactome_b...27	SET	10	0.32498	0.007433	0.2637	0.10891	Curated_gene_sets:reactome_biotin_transport_and_metabolism
GO_bp:go_positive_regulation...596	SET	46	0.15381	0.0075379	0.12481	0.10892	GO_bp:go_positive_regulation_of_organ_growth
Curated_gene_sets:gargalovic...21	SET	52	0.13257	0.0069067	0.10759	0.10895	Curated_gene_sets:gargalovic_response_to_oxidized_phospholipids_turquoise_dn
GO_mf:go_vinculin_binding	SET	9	0.33836	0.007342	0.27513	0.10939	GO_mf:go_vinculin_binding
Curated_gene_sets:reactome_p...80	SET	18	0.22797	0.006994	0.18554	0.10961	Curated_gene_sets:reactome_pre_notch_processing_in_golgi
Curated_gene_sets:sana_respo...1	SET	83	0.10963	0.0072099	0.089225	0.10961	Curated_gene_sets:sana_response_to_ifng_dn
Curated_gene_sets:reactome_m...44	SET	145	0.084802	0.0073596	0.069019	0.10961	Curated_gene_sets:reactome_metabolism_of_steroids
Curated_gene_sets:lim_mammar...5	SET	403	0.051185	0.007355	0.041666	0.10964	Curated_gene_sets:lim_mammary_stem_cell_dn
GO_bp:go_endocardial_cushion...3	SET	33	0.18849	0.007827	0.15349	0.10972	GO_bp:go_endocardial_cushion_morphogenesis
GO_cc:go_anchored_component_...4	SET	5	0.49594	0.0080217	0.40392	0.10977	GO_cc:go_anchored_component_of_postsynaptic_membrane
GO_cc:go_endocytic_vesicle_m...	SET	153	0.082379	0.0073423	0.067098	0.10978	GO_cc:go_endocytic_vesicle_membrane
Curated_gene_sets:acosta_pro...2	SET	82	0.10609	0.0069354	0.086441	0.10986	Curated_gene_sets:acosta_proliferation_independent_myc_targets_up
Curated_gene_sets:biocarta_e...14	SET	11	0.2901	0.0069587	0.23645	0.10994	Curated_gene_sets:biocarta_eponfkb_pathway
GO_bp:go_postreplication_rep...	SET	50	0.12983	0.006633	0.10584	0.10999	GO_bp:go_postreplication_repair
Curated_gene_sets:biocarta_i...8	SET	15	0.30276	0.0084797	0.24684	0.11001	Curated_gene_sets:biocarta_il17_pathway
Curated_gene_sets:shaffer_ir...5	SET	64	0.13524	0.0078141	0.11033	0.11015	Curated_gene_sets:shaffer_irf4_targets_in_plasma_cell_vs_mature_b_lymphocyte
GO_bp:go_cell_aging	SET	103	0.099713	0.0073015	0.081393	0.11028	GO_bp:go_cell_aging
GO_bp:go_synapsis	SET	45	0.15974	0.0077431	0.13041	0.11032	GO_bp:go_synapsis
[truncated: 13,486 more rows]

## Sheet: 3.) eQTL mapping
uniqID	db	tissue	gene	testedAllele	p	signed_stats	FDR	RiskIncAllele	alignedDirection	chr	pos	symbol	eqtlMapFilt
12:104846282:A:G	GTEx/v8	Adipose_Subcutaneous	ENSG00000136010	A	7.50985e-05	0.288197	0.00196187	A	+	12	104846282	ALDH1L2	1
9:15533394:C:T	GTEx/v8	Adipose_Subcutaneous	ENSG00000164989	C	1.12897e-06	0.141019	1.8232e-06	NA	NA	9	15533394	CCDC171	1
9:15536667:A:G	GTEx/v8	Adipose_Subcutaneous	ENSG00000164989	A	2.06148e-06	0.137542	1.8232e-06	NA	NA	9	15536667	CCDC171	1
9:15536855:A:T	GTEx/v8	Adipose_Subcutaneous	ENSG00000164989	T	2.33752e-06	0.136816	1.8232e-06	NA	NA	9	15536855	CCDC171	1
9:15538695:C:T	GTEx/v8	Adipose_Subcutaneous	ENSG00000164989	T	1.19252e-06	0.139424	1.8232e-06	NA	NA	9	15538695	CCDC171	1
9:15539811:A:G	GTEx/v8	Adipose_Subcutaneous	ENSG00000164989	A	1.094e-06	0.140082	1.8232e-06	NA	NA	9	15539811	CCDC171	1
9:15539893:A:T	GTEx/v8	Adipose_Subcutaneous	ENSG00000164989	A	3.24662e-06	0.134634	1.8232e-06	NA	NA	9	15539893	CCDC171	1
9:15540493:G:GA	GTEx/v8	Adipose_Subcutaneous	ENSG00000164989	G	6.64278e-05	0.117235	1.8232e-06	NA	NA	9	15540493	CCDC171	1
9:15544619:A:C	GTEx/v8	Adipose_Subcutaneous	ENSG00000164989	C	1.2535e-06	0.139993	1.8232e-06	NA	NA	9	15544619	CCDC171	1
9:15550114:G:T	GTEx/v8	Adipose_Subcutaneous	ENSG00000164989	G	6.52216e-05	0.11413	1.8232e-06	NA	NA	9	15550114	CCDC171	1
9:15553591:C:G	GTEx/v8	Adipose_Subcutaneous	ENSG00000164989	C	2.56162e-06	0.136159	1.8232e-06	NA	NA	9	15553591	CCDC171	1
9:15554960:C:T	GTEx/v8	Adipose_Subcutaneous	ENSG00000164989	C	2.8533e-06	0.134678	1.8232e-06	NA	NA	9	15554960	CCDC171	1
9:15555458:C:T	GTEx/v8	Adipose_Subcutaneous	ENSG00000164989	T	3.25161e-06	0.133594	1.8232e-06	NA	NA	9	15555458	CCDC171	1
9:15556533:A:C	GTEx/v8	Adipose_Subcutaneous	ENSG00000164989	C	6.43021e-07	0.142882	1.8232e-06	NA	NA	9	15556533	CCDC171	1
9:15559745:G:T	GTEx/v8	Adipose_Subcutaneous	ENSG00000164989	T	3.25161e-06	0.133594	1.8232e-06	NA	NA	9	15559745	CCDC171	1
9:15562902:T:TAG	GTEx/v8	Adipose_Subcutaneous	ENSG00000164989	TAG	4.30547e-06	0.132725	1.8232e-06	NA	NA	9	15562902	CCDC171	1
9:15563200:A:G	GTEx/v8	Adipose_Subcutaneous	ENSG00000164989	G	3.11975e-06	0.135008	1.8232e-06	NA	NA	9	15563200	CCDC171	1
9:15564904:A:G	GTEx/v8	Adipose_Subcutaneous	ENSG00000164989	A	1.5541e-07	0.150283	1.8232e-06	NA	NA	9	15564904	CCDC171	1
9:15568070:A:T	GTEx/v8	Adipose_Subcutaneous	ENSG00000164989	A	2.05133e-06	0.135873	1.8232e-06	NA	NA	9	15568070	CCDC171	1
9:15568230:A:G	GTEx/v8	Adipose_Subcutaneous	ENSG00000164989	G	1.81295e-06	0.136864	1.8232e-06	NA	NA	9	15568230	CCDC171	1
9:15570319:C:T	GTEx/v8	Adipose_Subcutaneous	ENSG00000164989	T	2.76807e-07	0.147728	1.8232e-06	NA	NA	9	15570319	CCDC171	1
9:15572744:A:T	GTEx/v8	Adipose_Subcutaneous	ENSG00000164989	A	2.13887e-07	0.149716	1.8232e-06	NA	NA	9	15572744	CCDC171	1
9:15573639:T:TC	GTEx/v8	Adipose_Subcutaneous	ENSG00000164989	TC	4.97705e-05	0.117628	1.8232e-06	NA	NA	9	15573639	CCDC171	1
9:15573753:A:C	GTEx/v8	Adipose_Subcutaneous	ENSG00000164989	C	4.97705e-05	0.117628	1.8232e-06	NA	NA	9	15573753	CCDC171	1
9:15574785:C:G	GTEx/v8	Adipose_Subcutaneous	ENSG00000164989	C	1.33334e-06	0.139656	1.8232e-06	C	+	9	15574785	CCDC171	1
9:15576114:T:TATC	GTEx/v8	Adipose_Subcutaneous	ENSG00000164989	TATC	1.44481e-06	0.139062	1.8232e-06	NA	NA	9	15576114	CCDC171	1
9:15577004:G:T	GTEx/v8	Adipose_Subcutaneous	ENSG00000164989	G	1.16984e-06	0.139791	1.8232e-06	G	+	9	15577004	CCDC171	1
9:15577549:C:G	GTEx/v8	Adipose_Subcutaneous	ENSG00000164989	C	2.4e-07	0.149179	1.8232e-06	C	+	9	15577549	CCDC171	1
9:15581302:C:T	GTEx/v8	Adipose_Subcutaneous	ENSG00000164989	T	6.78552e-06	0.129769	1.8232e-06	NA	NA	9	15581302	CCDC171	1
9:15582252:C:G	GTEx/v8	Adipose_Subcutaneous	ENSG00000164989	C	1.42279e-06	0.139046	1.8232e-06	C	+	9	15582252	CCDC171	1
9:15583444:C:G	GTEx/v8	Adipose_Subcutaneous	ENSG00000164989	C	5.77445e-05	0.116301	1.8232e-06	C	+	9	15583444	CCDC171	1
9:15584809:C:G	GTEx/v8	Adipose_Subcutaneous	ENSG00000164989	C	2.81011e-05	0.121591	1.8232e-06	C	+	9	15584809	CCDC171	1
9:15585047:C:T	GTEx/v8	Adipose_Subcutaneous	ENSG00000164989	T	2.87263e-07	0.146709	1.8232e-06	T	+	9	15585047	CCDC171	1
9:15585395:A:G	GTEx/v8	Adipose_Subcutaneous	ENSG00000164989	G	8.55782e-08	0.154468	1.8232e-06	G	+	9	15585395	CCDC171	1
9:15599158:C:T	GTEx/v8	Adipose_Subcutaneous	ENSG00000164989	T	4.03651e-06	0.132647	1.8232e-06	T	+	9	15599158	CCDC171	1
9:15599350:A:C	GTEx/v8	Adipose_Subcutaneous	ENSG00000164989	A	2.8575e-06	0.134364	1.8232e-06	A	+	9	15599350	CCDC171	1
9:15599351:A:G	GTEx/v8	Adipose_Subcutaneous	ENSG00000164989	G	2.88895e-06	0.134602	1.8232e-06	G	+	9	15599351	CCDC171	1
9:15602068:A:T	GTEx/v8	Adipose_Subcutaneous	ENSG00000164989	T	1.88957e-06	0.137453	1.8232e-06	T	+	9	15602068	CCDC171	1
9:15609961:G:T	GTEx/v8	Adipose_Subcutaneous	ENSG00000164989	G	6.27845e-07	0.141513	1.8232e-06	G	+	9	15609961	CCDC171	1
9:15610507:C:T	GTEx/v8	Adipose_Subcutaneous	ENSG00000164989	C	1.62571e-06	0.136681	1.8232e-06	C	+	9	15610507	CCDC171	1
9:15611506:A:C	GTEx/v8	Adipose_Subcutaneous	ENSG00000164989	A	2.14957e-06	0.134997	1.8232e-06	A	+	9	15611506	CCDC171	1
9:15613838:A:T	GTEx/v8	Adipose_Subcutaneous	ENSG00000164989	A	2.48513e-06	0.134967	1.8232e-06	A	+	9	15613838	CCDC171	1
9:15614370:A:T	GTEx/v8	Adipose_Subcutaneous	ENSG00000164989	T	3.14889e-07	0.145964	1.8232e-06	T	+	9	15614370	CCDC171	1
9:15616508:G:T	GTEx/v8	Adipose_Subcutaneous	ENSG00000164989	G	1.03235e-06	0.139699	1.8232e-06	G	+	9	15616508	CCDC171	1
9:15619125:C:T	GTEx/v8	Adipose_Subcutaneous	ENSG00000164989	C	3.24728e-05	0.118819	1.8232e-06	C	+	9	15619125	CCDC171	1
9:15621105:C:T	GTEx/v8	Adipose_Subcutaneous	ENSG00000164989	C	3.24728e-05	0.118819	1.8232e-06	C	+	9	15621105	CCDC171	1
9:15621211:C:T	GTEx/v8	Adipose_Subcutaneous	ENSG00000164989	C	3.24728e-05	0.118819	1.8232e-06	C	+	9	15621211	CCDC171	1
9:15625217:C:T	GTEx/v8	Adipose_Subcutaneous	ENSG00000164989	C	1.02487e-06	0.140305	1.8232e-06	C	+	9	15625217	CCDC171	1
9:15626925:C:T	GTEx/v8	Adipose_Subcutaneous	ENSG00000164989	C	6.19809e-07	0.143442	1.8232e-06	C	+	9	15626925	CCDC171	1
9:15629239:A:G	GTEx/v8	Adipose_Subcutaneous	ENSG00000164989	G	9.66284e-07	0.141016	1.8232e-06	G	+	9	15629239	CCDC171	1
9:15629455:C:G	GTEx/v8	Adipose_Subcutaneous	ENSG00000164989	G	8.39614e-07	0.142181	1.8232e-06	G	+	9	15629455	CCDC171	1
9:15631267:A:C	GTEx/v8	Adipose_Subcutaneous	ENSG00000164989	C	2.0081e-06	0.138195	1.8232e-06	C	+	9	15631267	CCDC171	1
9:15631268:A:G	GTEx/v8	Adipose_Subcutaneous	ENSG00000164989	A	1.7213e-06	0.137736	1.8232e-06	A	+	9	15631268	CCDC171	1
9:15631279:A:T	GTEx/v8	Adipose_Subcutaneous	ENSG00000164989	A	1.7213e-06	0.137736	1.8232e-06	A	+	9	15631279	CCDC171	1
9:15631735:A:C	GTEx/v8	Adipose_Subcutaneous	ENSG00000164989	A	3.04819e-06	0.134444	1.8232e-06	A	+	9	15631735	CCDC171	1
9:15632175:C:T	GTEx/v8	Adipose_Subcutaneous	ENSG00000164989	C	1.22322e-06	0.139269	1.8232e-06	C	+	9	15632175	CCDC171	1
9:15633006:C:T	GTEx/v8	Adipose_Subcutaneous	ENSG00000164989	T	2.05169e-06	0.136543	1.8232e-06	T	+	9	15633006	CCDC171	1
9:15636260:A:C	GTEx/v8	Adipose_Subcutaneous	ENSG00000164989	A	7.42865e-07	0.142724	1.8232e-06	A	+	9	15636260	CCDC171	1
9:15638471:C:T	GTEx/v8	Adipose_Subcutaneous	ENSG00000164989	C	1.40202e-06	-0.138407	1.8232e-06	T	+	9	15638471	CCDC171	1
9:15638678:A:T	GTEx/v8	Adipose_Subcutaneous	ENSG00000164989	T	9.78924e-07	-0.140416	1.8232e-06	A	+	9	15638678	CCDC171	1
9:15641978:A:G	GTEx/v8	Adipose_Subcutaneous	ENSG00000164989	G	1.69865e-06	-0.13678	1.8232e-06	A	+	9	15641978	CCDC171	1
[truncated: 39,096 more rows]

## Sheet: 4)3DchromatinInteractionMapping
GenomicLocus	region1	region2	FDR	type	DB	tissue/cell	inter/intra	SNPs	genes	ciMapFilt
[truncated: 8,015 more rows]

[truncated: 6 more sheets: 5.) PRS for neuroticism, 6.) PRS for rumination, 7.) PRS for brooding, 8.) PRS for reflection, 9.)PRSforUKBworrInSuboptFolate, 10.) Legend]
